# Supplementary material for: Protein quality control in the nucleolus safeguards recovery of epigenetic regulators after heat shock
Source: eLife. 2019 Jun 14;8:e45205. doi: 10.7554/eLife.45205 (PMC6570483; doi:10.7554/eLife.45205)
Supplement: Supplementary file 1. — Table contains LC-MS/MS data, and label-free quantification data of identified proteins in nucleoli isolated from untreated and heat shocked K562 cells (experiment 1). [file elife-45205-supp1.xlsx]

## Sheet: Blad1
Supplementary file 1 . Label-free-quantification of proteins detected in nucleoli from untreated and heat shocked K562 cells (exp 1)
Uniprot ID	Gene Name	Significant	P-value -log10	Difference (log2)	fold change (HS/untr)	Protein IDs	Majority protein IDs	Symbol color	Symbol type	Symbol size	Show label	Only identified by site	Reverse	Potential contaminant	Student's T-test Significant untr_HS	Student's T-test significant	Peptides	Razor + unique peptides	Unique peptides	Sequence coverage [%]	Unique + razor sequence coverage [%]	Unique sequence coverage [%]	Mol. weight [kDa]	Q-value	Score	Intensity	MS/MS Count	-Log Student's T-test p-value untr_HS	Student's T-test q-value untr_HS	Student's T-test Difference untr_HS	Student's T-test Test statistic untr_HS	LFQ intensity 1-1	LFQ intensity 1-2	LFQ intensity 1-3	LFQ intensity 2-1	LFQ intensity 2-2	LFQ intensity 2-3
O15355	PPM1G	+	5.53242	-8.48118	357.346	sp|O15355|PPM1G_HUMAN	sp|O15355|PPM1G_HUMAN	Color2 [DarkGray]	1	4					+	untr_HS	15	15	15	368	368	368	59271	0	2577	34277000000	72	5.53242	0	-8.48118	-3.81253	25.1258	24.8939	24.3686	33.2476	33.3019	33.2824
O43290	SART1	+	4.15224	-7.37588	166.096	sp|O43290|SNUT1_HUMAN	sp|O43290|SNUT1_HUMAN	Color2 [DarkGray]	1	4					+	untr_HS	29	29	29	42	42	42	90254	0	21613	17077000000	74	4.15224	0	-7.37588	-3.03008	24.2129	25.6982	24.7906	32.1964	32.3327	32.3003
O14647	CHD2	+	4.62789	-6.77811	109.752	sp|O14647|CHD2_HUMAN	sp|O14647|CHD2_HUMAN	Color2 [DarkGray]	1	4					+	untr_HS	53	43	43	374	327	327	21134	0	28733	27675000000	134	4.62789	0	-6.77811	-2.94353	26.331	25.5816	26.5915	32.9392	32.9489	32.9503
Q01831	XPC	+	3.56137	-6.76468	108.735	sp|Q01831|XPC_HUMAN	sp|Q01831|XPC_HUMAN	Color2 [DarkGray]	1	4					+	untr_HS	17	17	17	295	295	295	10595	0	23561	26467000000	77	3.56137	0	-6.76468	-2.63962	26.7817	26.5973	25.0134	32.9488	32.8147	32.923
Q6NYC1	JMJD6	+	5.45495	-6.64287	99.9316	sp|Q6NYC1|JMJD6_HUMAN	sp|Q6NYC1|JMJD6_HUMAN	Color2 [DarkGray]	1	4					+	untr_HS	15	15	15	494	494	494	46461	0	18741	12101000000	48	5.45495	0	-6.64287	-3.04172	24.7756	25.2713	25.3625	31.7418	31.8243	31.772
P25685	DNAJB1	+	3.55307	-6.51566	91.4976	sp|P25685|DNJB1_HUMAN	sp|P25685|DNJB1_HUMAN	Color2 [DarkGray]	1	4					+	untr_HS	15	15	14	403	403	403	38044	0	60997	15674000000	52	3.55307	0	-6.51566	-2.5605	24.8163	26.6602	25.3915	32.1344	32.1464	32.1342
Q00013	MPP1	+	3.70615	-6.03244	65.4553	sp|Q00013|EM55_HUMAN	sp|Q00013|EM55_HUMAN	Color2 [DarkGray]	1	4					+	untr_HS	11	11	11	361	361	361	52296	0	10266	5622300000	32	3.70615	0	-6.03244	-2.45132	24.14	25.4775	24.0651	30.5061	30.6424	30.6314
Q13451	FKBP5	+	2.50819	-5.97146	62.7466	sp|Q13451|FKBP5_HUMAN	sp|Q13451|FKBP5_HUMAN	Color2 [DarkGray]	1	4					+	untr_HS	13	13	13	451	451	451	51212	0	15941	7286800000	35	2.50819	0	-5.97146	-2.03353	24.1813	26.9424	24.0885	30.9975	31.0783	31.0508
O60885	BRD4	+	2.79494	-5.95018	61.8276	sp|O60885|BRD4_HUMAN	sp|O60885|BRD4_HUMAN	Color2 [DarkGray]	1	4					+	untr_HS	13	13	9	128	128	99	15222	0	3275	5475200000	27	2.79494	0	-5.95018	-2.13858	25.9393	23.2417	24.7646	30.5922	30.5205	30.6835
Q15555	MAPRE2	+	4.37469	-5.94691	61.6876	sp|Q15555|MARE2_HUMAN;sp|Q9UPY8|MARE3_HUMAN	sp|Q15555|MARE2_HUMAN	Color2 [DarkGray]	1	4					+	untr_HS	8	8	8	318	318	318	37031	0	20393	14857000000	19	4.37469	0	-5.94691	-2.57708	25.5087	26.3327	26.4989	32.0394	32.0222	32.1193
O15247	CLIC2	+	2.39166	-5.82905	56.8486	sp|O15247|CLIC2_HUMAN;sp|Q9NZA1|CLIC5_HUMAN;sp|Q96NY7|CLIC6_HUMAN	sp|O15247|CLIC2_HUMAN	Color2 [DarkGray]	1	4					+	untr_HS	13	13	12	733	733	70	28356	0	20048	6629000000	46	2.39166	0	-5.82905	-1.95388	23.3652	26.7653	24.9953	30.9579	30.8842	30.7708
Q96GA3	LTV1	+	3.87353	-5.75878	54.1457	sp|Q96GA3|LTV1_HUMAN	sp|Q96GA3|LTV1_HUMAN	Color2 [DarkGray]	1	4					+	untr_HS	16	16	16	501	501	501	54854	0	91294	7593400000	44	3.87353	0	-5.75878	-2.4006	24.814	26.1236	25.0927	31.1181	31.1301	31.0585
O14646	CHD1	+	4.98573	-5.65087	50.2437	sp|O14646|CHD1_HUMAN;sp|Q9HCK8|CHD8_HUMAN;sp|Q8TD26|CHD6_HUMAN;sp|Q3L8U1|CHD9_HUMAN;sp|Q9P2D1|CHD7_HUMAN	sp|O14646|CHD1_HUMAN	Color2 [DarkGray]	1	4					+	untr_HS	56	56	46	359	359	308	19669	0	32331	55696000000	198	4.98573	0	-5.65087	-2.56257	27.909	28.3817	28.5998	33.9024	33.9773	33.9634
O75152	ZC3H11A	+	5.38213	-5.51761	45.8105	sp|O75152|ZC11A_HUMAN	sp|O75152|ZC11A_HUMAN	Color2 [DarkGray]	1	4					+	untr_HS	25	25	25	405	405	405	8913	0	32331	25386000000	85	5.38213	0	-5.51761	-2.55525	27.4745	27.3902	27.0239	32.7648	32.708	32.9686
Q8WWY3	PRPF31	+	3.10432	-5.50804	45.5078	sp|Q8WWY3|PRP31_HUMAN	sp|Q8WWY3|PRP31_HUMAN	Color2 [DarkGray]	1	4					+	untr_HS	19	19	19	503	503	503	55455	0	1154	20901000000	67	3.10432	0	-5.50804	-2.11774	27.5113	27.7359	25.8337	32.5624	32.5676	32.4751
Q15185	PTGES3	+	1.72334	-5.38494	41.7858	sp|Q15185|TEBP_HUMAN	sp|Q15185|TEBP_HUMAN	Color2 [DarkGray]	1	4					+	untr_HS	9	9	9	556	556	556	18697	0	10604	16824000000	42	1.72334	0	-5.38494	-1.57794	29.5891	25.1531	25.5856	32.0973	32.156	32.2293
Q8WX92	NELFB	+	3.73663	-5.28073	38.874	sp|Q8WX92|NELFB_HUMAN	sp|Q8WX92|NELFB_HUMAN	Color2 [DarkGray]	1	4					+	untr_HS	17	17	17	428	428	428	65697	0	70095	3509800000	44	3.73663	0	-5.28073	-2.2037	24.2763	24.3136	25.4806	30.0231	29.9307	29.9588
O96028	NSD2	+	2.70055	-5.24322	37.8762	sp|O96028|NSD2_HUMAN	sp|O96028|NSD2_HUMAN	Color2 [DarkGray]	1	4					+	untr_HS	16	16	16	174	174	174	15226	0	79147	5512400000	40	2.70055	0	-5.24322	-1.92042	26.36	25.8774	23.9687	30.6391	30.6218	30.6749
P55795	HNRNPH2	+	3.40393	-5.14284	35.3305	sp|P55795|HNRH2_HUMAN	sp|P55795|HNRH2_HUMAN	Color2 [DarkGray]	1	4					+	untr_HS	10	6	6	37	245	245	49263	0	46392	4454400000	22	3.40393	0	-5.14284	-2.08256	26.0175	24.6349	24.6079	30.2935	30.289	30.1062
Q7L2J0	MEPCE	+	3.45323	-5.13288	35.0873	sp|Q7L2J0|MEPCE_HUMAN	sp|Q7L2J0|MEPCE_HUMAN	Color2 [DarkGray]	1	4					+	untr_HS	17	17	17	447	447	447	74354	0	11877	9433000000	55	3.45323	0	-5.13288	-2.09069	25.349	26.6103	26.794	31.3391	31.3732	31.4397
Q9BRD0	BUD13	+	3.12857	-5.12376	34.8663	sp|Q9BRD0|BUD13_HUMAN	sp|Q9BRD0|BUD13_HUMAN	Color2 [DarkGray]	1	4					+	untr_HS	10	10	10	192	192	192	7052	0	30358	4135900000	20	3.12857	0	-5.12376	-2.00858	25.6273	25.5755	23.9678	30.0407	30.1757	30.3255
Q9UNF1	MAGED2	+	2.9386	-5.04243	32.955	sp|Q9UNF1|MAGD2_HUMAN;sp|Q12816|TROP_HUMAN	sp|Q9UNF1|MAGD2_HUMAN	Color2 [DarkGray]	1	4					+	untr_HS	19	19	19	502	502	502	64953	0	15927	5426500000	49	2.9386	0	-5.04243	-1.93368	25.7758	24.4422	26.5188	30.5914	30.635	30.6376
P04083	ANXA1	+	3.88166	-4.96654	31.2665	sp|P04083|ANXA1_HUMAN	sp|P04083|ANXA1_HUMAN	Color2 [DarkGray]	1	4					+	untr_HS	13	13	13	517	517	517	38714	0	99606	7716600000	32	3.88166	0	-4.96654	-2.1203	25.7641	25.8708	26.8284	31.0352	31.1124	31.2153
Q9NWY4	HPF1	+	3.51862	-4.94732	30.8527	sp|Q9NWY4|CD027_HUMAN;sp|A8MVJ9|YI028_HUMAN	sp|Q9NWY4|CD027_HUMAN	Color2 [DarkGray]	1	4					+	untr_HS	15	15	15	494	494	494	39436	0	4855	10601000000	53	3.51862	0	-4.94732	-2.04261	27.1144	25.7864	26.978	31.562	31.6043	31.5547
Q08J23	NSUN2	+	5.99751	-4.8937	29.7269	sp|Q08J23|NSUN2_HUMAN	sp|Q08J23|NSUN2_HUMAN	Color2 [DarkGray]	1	4					+	untr_HS	42	42	42	653	653	653	8647	0	32331	61700000000	200	5.99751	0	-4.8937	-2.33134	29.1534	29.045	29.3737	34.0538	34.1261	34.0733
Q96KB5	PBK	+	4.06966	-4.85726	28.9856	sp|Q96KB5|TOPK_HUMAN	sp|Q96KB5|TOPK_HUMAN	Color2 [DarkGray]	1	4					+	untr_HS	10	10	10	457	457	457	36085	0	40842	4258000000	30	4.06966	0	-4.85726	-2.11182	24.8182	25.7353	25.6928	30.245	30.2474	30.3256
Q9H3P2	NELFA	+	4.88453	-4.82026	28.2517	sp|Q9H3P2|NELFA_HUMAN	sp|Q9H3P2|NELFA_HUMAN	Color2 [DarkGray]	1	4					+	untr_HS	12	12	12	394	394	394	57276	0	59806	4925700000	39	4.88453	0	-4.82026	-2.20551	25.8598	25.2767	25.8008	30.4481	30.47	30.48
Q8NI27	THOC2	+	5.005	-4.7969	27.7979	sp|Q8NI27|THOC2_HUMAN	sp|Q8NI27|THOC2_HUMAN	Color2 [DarkGray]	1	4					+	untr_HS	24	24	24	185	185	185	18277	0	60097	6689600000	53	5.005	0	-4.7969	-2.20829	26.0309	26.3948	25.8277	30.826	30.8446	30.9734
Q92541	RTF1	+	2.5785	-4.79169	27.6975	sp|Q92541|RTF1_HUMAN	sp|Q92541|RTF1_HUMAN	Color2 [DarkGray]	1	4					+	untr_HS	13	13	13	224	224	224	80313	0	61884	5416700000	26	2.5785	0	-4.79169	-1.76203	25.0362	27.2336	25.119	30.5581	30.5737	30.632
Q14738	PPP2R5D	+	3.22781	-4.77886	27.4525	sp|Q14738|2A5D_HUMAN	sp|Q14738|2A5D_HUMAN	Color2 [DarkGray]	1	4					+	untr_HS	14	14	11	352	352	259	69991	0	11873	3982000000	57	3.22781	0	-4.77886	-1.92362	25.6967	25.9601	24.395	30.0927	30.1278	30.1679
Q8N7H5	PAF1	+	4.69971	-4.76453	27.181	sp|Q8N7H5|PAF1_HUMAN	sp|Q8N7H5|PAF1_HUMAN	Color2 [DarkGray]	1	4					+	untr_HS	10	10	10	294	294	294	59975	0	56251	4712500000	28	4.69971	0	-4.76453	-2.16165	25.5968	25.3366	26.0246	30.3421	30.4632	30.4462
O95696	BRD1	+	3.69207	-4.76121	27.1186	sp|O95696|BRD1_HUMAN	sp|O95696|BRD1_HUMAN	Color2 [DarkGray]	1	4					+	untr_HS	15	15	15	188	188	188	11952	0	29687	3667500000	20	3.69207	0	-4.76121	-2.01168	25.9377	25.0898	24.7074	29.9146	30.0799	30.0241
P42229	STAT5A	+	1.44972	-4.75639	27.0281	sp|P42229|STA5A_HUMAN	sp|P42229|STA5A_HUMAN	Color2 [DarkGray]	1	4					+	untr_HS	19	19	8	304	304	13	90646	0	61036	7929300000	44	1.44972	0	-4.75639	-1.34965	29.1913	24.0523	25.5758	30.9851	31.0789	31.0245
O14818	PSMA7	+	1.73596	-4.75425	26.988	sp|O14818|PSA7_HUMAN;sp|Q8TAA3|PSA7L_HUMAN	sp|O14818|PSA7_HUMAN	Color2 [DarkGray]	1	4					+	untr_HS	11	11	11	528	528	528	27887	0	43912	7030500000	27	1.73596	0	-4.75425	-1.46909	26.008	24.1032	28.376	30.9037	30.9701	30.8761
P25440	BRD2	+	4.21698	-4.70747	26.1271	sp|P25440|BRD2_HUMAN	sp|P25440|BRD2_HUMAN	Color2 [DarkGray]	1	4					+	untr_HS	9	8	8	167	157	157	8806	0	15434	2322400000	14	4.21698	0	-4.70747	-2.07663	24.4632	25.2082	24.3909	29.5003	29.368	29.3164
Q92917	GPKOW	+	3.43038	-4.6877	25.7714	sp|Q92917|GPKOW_HUMAN	sp|Q92917|GPKOW_HUMAN	Color2 [DarkGray]	1	4					+	untr_HS	10	10	10	34	34	34	52228	0	67147	4166100000	29	3.43038	0	-4.6877	-1.93603	25.201	26.2577	24.8591	30.0989	30.1574	30.1247
O94906	PRPF6	+	3.4189	-4.64336	24.9914	sp|O94906|PRP6_HUMAN	sp|O94906|PRP6_HUMAN	Color2 [DarkGray]	1	4					+	untr_HS	30	30	30	391	391	391	10692	0	21069	21574000000	97	3.4189	0	-4.64336	-1.91862	28.7466	27.605	27.3949	32.5627	32.5356	32.5782
Q9UBB9	TFIP11	+	2.15841	-4.63604	24.8649	sp|Q9UBB9|TFP11_HUMAN	sp|Q9UBB9|TFP11_HUMAN	Color2 [DarkGray]	1	4					+	untr_HS	14	14	14	259	259	259	96819	0	6036	2944000000	37	2.15841	0	-4.63604	-1.59446	23.6318	24.6927	26.5567	29.0018	30.0099	29.7777
P08758	ANXA5	+	2.29656	-4.59571	24.1794	sp|P08758|ANXA5_HUMAN	sp|P08758|ANXA5_HUMAN	Color2 [DarkGray]	1	4					+	untr_HS	12	12	12	553	553	553	35936	0	70785	4072700000	40	2.29656	0	-4.59571	-1.62775	25.2338	27.1851	24.4135	30.1169	30.2262	30.2764
Q9Y5A7	NUB1	+	3.19367	-4.5923	24.1223	sp|Q9Y5A7|NUB1_HUMAN	sp|Q9Y5A7|NUB1_HUMAN	Color2 [DarkGray]	1	4					+	untr_HS	11	11	11	187	187	187	70537	0	42458	4575500000	34	3.19367	0	-4.5923	-1.8555	26.1249	26.3718	24.8402	30.377	30.3433	30.3935
Q53F19	NCBP3	+	3.68523	-4.57737	23.874	sp|Q53F19|NCBP3_HUMAN	sp|Q53F19|NCBP3_HUMAN	Color2 [DarkGray]	1	4					+	untr_HS	9	9	9	21	21	21	70592	0	44336	2919100000	16	3.68523	0	-4.57737	-1.94447	25.6403	24.4667	25.3351	29.6942	29.6723	29.8077
Q9NZJ9	NUDT4	+	6.73611	-4.56472	23.6656	sp|Q9NZJ9|NUDT4_HUMAN;sp|Q96G61|NUD11_HUMAN;sp|Q8NFP7|NUD10_HUMAN	sp|Q9NZJ9|NUDT4_HUMAN;sp|Q96G61|NUD11_HUMAN;sp|Q8NFP7|NUD10_HUMAN	Color2 [DarkGray]	1	4					+	untr_HS	2	2	2	144	144	144	20306	0	76719	1924200000	7	6.73611	0	-4.56472	-2.21546	24.5396	24.4838	24.6623	29.1416	29.0697	29.1685
Q86WJ1	CHD1L	+	1.09221	-4.55963	23.5822	sp|Q86WJ1|CHD1L_HUMAN	sp|Q86WJ1|CHD1L_HUMAN	Color2 [DarkGray]	1	4					+	untr_HS	20	20	20	32	32	32	10098	0	61573	16366000000	58	1.09221	0	-4.55963	-1.1506	23.5113	29.7234	28.9607	31.7795	31.8107	32.284
Q9Y5K5	UCHL5	+	5.21755	-4.54666	23.3713	sp|Q9Y5K5|UCHL5_HUMAN	sp|Q9Y5K5|UCHL5_HUMAN	Color2 [DarkGray]	1	4					+	untr_HS	11	11	11	392	392	392	37606	0	46389	2450500000	27	5.21755	0	-4.54666	-2.12027	24.6498	25.0649	25.0662	29.4738	29.5437	29.4034
O43663	PRC1	+	4.50888	-4.53876	23.2436	sp|O43663|PRC1_HUMAN	sp|O43663|PRC1_HUMAN	Color2 [DarkGray]	1	4					+	untr_HS	18	18	18	431	431	431	71606	0	1465	8507600000	54	4.50888	0	-4.53876	-2.04708	26.8622	26.9258	26.2623	31.1233	31.2833	31.2599
Q9BZJ0	CRNKL1	+	2.56571	-4.5066	22.7311	sp|Q9BZJ0|CRNL1_HUMAN	sp|Q9BZJ0|CRNL1_HUMAN	Color2 [DarkGray]	1	4					+	untr_HS	14	14	14	222	222	222	10045	0	28822	3003400000	25	2.56571	0	-4.5066	-1.68032	26.0726	25.7999	23.9078	29.687	29.8272	29.7859
P29084	GTF2E2	+	3.48807	-4.50561	22.7156	sp|P29084|T2EB_HUMAN	sp|P29084|T2EB_HUMAN	Color2 [DarkGray]	1	4					+	untr_HS	8	8	8	399	399	399	33043	0	57307	3594700000	20	3.48807	0	-4.50561	-1.88412	26.25	24.9151	25.3976	30.0837	29.9859	30.01
Q7L590	MCM10	+	3.24122	-4.41617	21.3501	sp|Q7L590|MCM10_HUMAN	sp|Q7L590|MCM10_HUMAN	Color2 [DarkGray]	1	4					+	untr_HS	15	15	15	254	254	254	98182	0	3401	3338300000	27	3.24122	0	-4.41617	-1.80694	24.6624	25.5638	26.1843	29.8494	29.836	29.9736
Q9H7N4	SCAF1	+	2.69298	-4.37385	20.7329	sp|Q9H7N4|SFR19_HUMAN	sp|Q9H7N4|SFR19_HUMAN	Color2 [DarkGray]	1	4					+	untr_HS	10	10	10	72	72	72	13927	0	47155	6244200000	35	2.69298	0	-4.37385	-1.67453	26.5002	27.1304	25.3656	31.0461	31.0226	30.049
Q15054	POLD3	+	5.19103	-4.35869	20.5161	sp|Q15054|DPOD3_HUMAN	sp|Q15054|DPOD3_HUMAN	Color2 [DarkGray]	1	4					+	untr_HS	11	11	11	298	298	298	514	0	72079	4140500000	24	5.19103	0	-4.35869	-2.03625	26.0799	25.9134	25.6242	30.2865	30.1419	30.2652
Q8N9M1	C19orf47	+	3.57611	-4.3476	20.3591	sp|Q8N9M1|CS047_HUMAN	sp|Q8N9M1|CS047_HUMAN	Color2 [DarkGray]	1	4					+	untr_HS	8	8	8	263	263	263	44746	0	27514	2991800000	22	3.57611	0	-4.3476	-1.84334	25.3175	26.0755	24.8507	29.7048	29.8233	29.7584
Q04828	AKR1C1	+	2.47629	-4.33521	20.185	sp|Q04828|AK1C1_HUMAN;sp|P42330|AK1C3_HUMAN;sp|P17516|AK1C4_HUMAN	sp|Q04828|AK1C1_HUMAN	Color2 [DarkGray]	1	4					+	untr_HS	15	15	4	663	663	173	36788	0	10382	10872000000	55	2.47629	0	-4.33521	-1.60949	27.3843	28.3008	25.9408	31.5271	31.717	31.3873
P21964	COMT	+	4.78336	-4.28365	19.4763	sp|P21964|COMT_HUMAN	sp|P21964|COMT_HUMAN	Color2 [DarkGray]	1	4					+	untr_HS	7	7	7	343	343	343	30037	0	23231	2541400000	16	4.78336	0	-4.28365	-1.96964	25.213	24.7357	24.741	29.2554	29.0314	29.2537
Q8NAV1	PRPF38A	+	5.11435	-4.27035	19.2977	sp|Q8NAV1|PR38A_HUMAN	sp|Q8NAV1|PR38A_HUMAN	Color2 [DarkGray]	1	4					+	untr_HS	8	8	8	372	372	372	37476	0	53391	2968500000	25	5.11435	0	-4.27035	-1.99183	25.2459	25.3068	25.676	29.6379	29.6194	29.7824
P54727	RAD23B	+	2.58325	-4.26442	19.2184	sp|P54727|RD23B_HUMAN	sp|P54727|RD23B_HUMAN	Color2 [DarkGray]	1	4					+	untr_HS	11	11	11	396	396	396	43171	0	78397	3627900000	36	2.58325	0	-4.26442	-1.61631	25.8498	24.6041	26.8059	30.0628	29.9495	30.0407
Q99856	ARID3A	+	3.22052	-4.25933	19.1508	sp|Q99856|ARI3A_HUMAN;sp|A6NKF2|ARI3C_HUMAN;sp|Q8IVW6|ARI3B_HUMAN	sp|Q99856|ARI3A_HUMAN	Color2 [DarkGray]	1	4					+	untr_HS	10	10	10	191	191	191	62888	0	35033	3033200000	29	3.22052	0	-4.25933	-1.75026	24.8378	26.3126	25.3673	29.8408	29.6905	29.7645
P25490	YY1	+	2.65962	-4.25294	19.0661	sp|P25490|TYY1_HUMAN;sp|Q96MM3|ZFP42_HUMAN	sp|P25490|TYY1_HUMAN	Color2 [DarkGray]	1	4					+	untr_HS	10	10	6	176	176	106	44712	0	16048	5960600000	36	2.65962	0	-4.25294	-1.63111	27.0795	26.9854	25.2286	30.7092	30.811	30.5321
Q05D32	CTDSPL2	+	2.87792	-4.24458	18.956	sp|Q05D32|CTSL2_HUMAN	sp|Q05D32|CTSL2_HUMAN	Color2 [DarkGray]	1	4					+	untr_HS	6	6	6	26	26	26	52998	0	16342	2293100000	25	2.87792	0	-4.24458	-1.67727	23.9865	25.8	25.1192	29.2527	29.1275	29.2592
O95239	KIF4A	+	2.92741	-4.21477	18.5683	sp|O95239|KIF4A_HUMAN;sp|Q2VIQ3|KIF4B_HUMAN	sp|O95239|KIF4A_HUMAN	Color2 [DarkGray]	1	4					+	untr_HS	18	18	18	22	22	22	13988	0	9001	4785700000	47	2.92741	0	-4.21477	-1.67826	26.9021	26.0619	25.3723	30.7425	30.3799	29.8582
Q96ST2	IWS1	+	1.85704	-4.12444	17.4414	sp|Q96ST2|IWS1_HUMAN	sp|Q96ST2|IWS1_HUMAN	Color2 [DarkGray]	1	4					+	untr_HS	12	12	12	181	181	181	91954	0	85748	5647300000	47	1.85704	0	-4.12444	-1.38113	24.4799	27.3982	27.4672	30.4539	30.6462	30.6187
Q9H7E9	C8orf33	+	4.59224	-4.11595	17.339	sp|Q9H7E9|CH033_HUMAN	sp|Q9H7E9|CH033_HUMAN	Color2 [DarkGray]	1	4					+	untr_HS	6	6	6	393	393	393	24992	0	65475	2724500000	29	4.59224	0	-4.11595	-1.88144	25.2242	25.3714	25.8429	29.5619	29.5937	29.6308
Q15910	EZH2	+	2.39448	-4.10877	17.253	sp|Q15910|EZH2_HUMAN;sp|Q92800|EZH1_HUMAN	sp|Q15910|EZH2_HUMAN	Color2 [DarkGray]	1	4					+	untr_HS	7	7	7	164	164	164	85362	0	24957	2236900000	16	2.39448	0	-4.10877	-1.52635	23.8176	25.9042	25.8794	29.3381	29.33	29.2594
P51692	STAT5B	+	2.53872	-4.06889	16.7826	sp|P51692|STA5B_HUMAN	sp|P51692|STA5B_HUMAN	Color2 [DarkGray]	1	4					+	untr_HS	16	5	5	295	118	118	89865	0	34946	1653100000	17	2.53872	0	-4.06889	-1.54939	24.0688	24.3699	26.0785	28.8771	28.9485	28.8983
O14908	GIPC1	+	2.86127	-4.05093	16.5749	sp|O14908|GIPC1_HUMAN	sp|O14908|GIPC1_HUMAN	Color2 [DarkGray]	1	4					+	untr_HS	6	6	6	291	291	291	36049	0	15711	1479600000	11	2.86127	0	-4.05093	-1.61291	23.6873	25.146	25.2291	28.6571	28.6112	28.9469
Q08752	PPID	+	3.1445	-4.0505	16.57	sp|Q08752|PPID_HUMAN	sp|Q08752|PPID_HUMAN	Color2 [DarkGray]	1	4					+	untr_HS	8	8	8	303	303	303	40763	0	32158	3924300000	27	3.1445	0	-4.0505	-1.66591	26.3805	25.1267	26.4537	29.9956	30.0328	30.084
O75400	PRPF40A	+	1.92463	-4.04968	16.5606	sp|O75400|PR40A_HUMAN	sp|O75400|PR40A_HUMAN	Color2 [DarkGray]	1	4					+	untr_HS	14	14	14	211	211	211	1088	0	85295	5876600000	30	1.92463	0	-4.04968	-1.38449	25.7512	28.4381	25.5873	30.5971	30.6052	30.7233
Q99615	DNAJC7	+	5.22494	-4.04581	16.5162	sp|Q99615|DNJC7_HUMAN	sp|Q99615|DNJC7_HUMAN	Color2 [DarkGray]	1	4					+	untr_HS	17	17	17	427	427	427	5644	0	10134	9600300000	53	5.22494	0	-4.04581	-1.90129	27.3294	27.3675	27.2325	31.5919	31.1888	31.2861
Q8IYA6	CKAP2L	+	2.03133	-4.03074	16.3445	sp|Q8IYA6|CKP2L_HUMAN	sp|Q8IYA6|CKP2L_HUMAN	Color2 [DarkGray]	1	4					+	untr_HS	9	9	9	158	158	158	83586	0	24931	2061500000	13	2.03133	0	-4.03074	-1.41059	26.0831	23.4848	25.9789	29.0263	29.1799	29.4328
P18858	LIG1	+	3.16087	-4.0299	16.335	sp|P18858|DNLI1_HUMAN	sp|P18858|DNLI1_HUMAN	Color2 [DarkGray]	1	4					+	untr_HS	10	10	10	172	172	172	10173	0	32241	2701100000	28	3.16087	0	-4.0299	-1.66179	26.021	25.9426	24.7107	29.6223	29.5394	29.6023
O75446	SAP30	+	2.87253	-3.99099	15.9004	sp|O75446|SAP30_HUMAN	sp|O75446|SAP30_HUMAN	Color2 [DarkGray]	1	4					+	untr_HS	4	4	4	191	191	191	23306	0	10236	1399800000	11	2.87253	0	-3.99099	-1.59603	23.9326	24.4763	25.6	28.7245	28.4687	28.7887
O95551	TDP2	+	2.81365	-3.97046	15.6757	sp|O95551|TYDP2_HUMAN	sp|O95551|TYDP2_HUMAN	Color2 [DarkGray]	1	4					+	untr_HS	7	7	7	309	309	309	40929	0	38625	2700200000	19	2.81365	0	-3.97046	-1.57801	26.169	25.8485	24.4936	29.5786	29.4251	29.4188
Q86U42	PABPN1	+	5.33084	-3.94301	15.3803	sp|Q86U42|PABP2_HUMAN;sp|A6NDY0|EPAB2_HUMAN	sp|Q86U42|PABP2_HUMAN	Color2 [DarkGray]	1	4					+	untr_HS	9	9	9	333	333	333	32749	0	7346	12452000000	49	5.33084	0	-3.94301	-1.8623	27.5774	27.9667	27.8323	31.7503	31.7723	31.6829
Q56NI9	ESCO2	+	2.92727	-3.94108	15.3597	sp|Q56NI9|ESCO2_HUMAN	sp|Q56NI9|ESCO2_HUMAN	Color2 [DarkGray]	1	4					+	untr_HS	12	12	12	316	316	316	68306	0	6214	2891700000	21	2.92727	0	-3.94108	-1.59029	25.1232	26.6549	25.4001	29.6057	29.5674	29.8283
Q96QD9	FYTTD1	+	3.17978	-3.93993	15.3475	sp|Q96QD9|UIF_HUMAN	sp|Q96QD9|UIF_HUMAN	Color2 [DarkGray]	1	4					+	untr_HS	8	8	8	245	245	245	35818	0	31446	2344300000	21	3.17978	0	-3.93993	-1.63423	24.7032	25.6079	26.099	29.4321	29.33	29.4678
Q03111	MLLT1	+	3.17513	-3.93533	15.2987	sp|Q03111|ENL_HUMAN	sp|Q03111|ENL_HUMAN	Color2 [DarkGray]	1	4					+	untr_HS	6	6	6	116	116	116	62055	0	19891	2635400000	16	3.17513	0	-3.93533	-1.63187	26.2321	24.8495	25.7869	29.4427	29.609	29.6228
Q9Y4B6	DCAF1	+	3.31444	-3.92461	15.1854	sp|Q9Y4B6|VPRBP_HUMAN	sp|Q9Y4B6|VPRBP_HUMAN	Color2 [DarkGray]	1	4					+	untr_HS	14	14	14	18	18	18	16901	0	54628	1640000000	19	3.31444	0	-3.92461	-1.65054	24.9135	24.3402	25.6424	28.9177	28.9164	28.8357
Q9BTT0	ANP32E	+	4.62531	-3.90901	15.0221	sp|Q9BTT0|AN32E_HUMAN	sp|Q9BTT0|AN32E_HUMAN	Color2 [DarkGray]	1	4					+	untr_HS	10	10	10	325	325	325	30692	0	25797	81381000000	59	4.62531	0	-3.90901	-1.79738	30.72	30.6613	30.197	34.4309	34.5351	34.3393
Q8WWQ0	PHIP	+	3.61465	-3.8826	14.7495	sp|Q8WWQ0|PHIP_HUMAN;sp|Q9NSI6|BRWD1_HUMAN	sp|Q8WWQ0|PHIP_HUMAN	Color2 [DarkGray]	1	4					+	untr_HS	15	15	15	132	132	132	20669	0	39117	3158100000	33	3.61465	0	-3.8826	-1.67859	26.0768	25.1861	26.1573	29.6571	29.7571	29.6538
Q96T88	UHRF1	+	3.81657	-3.8782	14.7046	sp|Q96T88|UHRF1_HUMAN	sp|Q96T88|UHRF1_HUMAN	Color2 [DarkGray]	1	4					+	untr_HS	15	15	15	25	25	25	89813	0	98781	4546200000	36	3.81657	0	-3.8782	-1.70266	26.5576	25.8942	26.7664	30.1054	30.3756	30.3718
P08397	HMBS	+	2.98851	-3.87519	14.674	sp|P08397|HEM3_HUMAN	sp|P08397|HEM3_HUMAN	Color2 [DarkGray]	1	4					+	untr_HS	8	8	8	374	374	374	3933	0	36286	2620100000	28	2.98851	0	-3.87519	-1.57965	26.5524	25.1661	25.2449	29.4836	29.4613	29.6441
Q8WYQ5	DGCR8	+	2.14889	-3.87483	14.6704	sp|Q8WYQ5|DGCR8_HUMAN	sp|Q8WYQ5|DGCR8_HUMAN	Color2 [DarkGray]	1	4					+	untr_HS	7	7	7	172	172	172	86044	0	2027	1233800000	17	2.14889	0	-3.87483	-1.40226	25.3424	25.371	23.0905	28.6639	28.2867	28.4779
Q9H967	WDR76	+	4.76053	-3.86082	14.5285	sp|Q9H967|WDR76_HUMAN	sp|Q9H967|WDR76_HUMAN	Color2 [DarkGray]	1	4					+	untr_HS	13	13	13	342	342	342	69768	0	12268	9220100000	52	4.76053	0	-3.86082	-1.78768	27.6232	27.244	27.4155	31.3165	31.4739	31.0747
Q8IZ69	TRMT2A	+	3.81618	-3.85213	14.4413	sp|Q8IZ69|TRM2A_HUMAN	sp|Q8IZ69|TRM2A_HUMAN	Color2 [DarkGray]	1	4					+	untr_HS	22	22	22	48	48	48	68725	0	73206	12758000000	62	3.81618	0	-3.85213	-1.69255	28.4578	27.5755	27.7013	31.7627	31.7895	31.7388
Q16539	MAPK14	+	2.5878	-3.84319	14.3521	sp|Q16539|MK14_HUMAN	sp|Q16539|MK14_HUMAN	Color2 [DarkGray]	1	4					+	untr_HS	7	7	7	294	294	294	41293	0	31591	2079900000	20	2.5878	0	-3.84319	-1.49326	26.2906	24.3259	25.5646	29.2265	29.2228	29.2614
Q9Y3C6	PPIL1	+	2.39965	-3.83296	14.2507	sp|Q9Y3C6|PPIL1_HUMAN	sp|Q9Y3C6|PPIL1_HUMAN	Color2 [DarkGray]	1	4					+	untr_HS	2	2	2	205	205	205	18237	0	63364	2547700000	8	2.39965	0	-3.83296	-1.45004	24.59	25.6896	26.8176	29.504	29.5222	29.57
Q32P41	TRMT5	+	4.60071	-3.82686	14.1906	sp|Q32P41|TRM5_HUMAN	sp|Q32P41|TRM5_HUMAN	Color2 [DarkGray]	1	4					+	untr_HS	10	10	10	308	308	308	58246	0	40375	1554600000	11	4.60071	0	-3.82686	-1.76059	25.0459	25.237	24.6815	28.923	28.7156	28.8064
Q9UIG0	BAZ1B	+	5.75819	-3.82654	14.1874	sp|Q9UIG0|BAZ1B_HUMAN	sp|Q9UIG0|BAZ1B_HUMAN	Color2 [DarkGray]	1	4					+	untr_HS	44	44	44	372	372	372	1709	0	32331	50101000000	170	5.75819	0	-3.82654	-1.83181	29.9463	29.7578	30.0284	33.6745	33.7298	33.8078
P55201	BRPF1	+	4.35037	-3.80806	14.0069	sp|P55201|BRPF1_HUMAN	sp|P55201|BRPF1_HUMAN	Color2 [DarkGray]	1	4					+	untr_HS	13	13	13	161	161	161	1375	0	34628	1923300000	20	4.35037	0	-3.80806	-1.73111	25.6676	25.0504	25.2338	29.1	29.0009	29.2752
Q9UPP1	PHF8	+	2.4699	-3.80695	13.9961	sp|Q9UPP1|PHF8_HUMAN;sp|O75151|PHF2_HUMAN	sp|Q9UPP1|PHF8_HUMAN	Color2 [DarkGray]	1	4					+	untr_HS	10	10	10	133	133	133	11786	0	32197	3518900000	23	2.4699	0	-3.80695	-1.45778	25.3497	25.691	27.3299	29.9506	29.8933	29.9475
Q9UNE7	STUB1	+	3.12076	-3.764	13.5855	sp|Q9UNE7|CHIP_HUMAN	sp|Q9UNE7|CHIP_HUMAN	Color2 [DarkGray]	1	4					+	untr_HS	6	6	6	389	389	389	34856	0	2844	2037600000	14	3.12076	0	-3.764	-1.56402	24.6471	25.7085	25.9739	29.1512	29.2632	29.207
Q13769	THOC5	+	4.07488	-3.76051	13.5527	sp|Q13769|THOC5_HUMAN	sp|Q13769|THOC5_HUMAN	Color2 [DarkGray]	1	4					+	untr_HS	10	10	10	264	264	264	78507	0	50536	2482300000	28	4.07488	0	-3.76051	-1.68513	25.8219	25.2503	25.9723	29.4231	29.3269	29.5761
P55854	SUMO3	+	2.37723	-3.75405	13.4922	sp|P55854|SUMO3_HUMAN	sp|P55854|SUMO3_HUMAN	Color2 [DarkGray]	1	4					+	untr_HS	2	1	1	243	126	126	11637	0	32847	2521700000	10	2.37723	0	-3.75405	-1.42249	25.9189	24.5062	26.6872	29.4715	29.4159	29.487
P54105	CLNS1A	+	2.73071	-3.74553	13.4127	sp|P54105|ICLN_HUMAN	sp|P54105|ICLN_HUMAN	Color2 [DarkGray]	1	4					+	untr_HS	3	3	3	232	232	232	26215	0	35812	1689500000	7	2.73071	0	-3.74553	-1.49099	25.2821	24.4042	25.6426	29.1833	29.2391	28.1431
P62304	SNRPE	+	4.63536	-3.71346	13.1178	sp|P62304|RUXE_HUMAN	sp|P62304|RUXE_HUMAN	Color2 [DarkGray]	1	4					+	untr_HS	4	4	4	565	565	565	10803	0	15651	3780200000	11	4.63536	0	-3.71346	-1.71512	25.4372	25.9647	25.8103	29.3812	29.4177	29.5537
O00267	SUPT5H	+	3.30439	-3.70675	13.0569	sp|O00267|SPT5H_HUMAN	sp|O00267|SPT5H_HUMAN	Color2 [DarkGray]	1	4					+	untr_HS	13	13	13	166	166	166	121	0	47833	2072800000	23	3.30439	0	-3.70675	-1.57136	26.087	24.9884	25.1045	29.1067	29.2457	28.9478
P21127	CDK11B	+	5.48079	-3.70644	13.0542	sp|P21127|CD11B_HUMAN	sp|P21127|CD11B_HUMAN	Color2 [DarkGray]	1	4					+	untr_HS	31	31	7	396	396	114	92706	0	11019	26940000000	96	5.48079	0	-3.70644	-1.76405	29.2939	28.9477	29.1422	32.8457	32.8501	32.8073
P62380	TBPL1	+	3.31012	-3.68014	12.8184	sp|P62380|TBPL1_HUMAN	sp|P62380|TBPL1_HUMAN	Color2 [DarkGray]	1	4					+	untr_HS	6	6	6	403	403	403	20886	0	41907	1190300000	13	3.31012	0	-3.68014	-1.56259	25.4323	24.2496	24.5703	28.3999	28.5062	28.3866
Q8IX12	CCAR1	+	1.44992	-3.67818	12.801	sp|Q8IX12|CCAR1_HUMAN	sp|Q8IX12|CCAR1_HUMAN	Color2 [DarkGray]	1	4					+	untr_HS	11	11	11	128	128	128	13282	0	38279	3736000000	30	1.44992	0	-3.67818	-1.15721	28.3971	24.3637	25.8748	29.8101	29.8329	30.0272
Q01130	SRSF2	+	2.33609	-3.66637	12.6966	sp|Q01130|SRSF2_HUMAN;sp|Q9BRL6|SRSF8_HUMAN	sp|Q01130|SRSF2_HUMAN	Color2 [DarkGray]	1	4					+	untr_HS	3	3	3	186	186	186	25476	0	19407	3154400000	12	2.33609	0	-3.66637	-1.38847	25.6764	26.7758	24.5674	29.4551	29.2399	29.3237
P39748	FEN1	+	5.73704	-3.65941	12.6355	sp|P39748|FEN1_HUMAN;CON__P01030;CON__ENSEMBL:ENSBTAP00000007350	sp|P39748|FEN1_HUMAN	Color2 [DarkGray]	1	4					+	untr_HS	30	30	30	776	776	776	42592	0	32331	192180000000	321	5.73704	0	-3.65941	-1.75418	32.0765	31.826	32.0779	35.6399	35.6264	35.6922
Q9Y314	NOSIP	+	1.75182	-3.65284	12.5781	sp|Q9Y314|NOSIP_HUMAN	sp|Q9Y314|NOSIP_HUMAN	Color2 [DarkGray]	1	4					+	untr_HS	8	8	8	439	439	439	33172	0	72567	4742400000	30	1.75182	0	-3.65284	-1.24275	24.7707	27.6718	27.4858	30.3279	30.1843	30.3747
Q9H0H5	RACGAP1	+	2.36882	-3.6451	12.5108	sp|Q9H0H5|RGAP1_HUMAN	sp|Q9H0H5|RGAP1_HUMAN	Color2 [DarkGray]	1	4					+	untr_HS	14	14	14	386	386	386	71026	0	73948	2983200000	41	2.36882	0	-3.6451	-1.38923	26.3617	24.7518	26.7948	29.7121	29.5269	29.6046
Q8WVC0	LEO1	+	3.73253	-3.63406	12.4154	sp|Q8WVC0|LEO1_HUMAN	sp|Q8WVC0|LEO1_HUMAN	Color2 [DarkGray]	1	4					+	untr_HS	7	7	7	195	195	195	75403	0	58638	2418000000	19	3.73253	0	-3.63406	-1.59852	26.2701	25.7231	25.3329	29.3511	29.4308	29.4464
P55199	ELL	+	3.25763	-3.63306	12.4068	sp|P55199|ELL_HUMAN	sp|P55199|ELL_HUMAN	Color2 [DarkGray]	1	4					+	untr_HS	7	7	7	193	193	193	68264	0	14312	1271500000	11	3.25763	0	-3.63306	-1.53831	25.586	24.6401	24.4353	28.4594	28.4367	28.6645
P60866	RPS20	+	3.34764	-3.60463	12.1647	sp|P60866|RS20_HUMAN	sp|P60866|RS20_HUMAN	Color2 [DarkGray]	1	4					+	untr_HS	4	4	4	286	286	286	13373	0	13097	5070000000	18	3.34764	0	-3.60463	-1.5403	26.7546	25.8053	26.8728	30.0751	30.0169	30.1546
Q9P0U4	CXXC1	+	2.29787	-3.59029	12.0444	sp|Q9P0U4|CXXC1_HUMAN	sp|Q9P0U4|CXXC1_HUMAN	Color2 [DarkGray]	1	4					+	untr_HS	12	12	12	23	23	23	75711	0	57946	3947200000	38	2.29787	0	-3.59029	-1.35857	27.233	25.2639	27.1441	30.155	30.0819	30.1749
P42167	TMPO	+	2.33971	-3.58287	11.9826	sp|P42167|LAP2B_HUMAN	sp|P42167|LAP2B_HUMAN	Color2 [DarkGray]	1	4					+	untr_HS	8	2	2	256	64	64	5067	0	14452	2381500000	9	2.33971	0	-3.58287	-1.36513	26.6448	25.1252	24.6091	28.9422	28.8861	29.2995
O95391	SLU7	+	2.75577	-3.57616	11.927	sp|O95391|SLU7_HUMAN	sp|O95391|SLU7_HUMAN	Color2 [DarkGray]	1	4					+	untr_HS	6	6	6	212	212	212	68386	0	46949	2824000000	16	2.75577	0	-3.57616	-1.44111	25.5251	25.7261	27.0594	29.661	29.6857	29.6923
Q86U86	PBRM1	+	4.03037	-3.564	11.8269	sp|Q86U86|PB1_HUMAN	sp|Q86U86|PB1_HUMAN	Color2 [DarkGray]	1	4					+	untr_HS	13	13	13	112	112	112	19295	0	44533	1969400000	25	4.03037	0	-3.564	-1.60161	25.8343	25.7026	25.1156	29.0324	29.1294	29.1826
Q5TBB1	RNASEH2B	+	2.491	-3.53649	11.6036	sp|Q5TBB1|RNH2B_HUMAN	sp|Q5TBB1|RNH2B_HUMAN	Color2 [DarkGray]	1	4					+	untr_HS	5	5	5	224	224	224	35138	0	32336	1647200000	25	2.491	0	-3.53649	-1.38112	25.9003	24.2186	25.875	28.7411	28.8858	28.9764
O15479	MAGEB2	+	1.15937	-3.52542	11.5148	sp|O15479|MAGB2_HUMAN;sp|O15481|MAGB4_HUMAN;sp|Q96LZ2|MAGBA_HUMAN	sp|O15479|MAGB2_HUMAN	Color2 [DarkGray]	1	4					+	untr_HS	8	8	7	197	197	176	35277	0	35526	6007500000	27	1.15937	0	-3.52542	-1.02784	24.1679	28.1729	28.6944	30.5396	30.5144	30.5575
Q9Y5B6	PAXBP1	+	2.86941	-3.52522	11.5132	sp|Q9Y5B6|PAXB1_HUMAN	sp|Q9Y5B6|PAXB1_HUMAN	Color2 [DarkGray]	1	4					+	untr_HS	9	9	9	172	172	172	1048	0	35677	2044600000	17	2.86941	0	-3.52522	-1.44299	26.2917	25.8319	24.8087	29.2931	29.1388	29.0761
O43395	PRPF3	+	3.13948	-3.49041	11.2387	sp|O43395|PRPF3_HUMAN	sp|O43395|PRPF3_HUMAN	Color2 [DarkGray]	1	4					+	untr_HS	18	18	18	385	385	385	77528	0	15654	17101000000	70	3.13948	0	-3.49041	-1.47097	29.0274	29.0055	27.9519	31.9708	32.1217	32.3635
P57076	C21orf59	+	3.70761	-3.48418	11.1904	sp|P57076|CU059_HUMAN	sp|P57076|CU059_HUMAN	Color2 [DarkGray]	1	4					+	untr_HS	2	2	2	148	148	148	33224	0	30185	1255800000	9	3.70761	0	-3.48418	-1.53761	25.2959	25.263	24.5139	28.3638	28.5514	28.6102
Q96PZ0	PUS7	+	1.54579	-3.44987	10.9273	sp|Q96PZ0|PUS7_HUMAN	sp|Q96PZ0|PUS7_HUMAN	Color2 [DarkGray]	1	4					+	untr_HS	9	9	9	206	206	206	75035	0	28412	1174900000	10	1.54579	0	-3.44987	-1.13912	25.095	26.6705	23.1212	28.2904	28.4668	28.479
P17028	ZNF24	+	1.78841	-3.43673	10.8283	sp|P17028|ZNF24_HUMAN	sp|P17028|ZNF24_HUMAN	Color2 [DarkGray]	1	4					+	untr_HS	6	6	6	258	258	258	42155	0	33397	1817500000	20	1.78841	0	-3.43673	-1.20101	23.9456	26.0427	26.8295	29.0476	29.1063	28.9741
O43719	HTATSF1	+	3.13831	-3.41608	10.6744	sp|O43719|HTSF1_HUMAN	sp|O43719|HTSF1_HUMAN	Color2 [DarkGray]	1	4					+	untr_HS	6	6	6	146	146	146	85852	0	28699	2505100000	15	3.13831	0	-3.41608	-1.44432	26.1092	25.284	26.5056	29.3014	29.3407	29.505
Q14669	TRIP12	+	4.00554	-3.41334	10.6541	sp|Q14669|TRIPC_HUMAN	sp|Q14669|TRIPC_HUMAN	Color2 [DarkGray]	1	4					+	untr_HS	14	14	14	99	99	99	22043	0	52032	1863000000	35	4.00554	0	-3.41334	-1.53832	25.94	25.7664	25.214	29.056	29.052	29.0525
Q8TF76	HASPIN	+	3.54613	-3.40502	10.5929	sp|Q8TF76|HASP_HUMAN	sp|Q8TF76|HASP_HUMAN	Color2 [DarkGray]	1	4					+	untr_HS	8	8	8	135	135	135	88494	0	29384	1575200000	12	3.54613	0	-3.40502	-1.48963	25.1944	25.8514	25.1719	28.827	29.1126	28.4933
Q13123	IK	+	1.85078	-3.40359	10.5824	sp|Q13123|RED_HUMAN	sp|Q13123|RED_HUMAN	Color2 [DarkGray]	1	4					+	untr_HS	14	14	14	35	35	35	65601	0	13387	6145900000	42	1.85078	0	-3.40359	-1.20806	27.6698	27.5835	25.8799	29.8795	31.5942	29.8702
P25786	PSMA1	+	2.48565	-3.37558	10.3789	sp|P25786|PSA1_HUMAN	sp|P25786|PSA1_HUMAN	Color2 [DarkGray]	1	4					+	untr_HS	6	6	6	384	384	384	29555	0	46072	1314300000	12	2.48565	0	-3.37558	-1.3306	24.1597	25.5083	25.9281	28.4795	28.6875	28.5559
Q92925	SMARCD2	+	3.37884	-3.35843	10.2563	sp|Q92925|SMRD2_HUMAN	sp|Q92925|SMRD2_HUMAN	Color2 [DarkGray]	1	4					+	untr_HS	8	8	5	207	207	149	5892	0	21824	1475900000	21	3.37884	0	-3.35843	-1.45313	24.9075	25.5445	24.5488	28.5781	28.2395	28.2586
Q9H4A5	GOLPH3L	+	4.69533	-3.358	10.2532	sp|Q9H4A5|GLP3L_HUMAN	sp|Q9H4A5|GLP3L_HUMAN	Color2 [DarkGray]	1	4					+	untr_HS	6	6	5	435	435	389	32767	0	5237	1002300000	21	4.69533	0	-3.358	-1.56607	24.9939	24.8834	24.5806	28.1961	28.2958	28.04
Q68E01	INTS3	+	2.67959	-3.3356	10.0952	sp|Q68E01|INT3_HUMAN	sp|Q68E01|INT3_HUMAN	Color2 [DarkGray]	1	4					+	untr_HS	19	19	19	258	258	258	11807	0	10643	6161400000	53	2.67959	0	-3.3356	-1.35014	26.7338	27.0461	28.2523	30.7648	30.5112	30.7631
Q13435	SF3B2	+	4.03618	-3.29454	9.81193	sp|Q13435|SF3B2_HUMAN	sp|Q13435|SF3B2_HUMAN	Color2 [DarkGray]	1	4					+	untr_HS	21	21	21	383	383	383	10023	0	13801	8600200000	49	4.03618	0	-3.29454	-1.49241	28.2117	27.517	27.8492	31.0476	31.207	31.2069
P78395	PRAME	+	3.65778	-3.28819	9.76885	sp|P78395|PRAME_HUMAN	sp|P78395|PRAME_HUMAN	Color2 [DarkGray]	1	4					+	untr_HS	7	7	7	279	279	279	57889	0	18586	1608900000	16	3.65778	0	-3.28819	-1.45594	25.9497	25.2981	25.2172	28.716	28.9974	28.616
Q9Y3Y2	CHTOP	+	2.46621	-3.28205	9.72737	sp|Q9Y3Y2|CHTOP_HUMAN	sp|Q9Y3Y2|CHTOP_HUMAN	Color2 [DarkGray]	1	4					+	untr_HS	3	3	3	169	169	169	26396	0	26043	1554100000	9	2.46621	0	-3.28205	-1.29809	25.8273	24.5124	26.2618	28.8335	28.7198	28.8943
Q86UV5	USP48	+	5.90444	-3.2818	9.72569	sp|Q86UV5|UBP48_HUMAN	sp|Q86UV5|UBP48_HUMAN	Color2 [DarkGray]	1	4					+	untr_HS	25	25	25	358	358	358	11903	0	32331	20621000000	85	5.90444	0	-3.2818	-1.58533	29.1333	29.161	29.099	32.4401	32.5143	32.2843
Q96DI7	SNRNP40	+	4.96328	-3.26781	9.63185	sp|Q96DI7|SNR40_HUMAN	sp|Q96DI7|SNR40_HUMAN	Color2 [DarkGray]	1	4					+	untr_HS	4	4	4	168	168	168	3931	0	50903	3418800000	11	4.96328	0	-3.26781	-1.54128	26.2485	26.4417	26.63	29.6316	29.797	29.695
P62195	PSMC5	+	2.57479	-3.24955	9.51067	sp|P62195|PRS8_HUMAN	sp|P62195|PRS8_HUMAN	Color2 [DarkGray]	1	4					+	untr_HS	11	11	10	424	424	394	45626	0	48789	2823500000	16	2.57479	0	-3.24955	-1.30556	26.6831	25.1317	26.3709	29.4553	29.4082	29.0708
Q99459	CDC5L	+	3.15831	-3.23173	9.39393	sp|Q99459|CDC5L_HUMAN	sp|Q99459|CDC5L_HUMAN	Color2 [DarkGray]	1	4					+	untr_HS	21	21	21	362	362	362	9225	0	16599	17478000000	74	3.15831	0	-3.23173	-1.38027	28.3506	28.9195	29.5322	32.1675	32.1864	32.1437
Q9UNN5	FAF1	+	2.42556	-3.21614	9.29298	sp|Q9UNN5|FAF1_HUMAN	sp|Q9UNN5|FAF1_HUMAN	Color2 [DarkGray]	1	4					+	untr_HS	4	4	4	102	102	102	73953	0	25724	1174100000	8	2.42556	0	-3.21614	-1.27065	24.2519	24.972	26.0668	28.4338	28.2593	28.246
Q9NRL2	BAZ1A	+	0.983584	-3.2111	9.26054	sp|Q9NRL2|BAZ1A_HUMAN	sp|Q9NRL2|BAZ1A_HUMAN	Color2 [DarkGray]	1	4					+	untr_HS	20	20	20	191	191	191	1787	0	11209	5095000000	64	0.983584	0	-3.2111	-0.909573	29.5268	27.1641	24.2365	30.243	30.1533	30.1645
Q15785	TOMM34	+	1.63025	-3.20824	9.2422	sp|Q15785|TOM34_HUMAN	sp|Q15785|TOM34_HUMAN	Color2 [DarkGray]	1	4					+	untr_HS	10	10	10	408	408	408	34559	0	55371	3070300000	34	1.63025	0	-3.20824	-1.10656	28.1867	25.5872	25.4123	29.4849	29.6258	29.7003
Q9BSL1	UBAC1	+	1.91409	-3.20123	9.19743	sp|Q9BSL1|UBAC1_HUMAN	sp|Q9BSL1|UBAC1_HUMAN	Color2 [DarkGray]	1	4					+	untr_HS	7	7	7	346	346	346	45338	0	38008	1244800000	20	1.91409	0	-3.20123	-1.16985	26.4021	25.5863	23.9029	28.4815	28.4553	28.5582
Q6PD62	CTR9	+	1.61788	-3.1924	9.14129	sp|Q6PD62|CTR9_HUMAN	sp|Q6PD62|CTR9_HUMAN	Color2 [DarkGray]	1	4					+	untr_HS	21	21	21	283	283	283	1335	0	10314	7454200000	66	1.61788	0	-3.1924	-1.09973	27.4881	29.2055	26.3117	31.2155	31.1665	30.2003
Q96JP5	ZFP91	+	1.86523	-3.19174	9.13712	sp|Q96JP5|ZFP91_HUMAN;sp|Q96CK0|ZN653_HUMAN	sp|Q96JP5|ZFP91_HUMAN	Color2 [DarkGray]	1	4					+	untr_HS	5	5	5	151	151	151	63444	0	75141	1470500000	13	1.86523	0	-3.19174	-1.15685	24.8884	27.0557	24.6925	28.8201	28.6413	28.7504
O00311	CDC7	+	2.24389	-3.16142	8.94712	sp|O00311|CDC7_HUMAN	sp|O00311|CDC7_HUMAN	Color2 [DarkGray]	1	4					+	untr_HS	6	6	6	146	146	146	63887	0	15671	1331800000	17	2.24389	0	-3.16142	-1.22263	26.1332	25.4689	24.1415	28.3949	28.4461	28.3869
P49756	RBM25	+	2.04127	-3.1584	8.92836	sp|P49756|RBM25_HUMAN	sp|P49756|RBM25_HUMAN	Color2 [DarkGray]	1	4					+	untr_HS	8	8	8	147	147	147	10018	0	21613	1742300000	20	2.04127	0	-3.1584	-1.18402	25.43	26.8024	24.5054	28.7467	28.763	28.7033
Q14149	MORC3	+	2.17817	-3.14193	8.82705	sp|Q14149|MORC3_HUMAN	sp|Q14149|MORC3_HUMAN	Color2 [DarkGray]	1	4					+	untr_HS	11	11	11	153	153	153	10711	0	69344	3255700000	26	2.17817	0	-3.14193	-1.20506	27.2299	27.1073	25.3559	29.6581	29.805	29.6556
Q9UHX1	PUF60	+	1.34458	-3.10485	8.60306	sp|Q9UHX1|PUF60_HUMAN	sp|Q9UHX1|PUF60_HUMAN	Color2 [DarkGray]	1	4					+	untr_HS	7	7	7	277	277	277	59875	0	34565	2370200000	23	1.34458	0	-3.10485	-1.00811	27.9732	24.2951	25.6531	28.8586	29.1365	29.2408
Q13685	AAMP	+	2.9913	-3.02422	8.13546	sp|Q13685|AAMP_HUMAN	sp|Q13685|AAMP_HUMAN	Color2 [DarkGray]	1	4					+	untr_HS	4	4	4	127	127	127	4675	0	13547	1442900000	7	2.9913	0	-3.02422	-1.28522	26.378	25.2117	25.4801	28.6872	28.7467	28.7085
P51825	AFF1	+	4.33721	-3.02339	8.13077	sp|P51825|AFF1_HUMAN	sp|P51825|AFF1_HUMAN	Color2 [DarkGray]	1	4					+	untr_HS	8	8	8	92	92	92	13142	0	13597	984670000	15	4.33721	0	-3.02339	-1.39983	25.384	25.1851	24.8511	28.137	28.1168	28.2365
Q9HCG8	CWC22	+	6.24091	-3.01848	8.10311	sp|Q9HCG8|CWC22_HUMAN	sp|Q9HCG8|CWC22_HUMAN	Color2 [DarkGray]	1	4					+	untr_HS	30	30	30	395	395	395	10547	0	32331	42558000000	165	6.24091	0	-3.01848	-1.47019	30.378	30.387	30.4776	33.3684	33.5131	33.4165
Q15717	ELAVL1	+	1.25389	-3.01675	8.0934	sp|Q15717|ELAV1_HUMAN;sp|Q12926|ELAV2_HUMAN;sp|P26378|ELAV4_HUMAN	sp|Q15717|ELAV1_HUMAN	Color2 [DarkGray]	1	4					+	untr_HS	10	10	10	374	374	374	36091	0	49128	6540200000	30	1.25389	0	-3.01675	-0.964022	25.3636	28.6853	28.8003	30.767	30.5103	30.6223
Q8WWK9	CKAP2	+	2.77237	-2.98493	7.91688	sp|Q8WWK9|CKAP2_HUMAN	sp|Q8WWK9|CKAP2_HUMAN	Color2 [DarkGray]	1	4					+	untr_HS	4	4	4	85	85	85	76986	0	99341	1505700000	6	2.77237	0	-2.98493	-1.24482	25.2791	25.5222	26.5283	28.7787	28.5632	28.9426
Q9UGN5	PARP2	+	2.38591	-2.97133	7.84257	sp|Q9UGN5|PARP2_HUMAN	sp|Q9UGN5|PARP2_HUMAN	Color2 [DarkGray]	1	4					+	untr_HS	10	10	10	225	225	225	66205	0	31864	2157200000	26	2.38591	0	-2.97133	-1.18708	25.3054	27.0355	26.298	29.1206	29.2656	29.1667
Q9UHB7	AFF4	+	2.45305	-2.96592	7.81326	sp|Q9UHB7|AFF4_HUMAN	sp|Q9UHB7|AFF4_HUMAN	Color2 [DarkGray]	1	4					+	untr_HS	8	8	8	113	113	113	12746	0	20177	965700000	10	2.45305	0	-2.96592	-1.19525	24.4046	25.0373	26.0364	28.18	27.971	28.2249
Q8WUA2	PPIL4	+	4.18265	-2.96391	7.80237	sp|Q8WUA2|PPIL4_HUMAN	sp|Q8WUA2|PPIL4_HUMAN	Color2 [DarkGray]	1	4					+	untr_HS	17	17	17	50	50	50	57224	0	22673	12113000000	68	4.18265	0	-2.96391	-1.36496	28.3644	28.9075	28.6808	31.5053	31.6004	31.7387
Q13415	ORC1	+	3.00241	-2.9618	7.79098	sp|Q13415|ORC1_HUMAN	sp|Q13415|ORC1_HUMAN	Color2 [DarkGray]	1	4					+	untr_HS	8	8	8	141	141	141	97349	0	19833	1244700000	15	3.00241	0	-2.9618	-1.26385	25.7367	25.999	24.8743	28.4037	28.5768	28.5149
P0DMV9	HSPA1B	+	7.15496	-2.94432	7.6971	sp|P0DMV9|HS71B_HUMAN;sp|P0DMV8|HS71A_HUMAN	sp|P0DMV9|HS71B_HUMAN;sp|P0DMV8|HS71A_HUMAN	Color2 [DarkGray]	1	4					+	untr_HS	36	35	24	624	604	399	70051	0	32331	178440000000	261	7.15496	0	-2.94432	-1.44997	32.5989	32.5323	32.5049	35.4674	35.5107	35.4909
Q6UX04	CWC27	+	5.19359	-2.93548	7.6501	sp|Q6UX04|CWC27_HUMAN	sp|Q6UX04|CWC27_HUMAN	Color2 [DarkGray]	1	4					+	untr_HS	14	14	14	494	494	494	53846	0	21582	8919500000	51	5.19359	0	-2.93548	-1.40151	28.209	28.2553	28.2465	30.995	31.21	31.3121
Q8WVY7	UBLCP1	+	2.52837	-2.93295	7.63669	sp|Q8WVY7|UBCP1_HUMAN	sp|Q8WVY7|UBCP1_HUMAN	Color2 [DarkGray]	1	4					+	untr_HS	6	6	6	374	374	374	36804	0	21698	1581000000	18	2.52837	0	-2.93295	-1.19505	26.3659	26.3287	24.9945	28.7721	28.7791	28.9367
Q8IV48	ERI1	+	2.6946	-2.93174	7.63032	sp|Q8IV48|ERI1_HUMAN	sp|Q8IV48|ERI1_HUMAN	Color2 [DarkGray]	1	4					+	untr_HS	4	4	4	115	115	115	40063	0	82871	871800000	12	2.6946	0	-2.93174	-1.21659	25.3822	25.4264	24.1787	27.9752	27.874	27.9333
P46109	CRKL	+	1.38281	-2.92686	7.60452	sp|P46109|CRKL_HUMAN	sp|P46109|CRKL_HUMAN	Color2 [DarkGray]	1	4					+	untr_HS	7	7	7	294	294	294	33777	0	23275	2029600000	18	1.38281	0	-2.92686	-0.979635	24.4702	25.3511	27.7691	28.7706	28.8938	28.7067
P82979	SARNP	+	1.31362	-2.90143	7.47169	sp|P82979|SARNP_HUMAN	sp|P82979|SARNP_HUMAN	Color2 [DarkGray]	1	4					+	untr_HS	7	7	7	381	381	381	23671	0	38439	2353100000	21	1.31362	0	-2.90143	-0.956168	28.0067	26.1405	24.4786	29.3828	28.7761	29.1713
Q9UKF6	CPSF3	+	3.46017	-2.89157	7.42076	sp|Q9UKF6|CPSF3_HUMAN	sp|Q9UKF6|CPSF3_HUMAN	Color2 [DarkGray]	1	4					+	untr_HS	7	7	7	178	178	178	77485	0	18308	1393800000	15	3.46017	0	-2.89157	-1.2821	25.8851	25.8753	25.1305	28.571	28.4174	28.5773
Q9NQ29	LUC7L	+	1.54978	-2.88444	7.38418	sp|Q9NQ29|LUC7L_HUMAN	sp|Q9NQ29|LUC7L_HUMAN	Color2 [DarkGray]	1	4					+	untr_HS	7	5	5	181	148	148	43727	0	28546	1493800000	17	1.54978	0	-2.88444	-1.00945	26.9442	26.0355	24.0633	28.3623	28.5931	28.7409
Q9Y388	RBMX2	+	2.51121	-2.88443	7.38414	sp|Q9Y388|RBMX2_HUMAN	sp|Q9Y388|RBMX2_HUMAN	Color2 [DarkGray]	1	4					+	untr_HS	7	7	7	199	199	199	37335	0	24327	1540400000	14	2.51121	0	-2.88443	-1.17659	26.7675	25.2307	25.7662	28.7435	28.8519	28.8223
Q6P1J9	CDC73	+	4.11949	-2.87676	7.34501	sp|Q6P1J9|CDC73_HUMAN	sp|Q6P1J9|CDC73_HUMAN	Color2 [DarkGray]	1	4					+	untr_HS	28	28	28	586	586	586	60576	0	12119	23261000000	110	4.11949	0	-2.87676	-1.3241	29.3426	29.7608	29.8988	32.4889	32.6285	32.515
P25788	PSMA3	+	2.56826	-2.87657	7.34402	sp|P25788|PSA3_HUMAN	sp|P25788|PSA3_HUMAN	Color2 [DarkGray]	1	4					+	untr_HS	2	2	2	9	9	9	28433	0	57334	844280000	7	2.56826	0	-2.87657	-1.18153	25.6938	24.5031	24.3266	27.8279	27.7301	27.5953
Q53HL2	CDCA8	+	1.06624	-2.87643	7.34329	sp|Q53HL2|BOREA_HUMAN	sp|Q53HL2|BOREA_HUMAN	Color2 [DarkGray]	1	4					+	untr_HS	9	9	9	389	389	389	31323	0	52603	5831000000	28	1.06624	0.00043956	-2.87643	-0.880208	24.9939	28.797	28.7776	30.4792	30.5049	30.2136
P62851	RPS25	+	1.19455	-2.87328	7.3273	sp|P62851|RS25_HUMAN	sp|P62851|RS25_HUMAN	Color2 [DarkGray]	1	4					+	untr_HS	4	4	4	24	24	24	13742	0	16703	8563000000	16	1.19455	0	-2.87328	-0.917797	25.8938	29.3461	29.2126	31.097	30.9115	31.0639
Q12972	PPP1R8	+	3.02958	-2.8633	7.27677	sp|Q12972|PP1R8_HUMAN	sp|Q12972|PP1R8_HUMAN	Color2 [DarkGray]	1	4					+	untr_HS	5	5	5	302	302	302	38478	0	18743	1512500000	12	3.02958	0	-2.8633	-1.23063	25.4594	26.5264	25.6681	28.7393	28.7335	28.771
Q9UBU9	NXF1	+	1.32449	-2.86276	7.27405	sp|Q9UBU9|NXF1_HUMAN	sp|Q9UBU9|NXF1_HUMAN	Color2 [DarkGray]	1	4					+	untr_HS	14	14	14	315	315	315	70182	0	30939	3662500000	20	1.32449	0	-2.86276	-0.950524	28.8027	26.8443	25.3087	29.9127	29.7856	29.8457
Q9UQ35	SRRM2	+	1.95957	-2.84808	7.20041	sp|Q9UQ35|SRRM2_HUMAN	sp|Q9UQ35|SRRM2_HUMAN	Color2 [DarkGray]	1	4					+	untr_HS	11	11	11	71	71	71	29961	0	48626	2038400000	21	1.95957	0	-2.84808	-1.08066	27.1266	26.829	25.092	29.1497	29.2693	29.1729
Q15056	EIF4H	+	3.837	-2.83349	7.12796	sp|Q15056|IF4H_HUMAN	sp|Q15056|IF4H_HUMAN	Color2 [DarkGray]	1	4					+	untr_HS	4	4	4	27	27	27	27385	0	12154	934060000	11	3.837	0	-2.83349	-1.28765	25.2201	25.5824	24.9223	28.1269	27.9528	28.1456
P11142	HSPA8	+	7.47592	-2.81601	7.04212	sp|P11142|HSP7C_HUMAN;sp|P54652|HSP72_HUMAN	sp|P11142|HSP7C_HUMAN	Color2 [DarkGray]	1	4					+	untr_HS	36	36	32	647	647	607	70897	0	32331	411140000000	381	7.47592	0	-2.81601	-1.39108	33.8308	33.8397	33.9018	36.6684	36.6597	36.6922
O60493	SNX3	+	1.82132	-2.80628	6.99476	sp|O60493|SNX3_HUMAN	sp|O60493|SNX3_HUMAN	Color2 [DarkGray]	1	4					+	untr_HS	5	5	5	481	481	481	18762	0	17329	999900000	7	1.82132	0	-2.80628	-1.04412	25.4866	24.1345	26.5059	28.2019	28.1138	28.2302
O95251	KAT7	+	1.88535	-2.79355	6.93336	sp|O95251|KAT7_HUMAN	sp|O95251|KAT7_HUMAN	Color2 [DarkGray]	1	4					+	untr_HS	6	6	6	136	136	136	70642	0	2799	2295900000	25	1.88535	0	-2.79355	-1.05207	25.0647	26.9812	27.0648	29.2237	29.0598	29.2078
Q14493	SLBP	+	2.10599	-2.78318	6.88368	sp|Q14493|SLBP_HUMAN	sp|Q14493|SLBP_HUMAN	Color2 [DarkGray]	1	4					+	untr_HS	3	3	3	10	10	10	31285	0	97595	1762800000	11	2.10599	0	-2.78318	-1.08559	26.4595	26.8406	25.0296	28.6706	28.9356	29.0731
O75934	BCAS2	+	2.39265	-2.77493	6.84443	sp|O75934|SPF27_HUMAN	sp|O75934|SPF27_HUMAN	Color2 [DarkGray]	1	4					+	untr_HS	3	3	3	284	284	284	26131	0	17645	936050000	10	2.39265	0	-2.77493	-1.12445	24.1663	25.4702	25.6106	28.018	27.7233	27.8306
Q9NPQ8	RIC8A	+	1.81316	-2.76148	6.78089	sp|Q9NPQ8|RIC8A_HUMAN;sp|Q9NVN3|RIC8B_HUMAN	sp|Q9NPQ8|RIC8A_HUMAN	Color2 [DarkGray]	1	4					+	untr_HS	8	8	8	207	207	207	59709	0	21557	955290000	17	1.81316	0	-2.76148	-1.0302	26.3786	24.0529	25.5354	28.0341	28.1432	28.0741
Q9BXP5	SRRT	+	1.08525	-2.75847	6.7668	sp|Q9BXP5|SRRT_HUMAN	sp|Q9BXP5|SRRT_HUMAN	Color2 [DarkGray]	1	4					+	untr_HS	13	13	13	208	208	208	10067	0	27537	3732500000	34	1.08525	0.000433213	-2.75847	-0.86338	24.6398	28.5298	27.8044	29.715	29.8317	29.7027
Q96MU7	YTHDC1	+	5.68784	-2.7441	6.6997	sp|Q96MU7|YTDC1_HUMAN	sp|Q96MU7|YTDC1_HUMAN	Color2 [DarkGray]	1	4					+	untr_HS	13	13	13	191	191	191	84699	0	95993	19261000000	60	5.68784	0	-2.7441	-1.32794	29.517	29.6205	29.4107	32.2561	32.2152	32.3093
P49643	PRIM2	+	3.31706	-2.73631	6.66365	sp|P49643|PRI2_HUMAN	sp|P49643|PRI2_HUMAN	Color2 [DarkGray]	1	4					+	untr_HS	7	7	7	232	232	232	58805	0	14698	923130000	13	3.31706	0	-2.73631	-1.20916	24.8221	25.6625	25.5092	27.9797	28.0744	28.1485
Q9Y3D8	AK6	+	2.32582	-2.72776	6.62429	sp|Q9Y3D8|KAD6_HUMAN	sp|Q9Y3D8|KAD6_HUMAN	Color2 [DarkGray]	1	4					+	untr_HS	4	4	4	424	424	424	20061	0	57938	2728300000	18	2.32582	0	-2.72776	-1.10004	27.5654	26.0341	26.4697	29.4864	29.6363	29.1297
Q96P16	RPRD1A	+	1.62688	-2.72405	6.60725	sp|Q96P16|RPR1A_HUMAN	sp|Q96P16|RPR1A_HUMAN	Color2 [DarkGray]	1	4					+	untr_HS	6	2	2	208	8	8	35719	0	68464	946860000	6	1.62688	0	-2.72405	-0.985033	25.9546	23.8633	26.3205	28.1145	28.0902	28.1058
P35659	DEK	+	6.96567	-2.72048	6.59094	sp|P35659|DEK_HUMAN	sp|P35659|DEK_HUMAN	Color2 [DarkGray]	1	4					+	untr_HS	21	21	21	349	349	349	42674	0	13238	134260000000	123	6.96567	0	-2.72048	-1.33913	32.3062	32.3025	32.3854	35.0734	35.0201	35.0622
P49585	PCYT1A	+	2.7556	-2.71981	6.58788	sp|P49585|PCY1A_HUMAN;sp|Q9Y5K3|PCY1B_HUMAN	sp|P49585|PCY1A_HUMAN	Color2 [DarkGray]	1	4					+	untr_HS	5	5	5	196	196	196	41731	0	13404	1472500000	14	2.7556	0	-2.71981	-1.14941	25.7682	26.7353	25.5608	28.6358	28.7606	28.8274
Q86X53	ERICH1	+	2.67394	-2.7121	6.55276	sp|Q86X53|ERIC1_HUMAN	sp|Q86X53|ERIC1_HUMAN	Color2 [DarkGray]	1	4					+	untr_HS	5	5	5	174	174	174	48984	0	62218	1131400000	17	2.67394	0	-2.7121	-1.13766	26.0067	24.8954	26.0361	28.4446	28.4321	28.1977
P48507	GCLM	+	3.57936	-2.70487	6.52001	sp|P48507|GSH0_HUMAN	sp|P48507|GSH0_HUMAN	Color2 [DarkGray]	1	4					+	untr_HS	6	6	6	383	383	383	30727	0	25913	1455600000	14	3.57936	0	-2.70487	-1.21696	26.2965	25.6978	25.617	28.6905	28.549	28.4863
Q9BTE7	DCUN1D5	+	5.24564	-2.70414	6.51668	sp|Q9BTE7|DCNL5_HUMAN;sp|Q92564|DCNL4_HUMAN	sp|Q9BTE7|DCNL5_HUMAN	Color2 [DarkGray]	1	4					+	untr_HS	11	11	11	599	599	599	27508	0	81479	9880800000	71	5.24564	0	-2.70414	-1.29727	28.6425	28.4287	28.6832	31.2973	31.2329	31.3364
Q9NRZ9	HELLS	+	2.59865	-2.69147	6.45973	sp|Q9NRZ9|HELLS_HUMAN	sp|Q9NRZ9|HELLS_HUMAN	Color2 [DarkGray]	1	4					+	untr_HS	6	6	6	92	92	92	97073	0	1426	1066900000	10	2.59865	0	-2.69147	-1.12187	26.274	24.9114	25.5746	28.3676	28.1469	28.32
Q9UNP9	PPIE	+	1.25917	-2.68498	6.43073	sp|Q9UNP9|PPIE_HUMAN	sp|Q9UNP9|PPIE_HUMAN	Color2 [DarkGray]	1	4					+	untr_HS	5	5	5	392	392	392	3343	0	1592	985140000	15	1.25917	0	-2.68498	-0.894769	25.5157	27.1837	23.7188	28.117	28.1979	28.1582
Q14331	FRG1	+	1.85533	-2.6781	6.40011	sp|Q14331|FRG1_HUMAN;sp|Q9BZ01|FRG1B_HUMAN	sp|Q14331|FRG1_HUMAN	Color2 [DarkGray]	1	4					+	untr_HS	4	4	4	159	159	159	29172	0	10989	2207300000	11	1.85533	0	-2.6781	-1.01398	25.4303	27.5657	25.9988	28.954	28.9482	29.1268
P28702	RXRB	+	3.25174	-2.66579	6.34575	sp|P28702|RXRB_HUMAN;sp|P19793|RXRA_HUMAN;sp|P48443|RXRG_HUMAN	sp|P28702|RXRB_HUMAN	Color2 [DarkGray]	1	4					+	untr_HS	5	5	5	131	131	131	56921	0	10736	586740000	12	3.25174	0	-2.66579	-1.17625	24.2442	25.0647	24.9254	27.5436	27.4262	27.2618
P63167	DYNLL1	+	2.36231	-2.6602	6.32119	sp|P63167|DYL1_HUMAN;sp|Q96FJ2|DYL2_HUMAN	sp|P63167|DYL1_HUMAN	Color2 [DarkGray]	1	4					+	untr_HS	4	4	4	517	517	517	10366	0	1348	2280900000	14	2.36231	0	-2.6602	-1.08264	26.9024	25.482	26.7387	29.2062	28.9782	28.9192
Q14119	VEZF1	+	2.42624	-2.65607	6.30312	sp|Q14119|VEZF1_HUMAN	sp|Q14119|VEZF1_HUMAN	Color2 [DarkGray]	1	4					+	untr_HS	5	5	4	155	155	136	56931	0	9622	1274500000	15	2.42624	0	-2.65607	-1.08925	26.6022	25.9465	25.0896	28.4941	28.5552	28.5572
Q8IXH7	NELFCD	+	2.41593	-2.63816	6.22539	sp|Q8IXH7|NELFD_HUMAN	sp|Q8IXH7|NELFD_HUMAN	Color2 [DarkGray]	1	4					+	untr_HS	9	9	9	214	214	214	66246	0	76412	2901300000	40	2.41593	0	-2.63816	-1.08197	26.5056	26.5295	27.3718	28.7813	29.8542	29.6859
Q9Y3A5	SBDS	+	1.44867	-2.6345	6.20959	sp|Q9Y3A5|SBDS_HUMAN	sp|Q9Y3A5|SBDS_HUMAN	Color2 [DarkGray]	1	4					+	untr_HS	7	7	7	344	344	344	28763	0	56154	2577100000	17	1.44867	0	-2.6345	-0.926045	28.2729	25.7325	25.7457	29.2523	29.2253	29.177
P43686	PSMC4	+	1.89932	-2.61706	6.13498	sp|P43686|PRS6B_HUMAN	sp|P43686|PRS6B_HUMAN	Color2 [DarkGray]	1	4					+	untr_HS	12	12	12	476	476	476	47366	0	76968	3511600000	54	1.89932	0	-2.61706	-1.00344	27.7327	27.7533	25.9248	29.6648	29.8347	29.7626
Q8N9Z2	CCDC71L	+	3.92178	-2.61664	6.13321	sp|Q8N9Z2|CC71L_HUMAN	sp|Q8N9Z2|CC71L_HUMAN	Color2 [DarkGray]	1	4					+	untr_HS	10	10	10	451	451	451	26261	0	4045	19508000000	52	3.92178	0	-2.61664	-1.20239	29.3002	29.8164	29.8222	32.2164	32.2448	32.3275
Q8TAD8	SNIP1	+	4.74657	-2.61429	6.1232	sp|Q8TAD8|SNIP1_HUMAN	sp|Q8TAD8|SNIP1_HUMAN	Color2 [DarkGray]	1	4					+	untr_HS	7	7	7	293	293	293	45777	0	10916	7424100000	34	4.74657	0	-2.61429	-1.23959	28.4646	28.171	28.1171	30.865	30.8393	30.8913
P55081	MFAP1	+	1.14688	-2.59521	6.04278	sp|P55081|MFAP1_HUMAN	sp|P55081|MFAP1_HUMAN	Color2 [DarkGray]	1	4					+	untr_HS	7	7	7	235	235	235	51958	0	70678	2921400000	20	1.14688	0.000685315	-2.59521	-0.846958	27.8494	27.8812	24.6738	29.3569	29.3915	29.4416
P29692	EEF1D	+	2.66816	-2.57984	5.97874	sp|P29692|EF1D_HUMAN	sp|P29692|EF1D_HUMAN	Color2 [DarkGray]	1	4					+	untr_HS	4	4	4	189	189	189	31121	0	19967	2876100000	11	2.66816	0	-2.57984	-1.09015	25.9492	26.0388	24.8987	28.2462	28.1985	28.1815
Q9Y483	MTF2	+	2.25352	-2.5757	5.9616	sp|Q9Y483|MTF2_HUMAN	sp|Q9Y483|MTF2_HUMAN	Color2 [DarkGray]	1	4					+	untr_HS	5	5	5	128	128	128	67105	0	20966	908160000	11	2.25352	0	-2.5757	-1.04098	24.5467	25.9348	25.8955	28.2102	27.782	28.1119
Q14CB8	ARHGAP19	+	2.64442	-2.54559	5.83847	sp|Q14CB8|RHG19_HUMAN	sp|Q14CB8|RHG19_HUMAN	Color2 [DarkGray]	1	4					+	untr_HS	12	12	12	348	348	348	55756	0	66038	2718900000	46	2.64442	0	-2.54559	-1.07547	26.1695	27.0896	27.2636	29.5459	29.5049	29.1087
Q15022	SUZ12	+	2.7007	-2.54367	5.8307	sp|Q15022|SUZ12_HUMAN	sp|Q15022|SUZ12_HUMAN	Color2 [DarkGray]	1	4					+	untr_HS	13	13	13	265	265	265	83054	0	88102	4669900000	34	2.7007	0	-2.54367	-1.08047	28.1514	26.9707	27.7836	30.2662	30.2108	30.0597
Q92945	KHSRP	+	1.41583	-2.54127	5.821	sp|Q92945|FUBP2_HUMAN	sp|Q92945|FUBP2_HUMAN	Color2 [DarkGray]	1	4					+	untr_HS	8	8	8	143	143	143	73114	0	34622	2554500000	23	1.41583	0	-2.54127	-0.896131	26.1869	25.3531	28.1619	29.1325	28.9758	29.2174
Q14152	EIF3A	+	3.32477	-2.49032	5.61901	sp|Q14152|EIF3A_HUMAN	sp|Q14152|EIF3A_HUMAN	Color2 [DarkGray]	1	4					+	untr_HS	5	5	5	5	5	5	16657	0	10865	680360000	9	3.32477	0	-2.49032	-1.11262	24.4269	24.5648	24.7933	27.2188	26.6683	27.3689
Q9NS91	RAD18	+	3.50127	-2.44803	5.4567	sp|Q9NS91|RAD18_HUMAN	sp|Q9NS91|RAD18_HUMAN	Color2 [DarkGray]	1	4					+	untr_HS	8	8	8	216	216	216	56222	0	3648	3526200000	22	3.50127	0	-2.44803	-1.10721	27.4164	26.9517	27.5771	29.58	29.8004	29.9089
Q8N543	OGFOD1	+	2.14734	-2.44748	5.45464	sp|Q8N543|OGFD1_HUMAN	sp|Q8N543|OGFD1_HUMAN	Color2 [DarkGray]	1	4					+	untr_HS	6	6	6	17	17	17	63245	0	26379	922940000	11	2.14734	0	-2.44748	-0.985857	24.7713	25.6794	26.3915	27.9982	28.2836	27.9028
Q9BZ95	NSD3	+	2.41161	-2.44234	5.43522	sp|Q9BZ95|NSD3_HUMAN	sp|Q9BZ95|NSD3_HUMAN	Color2 [DarkGray]	1	4					+	untr_HS	2	2	2	35	35	35	16161	0	50386	777510000	9	2.41161	0	-2.44234	-1.01474	25.3014	26.1148	24.7141	27.7737	27.8243	27.8594
Q8IXK0	PHC2	+	1.99509	-2.43705	5.41534	sp|Q8IXK0|PHC2_HUMAN;sp|Q8NDX5|PHC3_HUMAN	sp|Q8IXK0|PHC2_HUMAN	Color2 [DarkGray]	1	4					+	untr_HS	6	6	6	8	8	8	90712	0	30267	2596600000	22	1.99509	0	-2.43705	-0.962861	27.3109	27.4528	25.7994	29.256	29.3819	29.2362
Q9BTY7	HGH1	+	2.50971	-2.42722	5.37857	sp|Q9BTY7|HGH1_HUMAN	sp|Q9BTY7|HGH1_HUMAN	Color2 [DarkGray]	1	4					+	untr_HS	8	8	8	349	349	349	42129	0	41983	2855500000	45	2.50971	0	-2.42722	-1.01971	27.489	26.3117	27.367	29.3695	29.4688	29.6111
Q9H4L7	SMARCAD1	+	2.79975	-2.42668	5.37653	sp|Q9H4L7|SMRCD_HUMAN	sp|Q9H4L7|SMRCD_HUMAN	Color2 [DarkGray]	1	4					+	untr_HS	8	8	8	151	151	151	1174	0	37345	1548300000	25	2.79975	0	-2.42668	-1.04683	26.5319	26.3485	25.5172	28.6747	28.5356	28.4672
Q9BV86	NTMT1	+	1.67976	-2.39682	5.2664	sp|Q9BV86|NTM1A_HUMAN	sp|Q9BV86|NTM1A_HUMAN	Color2 [DarkGray]	1	4					+	untr_HS	2	2	2	94	94	94	25387	0	3054	1010600000	9	1.67976	0	-2.39682	-0.904989	25.6938	24.3496	26.5737	27.8539	28.0198	27.9339
P28066	PSMA5	+	2.9679	-2.39099	5.24516	sp|P28066|PSA5_HUMAN	sp|P28066|PSA5_HUMAN	Color2 [DarkGray]	1	4					+	untr_HS	7	7	7	523	523	523	26411	0	10309	6123900000	26	2.9679	0	-2.39099	-1.04725	28.4777	28.3912	27.6089	30.4657	30.6702	30.5148
Q9Y606	PUS1	+	3.37345	-2.39074	5.24428	sp|Q9Y606|TRUA_HUMAN	sp|Q9Y606|TRUA_HUMAN	Color2 [DarkGray]	1	4					+	untr_HS	5	5	5	141	141	141	4747	0	14721	1085200000	13	3.37345	0	-2.39074	-1.07584	25.5188	25.922	26.2816	28.241	28.3336	28.3201
Q8WUQ7	CACTIN	+	2.04702	-2.38378	5.21902	sp|Q8WUQ7|CATIN_HUMAN	sp|Q8WUQ7|CATIN_HUMAN	Color2 [DarkGray]	1	4					+	untr_HS	7	7	7	137	137	137	88701	0	41212	2350300000	23	2.04702	0	-2.38378	-0.95279	27.6415	26.5115	25.9693	28.9103	29.1244	29.2389
Q99496	RNF2	+	3.06231	-2.36853	5.16415	sp|Q99496|RING2_HUMAN	sp|Q99496|RING2_HUMAN	Color2 [DarkGray]	1	4					+	untr_HS	4	3	3	167	125	125	37655	0	94439	755530000	5	3.06231	0	-2.36853	-1.04572	25.7773	24.9295	25.1513	27.5375	27.6289	27.7972
Q86Y56	DNAAF5	+	2.10393	-2.34756	5.08963	sp|Q86Y56|DAAF5_HUMAN	sp|Q86Y56|DAAF5_HUMAN	Color2 [DarkGray]	1	4					+	untr_HS	7	7	7	103	103	103	9352	0	23225	879150000	11	2.10393	0	-2.34756	-0.948065	25.9498	24.7157	26.2737	28.0695	27.9519	27.9605
P27635	RPL10	+	5.77977	-2.34401	5.07711	sp|P27635|RL10_HUMAN;sp|Q96L21|RL10L_HUMAN	sp|P27635|RL10_HUMAN	Color2 [DarkGray]	1	4					+	untr_HS	14	14	14	528	528	528	24604	0	10174	30873000000	84	5.77977	0	-2.34401	-1.1413	30.447	30.6205	30.5473	32.8935	32.845	32.9083
Q8N1G4	LRRC47	+	2.74922	-2.34111	5.06694	sp|Q8N1G4|LRC47_HUMAN	sp|Q8N1G4|LRC47_HUMAN	Color2 [DarkGray]	1	4					+	untr_HS	5	5	5	96	96	96	63472	0	98699	1048600000	8	2.74922	0	-2.34111	-1.01063	26.3693	25.9157	25.2925	28.0968	28.2668	28.2371
Q96FW1	OTUB1	+	2.73092	-2.34107	5.06677	sp|Q96FW1|OTUB1_HUMAN	sp|Q96FW1|OTUB1_HUMAN	Color2 [DarkGray]	1	4					+	untr_HS	3	3	3	221	221	221	31284	0	19132	989490000	15	2.73092	0	-2.34107	-1.00906	25.3587	26.223	25.2494	28.0282	27.7774	28.0486
P48556	PSMD8	+	1.12273	-2.33236	5.03628	sp|P48556|PSMD8_HUMAN	sp|P48556|PSMD8_HUMAN	Color2 [DarkGray]	1	4					+	untr_HS	5	5	5	223	223	223	39611	0	11943	1069600000	13	1.12273	0.00390062	-2.33236	-0.783472	27.2179	26.0202	23.8824	27.9714	28.1421	28.0041
P06746	POLB	+	2.05098	-2.32808	5.02138	sp|P06746|DPOLB_HUMAN	sp|P06746|DPOLB_HUMAN	Color2 [DarkGray]	1	4					+	untr_HS	7	7	7	31	31	31	38177	0	10146	2055400000	9	2.05098	0	-2.32808	-0.935389	25.6451	27.2303	26.8299	28.71	28.8828	29.0968
Q14592	ZNF460	+	1.9446	-2.32195	5.00007	sp|Q14592|ZN460_HUMAN	sp|Q14592|ZN460_HUMAN	Color2 [DarkGray]	1	4					+	untr_HS	2	2	2	32	32	32	63664	0	14792	465320000	9	1.9446	0	-2.32195	-0.920197	24.2082	25.7882	24.2647	27.1191	27.1835	26.9243
Q86VM9	ZC3H18	+	2.96885	-2.30677	4.94773	sp|Q86VM9|ZCH18_HUMAN	sp|Q86VM9|ZCH18_HUMAN	Color2 [DarkGray]	1	4					+	untr_HS	5	5	5	63	63	63	10638	0	10942	1102600000	13	2.96885	0	-2.30677	-1.01487	25.8197	25.4099	26.3417	28.2178	28.1937	28.08
Q9UIF9	BAZ2A	+	1.21248	-2.29394	4.90393	sp|Q9UIF9|BAZ2A_HUMAN	sp|Q9UIF9|BAZ2A_HUMAN	Color2 [DarkGray]	1	4					+	untr_HS	9	9	9	10	10	10	2112	0	35654	889800000	16	1.21248	0.00359621	-2.29394	-0.794019	26.3053	26.4743	23.8283	28.0862	27.3446	28.0589
Q5VTD9	GFI1B	+	2.4563	-2.28083	4.85959	sp|Q5VTD9|GFI1B_HUMAN;sp|Q99684|GFI1_HUMAN	sp|Q5VTD9|GFI1B_HUMAN;sp|Q99684|GFI1_HUMAN	Color2 [DarkGray]	1	4					+	untr_HS	2	2	2	91	91	91	37492	53419	31853	705050000	6	2.4563	0	-2.28083	-0.962593	24.7946	25.327	26.0676	27.6603	27.7089	27.6625
Q9NQG5	RPRD1B	+	1.34029	-2.26679	4.81251	sp|Q9NQG5|RPR1B_HUMAN	sp|Q9NQG5|RPR1B_HUMAN	Color2 [DarkGray]	1	4					+	untr_HS	8	8	4	353	353	23	36899	0	21258	1369100000	11	1.34029	0.00311551	-2.26679	-0.812155	25.845	27.9232	25.3398	28.6093	28.6953	28.6038
P34932	HSPA4	+	0.946063	-2.26071	4.79226	sp|P34932|HSP74_HUMAN	sp|P34932|HSP74_HUMAN	Color2 [DarkGray]	1	4					+	untr_HS	8	8	7	176	176	176	9433	0	23145	1180600000	13	0.946063	0.00859091	-2.26071	-0.725053	23.9466	24.521	27.5472	27.6956	27.5238	27.5774
P50750	CDK9	+	1.46923	-2.23908	4.72098	sp|P50750|CDK9_HUMAN	sp|P50750|CDK9_HUMAN	Color2 [DarkGray]	1	4					+	untr_HS	8	7	7	28	258	258	42777	0	55555	885390000	13	1.46923	0.00214334	-2.23908	-0.827168	24.2639	26.0057	26.6155	27.9469	27.9001	27.7554
Q14181	POLA2	+	3.70775	-2.23226	4.69869	sp|Q14181|DPOA2_HUMAN	sp|Q14181|DPOA2_HUMAN	Color2 [DarkGray]	1	4					+	untr_HS	3	3	3	54	54	54	65947	0	34278	787970000	10	3.70775	0	-2.23226	-1.02851	25.2713	25.7058	25.5827	27.9729	27.6218	27.6619
Q6UN15	FIP1L1	+	1.1781	-2.22616	4.67887	sp|Q6UN15|FIP1_HUMAN	sp|Q6UN15|FIP1_HUMAN	Color2 [DarkGray]	1	4					+	untr_HS	3	3	3	101	101	101	66526	0	28043	1189800000	12	1.1781	0.00455215	-2.22616	-0.770717	24.4944	25.6199	27.5336	28.0484	28.0746	28.2034
Q9Y5S9	RBM8A	+	3.38969	-2.21816	4.653	sp|Q9Y5S9|RBM8A_HUMAN	sp|Q9Y5S9|RBM8A_HUMAN	Color2 [DarkGray]	1	4					+	untr_HS	4	4	4	529	529	529	19889	0	39423	1018700000	10	3.38969	0	-2.21816	-1.00633	26.1605	25.5904	26.2336	28.2382	28.1757	28.225
Q5VTL8	PRPF38B	+	1.14919	-2.21302	4.63646	sp|Q5VTL8|PR38B_HUMAN	sp|Q5VTL8|PR38B_HUMAN	Color2 [DarkGray]	1	4					+	untr_HS	7	7	7	154	154	154	64467	0	24733	1401300000	16	1.14919	0.00441667	-2.21302	-0.761638	26.3342	27.6564	24.5338	28.4492	28.3294	28.3848
P60660	MYL6	+	1.969	-2.21196	4.63304	sp|P60660|MYL6_HUMAN;sp|P14649|MYL6B_HUMAN	sp|P60660|MYL6_HUMAN;sp|P14649|MYL6B_HUMAN	Color2 [DarkGray]	1	4					+	untr_HS	4	4	4	364	364	364	1693	0	10638	799330000	9	1.969	0.000442804	-2.21196	-0.888175	26.4867	25.6747	24.7894	27.8356	27.8968	27.8542
Q9NW82	WDR70	+	2.48274	-2.17929	4.52931	sp|Q9NW82|WDR70_HUMAN	sp|Q9NW82|WDR70_HUMAN	Color2 [DarkGray]	1	4					+	untr_HS	6	6	6	112	112	112	732	0	17104	1322300000	23	2.48274	0	-2.17929	-0.928448	25.5089	26.5517	26.4387	28.1531	28.3619	28.5222
Q8NBT2	SPC24	+	3.45832	-2.17727	4.52298	sp|Q8NBT2|SPC24_HUMAN	sp|Q8NBT2|SPC24_HUMAN	Color2 [DarkGray]	1	4					+	untr_HS	6	6	6	482	482	482	22478	0	46423	1031800000	16	3.45832	0	-2.17727	-0.993067	25.7619	25.9711	26.3198	28.0365	28.1607	28.3876
P27694	RPA1	+	1.38678	-2.17566	4.51794	sp|P27694|RFA1_HUMAN	sp|P27694|RFA1_HUMAN	Color2 [DarkGray]	1	4					+	untr_HS	12	12	12	307	307	307	68137	0	51567	2805400000	23	1.38678	0.00360759	-2.17566	-0.796386	27.6937	27.9473	25.7816	28.7963	29.6257	29.5276
P56270	MAZ	+	2.50068	-2.17412	4.51311	sp|P56270|MAZ_HUMAN	sp|P56270|MAZ_HUMAN	Color2 [DarkGray]	1	4					+	untr_HS	4	3	3	113	92	92	48607	0	47767	785090000	10	2.50068	0	-2.17412	-0.928095	25.0919	26.2231	25.5956	28.0133	27.6963	27.7233
Q6NXE6	ARMC6	+	3.55416	-2.17337	4.51076	sp|Q6NXE6|ARMC6_HUMAN	sp|Q6NXE6|ARMC6_HUMAN	Color2 [DarkGray]	1	4					+	untr_HS	4	4	4	15	15	15	54141	0	11332	683070000	6	3.55416	0	-2.17337	-0.996241	25.1292	25.7089	25.5273	27.6874	27.5076	27.6905
P62841	RPS15	+	1.59965	-2.16425	4.48235	sp|P62841|RS15_HUMAN	sp|P62841|RS15_HUMAN	Color2 [DarkGray]	1	4					+	untr_HS	5	5	5	559	559	559	1704	0	35728	1962400000	25	1.59965	0.00212162	-2.16425	-0.82597	27.4668	25.4563	27.04	28.9748	28.8584	28.6227
O60231	DHX16	+	4.10586	-2.15441	4.45187	sp|O60231|DHX16_HUMAN	sp|O60231|DHX16_HUMAN	Color2 [DarkGray]	1	4					+	untr_HS	26	25	25	329	321	321	11926	0	1081	13751000000	66	4.10586	0	-2.15441	-1.01132	29.4125	29.7589	29.4167	31.6234	31.6207	31.8072
Q9Y5Q8	GTF3C5	+	1.87264	-2.15418	4.45116	sp|Q9Y5Q8|TF3C5_HUMAN	sp|Q9Y5Q8|TF3C5_HUMAN	Color2 [DarkGray]	1	4					+	untr_HS	6	6	6	181	181	181	5957	0	42887	1010600000	19	1.87264	0.000425532	-2.15418	-0.858346	27.0062	25.4354	25.5498	28.2407	28.1866	28.0267
Q01081	U2AF1	+	7.18946	-2.14998	4.43822	sp|Q01081|U2AF1_HUMAN;sp|P0DN76|U2AF5_HUMAN;sp|Q8WU68|U2AF4_HUMAN	sp|Q01081|U2AF1_HUMAN;sp|P0DN76|U2AF5_HUMAN	Color2 [DarkGray]	1	4					+	untr_HS	10	10	10	496	496	496	27872	0	10239	22907000000	63	7.18946	0	-2.14998	-1.06334	30.2589	30.2393	30.1879	32.3752	32.3897	32.3712
Q7Z6E9	RBBP6	+	2.02245	-2.14949	4.43671	sp|Q7Z6E9|RBBP6_HUMAN	sp|Q7Z6E9|RBBP6_HUMAN	Color2 [DarkGray]	1	4					+	untr_HS	4	4	4	37	37	37	20156	0	10201	810470000	11	2.02245	0.000437956	-2.14949	-0.873787	25.0551	26.5607	25.4007	27.9015	27.6927	27.8709
Q86V59	PNMA8A	+	1.89141	-2.14949	4.43671	sp|Q86V59|PNML1_HUMAN	sp|Q86V59|PNML1_HUMAN	Color2 [DarkGray]	1	4					+	untr_HS	6	6	6	189	189	189	4816	0	1723	560710000	9	1.89141	0.000427046	-2.14949	-0.859061	24.2143	25.5174	25.8575	27.2776	27.4052	27.3549
P28340	POLD1	+	2.70587	-2.1359	4.39513	sp|P28340|DPOD1_HUMAN	sp|P28340|DPOD1_HUMAN	Color2 [DarkGray]	1	4					+	untr_HS	17	17	17	208	208	208	12363	0	64156	3148200000	37	2.70587	0	-2.1359	-0.930066	27.4477	27.7017	27.0241	29.0852	29.7378	29.7582
Q96DF8	DGCR14	+	1.03989	-2.12717	4.36859	sp|Q96DF8|DGC14_HUMAN	sp|Q96DF8|DGC14_HUMAN	Color2 [DarkGray]	1	4					+	untr_HS	6	6	6	176	176	176	52567	0	56239	854670000	12	1.03989	0.00913165	-2.12717	-0.718442	23.9162	26.6195	26.9133	28.0561	27.7128	28.0616
O95983	MBD3	+	2.26853	-2.12491	4.36176	sp|O95983|MBD3_HUMAN	sp|O95983|MBD3_HUMAN	Color2 [DarkGray]	1	4					+	untr_HS	4	4	4	292	292	292	32844	0	19416	935470000	12	2.26853	0.000446097	-2.12491	-0.889994	26.6202	25.468	25.451	27.9978	27.9277	27.9884
Q9UNS1	TIMELESS	+	1.9975	-2.12232	4.35394	sp|Q9UNS1|TIM_HUMAN	sp|Q9UNS1|TIM_HUMAN	Color2 [DarkGray]	1	4					+	untr_HS	5	5	5	66	66	66	13866	0	13975	771110000	10	1.9975	0.000430108	-2.12232	-0.862126	25.0304	25.4513	26.5427	27.6772	27.997	27.7172
Q14781	CBX2	+	3.88602	-2.09958	4.28583	sp|Q14781|CBX2_HUMAN	sp|Q14781|CBX2_HUMAN	Color2 [DarkGray]	1	4					+	untr_HS	6	6	6	15	15	15	5608	0	19036	1088000000	12	3.88602	0	-2.09958	-0.97911	25.9769	26.1838	26.4627	28.2443	28.3283	28.3496
P40763	STAT3	+	2.12157	-2.09906	4.28431	sp|P40763|STAT3_HUMAN	sp|P40763|STAT3_HUMAN	Color2 [DarkGray]	1	4					+	untr_HS	6	6	6	165	165	165	88067	0	24504	1342600000	20	2.12157	0.000434783	-2.09906	-0.867064	27.0051	26.3081	25.5516	28.4479	28.3415	28.3725
P00374	DHFR	+	3.0184	-2.08798	4.25151	sp|P00374|DYR_HUMAN;sp|Q86XF0|DYRL1_HUMAN	sp|P00374|DYR_HUMAN	Color2 [DarkGray]	1	4					+	untr_HS	3	3	3	235	235	235	21452	0	63499	681320000	7	3.0184	0	-2.08798	-0.932203	25.9908	25.4537	25.1756	27.6497	27.5955	27.6388
Q15813	TBCE	+	1.30286	-2.08357	4.23855	sp|Q15813|TBCE_HUMAN	sp|Q15813|TBCE_HUMAN	Color2 [DarkGray]	1	4					+	untr_HS	4	4	4	144	144	144	59345	0	16739	561010000	9	1.30286	0.00473373	-2.08357	-0.757846	25.6299	23.8224	26.3384	27.3341	27.3881	27.3192
P20618	PSMB1	+	2.66428	-2.06744	4.19141	sp|P20618|PSB1_HUMAN	sp|P20618|PSB1_HUMAN	Color2 [DarkGray]	1	4					+	untr_HS	3	3	3	266	266	266	26489	0	23173	488650000	9	2.66428	0	-2.06744	-0.901074	24.5886	24.8777	25.5521	27.1347	26.9299	27.1562
Q04323	UBXN1	+	1.08298	-2.05364	4.15152	sp|Q04323|UBXN1_HUMAN	sp|Q04323|UBXN1_HUMAN	Color2 [DarkGray]	1	4					+	untr_HS	3	3	3	229	229	229	33325	0	30404	356010000	17	1.08298	0.00992837	-2.05364	-0.710239	25.5158	22.7316	25.2658	26.5359	26.4634	26.6748
P35998	PSMC2		0.860359	-2.044	4.12387	sp|P35998|PRS7_HUMAN	sp|P35998|PRS7_HUMAN	Color2 [DarkGray]	1	4							10	10	10	374	374	374	48633	0	21365	3180500000	18	0.860359	0.0176519	-2.044	-0.658373	29.4103	25.6859	26.809	29.4056	29.4048	29.2269
O94776	MTA2	+	2.28146	-2.0368	4.10334	sp|O94776|MTA2_HUMAN	sp|O94776|MTA2_HUMAN	Color2 [DarkGray]	1	4					+	untr_HS	18	18	16	373	373	338	75022	0	49692	5827800000	50	2.28146	0.000428571	-2.0368	-0.859977	28.5759	27.6693	28.8625	30.5439	30.2664	30.4077
P28482	MAPK1	+	2.18157	-2.02682	4.07506	sp|P28482|MK01_HUMAN;sp|P27361|MK03_HUMAN;sp|P31152|MK04_HUMAN;sp|Q16659|MK06_HUMAN	sp|P28482|MK01_HUMAN	Color2 [DarkGray]	1	4					+	untr_HS	8	8	8	303	303	303	41389	0	21881	1453100000	15	2.18157	0.000687719	-2.02682	-0.847726	25.1138	26.3383	25.4048	27.7968	27.3912	27.7493
Q12873	CHD3	+	1.84807	-2.01206	4.03357	sp|Q12873|CHD3_HUMAN	sp|Q12873|CHD3_HUMAN	Color2 [DarkGray]	1	4					+	untr_HS	12	6	4	106	62	44	22659	0	6515	1337100000	25	1.84807	0.00309508	-2.01206	-0.809972	27.06	26.9822	25.5733	28.5973	28.4924	28.562
O75528	TADA3	+	2.00047	-2.00907	4.02523	sp|O75528|TADA3_HUMAN	sp|O75528|TADA3_HUMAN	Color2 [DarkGray]	1	4					+	untr_HS	4	4	4	139	139	139	48902	0	11135	505960000	8	2.00047	0.00210738	-2.00907	-0.824664	24.504	25.0905	25.9339	27.2973	26.9175	27.3408
Q96FV9	THOC1	+	1.49978	-2.00785	4.02182	sp|Q96FV9|THOC1_HUMAN	sp|Q96FV9|THOC1_HUMAN	Color2 [DarkGray]	1	4					+	untr_HS	7	7	7	14	14	14	75665	0	35729	1749100000	20	1.49978	0.00452439	-2.00785	-0.766507	26.882	27.3465	25.3139	28.3981	28.5103	28.6576
Q9UBQ5	EIF3K	+	2.45406	-2.00745	4.02072	sp|Q9UBQ5|EIF3K_HUMAN	sp|Q9UBQ5|EIF3K_HUMAN	Color2 [DarkGray]	1	4					+	untr_HS	3	3	3	193	193	193	25059	0	20205	594660000	8	2.45406	0.000431655	-2.00745	-0.863183	24.833	25.5407	25.8643	27.4433	27.6073	27.2097
P18615	NELFE		0.872139	-2.00622	4.01729	sp|P18615|NELFE_HUMAN	sp|P18615|NELFE_HUMAN	Color2 [DarkGray]	1	4							5	5	5	221	221	221	43239	0	3138	776720000	10	0.872139	0.0186701	-2.00622	-0.653355	24.2685	24.6247	27.6096	27.7157	27.2039	27.6019
Q3MIT2	PUS10	+	1.95131	-2.00612	4.017	sp|Q3MIT2|PUS10_HUMAN	sp|Q3MIT2|PUS10_HUMAN	Color2 [DarkGray]	1	4					+	untr_HS	5	5	5	159	159	159	60243	0	1724	657030000	9	1.95131	0.00247682	-2.00612	-0.818788	26.2133	25.7002	24.7518	27.2833	27.7075	27.6928
Q9Y5B9	SUPT16H	+	7.7774	-2.00448	4.01244	sp|Q9Y5B9|SP16H_HUMAN	sp|Q9Y5B9|SP16H_HUMAN	Color2 [DarkGray]	1	4					+	untr_HS	75	75	75	657	657	657	11991	0	32331	538110000000	849	7.7774	0	-2.00448	-0.994997	34.9004	34.9207	34.9494	36.9232	36.9269	36.9339
Q9NR50	EIF2B3	+	1.73964	-1.99724	3.99234	sp|Q9NR50|EI2BG_HUMAN	sp|Q9NR50|EI2BG_HUMAN	Color2 [DarkGray]	1	4					+	untr_HS	5	5	5	146	146	146	5024	0	12066	1316600000	21	1.73964	0.00358491	-1.99724	-0.79319	26.7323	26.8005	25.2259	28.1869	28.3805	28.183
Q96ME7	ZNF512	+	4.61893	-1.99406	3.98358	sp|Q96ME7|ZN512_HUMAN	sp|Q96ME7|ZN512_HUMAN	Color2 [DarkGray]	1	4					+	untr_HS	24	24	24	49	49	49	64681	0	29304	35306000000	128	4.61893	0	-1.99406	-0.954317	31.058	31.0258	30.9741	32.9827	32.8819	33.1755
Q99986	VRK1	+	5.96795	-1.99029	3.97317	sp|Q99986|VRK1_HUMAN	sp|Q99986|VRK1_HUMAN	Color2 [DarkGray]	1	4					+	untr_HS	23	23	23	672	672	672	45476	0	32331	75198000000	160	5.96795	0	-1.99029	-0.975158	32.1596	32.0634	32.1347	34.1239	34.0534	34.1513
P78347	GTF2I	+	4.10914	-1.98893	3.96942	sp|P78347|GTF2I_HUMAN	sp|P78347|GTF2I_HUMAN	Color2 [DarkGray]	1	4					+	untr_HS	22	22	22	273	273	273	11242	0	91719	12360000000	91	4.10914	0	-1.98893	-0.938146	29.5169	29.671	29.3455	31.5056	31.368	31.6266
Q12789	GTF3C1		0.864866	-1.98292	3.95291	sp|Q12789|TF3C1_HUMAN	sp|Q12789|TF3C1_HUMAN	Color2 [DarkGray]	1	4							10	10	10	71	71	71	23887	0	27096	821740000	14	0.864866	0.0196382	-1.98292	-0.646649	23.744	27.3184	26.3362	27.8252	27.7375	27.7846
O95243	MBD4	+	1.26666	-1.98027	3.94566	sp|O95243|MBD4_HUMAN	sp|O95243|MBD4_HUMAN	Color2 [DarkGray]	1	4					+	untr_HS	12	12	12	248	248	248	6605	0	11177	2920600000	28	1.26666	0.00856657	-1.98027	-0.724432	28.8918	26.9257	26.5226	29.5159	29.4216	29.3434
O60264	SMARCA5	+	6.44517	-1.97801	3.93951	sp|O60264|SMCA5_HUMAN;sp|P28370|SMCA1_HUMAN	sp|O60264|SMCA5_HUMAN	Color2 [DarkGray]	1	4					+	untr_HS	56	56	56	57	57	57	1219	0	32331	90390000000	284	6.44517	0	-1.97801	-0.973939	32.3327	32.4243	32.4185	34.3765	34.352	34.381
Q9Y6X9	MORC2	+	3.36525	-1.97413	3.92891	sp|Q9Y6X9|MORC2_HUMAN;sp|Q86VD1|MORC1_HUMAN	sp|Q9Y6X9|MORC2_HUMAN	Color2 [DarkGray]	1	4					+	untr_HS	24	24	24	358	358	358	11782	0	81592	12991000000	72	3.36525	0	-1.97413	-0.903744	29.687	29.8438	29.2325	31.5391	31.5451	31.6015
Q13416	ORC2		0.700815	-1.97181	3.92261	sp|Q13416|ORC2_HUMAN	sp|Q13416|ORC2_HUMAN	Color2 [DarkGray]	1	4							9	9	9	293	293	293	65971	0	52765	2737200000	28	0.700815	0.0281311	-1.97181	-0.600602	28.4301	24.5858	28.4305	29.0716	29.2462	29.0439
O43447	PPIH	+	4.1964	-1.97164	3.92213	sp|O43447|PPIH_HUMAN	sp|O43447|PPIH_HUMAN	Color2 [DarkGray]	1	4					+	untr_HS	6	6	6	446	446	446	19208	0	18768	2036700000	24	4.1964	0	-1.97164	-0.933044	27.0845	26.7804	26.8535	28.7674	28.8692	28.9967
Q06587	RING1	+	1.85713	-1.96951	3.91634	sp|Q06587|RING1_HUMAN	sp|Q06587|RING1_HUMAN	Color2 [DarkGray]	1	4					+	untr_HS	6	6	5	217	217	182	42429	0	21328	2003400000	11	1.85713	0.00361905	-1.96951	-0.797066	26.0104	27.596	27.1106	28.9023	28.792	28.9312
Q14241	ELOA	+	4.39005	-1.96752	3.91096	sp|Q14241|ELOA1_HUMAN	sp|Q14241|ELOA1_HUMAN	Color2 [DarkGray]	1	4					+	untr_HS	22	22	22	333	333	333	89908	0	32331	34717000000	121	4.39005	0	-1.96752	-0.936528	31.0708	31.1619	30.8244	32.983	32.9826	32.9941
Q15459	SF3A1	+	1.47465	-1.9673	3.91035	sp|Q15459|SF3A1_HUMAN	sp|Q15459|SF3A1_HUMAN	Color2 [DarkGray]	1	4					+	untr_HS	10	10	10	148	148	148	88885	0	65506	3952400000	27	1.47465	0.00545133	-1.9673	-0.751285	28.4437	28.5388	26.6472	29.7479	29.8199	29.9638
O95071	UBR5	+	2.7825	-1.96501	3.90416	sp|O95071|UBR5_HUMAN	sp|O95071|UBR5_HUMAN	Color2 [DarkGray]	1	4					+	untr_HS	12	12	12	78	78	78	30935	0	29103	805310000	23	2.7825	0.000436364	-1.96501	-0.869354	26.2111	25.849	25.404	27.9394	27.8591	27.5606
Q13151	HNRNPA0	+	6.22084	-1.94595	3.85292	sp|Q13151|ROA0_HUMAN	sp|Q13151|ROA0_HUMAN	Color2 [DarkGray]	1	4					+	untr_HS	12	12	12	426	426	426	3084	0	32331	48378000000	88	6.22084	0	-1.94595	-0.95641	31.4753	31.4867	31.5629	33.4958	33.4274	33.4395
O60870	KIN	+	4.77591	-1.94292	3.84484	sp|O60870|KIN17_HUMAN	sp|O60870|KIN17_HUMAN	Color2 [DarkGray]	1	4					+	untr_HS	9	9	9	293	293	293	45373	0	45719	4959400000	29	4.77591	0	-1.94292	-0.934257	28.3588	28.1689	28.1757	30.2653	30.1739	30.0931
P49720	PSMB3		1.1349	-1.92792	3.80507	sp|P49720|PSB3_HUMAN	sp|P49720|PSB3_HUMAN	Color2 [DarkGray]	1	4							3	3	3	21	21	21	22949	0	12799	602320000	8	1.1349	0.0119027	-1.92792	-0.688814	24.8091	24.6411	27.1109	27.3313	27.4976	27.5159
O76003	GLRX3		1.19018	-1.91631	3.77457	sp|O76003|GLRX3_HUMAN	sp|O76003|GLRX3_HUMAN	Color2 [DarkGray]	1	4							7	7	7	373	373	373	37432	0	37398	1274800000	26	1.19018	0.0111148	-1.91631	-0.695099	27.0858	24.6972	26.7656	28.314	28.0465	27.937
Q9H8V3	ECT2	+	3.67294	-1.91535	3.77205	sp|Q9H8V3|ECT2_HUMAN	sp|Q9H8V3|ECT2_HUMAN	Color2 [DarkGray]	1	4					+	untr_HS	9	9	9	159	159	159	1035	0	21998	1300300000	26	3.67294	0.000447761	-1.91535	-0.891185	26.6662	26.3159	26.7981	28.4738	28.5875	28.465
Q9BXW9	FANCD2	+	2.3971	-1.91324	3.76655	sp|Q9BXW9|FACD2_HUMAN	sp|Q9BXW9|FACD2_HUMAN	Color2 [DarkGray]	1	4					+	untr_HS	21	21	21	241	241	241	16413	0	10862	7306800000	69	2.3971	0.00210033	-1.91324	-0.824087	28.182	29.2226	29.0104	30.6425	30.8173	30.6949
P47813	EIF1AX	+	1.71226	-1.91215	3.7637	sp|P47813|IF1AX_HUMAN;sp|O14602|IF1AY_HUMAN	sp|P47813|IF1AX_HUMAN;sp|O14602|IF1AY_HUMAN	Color2 [DarkGray]	1	4					+	untr_HS	3	3	3	257	257	257	1646	0	10124	1183200000	13	1.71226	0.00444311	-1.91215	-0.763165	26.0862	27.0594	25.3326	27.9231	28.1726	28.1189
P32780	GTF2H1	+	2.61526	-1.90637	3.74865	sp|P32780|TF2H1_HUMAN	sp|P32780|TF2H1_HUMAN	Color2 [DarkGray]	1	4					+	untr_HS	17	17	17	431	431	431	62031	0	1478	4891000000	58	2.61526	0.00134256	-1.90637	-0.836204	27.6866	28.576	28.4416	30.0598	30.1753	30.1881
P49759	CLK1		0.89044	-1.89901	3.72958	sp|P49759|CLK1_HUMAN	sp|P49759|CLK1_HUMAN	Color2 [DarkGray]	1	4							4	4	4	74	74	74	5729	5787	44697	991690000	9	0.89044	0.0216278	-1.89901	-0.634259	24.3671	26.7151	27.7203	28.1869	28.211	28.1017
Q13362	PPP2R5C	+	1.36462	-1.89006	3.70652	sp|Q13362|2A5G_HUMAN;sp|Q16537|2A5E_HUMAN	sp|Q13362|2A5G_HUMAN	Color2 [DarkGray]	1	4					+	untr_HS	9	6	6	261	155	155	6106	0	37997	1679600000	30	1.36462	0.00968889	-1.89006	-0.714038	27.0167	27.0384	25.141	28.4418	28.4398	27.9847
Q99598	TSNAX	+	3.90409	-1.88667	3.6978	sp|Q99598|TSNAX_HUMAN	sp|Q99598|TSNAX_HUMAN	Color2 [DarkGray]	1	4					+	untr_HS	4	4	4	234	234	234	33112	0	12459	462330000	18	3.90409	0.000441176	-1.88667	-0.886438	24.9301	24.6297	24.9889	26.8077	26.6084	26.7927
Q9UKM9	RALY	+	6.90538	-1.88058	3.68222	sp|Q9UKM9|RALY_HUMAN	sp|Q9UKM9|RALY_HUMAN	Color2 [DarkGray]	1	4					+	untr_HS	15	15	15	444	444	444	32463	0	10153	23874000000	54	6.90538	0	-1.88058	-0.929796	30.5326	30.5597	30.561	32.4523	32.4523	32.3905
Q08945	SSRP1	+	6.55848	-1.87878	3.67764	sp|Q08945|SSRP1_HUMAN	sp|Q08945|SSRP1_HUMAN	Color2 [DarkGray]	1	4					+	untr_HS	45	45	45	573	573	573	81074	0	32331	335550000000	477	6.55848	0	-1.87878	-0.926633	34.3312	34.3662	34.4016	36.2263	36.2268	36.2822
Q13347	EIF3I		1.15849	-1.87855	3.67705	sp|Q13347|EIF3I_HUMAN	sp|Q13347|EIF3I_HUMAN	Color2 [DarkGray]	1	4							6	6	6	305	305	305	36501	0	42334	1972800000	19	1.15849	0.0145319	-1.87855	-0.680011	25.3845	27.3365	27.8929	28.6502	28.7596	28.8397
Q8WUA4	GTF3C2	+	2.26172	-1.87531	3.66881	sp|Q8WUA4|TF3C2_HUMAN	sp|Q8WUA4|TF3C2_HUMAN	Color2 [DarkGray]	1	4					+	untr_HS	5	5	5	92	92	92	10068	0	13944	573220000	18	2.26172	0.00328205	-1.87531	-0.80021	26.1141	25.3368	24.973	27.2455	27.4801	27.3242
Q13595	TRA2A		0.83457	-1.86816	3.65066	sp|Q13595|TRA2A_HUMAN	sp|Q13595|TRA2A_HUMAN	Color2 [DarkGray]	1	4							8	8	8	27	27	27	32688	0	36632	2684000000	21	0.83457	0.0259712	-1.86816	-0.614872	28.2912	28.2312	25.2318	28.8519	29.6003	28.9065
Q9H8M2	BRD9	+	2.23844	-1.84549	3.59375	sp|Q9H8M2|BRD9_HUMAN	sp|Q9H8M2|BRD9_HUMAN	Color2 [DarkGray]	1	4					+	untr_HS	4	4	4	147	147	147	66999	0	1498	620080000	6	2.23844	0.0035625	-1.84549	-0.787616	25.2298	25.6115	25.9285	27.1	27.9858	27.2205
Q9BPX3	NCAPG		1.37724	-1.82498	3.54303	sp|Q9BPX3|CND3_HUMAN	sp|Q9BPX3|CND3_HUMAN	Color2 [DarkGray]	1	4							7	7	7	11	11	11	11433	0	22575	791040000	16	1.37724	0.010926	-1.82498	-0.696943	24.6616	26.5042	26.4765	27.9037	27.6653	27.5483
Q02040	AKAP17A	+	2.03252	-1.8189	3.52812	sp|Q02040|AK17A_HUMAN	sp|Q02040|AK17A_HUMAN	Color2 [DarkGray]	1	4					+	untr_HS	5	5	5	96	96	96	80735	0	24877	649980000	10	2.03252	0.00442985	-1.8189	-0.762116	26.1503	24.9772	26.1073	27.4777	27.5872	27.6267
O60306	AQR		1.09404	-1.8002	3.48268	sp|O60306|AQR_HUMAN	sp|O60306|AQR_HUMAN	Color2 [DarkGray]	1	4							10	9	9	116	112	112	17129	0	31552	1362500000	19	1.09404	0.0194822	-1.8002	-0.649032	24.9089	27.1654	27.1955	28.3298	27.9115	28.429
Q9UKN8	GTF3C4	+	1.56456	-1.79753	3.47625	sp|Q9UKN8|TF3C4_HUMAN	sp|Q9UKN8|TF3C4_HUMAN	Color2 [DarkGray]	1	4					+	untr_HS	8	8	8	12	12	12	91981	0	38451	1517000000	20	1.56456	0.00998338	-1.79753	-0.710895	26.1679	27.7401	26.2014	28.3988	28.7048	28.3984
Q8N163	CCAR2	+	3.35704	-1.79116	3.46092	sp|Q8N163|CCAR2_HUMAN	sp|Q8N163|CCAR2_HUMAN	Color2 [DarkGray]	1	4					+	untr_HS	12	12	12	179	179	179	1029	0	58117	2983000000	29	3.35704	0.00212881	-1.79116	-0.826136	27.5564	27.4125	27.8777	29.4878	29.2141	29.5182
Q96NY9	MUS81	+	1.95396	-1.78252	3.44027	sp|Q96NY9|MUS81_HUMAN	sp|Q96NY9|MUS81_HUMAN	Color2 [DarkGray]	1	4					+	untr_HS	6	6	6	24	24	24	61172	0	41708	534660000	9	1.95396	0.00604058	-1.78252	-0.742956	25.565	25.7595	24.6092	26.7354	27.2201	27.3258
Q9BUQ8	DDX23	+	4.44504	-1.78245	3.4401	sp|Q9BUQ8|DDX23_HUMAN	sp|Q9BUQ8|DDX23_HUMAN	Color2 [DarkGray]	1	4					+	untr_HS	27	27	27	36	36	36	95581	0	77814	18637000000	98	4.44504	0.000424028	-1.78245	-0.853455	30.105	30.3648	30.3407	32.0142	32.0297	32.1141
Q8N201	INTS1	+	3.6827	-1.76663	3.40257	sp|Q8N201|INT1_HUMAN	sp|Q8N201|INT1_HUMAN	Color2 [DarkGray]	1	4					+	untr_HS	7	7	7	7	7	7	24429	0	26907	394590000	31	3.6827	0.00213605	-1.76663	-0.826745	24.7126	24.9125	24.5432	26.6533	26.3646	26.4501
Q92879	CELF1	+	3.77913	-1.7612	3.38981	sp|Q92879|CELF1_HUMAN	sp|Q92879|CELF1_HUMAN	Color2 [DarkGray]	1	4					+	untr_HS	9	9	7	284	284	241	52063	0	49044	2377200000	29	3.77913	0.00215068	-1.7612	-0.827274	27.0996	27.3563	27.4855	29.0533	29.1904	28.9813
Q8TAT6	NPLOC4	+	1.79986	-1.75928	3.38528	sp|Q8TAT6|NPL4_HUMAN	sp|Q8TAT6|NPL4_HUMAN	Color2 [DarkGray]	1	4					+	untr_HS	7	7	7	141	141	141	68119	0	35958	1046400000	11	1.79986	0.00884507	-1.75928	-0.721741	26.2836	27.0396	25.5242	28.0351	28.0611	28.0291
Q9BQ52	ELAC2		0.731269	-1.75773	3.38165	sp|Q9BQ52|RNZ2_HUMAN	sp|Q9BQ52|RNZ2_HUMAN	Color2 [DarkGray]	1	4							11	11	11	203	203	203	92218	0	27531	5990900000	24	0.731269	0.0365903	-1.75773	-0.566798	29.4335	29.3383	26.0885	29.9604	30.0106	30.1624
Q13148	TARDBP	+	5.02007	-1.75615	3.37795	sp|Q13148|TADBP_HUMAN	sp|Q13148|TADBP_HUMAN	Color2 [DarkGray]	1	4					+	untr_HS	12	12	12	49	49	49	44739	0	13732	15833000000	68	5.02007	0.000422535	-1.75615	-0.851464	30.1597	30.0445	29.9687	31.7569	31.8491	31.8353
P42224	STAT1	+	2.42023	-1.75393	3.37277	sp|P42224|STAT1_HUMAN	sp|P42224|STAT1_HUMAN	Color2 [DarkGray]	1	4					+	untr_HS	10	10	10	187	187	187	87334	0	40077	1059600000	20	2.42023	0.00449697	-1.75393	-0.765706	26.8363	25.9802	26.697	28.0295	28.3179	28.428
Q96S55	WRNIP1		1.40358	-1.75041	3.36455	sp|Q96S55|WRIP1_HUMAN	sp|Q96S55|WRIP1_HUMAN	Color2 [DarkGray]	1	4							10	10	10	156	156	156	72132	0	18136	2525100000	17	1.40358	0.0147831	-1.75041	-0.678138	26.2589	27.9537	28.0422	29.232	29.1193	29.1548
P61956	SUMO2	+	2.78597	-1.74977	3.36305	sp|P61956|SUMO2_HUMAN;sp|Q6EEV6|SUMO4_HUMAN	sp|P61956|SUMO2_HUMAN;sp|Q6EEV6|SUMO4_HUMAN	Color2 [DarkGray]	1	4					+	untr_HS	2	2	1	274	274	147	10871	0	53558	49750000000	25	2.78597	0.00391277	-1.74977	-0.784189	31.2718	31.9392	31.8531	33.5338	33.242	33.5375
Q96DG6	CMBL	+	2.03773	-1.74888	3.36099	sp|Q96DG6|CMBL_HUMAN	sp|Q96DG6|CMBL_HUMAN	Color2 [DarkGray]	1	4					+	untr_HS	6	6	6	265	265	265	28048	0	15256	1099000000	12	2.03773	0.0062069	-1.74888	-0.737775	26.7758	26.4614	25.6623	28.109	28.3006	27.7366
P10074	ZBTB48	+	3.84179	-1.74424	3.35019	sp|P10074|ZBT48_HUMAN	sp|P10074|ZBT48_HUMAN	Color2 [DarkGray]	1	4					+	untr_HS	6	6	6	128	128	128	77053	0	10322	726900000	10	3.84179	0.00208638	-1.74424	-0.821563	26.0315	25.7586	26.1439	27.7119	27.6492	27.8056
Q9P2I0	CPSF2	+	4.42196	-1.73901	3.33806	sp|Q9P2I0|CPSF2_HUMAN	sp|Q9P2I0|CPSF2_HUMAN	Color2 [DarkGray]	1	4					+	untr_HS	1	1	1	17	17	17	88486	0	79857	149970000	6	4.42196	0.00133333	-1.73901	-0.833051	23.3534	23.2933	23.4338	25.1971	24.9462	25.1542
Q96S94	CCNL2		1.59141	-1.7337	3.32579	sp|Q96S94|CCNL2_HUMAN	sp|Q96S94|CCNL2_HUMAN	Color2 [DarkGray]	1	4							5	5	5	14	14	14	58147	0	14508	552540000	8	1.59141	0.0110845	-1.7337	-0.69352	24.9712	25.2441	26.5249	27.3647	27.5322	27.0444
Q12824	SMARCB1		1.51179	-1.73108	3.31976	sp|Q12824|SNF5_HUMAN	sp|Q12824|SNF5_HUMAN	Color2 [DarkGray]	1	4							6	6	6	291	291	291	44141	0	32104	925710000	25	1.51179	0.0134692	-1.73108	-0.684408	25.7334	26.5943	25.246	27.9369	27.9476	26.8825
P60228	EIF3E		0.731075	-1.72647	3.30917	sp|P60228|EIF3E_HUMAN	sp|P60228|EIF3E_HUMAN	Color2 [DarkGray]	1	4							7	7	7	225	225	225	5222	0	32889	1570500000	32	0.731075	0.0398952	-1.72647	-0.560209	24.4109	27.5786	27.7259	28.2284	28.3278	28.3385
Q9BZI7	UPF3B		1.07903	-1.70325	3.25634	sp|Q9BZI7|REN3B_HUMAN	sp|Q9BZI7|REN3B_HUMAN	Color2 [DarkGray]	1	4							4	4	4	141	141	141	57761	0	28793	752300000	12	1.07903	0.0243204	-1.70325	-0.621162	25.3925	24.5423	27.0607	27.3769	27.4663	27.2621
Q15102	PAFAH1B3		1.19686	-1.69848	3.24558	sp|Q15102|PA1B3_HUMAN	sp|Q15102|PA1B3_HUMAN	Color2 [DarkGray]	1	4							5	5	5	294	294	294	25734	0	96353	1968300000	15	1.19686	0.0209277	-1.69848	-0.636841	25.7816	27.6627	27.6047	28.8989	29.0292	28.2165
P43246	MSH2	+	4.46961	-1.68757	3.22114	sp|P43246|MSH2_HUMAN	sp|P43246|MSH2_HUMAN	Color2 [DarkGray]	1	4					+	untr_HS	31	31	31	431	431	431	10474	0	16416	14703000000	118	4.46961	0.00310526	-1.68757	-0.810314	29.9833	30.1396	29.8734	31.6848	31.7379	31.6363
Q6KC79	NIPBL		0.872684	-1.68359	3.21227	sp|Q6KC79|NIPBL_HUMAN	sp|Q6KC79|NIPBL_HUMAN	Color2 [DarkGray]	1	4							12	12	12	59	59	59	31605	0	41819	752610000	29	0.872684	0.0317	-1.68359	-0.58096	26.4853	23.8588	26.6022	27.265	27.4619	27.2702
P53992	SEC24C	+	2.90299	-1.67981	3.20386	sp|P53992|SC24C_HUMAN	sp|P53992|SC24C_HUMAN	Color2 [DarkGray]	1	4					+	untr_HS	7	7	7	107	107	107	11832	0	13631	476190000	13	2.90299	0.00440356	-1.67981	-0.761182	24.8712	25.5651	25.2391	26.8087	26.9824	26.9237
P05455	SSB	+	7.72507	-1.67805	3.19995	sp|P05455|LA_HUMAN	sp|P05455|LA_HUMAN	Color2 [DarkGray]	1	4					+	untr_HS	29	29	29	574	574	574	46836	0	32331	141390000000	239	7.72507	0.00133793	-1.67805	-0.833789	33.2656	33.2768	33.285	34.9314	34.9651	34.9651
Q86YP4	GATAD2A	+	2.68501	-1.67557	3.19445	sp|Q86YP4|P66A_HUMAN	sp|Q86YP4|P66A_HUMAN	Color2 [DarkGray]	1	4					+	untr_HS	10	10	9	213	213	196	68062	0	39412	4704600000	32	2.68501	0.00577126	-1.67557	-0.749496	28.054	28.3418	28.6837	30.1598	29.7376	30.2089
P09429	HMGB1	+	4.52542	-1.66009	3.16036	sp|P09429|HMGB1_HUMAN;sp|B2RPK0|HGB1A_HUMAN	sp|P09429|HMGB1_HUMAN	Color2 [DarkGray]	1	4					+	untr_HS	11	8	8	40	279	279	24893	0	46246	15135000000	48	4.52542	0.00327157	-1.66009	-0.798626	29.9746	30.0314	30.2098	31.7023	31.6935	31.8003
Q14166	TTLL12	+	3.61014	-1.65409	3.14725	sp|Q14166|TTL12_HUMAN	sp|Q14166|TTL12_HUMAN	Color2 [DarkGray]	1	4					+	untr_HS	11	11	11	334	334	334	74403	0	58876	3633400000	35	3.61014	0.00425926	-1.65409	-0.775219	28.2613	27.8256	27.9385	29.6134	29.7136	29.6608
Q96FF9	CDCA5		0.994497	-1.65328	3.14549	sp|Q96FF9|CDCA5_HUMAN	sp|Q96FF9|CDCA5_HUMAN	Color2 [DarkGray]	1	4							6	6	6	433	433	433	276	0	44064	2292800000	18	0.994497	0.0296944	-1.65328	-0.594784	28.0501	25.711	27.9912	28.9407	28.6774	29.0941
P04792	HSPB1	+	5.40422	-1.65223	3.1432	sp|P04792|HSPB1_HUMAN	sp|P04792|HSPB1_HUMAN	Color2 [DarkGray]	1	4					+	untr_HS	10	10	10	898	898	898	22782	0	14286	26530000000	83	5.40422	0.0033355	-1.65223	-0.807107	30.9646	30.8689	30.8112	32.5046	32.5517	32.5452
Q9H4A4	RNPEP		1.69935	-1.64314	3.12345	sp|Q9H4A4|AMPB_HUMAN	sp|Q9H4A4|AMPB_HUMAN	Color2 [DarkGray]	1	4							11	11	11	274	274	274	72595	0	23282	947980000	23	1.69935	0.0149158	-1.64314	-0.673857	26.6245	25.2262	26.3858	27.8716	27.6644	27.6298
Q14562	DHX8		1.63128	-1.6424	3.12185	sp|Q14562|DHX8_HUMAN	sp|Q14562|DHX8_HUMAN	Color2 [DarkGray]	1	4							9	8	8	124	116	116	13931	0	14892	638550000	14	1.63128	0.0154346	-1.6424	-0.667632	26.4417	26.1111	24.9569	27.4044	27.668	27.3646
P19447	ERCC3	+	2.9119	-1.63669	3.10952	sp|P19447|ERCC3_HUMAN	sp|P19447|ERCC3_HUMAN	Color2 [DarkGray]	1	4					+	untr_HS	20	20	20	422	422	422	89277	0	19916	11452000000	74	2.9119	0.0060758	-1.63669	-0.743797	29.3333	29.6824	30.0117	31.2433	31.3902	31.304
Q15020	SART3	+	3.90648	-1.63295	3.10146	sp|Q15020|SART3_HUMAN	sp|Q15020|SART3_HUMAN	Color2 [DarkGray]	1	4					+	untr_HS	29	29	29	435	435	435	10993	0	22016	10741000000	74	3.90648	0.00424615	-1.63295	-0.773561	29.7289	29.4198	29.6136	31.1007	31.3225	31.238
P37802	TAGLN2		1.11532	-1.6325	3.1005	sp|P37802|TAGL2_HUMAN	sp|P37802|TAGL2_HUMAN	Color2 [DarkGray]	1	4							8	8	8	518	518	518	22391	0	36068	2345800000	15	1.11532	0.0275344	-1.6325	-0.607255	28.134	27.8867	25.9924	29.0525	29.138	28.7202
Q15046	KARS		0.977603	-1.62825	3.09137	sp|Q15046|SYK_HUMAN	sp|Q15046|SYK_HUMAN	Color2 [DarkGray]	1	4							6	6	6	139	139	139	68047	0	15014	1504400000	12	0.977603	0.0304201	-1.62825	-0.585591	25.244	26.3366	27.9309	28.1669	28.087	28.1423
P11388	TOP2A	+	7.77599	-1.62565	3.08581	sp|P11388|TOP2A_HUMAN	sp|P11388|TOP2A_HUMAN	Color2 [DarkGray]	1	4					+	untr_HS	94	94	77	645	645	587	17438	0	32331	244940000000	646	7.77599	0.00334641	-1.62565	-0.80805	34.1087	34.0855	34.1136	35.7309	35.7132	35.7407
P49207	RPL34		0.55994	-1.62542	3.08531	sp|P49207|RL34_HUMAN	sp|P49207|RL34_HUMAN	Color2 [DarkGray]	1	4							4	4	4	171	171	171	13293	0	85118	16453000000	19	0.55994	0.0748413	-1.62542	-0.49438	27.3153	31.1229	31.2316	31.5442	31.4947	31.5071
Q9BRX2	PELO		0.544057	-1.61436	3.06177	sp|Q9BRX2|PELO_HUMAN	sp|Q9BRX2|PELO_HUMAN	Color2 [DarkGray]	1	4							4	4	4	143	143	143	43359	0	39593	2430700000	20	0.544057	0.0805815	-1.61436	-0.487529	28.4494	24.6253	28.6406	28.9243	28.6614	28.9728
P11940	PABPC1		0.777785	-1.6119	3.05653	sp|P11940|PABP1_HUMAN;sp|Q9H361|PABP3_HUMAN	sp|P11940|PABP1_HUMAN	Color2 [DarkGray]	1	4							11	6	6	247	151	151	7067	0	16817	3088600000	19	0.777785	0.0453333	-1.6119	-0.545431	28.4542	25.682	28.623	29.1413	29.137	29.3165
P15976	GATA1		1.26659	-1.59231	3.01531	sp|P15976|GATA1_HUMAN	sp|P15976|GATA1_HUMAN	Color2 [DarkGray]	1	4							1	1	1	27	27	27	42751	55991	38207	846030000	9	1.26659	0.0259089	-1.59231	-0.614821	25.6776	27.0948	25.2116	27.3996	27.9162	27.4451
O94880	PHF14		1.63322	-1.58122	2.99222	sp|O94880|PHF14_HUMAN	sp|O94880|PHF14_HUMAN	Color2 [DarkGray]	1	4							3	3	3	37	37	37	10005	0	79699	562780000	7	1.63322	0.0196877	-1.58122	-0.647433	24.9082	26.2203	26.1586	27.2166	27.2438	27.5703
P61923	COPZ1		1.10812	-1.57465	2.97863	sp|P61923|COPZ1_HUMAN	sp|P61923|COPZ1_HUMAN	Color2 [DarkGray]	1	4							4	4	4	48	48	48	20198	0	27762	1161400000	17	1.10812	0.0303632	-1.57465	-0.59015	27.3829	26.9217	25.2001	28.222	27.9902	28.0165
Q9NRN7	AASDHPPT	+	2.94955	-1.57035	2.96977	sp|Q9NRN7|ADPPT_HUMAN	sp|Q9NRN7|ADPPT_HUMAN	Color2 [DarkGray]	1	4					+	untr_HS	6	6	6	278	278	278	35776	0	11062	1506800000	21	2.94955	0.00945251	-1.57035	-0.71771	26.8831	27.1278	26.5176	28.3252	28.3801	28.5342
Q8NCN4	RNF169		0.700175	-1.57014	2.96933	sp|Q8NCN4|RN169_HUMAN	sp|Q8NCN4|RN169_HUMAN	Color2 [DarkGray]	1	4							2	2	2	52	52	52	77193	57471	43493	430830000	8	0.700175	0.0568378	-1.57014	-0.51948	26.9812	23.4656	25.1283	26.5753	26.988	26.7222
O15042	U2SURP		2.24974	-1.5664	2.96166	sp|O15042|SR140_HUMAN	sp|O15042|SR140_HUMAN	Color2 [DarkGray]	1	4							16	16	16	269	269	269	11829	0	52366	5683400000	34	2.24974	0.0134332	-1.5664	-0.684276	28.2109	28.6981	29.2084	30.2615	30.2339	30.3213
Q8N5C6	SRBD1	+	4.10536	-1.55469	2.93771	sp|Q8N5C6|SRBD1_HUMAN	sp|Q8N5C6|SRBD1_HUMAN	Color2 [DarkGray]	1	4					+	untr_HS	22	22	22	297	297	297	11177	0	85792	5485400000	48	4.10536	0.00602312	-1.55469	-0.742431	28.8362	28.5886	28.6329	30.2009	30.3495	30.1714
P83731	RPL24	+	3.59527	-1.55254	2.93334	sp|P83731|RL24_HUMAN	sp|P83731|RL24_HUMAN	Color2 [DarkGray]	1	4					+	untr_HS	6	6	6	299	299	299	17779	0	23354	33435000000	49	3.59527	0.00809143	-1.55254	-0.730058	31.3949	30.9751	31.2919	32.7576	32.7746	32.7874
P07910	HNRNPC	+	6.62842	-1.55097	2.93013	sp|P07910|HNRPC_HUMAN;sp|O60812|HNRC1_HUMAN;sp|B2RXH8|HNRC2_HUMAN;sp|P0DMR1|HNRC4_HUMAN;sp|B7ZW38|HNRC3_HUMAN	sp|P07910|HNRPC_HUMAN;sp|O60812|HNRC1_HUMAN;sp|B2RXH8|HNRC2_HUMAN	Color2 [DarkGray]	1	4					+	untr_HS	19	19	19	529	529	529	3367	0	27494	165310000000	180	6.62842		-1.55097	-0.767109	33.5657	33.5992	33.616	35.1497	35.1146	35.1695
P09874	PARP1	+	6.46516	-1.54673	2.92154	sp|P09874|PARP1_HUMAN	sp|P09874|PARP1_HUMAN	Color2 [DarkGray]	1	4					+	untr_HS	76	76	76	695	695	695	11308	0	32331	827200000000	834	6.46516	0.00448338	-1.54673	-0.764224	35.9068	35.8872	35.9515	37.4483	37.4465	37.4909
Q16531	DDB1	+	4.81858	-1.53931	2.90656	sp|Q16531|DDB1_HUMAN	sp|Q16531|DDB1_HUMAN	Color2 [DarkGray]	1	4					+	untr_HS	23	23	23	295	295	295	12697	0	95982	8637900000	67	4.81858	0.00609357	-1.53931	-0.746674	29.3845	29.3565	29.2885	30.9242	30.7743	30.949
Q5VVQ6	YOD1	+	3.15074	-1.53764	2.90319	sp|Q5VVQ6|OTU1_HUMAN	sp|Q5VVQ6|OTU1_HUMAN	Color2 [DarkGray]	1	4					+	untr_HS	3	3	3	195	195	195	38322	0	61238	1117200000	10	3.15074	0.0099558	-1.53764	-0.710831	25.2383	25.68	25.2094	26.8005	26.9965	26.9437
Q9Y4E5	ZNF451	+	4.42378	-1.53743	2.90276	sp|Q9Y4E5|ZN451_HUMAN	sp|Q9Y4E5|ZN451_HUMAN	Color2 [DarkGray]	1	4					+	untr_HS	17	17	17	221	221	221	12148	0	12174	12375000000	80	4.42378	0.00600576	-1.53743	-0.740111	29.9086	29.8253	29.9773	31.3144	31.4963	31.5128
Q7L2H7	EIF3M	+	3.20977	-1.52321	2.87431	sp|Q7L2H7|EIF3M_HUMAN	sp|Q7L2H7|EIF3M_HUMAN	Color2 [DarkGray]	1	4					+	untr_HS	8	8	8	388	388	388	42502	0	50338	2878200000	50	3.20977	0.0099011	-1.52321	-0.706488	27.8925	27.9549	27.4774	29.3361	29.3469	29.2115
Q96T37	RBM15	+	7.17492	-1.51366	2.85534	sp|Q96T37|RBM15_HUMAN	sp|Q96T37|RBM15_HUMAN	Color2 [DarkGray]	1	4					+	untr_HS	27	27	25	377	377	359	10719	0	19071	20008000000	91	7.17492	0.00543529	-1.51366	-0.75099	30.5886	30.6009	30.5503	32.0912	32.0898	32.0999
Q9BRJ6	C7orf50		2.15901	-1.49662	2.82181	sp|Q9BRJ6|CG050_HUMAN	sp|Q9BRJ6|CG050_HUMAN	Color2 [DarkGray]	1	4							3	3	3	299	299	299	22083	0	16881	1952100000	16	2.15901	0.0189184	-1.49662	-0.652725	27.4994	27.6331	26.6969	28.7961	28.7854	28.7379
Q9UBQ0	VPS29		1.15766	-1.49499	2.81863	sp|Q9UBQ0|VPS29_HUMAN	sp|Q9UBQ0|VPS29_HUMAN	Color2 [DarkGray]	1	4							2	2	2	198	198	198	20505	0	10105	592630000	9	1.15766	0.0342152	-1.49499	-0.573392	26.4027	25.6226	24.354	26.7784	27.1605	26.9254
P08574	CYC1		0.980056	-1.49445	2.81757	sp|P08574|CY1_HUMAN	sp|P08574|CY1_HUMAN	Color2 [DarkGray]	1	4							3	3	3	163	163	163	35422	0	5841	531880000	9	0.980056	0.0435021	-1.49445	-0.550509	24.5621	24.6438	26.699	26.6288	27.0923	26.6671
Q96JB3	HIC2		2.82324	-1.49051	2.80989	sp|Q96JB3|HIC2_HUMAN	sp|Q96JB3|HIC2_HUMAN	Color2 [DarkGray]	1	4							4	4	4	137	137	137	66155	0	20187	1560200000	17	2.82324	0.0144934	-1.49051	-0.679786	26.761	26.8298	27.3642	28.5013	28.5049	28.4203
Q8WVJ2	NUDCD2		1.83958	-1.49014	2.80917	sp|Q8WVJ2|NUDC2_HUMAN	sp|Q8WVJ2|NUDC2_HUMAN	Color2 [DarkGray]	1	4							2	2	2	236	236	236	17676	0	13106	371020000	7	1.83958	0.0222266	-1.49014	-0.631251	24.8831	24.9415	25.928	26.8707	26.8572	26.4951
P52701	MSH6	+	5.08756	-1.48214	2.79362	sp|P52701|MSH6_HUMAN	sp|P52701|MSH6_HUMAN	Color2 [DarkGray]	1	4					+	untr_HS	29	29	29	331	331	331	15278	0	16909	12579000000	101	5.08756	0.00854237	-1.48214	-0.722734	29.8945	29.9311	29.9627	31.4451	31.3192	31.4704
Q9HCS7	XAB2		1.14817	-1.48025	2.78997	sp|Q9HCS7|SYF1_HUMAN	sp|Q9HCS7|SYF1_HUMAN	Color2 [DarkGray]	1	4							9	9	9	16	16	16	10001	0	25397	699830000	14	1.14817	0.0367522	-1.48025	-0.567953	26.1456	27.2456	25.1576	27.7321	27.7192	27.5382
O43242	PSMD3		2.55006	-1.46956	2.76938	sp|O43242|PSMD3_HUMAN	sp|O43242|PSMD3_HUMAN	Color2 [DarkGray]	1	4							14	14	14	318	318	318	60977	0	74881	6058300000	47	2.55006	0.0168854	-1.46956	-0.66061	28.498	28.9111	29.2505	30.4397	30.2511	30.3775
Q9Y2W1	THRAP3		1.49712	-1.46598	2.76252	sp|Q9Y2W1|TR150_HUMAN	sp|Q9Y2W1|TR150_HUMAN	Color2 [DarkGray]	1	4							7	7	7	108	108	108	10866	0	16038	4051900000	19	1.49712	0.0292837	-1.46598	-0.597579	27.5191	28.8885	28.6192	29.5102	30.1096	29.8049
O60884	DNAJA2		4.03873	-1.44737	2.7271	sp|O60884|DNJA2_HUMAN	sp|O60884|DNJA2_HUMAN	Color2 [DarkGray]	1	4							10	10	10	34	34	34	45745	0	74022	8149100000	40	4.03873	0.0110543	-1.44737	-0.692178	29.2387	29.3074	29.4539	30.8072	30.8782	30.6568
Q9Y262	EIF3L		0.784583	-1.44197	2.71691	sp|Q9Y262|EIF3L_HUMAN	sp|Q9Y262|EIF3L_HUMAN	Color2 [DarkGray]	1	4							9	9	9	202	202	202	66726	0	36678	1073500000	13	0.784583	0.0664646	-1.44197	-0.506334	27.7559	24.8364	26.0986	27.581	27.638	27.7979
Q15287	RNPS1		2.71727	-1.44004	2.71329	sp|Q15287|RNPS1_HUMAN	sp|Q15287|RNPS1_HUMAN	Color2 [DarkGray]	1	4							5	5	5	246	246	246	34208	0	19883	3192500000	15	2.71727	0.0180928	-1.44004	-0.655007	27.9858	27.8979	28.0254	29.0647	29.4253	29.7393
Q13889	GTF2H3		2.50986	-1.43784	2.70915	sp|Q13889|TF2H3_HUMAN	sp|Q13889|TF2H3_HUMAN	Color2 [DarkGray]	1	4							7	7	7	328	328	328	34378	0	39243	761050000	17	2.50986	0.019589	-1.43784	-0.646144	26.189	25.7104	26.4445	27.6762	27.5336	27.4477
Q92797	SYMPK		1.22332	-1.42491	2.68498	sp|Q92797|SYMPK_HUMAN	sp|Q92797|SYMPK_HUMAN	Color2 [DarkGray]	1	4							9	9	9	137	137	137	14115	0	28088	524170000	14	1.22332	0.040061	-1.42491	-0.559402	26.8142	25.4595	25.0052	27.094	27.1496	27.3101
Q92890	UFD1		1.16497	-1.42045	2.67669	sp|Q92890|UFD1_HUMAN	sp|Q92890|UFD1_HUMAN	Color2 [DarkGray]	1	4							2	2	2	85	85	85	345	0	13739	549060000	10	1.16497	0.0426983	-1.42045	-0.551987	26.0516	25.919	24.4094	27.0276	26.4358	27.1781
O75475	PSIP1		2.93329	-1.4051	2.64836	sp|O75475|PSIP1_HUMAN;sp|Q9Y3E1|HDGR3_HUMAN;sp|P51858|HDGF_HUMAN;sp|Q7Z4V5|HDGR2_HUMAN	sp|O75475|PSIP1_HUMAN	Color2 [DarkGray]	1	4							9	9	9	251	251	251	60103	0	3977	3013200000	33	2.93329	0.0197374	-1.4051	-0.647546	27.8528	27.6957	28.2171	29.2499	29.2626	29.4683
Q2TAY7	SMU1		3.11856	-1.40119	2.6412	sp|Q2TAY7|SMU1_HUMAN	sp|Q2TAY7|SMU1_HUMAN	Color2 [DarkGray]	1	4							15	15	15	425	425	425	57543	0	63206	5811100000	39	3.11856	0.0192265	-1.40119	-0.651243	28.679	29.1537	28.7906	30.1861	30.3566	30.2842
P62191	PSMC1		3.29859	-1.39978	2.63861	sp|P62191|PRS4_HUMAN	sp|P62191|PRS4_HUMAN	Color2 [DarkGray]	1	4							11	11	11	336	336	336	49184	0	56321	2432700000	27	3.29859	0.0181395	-1.39978	-0.655322	27.745	27.4541	27.6505	29.2259	28.9347	28.8883
P62979	RPS27A		5.85957	-1.39768	2.63478	sp|P62979|RS27A_HUMAN;sp|P62987|RL40_HUMAN;sp|P0CG47|UBB_HUMAN;sp|P0CG48|UBC_HUMAN	sp|P62979|RS27A_HUMAN;sp|P62987|RL40_HUMAN;sp|P0CG47|UBB_HUMAN;sp|P0CG48|UBC_HUMAN	Color2 [DarkGray]	1	4							14	14	14	596	596	596	17965	0	26206	167530000000	220	5.85957	0.0118706	-1.39768	-0.688297	33.7278	33.6332	33.7114	35.1039	35.0717	35.0899
O95319	CELF2		0.933964	-1.39509	2.63004	sp|O95319|CELF2_HUMAN	sp|O95319|CELF2_HUMAN	Color2 [DarkGray]	1	4							5	3	3	173	132	132	54284	0	10016	392650000	8	0.933964	0.0581475	-1.39509	-0.517015	24.2635	26.6697	25.3643	26.9118	26.8683	26.7025
Q14320	FAM50A		4.672	-1.38678	2.61494	sp|Q14320|FA50A_HUMAN;sp|Q9Y247|FA50B_HUMAN	sp|Q14320|FA50A_HUMAN	Color2 [DarkGray]	1	4							7	7	7	295	295	295	40241	0	86354	20206000000	50	4.672	0.0148766	-1.38678	-0.673072	30.6227	30.7294	30.703	32.0789	31.9799	32.1566
P15927	RPA2		2.96738	-1.37012	2.58491	sp|P15927|RFA2_HUMAN	sp|P15927|RFA2_HUMAN	Color2 [DarkGray]	1	4							5	5	5	322	322	322	29247	0	33196	2911900000	22	2.96738	0.0217624	-1.37012	-0.633644	27.9894	27.7801	27.9053	29.3435	29.4716	28.97
Q7Z4Q2	HEATR3		2.17351	-1.36498	2.57573	sp|Q7Z4Q2|HEAT3_HUMAN	sp|Q7Z4Q2|HEAT3_HUMAN	Color2 [DarkGray]	1	4							3	3	3	75	75	75	74582	0	74133	483820000	8	2.17351	0.0280284	-1.36498	-0.602742	25.3388	26.2326	25.7349	27.0291	27.1501	27.222
Q92620	DHX38		2.51787	-1.3494	2.54806	sp|Q92620|PRP16_HUMAN	sp|Q92620|PRP16_HUMAN	Color2 [DarkGray]	1	4							15	15	15	176	176	176	1405	0	57524	2297800000	35	2.51787	0.0274545	-1.3494	-0.61049	27.4379	27.8834	27.3678	28.7874	29.1818	28.768
Q5SSJ5	HP1BP3		5.31824	-1.33502	2.52279	sp|Q5SSJ5|HP1B3_HUMAN	sp|Q5SSJ5|HP1B3_HUMAN	Color2 [DarkGray]	1	4							28	28	28	392	392	392	61206	0	19709	75347000000	207	5.31824	0.0184062	-1.33502	-0.654422	32.6183	32.5634	32.6978	33.9618	33.9462	33.9766
Q2NL82	TSR1		7.09569	-1.32301	2.50188	sp|Q2NL82|TSR1_HUMAN	sp|Q2NL82|TSR1_HUMAN	Color2 [DarkGray]	1	4							34	34	34	509	509	509	91809	0	32331	79330000000	237	7.09569	0.0176062	-1.32301	-0.656832	32.7041	32.7206	32.7053	34.0171	34.0227	34.0592
P49407	ARRB1		2.61298	-1.31887	2.49471	sp|P49407|ARRB1_HUMAN	sp|P49407|ARRB1_HUMAN	Color2 [DarkGray]	1	4							4	4	4	167	167	167	47065	0	11219	613870000	10	2.61298	0.0281972	-1.31887	-0.60117	25.9648	25.3872	25.9351	26.9953	27.1615	27.087
Q96EY4	TMA16		4.33155	-1.31484	2.48775	sp|Q96EY4|TMA16_HUMAN	sp|Q96EY4|TMA16_HUMAN	Color2 [DarkGray]	1	4							7	7	7	404	404	404	23864	0	3538	2651100000	27	4.33155	0.0213731	-1.31484	-0.635269	27.9123	27.7701	27.7142	29.0434	29.1702	29.1274
P49916	LIG3		6.2954	-1.30962	2.47877	sp|P49916|DNLI3_HUMAN	sp|P49916|DNLI3_HUMAN	Color2 [DarkGray]	1	4							41	41	41	506	506	506	11291	0	30091	36020000000	188	6.2954	0.0197873	-1.30962	-0.647581	31.6158	31.5546	31.5685	32.8649	32.9059	32.8971
Q15345	LRRC41		2.75183	-1.30954	2.47863	sp|Q15345|LRC41_HUMAN	sp|Q15345|LRC41_HUMAN	Color2 [DarkGray]	1	4							4	4	4	67	67	67	88649	0	10941	475420000	6	2.75183	0.0281415	-1.30954	-0.601603	25.8476	25.5382	25.8436	27.138	27.2483	26.7718
P30291	WEE1		1.06911	-1.30904	2.47776	sp|P30291|WEE1_HUMAN	sp|P30291|WEE1_HUMAN	Color2 [DarkGray]	1	4							4	4	4	93	93	93	71597	0	19235	520050000	10	1.06911	0.0645992	-1.30904	-0.508268	26.913	24.9635	25.733	27.3102	26.9847	27.2417
O15067	PFAS		1.09286	-1.30277	2.46703	sp|O15067|PUR4_HUMAN	sp|O15067|PUR4_HUMAN	Color2 [DarkGray]	1	4							5	5	5	48	48	48	14473	0	12156	456770000	12	1.09286	0.0639432	-1.30277	-0.508799	25.4553	24.4731	26.331	26.9531	26.804	26.4106
P17812	CTPS1		0.652268	-1.29674	2.45674	sp|P17812|PYRG1_HUMAN	sp|P17812|PYRG1_HUMAN	Color2 [DarkGray]	1	4							6	6	6	135	135	135	6669	0	38696	1304800000	9	0.652268	0.119423	-1.29674	-0.447285	28.1556	25.1537	26.0189	27.7047	27.5646	27.949
P53999	SUB1		1.85975	-1.29019	2.44561	sp|P53999|TCP4_HUMAN	sp|P53999|TCP4_HUMAN	Color2 [DarkGray]	1	4							9	9	9	591	591	591	14395	0	14476	7300800000	32	1.85975	0.0400519	-1.29019	-0.55902	29.6094	28.7659	29.4252	30.6337	30.2299	30.8075
O14929	HAT1		4.20809	-1.28759	2.44121	sp|O14929|HAT1_HUMAN	sp|O14929|HAT1_HUMAN	Color2 [DarkGray]	1	4							8	8	8	239	239	239	49512	0	40053	5817300000	33	4.20809	0.0242615	-1.28759	-0.621013	29.0924	28.9407	28.8489	30.2693	30.2642	30.2113
P61326	MAGOH		4.37478	-1.28721	2.44056	sp|P61326|MGN_HUMAN	sp|P61326|MGN_HUMAN	Color2 [DarkGray]	1	4							5	5	1	418	418	55	17163	0	17086	2800400000	17	4.37478	0.0234634	-1.28721	-0.62287	27.8828	27.8541	28.0123	29.183	29.1372	29.2905
Q9NTK5	OLA1		2.35329	-1.27907	2.42683	sp|Q9NTK5|OLA1_HUMAN	sp|Q9NTK5|OLA1_HUMAN	Color2 [DarkGray]	1	4							11	11	11	462	462	462	44743	0	62442	4217400000	30	2.35329	0.0337568	-1.27907	-0.575885	28.6581	28.6803	28.1488	29.6145	30.0471	29.6628
O60341	KDM1A		3.17992	-1.2786	2.42604	sp|O60341|KDM1A_HUMAN	sp|O60341|KDM1A_HUMAN	Color2 [DarkGray]	1	4							11	11	11	20	20	20	92902	0	48213	4877500000	45	3.17992	0.0286262	-1.2786	-0.599345	28.4876	28.7426	28.9403	29.9721	29.9832	30.051
P08670	VIM		4.83738	-1.27592	2.42154	sp|P08670|VIME_HUMAN;sp|P41219|PERI_HUMAN;sp|P17661|DESM_HUMAN;sp|Q16352|AINX_HUMAN;sp|P07196|NFL_HUMAN;sp|P12036|NFH_HUMAN	sp|P08670|VIME_HUMAN	Color2 [DarkGray]	1	4							29	29	28	71	71	691	53651	0	20192	27204000000	116	4.83738	0.0234063	-1.27592	-0.622258	31.1352	31.1815	31.301	32.4631	32.4831	32.4993
P54578	USP14		0.62522	-1.26905	2.41003	sp|P54578|UBP14_HUMAN	sp|P54578|UBP14_HUMAN	Color2 [DarkGray]	1	4							9	9	9	281	281	281	56068	0	20414	1474200000	21	0.62522	0.130464	-1.26905	-0.435607	27.6082	27.6653	24.8995	28.0423	28.016	27.9219
Q29RF7	PDS5A		5.89724	-1.26894	2.40984	sp|Q29RF7|PDS5A_HUMAN	sp|Q29RF7|PDS5A_HUMAN	Color2 [DarkGray]	1	4							60	60	55	564	564	53	15083	0	32331	49312000000	280	5.89724	0.0227384	-1.26894	-0.625949	32.0738	32.0506	32.073	33.2825	33.3589	33.3628
P17980	PSMC3		2.42873	-1.26784	2.40801	sp|P17980|PRS6A_HUMAN	sp|P17980|PRS6A_HUMAN	Color2 [DarkGray]	1	4							9	9	9	392	392	392	49203	0	21284	2131800000	27	2.42873	0.0340315	-1.26784	-0.573955	27.2015	27.6636	27.6744	28.6346	29.0592	28.6492
O15371	EIF3D		2.74539	-1.26374	2.40118	sp|O15371|EIF3D_HUMAN	sp|O15371|EIF3D_HUMAN	Color2 [DarkGray]	1	4							12	12	12	376	376	376	63972	0	74883	4671700000	32	2.74539	0.031508	-1.26374	-0.582036	28.8127	28.8545	28.322	29.9383	29.9342	29.9078
O75530	EED		4.32165	-1.25955	2.39421	sp|O75530|EED_HUMAN	sp|O75530|EED_HUMAN	Color2 [DarkGray]	1	4							12	12	12	349	349	349	50197	0	42919	6400500000	45	4.32165	0.027389	-1.25955	-0.609303	29.2007	29.0285	29.1613	30.451	30.41	30.3082
Q14980	NUMA1		2.99437	-1.25899	2.39328	sp|Q14980|NUMA1_HUMAN	sp|Q14980|NUMA1_HUMAN	Color2 [DarkGray]	1	4							25	25	25	20	20	20	23826	0	15744	5694400000	54	2.99437	0.0304897	-1.25899	-0.586472	29.0285	28.691	29.1529	30.3145	30.1526	30.1823
Q9P016	THYN1		0.76456	-1.25616	2.3886	sp|Q9P016|THYN1_HUMAN	sp|Q9P016|THYN1_HUMAN	Color2 [DarkGray]	1	4							6	6	6	356	356	356	25697	0	11013	2063100000	18	0.76456	0.111682	-1.25616	-0.45578	25.8385	28.1338	28.0516	28.7074	28.644	28.441
O75419	CDC45		3.20977	-1.2554	2.38733	sp|O75419|CDC45_HUMAN	sp|O75419|CDC45_HUMAN	Color2 [DarkGray]	1	4							18	18	18	336	336	336	65568	0	90241	8171200000	68	3.20977	0.0302936	-1.2554	-0.589777	29.2204	29.619	29.588	30.7368	30.7494	30.7073
Q8N5F7	NKAP		3.26283	-1.2553	2.38716	sp|Q8N5F7|NKAP_HUMAN;sp|Q5M9Q1|NKAPL_HUMAN	sp|Q8N5F7|NKAP_HUMAN	Color2 [DarkGray]	1	4							4	4	4	169	169	169	47138	0	50448	5330800000	27	3.26283	0.0301659	-1.2553	-0.59084	28.8339	28.6625	29.0843	30.1499	30.1247	30.072
Q9UQ88	CDK11A		2.1716	-1.25459	2.38599	sp|Q9UQ88|CD11A_HUMAN;sp|Q13882|PTK6_HUMAN	sp|Q9UQ88|CD11A_HUMAN	Color2 [DarkGray]	1	4							28	4	4	387	101	101	91361	0	17781	591950000	9	2.1716	0.0401388	-1.25459	-0.559205	25.7064	26.434	26.3525	27.4923	27.2599	27.5045
Q14498	RBM39		5.68954	-1.25269	2.38285	sp|Q14498|RBM39_HUMAN;sp|Q86U06|RBM23_HUMAN	sp|Q14498|RBM39_HUMAN	Color2 [DarkGray]	1	4							22	22	22	458	458	458	59379	0	20047	26190000000	109	5.68954	0.0259034	-1.25269	-0.616999	31.2192	31.1546	31.1227	32.3985	32.4348	32.4213
Q99460	PSMD1		1.70458	-1.24125	2.36403	sp|Q99460|PSMD1_HUMAN	sp|Q99460|PSMD1_HUMAN	Color2 [DarkGray]	1	4							13	13	13	233	233	233	10584	0	47713	3808000000	27	1.70458	0.0488768	-1.24125	-0.532734	28.7392	28.54	27.7995	29.3153	29.6012	29.886
Q8IZH2	XRN1		1.86298	-1.23845	2.35945	sp|Q8IZH2|XRN1_HUMAN	sp|Q8IZH2|XRN1_HUMAN	Color2 [DarkGray]	1	4							1	1	1	9	9	9	1941	20243	24925	1043600000	9	1.86298	0.0466667	-1.23845	-0.539639	26.2395	26.0404	26.9477	27.7996	27.4441	27.6992
Q9NXE8	CWC25		0.682189	-1.23807	2.35882	sp|Q9NXE8|CWC25_HUMAN	sp|Q9NXE8|CWC25_HUMAN	Color2 [DarkGray]	1	4							3	3	3	8	8	8	49647	0	63364	1056100000	10	0.682189	0.127765	-1.23807	-0.438237	24.7196	27.0836	27.2772	27.5469	27.736	27.5118
P19367	HK1		1.74686	-1.23803	2.35877	sp|P19367|HXK1_HUMAN;sp|Q2TB90|HKDC1_HUMAN;sp|P52790|HXK3_HUMAN	sp|P19367|HXK1_HUMAN	Color2 [DarkGray]	1	4							9	9	8	115	115	101	10248	0	3906	1221600000	31	1.74686	0.0483264	-1.23803	-0.533758	26.4342	27.3109	26.3993	28.0019	27.7344	28.1222
Q86VP6	CAND1		1.70936	-1.2346	2.35316	sp|Q86VP6|CAND1_HUMAN	sp|Q86VP6|CAND1_HUMAN	Color2 [DarkGray]	1	4							7	7	7	115	115	115	13637	0	18662	571070000	12	1.70936	0.0505477	-1.2346	-0.530535	24.6017	25.5408	25.6115	26.5255	26.5108	26.4214
Q13263	TRIM28		4.57098	-1.2322	2.34925	sp|Q13263|TIF1B_HUMAN	sp|Q13263|TIF1B_HUMAN	Color2 [DarkGray]	1	4							22	22	22	362	362	362	88549	0	32331	42903000000	122	4.57098	0.0285594	-1.2322	-0.599064	31.9111	31.8114	31.9451	33.1193	33.0527	33.1923
Q92688	ANP32B		6.81828	-1.22537	2.33815	sp|Q92688|AN32B_HUMAN	sp|Q92688|AN32B_HUMAN	Color2 [DarkGray]	1	4							8	8	6	255	255	227	28787	0	2012	46837000000	92	6.81828	0.0273238	-1.22537	-0.607983	31.9549	31.9832	32.0014	33.2108	33.1903	33.2145
P62081	RPS7		4.53724	-1.21851	2.32707	sp|P62081|RS7_HUMAN	sp|P62081|RS7_HUMAN	Color2 [DarkGray]	1	4							13	13	13	619	619	619	22127	0	21124	26996000000	93	4.53724	0.0302356	-1.21851	-0.592271	31.2054	31.1548	31.3462	32.4507	32.4509	32.4603
O43172	PRPF4		3.80471	-1.2127	2.3177	sp|O43172|PRP4_HUMAN	sp|O43172|PRP4_HUMAN	Color2 [DarkGray]	1	4							9	9	9	274	274	274	58449	0	28064	4644400000	25	3.80471	0.0316281	-1.2127	-0.580946	28.8496	28.6811	28.552	29.8879	29.8965	29.9364
Q9BQ75	CMSS1		5.35439	-1.21243	2.31728	sp|Q9BQ75|CMS1_HUMAN	sp|Q9BQ75|CMS1_HUMAN	Color2 [DarkGray]	1	4							18	18	18	491	491	491	31884	0	99912	34703000000	101	5.35439	0.0297633	-1.21243	-0.595622	31.6598	31.5394	31.604	32.8225	32.7988	32.8191
Q12874	SF3A3		3.40733	-1.20523	2.30574	sp|Q12874|SF3A3_HUMAN	sp|Q12874|SF3A3_HUMAN	Color2 [DarkGray]	1	4							15	15	15	407	407	407	58848	0	11848	7344900000	66	3.40733	0.0350357	-1.20523	-0.571252	29.3623	29.2288	29.4673	30.4171	30.545	30.712
O00303	EIF3F		4.21265	-1.17967	2.26525	sp|O00303|EIF3F_HUMAN	sp|O00303|EIF3F_HUMAN	Color2 [DarkGray]	1	4							8	8	8	401	401	401	37563	0	31865	2720000000	39	4.21265	0.0356437	-1.17967	-0.570704	28.0266	27.9251	27.9072	29.1304	29.2304	29.0371
P18754	RCC1		5.86974	-1.17439	2.25698	sp|P18754|RCC1_HUMAN	sp|P18754|RCC1_HUMAN	Color2 [DarkGray]	1	4							18	18	18	689	689	689	44969	0	23886	32072000000	102	5.86974	0.0318371	-1.17439	-0.579776	31.4962	31.5395	31.5026	32.6437	32.7089	32.7089
Q8NI77	KIF18A		0.853371	-1.17397	2.25631	sp|Q8NI77|KI18A_HUMAN	sp|Q8NI77|KI18A_HUMAN	Color2 [DarkGray]	1	4							4	4	3	81	81	69	10228	0	19976	1064100000	13	0.853371	0.120933	-1.17397	-0.444814	27.2385	27.0533	25.2516	27.6656	27.8438	27.5558
Q09161	NCBP1		2.92084	-1.17172	2.2528	sp|Q09161|NCBP1_HUMAN	sp|Q09161|NCBP1_HUMAN	Color2 [DarkGray]	1	4							27	27	27	519	519	519	91838	0	111	6054900000	90	2.92084	0.0446595	-1.17172	-0.546835	28.9703	29.3679	28.9341	30.2454	30.3256	30.2165
Q9UER7	DAXX		4.23888	-1.16583	2.24363	sp|Q9UER7|DAXX_HUMAN	sp|Q9UER7|DAXX_HUMAN	Color2 [DarkGray]	1	4							6	6	6	108	108	108	81372	0	29229	2684000000	22	4.23888	0.0377632	-1.16583	-0.564498	27.9451	27.8395	28.0463	29.1588	29.1011	29.0685
Q9P2J5	LARS		1.63113	-1.15693	2.22982	sp|Q9P2J5|SYLC_HUMAN	sp|Q9P2J5|SYLC_HUMAN	Color2 [DarkGray]	1	4							15	15	15	173	173	173	13446	0	45782	2289100000	36	1.63113	0.072912	-1.15693	-0.497798	27.0878	27.8386	28.1469	28.7527	28.7882	29.0032
O75643	SNRNP200		4.75587	-1.15419	2.2256	sp|O75643|U520_HUMAN	sp|O75643|U520_HUMAN	Color2 [DarkGray]	1	4							64	64	64	441	441	441	2445	0	32331	33389000000	250	4.75587	0.0379081	-1.15419	-0.563608	31.553	31.5337	31.66	32.7653	32.7621	32.6817
Q02880	TOP2B		5.48461	-1.15347	2.22448	sp|Q02880|TOP2B_HUMAN	sp|Q02880|TOP2B_HUMAN	Color2 [DarkGray]	1	4							73	56	56	469	407	407	18326	0	32331	51685000000	259	5.48461	0.0366711	-1.15347	-0.56782	32.2167	32.2356	32.1841	33.4199	33.3304	33.3464
P55072	VCP		4.256	-1.14907	2.21771	sp|P55072|TERA_HUMAN	sp|P55072|TERA_HUMAN	Color2 [DarkGray]	1	4							34	34	34	516	516	516	89321	0	1863	14497000000	113	4.256	0.0403542	-1.14907	-0.556806	30.3345	30.3153	30.4782	31.4866	31.6002	31.4883
Q14839	CHD4		4.57772	-1.14804	2.21612	sp|Q14839|CHD4_HUMAN	sp|Q14839|CHD4_HUMAN	Color2 [DarkGray]	1	4							43	43	32	336	336	273	218	0	32331	23824000000	159	4.57772	0.0399739	-1.14804	-0.559258	31.0316	31.201	31.062	32.241	32.2623	32.2354
Q8IYB3	SRRM1		0.59264	-1.11976	2.1731	sp|Q8IYB3|SRRM1_HUMAN	sp|Q8IYB3|SRRM1_HUMAN	Color2 [DarkGray]	1	4							8	8	8	128	128	128	10233	0	24646	1684800000	23	0.59264	0.174114	-1.11976	-0.393664	25.4816	28.0102	27.9659	28.4388	28.3434	28.0347
Q8WYA6	CTNNBL1		5.45982	-1.09763	2.14004	sp|Q8WYA6|CTBL1_HUMAN	sp|Q8WYA6|CTBL1_HUMAN	Color2 [DarkGray]	1	4							27	27	27	513	513	513	65173	0	24417	32508000000	148	5.45982	0.0463425	-1.09763	-0.540625	31.6154	31.5431	31.6004	32.6426	32.7092	32.7
Q16401	PSMD5		1.12197	-1.07843	2.11174	sp|Q16401|PSMD5_HUMAN	sp|Q16401|PSMD5_HUMAN	Color2 [DarkGray]	1	4							9	9	9	306	306	306	56195	0	35196	1811900000	29	1.12197	0.126107	-1.07843	-0.439811	27.8162	27.886	26.4967	28.476	28.497	28.4612
P62314	SNRPD1		3.76013	-1.06904	2.09804	sp|P62314|SMD1_HUMAN	sp|P62314|SMD1_HUMAN	Color2 [DarkGray]	1	4							3	3	3	37	37	37	13281	0	22303	9149600000	38	3.76013	0.0608834	-1.06904	-0.514178	29.7304	29.7769	29.8653	30.7486	30.8463	30.9848
Q93009	USP7		2.64719	-1.06317	2.08952	sp|Q93009|UBP7_HUMAN	sp|Q93009|UBP7_HUMAN	Color2 [DarkGray]	1	4							18	18	18	295	295	295	1283	0	58676	4579700000	54	2.64719	0.0754297	-1.06317	-0.493811	28.5178	28.764	29.0473	29.8444	29.8364	29.8378
O15145	ARPC3		1.10232	-1.05631	2.0796	sp|O15145|ARPC3_HUMAN	sp|O15145|ARPC3_HUMAN	Color2 [DarkGray]	1	4							2	2	2	101	101	101	20546	0	58858	1034400000	9	1.10232	0.136587	-1.05631	-0.431041	27.558	26.067	26.5096	27.5948	27.871	27.8377
P08579	SNRPB2		0.790163	-1.03898	2.05478	sp|P08579|RU2B_HUMAN	sp|P08579|RU2B_HUMAN	Color2 [DarkGray]	1	4							3	3	3	236	236	236	25486	0	93361	1357500000	8	0.790163	0.172429	-1.03898	-0.398536	25.8615	27.439	27.8092	28.2129	27.8607	28.153
P18887	XRCC1		5.37425	-1.02488	2.03479	sp|P18887|XRCC1_HUMAN	sp|P18887|XRCC1_HUMAN	Color2 [DarkGray]	1	4							10	10	10	261	261	261	69476	0	10739	14236000000	88	5.37425	0.0679194	-1.02488	-0.504936	30.4856	30.388	30.4586	31.4804	31.4671	31.4593
Q5MIZ7	PPP4R3B		0.573764	-1.02285	2.03193	sp|Q5MIZ7|P4R3B_HUMAN	sp|Q5MIZ7|P4R3B_HUMAN	Color2 [DarkGray]	1	4							2	2	2	45	45	45	97457	0	2366	264670000	14	0.573764	0.209974	-1.02285	-0.366167	24.3154	26.5363	24.0476	25.9253	25.8832	26.1594
Q9NV72	ZNF701		0.949446	-1.01587	2.02212	sp|Q9NV72|ZN701_HUMAN	sp|Q9NV72|ZN701_HUMAN	Color2 [DarkGray]	1	4							4	2	2	58	36	36	60902	0	21743	460860000	9	0.949446	0.164847	-1.01587	-0.406237	25.2935	25.8775	26.8889	27.1102	26.6883	27.309
Q9NVI1	FANCI		4.95535	-1.01586	2.02211	sp|Q9NVI1|FANCI_HUMAN	sp|Q9NVI1|FANCI_HUMAN	Color2 [DarkGray]	1	4							31	31	31	363	363	363	14932	0	14945	7932600000	88	4.95535	0.0727631	-1.01586	-0.498574	29.6292	29.5897	29.5907	30.5701	30.6874	30.5997
P08243	ASNS		1.11839	-1.01151	2.01602	sp|P08243|ASNS_HUMAN	sp|P08243|ASNS_HUMAN	Color2 [DarkGray]	1	4							3	3	3	77	77	77	64369	0	89497	569200000	12	1.11839	0.152332	-1.01151	-0.41706	25.3193	26.6237	25.4772	26.9947	26.8422	26.6178
P62937	PPIA		6.25219	-1.00551	2.00765	sp|P62937|PPIA_HUMAN;sp|Q9Y536|PAL4A_HUMAN;sp|P0DN26|PAL4F_HUMAN;sp|F5H284|PAL4D_HUMAN;sp|A0A0B4J2A2|PAL4C_HUMAN;sp|A0A075B759|PAL4E_HUMAN	sp|P62937|PPIA_HUMAN	Color2 [DarkGray]	1	4							9	9	9	685	685	685	18012	0	99157	39731000000	86	6.25219	0.0726172	-1.00551	-0.498374	31.9067	31.9405	31.9583	32.9431	32.9548	32.9241
P51948	MNAT1		0.792037	-1.00116	2.00161	sp|P51948|MAT1_HUMAN	sp|P51948|MAT1_HUMAN	Color2 [DarkGray]	1	4							6	6	6	298	298	298	35823	0	12277	1109600000	13	0.792037	0.183363	-1.00116	-0.387501	25.6448	27.6132	26.8037	27.8854	27.7081	27.4716
Q9UHB9	SRP68		0.966464	-0.999217	1.99892	sp|Q9UHB9|SRP68_HUMAN	sp|Q9UHB9|SRP68_HUMAN	Color2 [DarkGray]	1	4							5	5	5	126	126	126	70729	0	35138	721590000	11	0.966464	0.167657	-0.999217	-0.402222	26.9537	26.5659	25.3495	27.3273	27.3124	27.227
O00148	DDX39A		5.03417	-0.991341	1.98803	sp|O00148|DX39A_HUMAN	sp|O00148|DX39A_HUMAN	Color2 [DarkGray]	1	4							30	30	16	672	672	422	49129	0	31617	89312000000	184	5.03417	0.0804235	-0.991341	-0.487146	33.1385	33.0672	33.1785	34.1042	34.1091	34.1449
Q13838	DDX39B		4.42169	-0.989305	1.98523	sp|Q13838|DX39B_HUMAN	sp|Q13838|DX39B_HUMAN	Color2 [DarkGray]	1	4							26	12	12	629	379	379	48991	0	11245	22991000000	80	4.42169	0.0838672	-0.989305	-0.482636	31.1487	31.207	31.1432	32.0851	32.1412	32.2405
Q9BY77	POLDIP3		0.55754	-0.984141	1.97814	sp|Q9BY77|PDIP3_HUMAN	sp|Q9BY77|PDIP3_HUMAN	Color2 [DarkGray]	1	4							5	5	5	121	121	121	46089	0	10612	746040000	11	0.55754	0.225247	-0.984141	-0.353674	27.2691	24.7759	26.8196	27.3359	26.9786	27.5025
P31689	DNAJA1		4.9756	-0.984081	1.97805	sp|P31689|DNJA1_HUMAN	sp|P31689|DNJA1_HUMAN	Color2 [DarkGray]	1	4							10	10	10	413	413	413	44868	0	69693	7141000000	52	4.9756	0.0835616	-0.984081	-0.483355	29.5226	29.5002	29.4302	30.4865	30.4954	30.4232
O43660	PLRG1		3.501	-0.981632	1.9747	sp|O43660|PLRG1_HUMAN	sp|O43660|PLRG1_HUMAN	Color2 [DarkGray]	1	4							13	13	13	364	364	364	57193	0	11722	8789100000	58	3.501	0.0951815	-0.981632	-0.470893	29.6419	29.8454	29.833	30.7587	30.6613	30.8452
P07741	APRT		3.87912	-0.979984	1.97244	sp|P07741|APT_HUMAN	sp|P07741|APT_HUMAN	Color2 [DarkGray]	1	4							8	8	8	578	578	578	19608	0	25102	5382700000	48	3.87912	0.0918372	-0.979984	-0.473958	29.16	28.9568	29.1118	30.0994	30.0673	30.002
O75937	DNAJC8		4.79669	-0.977706	1.96933	sp|O75937|DNJC8_HUMAN	sp|O75937|DNJC8_HUMAN	Color2 [DarkGray]	1	4							8	8	8	348	348	348	29841	0	3818	4866000000	23	4.79669	0.0865653	-0.977706	-0.479362	28.8753	28.9613	28.9742	29.9473	29.9302	29.8664
Q9NVN8	GNL3L		4.9796	-0.975646	1.96652	sp|Q9NVN8|GNL3L_HUMAN	sp|Q9NVN8|GNL3L_HUMAN	Color2 [DarkGray]	1	4							18	18	18	368	368	368	65572	0	54046	8260700000	59	4.9796	0.0863969	-0.975646	-0.479304	29.6939	29.6725	29.7661	30.67	30.7291	30.6603
Q6P2Q9	PRPF8		4.7628	-0.958951	1.9439	sp|Q6P2Q9|PRP8_HUMAN	sp|Q6P2Q9|PRP8_HUMAN	Color2 [DarkGray]	1	4							61	61	61	382	382	382	2736	0	32331	29869000000	240	4.7628	0.0956301	-0.958951	-0.470164	31.5404	31.5999	31.5294	32.5624	32.5323	32.4518
Q04837	SSBP1		0.277109	-0.956806	1.94101	sp|Q04837|SSBP_HUMAN	sp|Q04837|SSBP_HUMAN	Color2 [DarkGray]	1	4							6	6	6	446	446	446	17259	0	33679	2765500000	15	0.277109	0.313277	-0.956806	-0.28247	29.025	24.9408	29.1648	28.801	28.6561	28.544
P12277	CKB		3.04501	-0.95576	1.9396	sp|P12277|KCRB_HUMAN	sp|P12277|KCRB_HUMAN	Color2 [DarkGray]	1	4							13	13	13	638	638	638	42644	0	14777	11209000000	52	3.04501	0.114139	-0.95576	-0.453388	30.0424	30.2552	30.1205	30.9193	31.1984	31.1678
P55209	NAP1L1		4.16879	-0.950763	1.93289	sp|P55209|NP1L1_HUMAN	sp|P55209|NP1L1_HUMAN	Color2 [DarkGray]	1	4							10	10	9	486	486	46	45374	0	54547	9364300000	50	4.16879	0.103687	-0.950763	-0.462561	29.9557	29.9158	29.8081	30.8515	30.8981	30.7824
Q92922	SMARCC1		3.58214	-0.950525	1.93258	sp|Q92922|SMRC1_HUMAN	sp|Q92922|SMRC1_HUMAN	Color2 [DarkGray]	1	4							20	20	14	309	309	237	12287	0	10345	6987200000	55	3.58214	0.109078	-0.950525	-0.457399	29.3379	29.5445	29.4972	30.4057	30.4938	30.3317
P27695	APEX1		2.51989	-0.946252	1.92686	sp|P27695|APEX1_HUMAN	sp|P27695|APEX1_HUMAN	Color2 [DarkGray]	1	4							11	11	11	613	613	613	35554	0	15664	9667100000	62	2.51989	0.125205	-0.946252	-0.440665	29.6679	30.1569	29.973	30.8864	30.9389	30.8112
P62333	PSMC6		1.95806	-0.942733	1.92217	sp|P62333|PRS10_HUMAN	sp|P62333|PRS10_HUMAN	Color2 [DarkGray]	1	4							7	7	7	221	221	221	44172	0	19731	2366900000	22	1.95806	0.141802	-0.942733	-0.426467	28.2895	27.7755	27.6181	28.7365	28.8409	28.9339
P11387	TOP1		5.99382	-0.935379	1.91239	sp|P11387|TOP1_HUMAN	sp|P11387|TOP1_HUMAN	Color2 [DarkGray]	1	4							47	47	42	503	503	477	90725	0	32331	241220000000	356	5.99382	0.103296	-0.935379	-0.463293	34.5953	34.5821	34.5976	35.493	35.532	35.556
Q86WB0	ZC3HC1		1.9331	-0.933968	1.91052	sp|Q86WB0|NIPA_HUMAN	sp|Q86WB0|NIPA_HUMAN	Color2 [DarkGray]	1	4							3	3	3	98	98	98	55261	0	50974	484070000	13	1.9331	0.145359	-0.933968	-0.422203	25.8587	26.5549	26.1193	26.9987	27.2096	27.1264
P52597	HNRNPF		5.1697	-0.932053	1.90799	sp|P52597|HNRPF_HUMAN	sp|P52597|HNRPF_HUMAN	Color2 [DarkGray]	1	4							18	18	16	667	667	602	45671	0	2345	75002000000	118	5.1697	0.107421	-0.932053	-0.459043	32.9106	32.8353	32.9093	33.8388	33.7825	33.83
P14866	HNRNPL		5.20831	-0.930655	1.90614	sp|P14866|HNRPL_HUMAN	sp|P14866|HNRPL_HUMAN	Color2 [DarkGray]	1	4							17	17	17	489	489	489	64132	0	32331	43642000000	175	5.20831	0.107939	-0.930655	-0.458516	32.1073	32.0898	32.1731	33.085	33.0378	33.0393
Q9HB71	CACYBP		3.43338	-0.921768	1.89443	sp|Q9HB71|CYBP_HUMAN	sp|Q9HB71|CYBP_HUMAN	Color2 [DarkGray]	1	4							14	14	14	662	662	662	2621	0	19049	18074000000	56	3.43338	0.123377	-0.921768	-0.442584	30.8478	30.9837	30.7423	31.7234	31.8669	31.7487
P30085	CMPK1		4.48674	-0.920801	1.89317	sp|P30085|KCY_HUMAN	sp|P30085|KCY_HUMAN	Color2 [DarkGray]	1	4							9	9	9	587	587	587	22222	0	41888	2941900000	33	4.48674	0.115872	-0.920801	-0.450351	28.2121	28.3063	28.1876	29.1685	29.1059	29.194
Q9NZT2	OGFR		1.59303	-0.919167	1.89102	sp|Q9NZT2|OGFR_HUMAN	sp|Q9NZT2|OGFR_HUMAN	Color2 [DarkGray]	1	4							4	4	4	89	89	89	73324	0	14846	401850000	16	1.59303	0.163993	-0.919167	-0.405867	25.0143	25.887	25.6285	26.3951	26.3548	26.5375
Q2TBE0	CWF19L2		2.26353	-0.918603	1.89028	sp|Q2TBE0|C19L2_HUMAN	sp|Q2TBE0|C19L2_HUMAN	Color2 [DarkGray]	1	4							12	12	12	202	202	202	10379	0	32638	3045100000	36	2.26353	0.144551	-0.918603	-0.423695	28.0314	28.2322	28.5935	29.1381	29.2559	29.2188
Q01105	SET		5.97523	-0.916648	1.88772	sp|Q01105|SET_HUMAN;sp|P0DME0|SETLP_HUMAN	sp|Q01105|SET_HUMAN;sp|P0DME0|SETLP_HUMAN	Color2 [DarkGray]	1	4							9	9	9	297	297	297	33488	0	18787	44008000000	74	5.97523	0.113502	-0.916648	-0.454056	32.1615	32.1766	32.1344	33.0986	33.0495	33.0744
Q9Y383	LUC7L2		4.04922	-0.91162	1.88116	sp|Q9Y383|LC7L2_HUMAN	sp|Q9Y383|LC7L2_HUMAN	Color2 [DarkGray]	1	4							14	14	12	395	395	365	46513	0	17126	22258000000	90	4.04922	0.12229	-0.91162	-0.443182	31.225	31.0607	31.2373	32.0834	32.0913	32.0832
Q7Z2E3	APTX		4.21261	-0.910209	1.87932	sp|Q7Z2E3|APTX_HUMAN	sp|Q7Z2E3|APTX_HUMAN	Color2 [DarkGray]	1	4							6	6	6	34	34	34	4074	0	29007	2376400000	24	4.21261	0.121676	-0.910209	-0.443629	27.868	27.9641	27.9756	28.7931	28.9219	28.8234
Q09028	RBBP4		4.72352	-0.90959	1.87851	sp|Q09028|RBBP4_HUMAN	sp|Q09028|RBBP4_HUMAN	Color2 [DarkGray]	1	4							17	17	11	668	668	588	47655	0	16808	23950000000	94	4.72352	0.120022	-0.90959	-0.44622	31.2729	31.2573	31.2779	32.1211	32.2504	32.1654
O00487	PSMD14		4.09486	-0.899692	1.86567	sp|O00487|PSDE_HUMAN	sp|O00487|PSDE_HUMAN	Color2 [DarkGray]	1	4							6	6	6	381	381	381	34577	0	20748	1357200000	23	4.09486	0.128235	-0.899692	-0.437856	27.0493	27.0955	27.2241	28.0342	27.9905	28.0431
Q7Z5K2	WAPL		0.76048	-0.89547	1.86022	sp|Q7Z5K2|WAPL_HUMAN	sp|Q7Z5K2|WAPL_HUMAN	Color2 [DarkGray]	1	4							6	6	6	104	104	104	13294	0	24046	701570000	19	0.76048	0.226192	-0.89547	-0.352327	26.6784	26.6064	25.0754	27.266	27.0049	26.7758
P54577	YARS		2.29046	-0.894996	1.8596	sp|P54577|SYYC_HUMAN	sp|P54577|SYYC_HUMAN	Color2 [DarkGray]	1	4							12	12	12	322	322	322	59143	0	33276	4988400000	31	2.29046	0.153681	-0.894996	-0.414164	28.9495	28.818	29.266	29.8093	29.8217	30.0875
P00558	PGK1		2.30761	-0.893473	1.85764	sp|P00558|PGK1_HUMAN;sp|P07205|PGK2_HUMAN	sp|P00558|PGK1_HUMAN	Color2 [DarkGray]	1	4							17	17	17	683	683	683	44614	0	98695	6364700000	57	2.30761	0.153979	-0.893473	-0.413846	29.0617	29.5093	29.5359	30.1868	30.3227	30.2778
Q9UPN9	TRIM33		0.57504	-0.887236	1.84963	sp|Q9UPN9|TRI33_HUMAN	sp|Q9UPN9|TRI33_HUMAN	Color2 [DarkGray]	1	4							2	2	2	23	23	23	12253	0	10575	427380000	4	0.57504	0.256285	-0.887236	-0.33021	25.4209	25.3461	27.4129	26.8459	26.8148	27.1809
O00232	PSMD12		3.15952	-0.886485	1.84867	sp|O00232|PSD12_HUMAN	sp|O00232|PSD12_HUMAN	Color2 [DarkGray]	1	4							13	13	13	419	419	419	52904	0	54163	3240900000	38	3.15952	0.144921	-0.886485	-0.423432	28.4525	28.4734	28.2635	29.1947	29.243	29.4111
P26599	PTBP1		5.65957	-0.883863	1.84531	sp|P26599|PTBP1_HUMAN	sp|P26599|PTBP1_HUMAN	Color2 [DarkGray]	1	4							21	21	19	631	631	593	57221	0	32331	89821000000	222	5.65957	0.129326	-0.883863	-0.437178	33.2258	33.1608	33.2199	34.0906	34.073	34.0944
O75494	SRSF10		4.74358	-0.878329	1.83824	sp|O75494|SRS10_HUMAN;sp|Q8WXF0|SRS12_HUMAN	sp|O75494|SRS10_HUMAN	Color2 [DarkGray]	1	4							4	4	4	198	198	198	313	0	18096	3847800000	23	4.74358	0.136581	-0.878329	-0.431254	28.5921	28.584	28.6973	29.5053	29.4952	29.5078
P43243	MATR3		3.78465	-0.878324	1.83824	sp|P43243|MATR3_HUMAN	sp|P43243|MATR3_HUMAN	Color2 [DarkGray]	1	4							20	20	20	399	399	399	94622	0	27518	17845000000	108	3.78465	0.143007	-0.878324	-0.425527	30.9321	30.8572	30.8447	31.6867	31.7109	31.8714
Q9H5U6	ZCCHC4		1.97505	-0.877165	1.83676	sp|Q9H5U6|ZCHC4_HUMAN	sp|Q9H5U6|ZCHC4_HUMAN	Color2 [DarkGray]	1	4							5	5	5	156	156	156	59009	0	11131	309520000	11	1.97505	0.170867	-0.877165	-0.399855	25.3484	25.8392	25.6239	26.387	26.3148	26.7411
Q8TEX9	IPO4		2.58012	-0.876493	1.83591	sp|Q8TEX9|IPO4_HUMAN	sp|Q8TEX9|IPO4_HUMAN	Color2 [DarkGray]	1	4							14	14	14	189	189	189	11871	0	77605	2234200000	48	2.58012	0.15734	-0.876493	-0.411217	28.064	27.8522	27.6456	28.7379	28.637	28.8164
O00299	CLIC1		4.97024	-0.873885	1.83259	sp|O00299|CLIC1_HUMAN	sp|O00299|CLIC1_HUMAN	Color2 [DarkGray]	1	4							17	17	17	855	855	855	26922	0	14777	44010000000	162	4.97024	0.138821	-0.873885	-0.430059	32.2092	32.1677	32.1837	33.0499	33.0157	33.1166
P62753	RPS6		5.406	-0.873775	1.83245	sp|P62753|RS6_HUMAN	sp|P62753|RS6_HUMAN	Color2 [DarkGray]	1	4							15	15	15	446	446	446	2868	0	24329	234270000000	136	5.406	0.13624	-0.873775	-0.431518	34.5872	34.5678	34.641	35.4567	35.465	35.4957
P51946	CCNH		3.50502	-0.868693	1.82601	sp|P51946|CCNH_HUMAN	sp|P51946|CCNH_HUMAN	Color2 [DarkGray]	1	4							5	5	5	254	254	254	37643	0	23278	915090000	25	3.50502	0.149724	-0.868693	-0.418707	26.7004	26.5518	26.5634	27.5888	27.4127	27.4202
Q9NP64	ZCCHC17		2.84066	-0.866635	1.8234	sp|Q9NP64|NO40_HUMAN	sp|Q9NP64|NO40_HUMAN	Color2 [DarkGray]	1	4							6	6	6	452	452	452	27569	0	21968	3498900000	23	2.84066	0.158063	-0.866635	-0.410568	28.5227	28.6638	28.3858	29.3627	29.2746	29.5348
Q02241	KIF23		0.914127	-0.865275	1.82169	sp|Q02241|KIF23_HUMAN	sp|Q02241|KIF23_HUMAN	Color2 [DarkGray]	1	4							5	5	5	82	82	82	11006	0	20399	772150000	12	0.914127	0.224406	-0.865275	-0.354335	26.4393	26.4536	26.8112	28.1603	27.4508	26.6887
Q13888	GTF2H2		2.76443	-0.862825	1.8186	sp|Q13888|TF2H2_HUMAN;sp|Q6P1K8|T2H2L_HUMAN	sp|Q13888|TF2H2_HUMAN;sp|Q6P1K8|T2H2L_HUMAN	Color2 [DarkGray]	1	4							6	6	6	263	263	263	44419	0	12374	1833600000	20	2.76443	0.162588	-0.862825	-0.407845	27.6966	27.7044	27.3539	28.45	28.4464	28.4471
Q96GM8	TOE1		4.68782	-0.860294	1.81541	sp|Q96GM8|TOE1_HUMAN	sp|Q96GM8|TOE1_HUMAN	Color2 [DarkGray]	1	4							7	7	7	20	20	20	56547	0	15197	2527000000	26	4.68782	0.145619	-0.860294	-0.422311	28.0289	28.1295	28.0113	28.9096	28.9256	28.9153
P06493	CDK1		5.47305	-0.859746	1.81472	sp|P06493|CDK1_HUMAN	sp|P06493|CDK1_HUMAN	Color2 [DarkGray]	1	4							17	17	15	747	747	684	34095	0	16925	30133000000	124	5.47305	0.143325	-0.859746	-0.424869	31.6413	31.5969	31.6589	32.5154	32.4651	32.4959
P54132	BLM		4.44731	-0.858736	1.81345	sp|P54132|BLM_HUMAN	sp|P54132|BLM_HUMAN	Color2 [DarkGray]	1	4							38	38	38	386	386	386	159	0	32331	17401000000	130	4.44731	0.146796	-0.858736	-0.420416	30.7661	30.7415	30.8081	31.6974	31.6283	31.5662
P51991	HNRNPA3		4.92131	-0.855398	1.80926	sp|P51991|ROA3_HUMAN	sp|P51991|ROA3_HUMAN	Color2 [DarkGray]	1	4							16	16	16	495	495	495	39594	0	23114	50232000000	126	4.92131	0.146532	-0.855398	-0.420915	32.3265	32.3795	32.3955	33.2141	33.1848	33.2688
P26368	U2AF2		4.2756	-0.851528	1.80441	sp|P26368|U2AF2_HUMAN	sp|P26368|U2AF2_HUMAN	Color2 [DarkGray]	1	4							14	14	14	491	491	491	535	0	14103	12985000000	82	4.2756	0.152627	-0.851528	-0.416058	30.4169	30.4152	30.4686	31.3673	31.2208	31.2671
Q15029	EFTUD2		5.51275	-0.841243	1.79159	sp|Q15029|U5S1_HUMAN	sp|Q15029|U5S1_HUMAN	Color2 [DarkGray]	1	4							39	38	38	578	568	568	10943	0	25734	25009000000	185	5.51275	0.152359	-0.841243	-0.415937	31.4147	31.3539	31.366	32.2048	32.2448	32.2088
Q7Z7K6	CENPV		2.75445	-0.840144	1.79023	sp|Q7Z7K6|CENPV_HUMAN	sp|Q7Z7K6|CENPV_HUMAN	Color2 [DarkGray]	1	4							3	3	3	167	167	167	29946	0	23325	2932900000	14	2.75445	0.172489	-0.840144	-0.397567	28.4187	28.0714	28.3889	29.152	29.0901	29.1573
Q9Y4L1	HYOU1		0.743282	-0.839727	1.78971	sp|Q9Y4L1|HYOU1_HUMAN	sp|Q9Y4L1|HYOU1_HUMAN	Color2 [DarkGray]	1	4							7	7	7	143	143	143	11133	0	24164	945710000	28	0.743282	0.252799	-0.839727	-0.333433	27.1322	25.5748	27.1267	27.4771	27.4472	27.4286
Q9ULV4	CORO1C		0.656454	-0.839667	1.78964	sp|Q9ULV4|COR1C_HUMAN;sp|Q6QEF8|CORO6_HUMAN	sp|Q9ULV4|COR1C_HUMAN	Color2 [DarkGray]	1	4							5	5	5	158	158	158	53248	0	23949	1342100000	14	0.656454	0.263266	-0.839667	-0.325586	25.8985	27.4408	27.7098	27.5994	28.0112	27.9575
Q13547	HDAC1		3.97105	-0.834322	1.78302	sp|Q13547|HDAC1_HUMAN;sp|O15379|HDAC3_HUMAN	sp|Q13547|HDAC1_HUMAN	Color2 [DarkGray]	1	4							12	12	8	371	371	278	55102	0	66644	12391000000	55	3.97105	0.164562	-0.834322	-0.406077	30.4124	30.3436	30.392	31.1158	31.2704	31.2648
P23528	CFL1		3.34164	-0.832216	1.78042	sp|P23528|COF1_HUMAN;sp|Q9Y281|COF2_HUMAN	sp|P23528|COF1_HUMAN	Color2 [DarkGray]	1	4							9	9	9	693	693	693	18502	0	62101	15226000000	55	3.34164	0.170612	-0.832216	-0.40033	30.7565	30.5235	30.7619	31.5231	31.5129	31.5026
P23396	RPS3		4.30009	-0.830174	1.7779	sp|P23396|RS3_HUMAN	sp|P23396|RS3_HUMAN	Color2 [DarkGray]	1	4							12	12	12	638	638	638	26688	0	10418	17820000000	71	4.30009	0.164277	-0.830174	-0.405984	30.9563	30.8182	30.931	31.7202	31.7151	31.7607
O60563	CCNT1		1.1776	-0.82918	1.77667	sp|O60563|CCNT1_HUMAN	sp|O60563|CCNT1_HUMAN	Color2 [DarkGray]	1	4							2	2	2	51	51	51	80684	0	69092	421970000	8	1.1776	0.221625	-0.82918	-0.35571	25.5219	26.5943	25.7321	26.8552	26.7021	26.7784
P52292	KPNA2		4.24542	-0.823759	1.77001	sp|P52292|IMA1_HUMAN	sp|P52292|IMA1_HUMAN	Color2 [DarkGray]	1	4							23	23	23	739	739	739	57861	0	23142	30757000000	176	4.24542	0.167808	-0.823759	-0.402632	31.7702	31.6767	31.6126	32.5065	32.5059	32.5184
P46779	RPL28		3.53818	-0.817885	1.76282	sp|P46779|RL28_HUMAN	sp|P46779|RL28_HUMAN	Color2 [DarkGray]	1	4							5	5	5	35	35	35	15747	0	21159	13521000000	26	3.53818	0.172988	-0.817885	-0.395309	30.5108	30.6273	30.3986	31.2908	31.3553	31.3442
A0AVT1	UBA6		0.543359	-0.815432	1.75982	sp|A0AVT1|UBA6_HUMAN	sp|A0AVT1|UBA6_HUMAN	Color2 [DarkGray]	1	4							4	4	4	77	77	77	11797	0	72508	289320000	8	0.543359	0.284563	-0.815432	-0.306197	26.511	25.8199	24.274	26.4487	26.3	26.3025
P55010	EIF5		0.410291	-0.811253	1.75474	sp|P55010|IF5_HUMAN	sp|P55010|IF5_HUMAN	Color2 [DarkGray]	1	4							5	5	5	10	10	10	49222	0	11963	1057000000	16	0.410291	0.307967	-0.811253	-0.285665	27.6023	24.9991	27.4171	27.5706	27.4089	27.4727
P09211	GSTP1		4.06525	-0.811248	1.75473	sp|P09211|GSTP1_HUMAN	sp|P09211|GSTP1_HUMAN	Color2 [DarkGray]	1	4							10	10	10	61	61	61	23356	0	93308	18187000000	42	4.06525	0.173071	-0.811248	-0.395684	30.8583	31.0319	30.9373	31.7519	31.7587	31.7507
Q53GS9	USP39		1.98499	-0.804722	1.74681	sp|Q53GS9|SNUT2_HUMAN	sp|Q53GS9|SNUT2_HUMAN	Color2 [DarkGray]	1	4							14	14	14	37	37	37	6538	0	47307	2776900000	47	1.98499	0.204391	-0.804722	-0.369726	28.5263	28.1479	27.9905	29.0471	29.1475	28.8842
P22314	UBA1		5.69361	-0.793079	1.73277	sp|P22314|UBA1_HUMAN	sp|P22314|UBA1_HUMAN	Color2 [DarkGray]	1	4							23	23	23	388	388	388	11785	0	16506	8083700000	85	5.69361	0.175126	-0.793079	-0.392782	29.7727	29.7966	29.7663	30.5417	30.5997	30.5734
Q9NQS7	INCENP		3.90491	-0.789768	1.7288	sp|Q9NQS7|INCE_HUMAN	sp|Q9NQS7|INCE_HUMAN	Color2 [DarkGray]	1	4							19	19	19	291	291	291	10543	0	1238	10983000000	82	3.90491	0.1858	-0.789768	-0.384557	30.1427	30.2833	30.2567	30.9993	31.0796	30.9731
P31943	HNRNPH1		4.35122	-0.788958	1.72783	sp|P31943|HNRH1_HUMAN	sp|P31943|HNRH1_HUMAN	Color2 [DarkGray]	1	4							11	9	6	356	296	194	49229	0	15315	29485000000	77	4.35122	0.184	-0.788958	-0.386485	31.6293	31.629	31.7149	32.4574	32.3904	32.4923
P62258	YWHAE		2.92438	-0.78503	1.72313	sp|P62258|1433E_HUMAN	sp|P62258|1433E_HUMAN	Color2 [DarkGray]	1	4							5	3	3	259	227	227	29174	0	36222	2209200000	29	2.92438	0.198336	-0.78503	-0.37464	27.9676	27.9412	27.8373	28.8739	28.6156	28.6118
Q9UBT2	UBA2		0.752283	-0.783061	1.72078	sp|Q9UBT2|SAE2_HUMAN	sp|Q9UBT2|SAE2_HUMAN	Color2 [DarkGray]	1	4							7	7	7	192	192	192	71223	0	16631	715470000	16	0.752283	0.27357	-0.783061	-0.315974	25.4995	27.0052	26.8093	27.3018	27.2859	27.0754
Q1KMD3	HNRNPUL2		3.17234	-0.778479	1.71532	sp|Q1KMD3|HNRL2_HUMAN	sp|Q1KMD3|HNRL2_HUMAN	Color2 [DarkGray]	1	4							10	10	10	252	252	252	85104	0	43568	3331700000	25	3.17234	0.198818	-0.778479	-0.373991	28.6482	28.3873	28.5239	29.24	29.308	29.3468
P06132	UROD		0.878075	-0.777754	1.71446	sp|P06132|DCUP_HUMAN	sp|P06132|DCUP_HUMAN	Color2 [DarkGray]	1	4							7	7	7	343	343	343	40786	0	19912	1414400000	20	0.878075	0.265664	-0.777754	-0.322391	26.4383	27.7586	27.5048	27.8712	28.013	28.1507
Q9GZS3	WDR61		1.9292	-0.776443	1.7129	sp|Q9GZS3|WDR61_HUMAN	sp|Q9GZS3|WDR61_HUMAN	Color2 [DarkGray]	1	4							3	3	3	213	213	213	3358	0	22563	411200000	14	1.9292	0.220019	-0.776443	-0.356688	25.5086	25.4958	25.8946	26.4922	26.175	26.5611
Q16576	RBBP7		2.56262	-0.770221	1.70553	sp|Q16576|RBBP7_HUMAN	sp|Q16576|RBBP7_HUMAN	Color2 [DarkGray]	1	4							15	9	9	546	466	466	4782	0	20223	5954500000	41	2.56262	0.212367	-0.770221	-0.363864	29.4205	29.4853	29.1682	30.1499	30.2292	30.0056
O00422	SAP18		3.15368	-0.767485	1.7023	sp|O00422|SAP18_HUMAN	sp|O00422|SAP18_HUMAN	Color2 [DarkGray]	1	4							6	6	6	366	366	366	17561	0	2414	3518500000	26	3.15368	0.206094	-0.767485	-0.368753	28.7447	28.4655	28.5969	29.3495	29.3772	29.3828
P26583	HMGB2		2.99473	-0.762616	1.69656	sp|P26583|HMGB2_HUMAN	sp|P26583|HMGB2_HUMAN	Color2 [DarkGray]	1	4							12	12	9	402	402	278	24033	0	51802	14949000000	78	2.99473	0.210968	-0.762616	-0.365089	30.5347	30.7587	30.7699	31.4621	31.3672	31.5219
Q15437	SEC23B		0.416122	-0.761789	1.69559	sp|Q15437|SC23B_HUMAN;sp|Q15436|SC23A_HUMAN	sp|Q15437|SC23B_HUMAN	Color2 [DarkGray]	1	4							7	7	7	153	153	153	86478	0	2143	1261200000	13	0.416122	0.321	-0.761789	-0.274104	27.6875	25.3153	27.5846	27.4474	27.7048	27.7206
Q96T60	PNKP		3.39054	-0.761469	1.69522	sp|Q96T60|PNKP_HUMAN	sp|Q96T60|PNKP_HUMAN	Color2 [DarkGray]	1	4							19	19	19	503	503	503	57076	0	86867	5985200000	56	3.39054	0.206987	-0.761469	-0.367848	29.3041	29.5101	29.3169	30.1025	30.1359	30.1771
Q49A26	GLYR1		1.60772	-0.76131	1.69503	sp|Q49A26|GLYR1_HUMAN	sp|Q49A26|GLYR1_HUMAN	Color2 [DarkGray]	1	4							3	3	3	74	74	74	60556	0	14139	383390000	15	1.60772	0.238075	-0.76131	-0.343411	25.2989	25.5724	25.9681	26.3096	26.2494	26.5644
Q9UBD5	ORC3		4.24696	-0.761283	1.695	sp|Q9UBD5|ORC3_HUMAN	sp|Q9UBD5|ORC3_HUMAN	Color2 [DarkGray]	1	4							9	9	9	181	181	181	82253	0	40043	3644400000	32	4.24696	0.201085	-0.761283	-0.372737	28.6058	28.6931	28.6818	29.4192	29.3667	29.4787
Q9UMS4	PRPF19		4.82927	-0.758716	1.69198	sp|Q9UMS4|PRP19_HUMAN	sp|Q9UMS4|PRP19_HUMAN	Color2 [DarkGray]	1	4							17	17	17	563	563	563	5518	0	1681	22144000000	88	4.82927	0.199023	-0.758716	-0.373723	31.3098	31.2125	31.2527	32.0146	31.9999	32.0366
P62241	RPS8		4.16361	-0.750498	1.68237	sp|P62241|RS8_HUMAN	sp|P62241|RS8_HUMAN	Color2 [DarkGray]	1	4							19	19	19	615	615	615	24205	0	21336	175440000000	159	4.16361	0.20859	-0.750498	-0.367191	34.2104	34.2281	34.3364	34.9962	34.9835	35.0467
P07900	HSP90AA1		3.94962	-0.748295	1.67981	sp|P07900|HS90A_HUMAN	sp|P07900|HS90A_HUMAN	Color2 [DarkGray]	1	4							36	21	20	564	35	35	84659	0	22568	34019000000	143	3.94962	0.211309	-0.748295	-0.365097	31.8358	31.8473	31.9757	32.6694	32.5963	32.638
Q9Y6A4	CFAP20		2.98377	-0.736277	1.66587	sp|Q9Y6A4|CFA20_HUMAN	sp|Q9Y6A4|CFA20_HUMAN	Color2 [DarkGray]	1	4							5	5	5	337	337	337	22774	0	41374	1348100000	18	2.98377	0.226117	-0.736277	-0.352902	27.3035	27.245	27.0914	27.9295	27.8592	28.06
O43390	HNRNPR		4.50371	-0.735311	1.66476	sp|O43390|HNRPR_HUMAN	sp|O43390|HNRPR_HUMAN	Color2 [DarkGray]	1	4							30	30	24	428	428	352	70942	0	21454	71604000000	183	4.50371	0.213811	-0.735311	-0.36128	32.9378	32.9407	33.0414	33.691	33.7127	33.722
P31948	STIP1		3.36317	-0.725789	1.6538	sp|P31948|STIP1_HUMAN	sp|P31948|STIP1_HUMAN	Color2 [DarkGray]	1	4							17	17	17	413	413	413	62639	0	5712	8940900000	64	3.36317	0.227022	-0.725789	-0.350983	29.9806	29.9328	29.9916	30.6567	30.6043	30.8214
Q00839	HNRNPU		5.68748	-0.723549	1.65124	sp|Q00839|HNRPU_HUMAN	sp|Q00839|HNRPU_HUMAN	Color2 [DarkGray]	1	4							47	47	47	532	532	532	90583	0	32331	245060000000	460	5.68748	0.217429	-0.723549	-0.358633	34.732	34.7529	34.7792	35.4689	35.4657	35.5001
Q8IWS0	PHF6		4.00614	-0.716252	1.64291	sp|Q8IWS0|PHF6_HUMAN	sp|Q8IWS0|PHF6_HUMAN	Color2 [DarkGray]	1	4							15	15	15	51	51	51	4129	0	28259	19607000000	74	4.00614	0.227513	-0.716252	-0.350089	31.0464	31.1144	31.186	31.8067	31.8132	31.8757
P62318	SNRPD3		2.89753	-0.707851	1.63337	sp|P62318|SMD3_HUMAN	sp|P62318|SMD3_HUMAN	Color2 [DarkGray]	1	4							4	4	4	373	373	373	13916	0	45791	8825200000	26	2.89753	0.24579	-0.707851	-0.339098	30.0946	29.8335	29.9847	30.7021	30.7403	30.594
P63104	YWHAZ		2.59487	-0.704791	1.62991	sp|P63104|1433Z_HUMAN;sp|P31947|1433S_HUMAN	sp|P63104|1433Z_HUMAN	Color2 [DarkGray]	1	4							7	5	5	396	363	363	27745	0	84934	2129800000	31	2.59487	0.250924	-0.704791	-0.334857	28.0825	27.9158	27.7436	28.6903	28.6019	28.5641
Q9H4A6	GOLPH3		0.79036	-0.704763	1.62988	sp|Q9H4A6|GOLP3_HUMAN	sp|Q9H4A6|GOLP3_HUMAN	Color2 [DarkGray]	1	4							4	3	3	185	185	185	3381	0	12696	236360000	13	0.79036	0.303441	-0.704763	-0.292234	24.5282	25.8001	25.7037	26.1444	25.9963	26.0057
O94762	RECQL5		3.33793	-0.702823	1.62769	sp|O94762|RECQ5_HUMAN	sp|O94762|RECQ5_HUMAN	Color2 [DarkGray]	1	4							11	11	11	156	156	156	10886	0	26196	3989200000	26	3.33793	0.244631	-0.702823	-0.340067	28.8172	28.8918	28.8238	29.4783	29.6715	29.4916
Q13200	PSMD2		3.7233	-0.695865	1.61986	sp|Q13200|PSMD2_HUMAN	sp|Q13200|PSMD2_HUMAN	Color2 [DarkGray]	1	4							22	22	22	421	421	421	1002	0	10004	14314000000	117	3.7233	0.245713	-0.695865	-0.339011	30.6476	30.769	30.5946	31.374	31.3788	31.346
P49321	NASP		3.75906	-0.689357	1.61256	sp|P49321|NASP_HUMAN	sp|P49321|NASP_HUMAN	Color2 [DarkGray]	1	4							7	7	7	145	145	145	85237	0	35386	6745800000	41	3.75906	0.248876	-0.689357	-0.336098	29.6331	29.6256	29.535	30.3624	30.2251	30.2742
Q92900	UPF1		0.518102	-0.684063	1.60666	sp|Q92900|RENT1_HUMAN	sp|Q92900|RENT1_HUMAN	Color2 [DarkGray]	1	4							6	6	6	76	76	76	12434	0	14069	1459300000	16	0.518102	0.331274	-0.684063	-0.265179	26.0459	27.9276	27.5598	27.7589	27.8407	27.9859
P06733	ENO1		5.13371	-0.680198	1.60236	sp|P06733|ENOA_HUMAN;sp|P09104|ENOG_HUMAN	sp|P06733|ENOA_HUMAN	Color2 [DarkGray]	1	4							12	12	11	408	408	357	47168	0	43312	4791400000	40	5.13371	0.249074	-0.680198	-0.336287	29.0984	29.0486	29.1204	29.7559	29.7688	29.7832
P11413	G6PD		1.82758	-0.675861	1.59755	sp|P11413|G6PD_HUMAN	sp|P11413|G6PD_HUMAN	Color2 [DarkGray]	1	4							9	9	9	206	206	206	59256	0	23373	4225400000	28	1.82758	0.279155	-0.675861	-0.312189	29.094	28.6012	29.0426	29.5146	29.6894	29.5614
Q15366	PCBP2		4.71513	-0.674535	1.59608	sp|Q15366|PCBP2_HUMAN;sp|P57721|PCBP3_HUMAN	sp|Q15366|PCBP2_HUMAN	Color2 [DarkGray]	1	4							14	14	11	625	625	518	3858	0	21437	47957000000	102	4.71513	0.254247	-0.674535	-0.332506	32.377	32.4393	32.4608	33.1028	33.0753	33.1225
Q9UFC0	LRWD1		3.38425	-0.67157	1.59281	sp|Q9UFC0|LRWD1_HUMAN	sp|Q9UFC0|LRWD1_HUMAN	Color2 [DarkGray]	1	4							14	14	14	365	365	365	7086	0	65113	5874500000	49	3.38425	0.263663	-0.67157	-0.325685	29.2843	29.4467	29.4764	30.0427	30.0793	30.1001
P07737	PFN1		2.85864	-0.670727	1.59188	sp|P07737|PROF1_HUMAN;CON__P02584	sp|P07737|PROF1_HUMAN	Color2 [DarkGray]	1	4							7	7	7	671	671	671	15054	0	34252	6177700000	35	2.85864	0.266542	-0.670727	-0.321717	29.5287	29.3242	29.5989	30.1288	30.1945	30.1408
Q15008	PSMD6		5.09083	-0.668884	1.58984	sp|Q15008|PSMD6_HUMAN	sp|Q15008|PSMD6_HUMAN	Color2 [DarkGray]	1	4							6	6	6	237	237	237	45531	0	41931	4678700000	39	5.09083	0.25552	-0.668884	-0.330663	29.0791	29.0465	29.1106	29.7732	29.742	29.7278
Q15393	SF3B3		3.67941	-0.662638	1.58297	sp|Q15393|SF3B3_HUMAN	sp|Q15393|SF3B3_HUMAN	Color2 [DarkGray]	1	4							23	23	23	31	31	31	13558	0	1715	19111000000	102	3.67941	0.264673	-0.662638	-0.323013	31.1467	31.1606	31.0023	31.7558	31.7841	31.7577
P63241	EIF5A		4.47269	-0.657768	1.57764	sp|P63241|IF5A1_HUMAN;sp|Q6IS14|IF5AL_HUMAN;sp|Q9GZV4|IF5A2_HUMAN	sp|P63241|IF5A1_HUMAN;sp|Q6IS14|IF5AL_HUMAN	Color2 [DarkGray]	1	4							14	14	14	812	812	812	16832	0	24879	40238000000	177	4.47269	0.264801	-0.657768	-0.323682	32.2368	32.1602	32.1328	32.8502	32.8289	32.824
Q8TBX8	PIP4K2C		1.06385	-0.655367	1.57502	sp|Q8TBX8|PI42C_HUMAN	sp|Q8TBX8|PI42C_HUMAN	Color2 [DarkGray]	1	4							4	4	4	183	183	183	47299	0	99097	543710000	20	1.06385	0.307626	-0.655367	-0.286247	26.0315	26.2404	25.9743	27.1939	26.7841	26.2344
Q9UJV9	DDX41		3.26647	-0.655107	1.57473	sp|Q9UJV9|DDX41_HUMAN	sp|Q9UJV9|DDX41_HUMAN	Color2 [DarkGray]	1	4							27	27	27	506	506	506	69837	0	12737	30216000000	101	3.26647	0.27329	-0.655107	-0.317261	31.7809	31.6757	31.8798	32.4006	32.4133	32.4877
P12270	TPR		2.56666	-0.654196	1.57374	sp|P12270|TPR_HUMAN	sp|P12270|TPR_HUMAN	Color2 [DarkGray]	1	4							14	14	14	92	92	92	26729	0	30765	2388500000	35	2.56666	0.279557	-0.654196	-0.311679	27.9599	28.2205	28.1305	28.8723	28.7456	28.6556
P62917	RPL8		3.49375	-0.652994	1.57243	sp|P62917|RL8_HUMAN	sp|P62917|RL8_HUMAN	Color2 [DarkGray]	1	4							13	13	13	553	553	553	28024	0	19275	54270000000	85	3.49375	0.273215	-0.652994	-0.317522	32.5559	32.6741	32.6841	33.2471	33.2577	33.3683
P51532	SMARCA4		3.84798	-0.652758	1.57217	sp|P51532|SMCA4_HUMAN;sp|P51531|SMCA2_HUMAN	sp|P51532|SMCA4_HUMAN	Color2 [DarkGray]	1	4							19	19	18	165	165	16	18464	0	91243	10162000000	71	3.84798	0.269247	-0.652758	-0.319058	30.2279	30.1322	30.2454	30.8482	30.9086	30.807
Q7L2Z9	CENPQ		1.41263	-0.650646	1.56987	sp|Q7L2Z9|CENPQ_HUMAN	sp|Q7L2Z9|CENPQ_HUMAN	Color2 [DarkGray]	1	4							9	9	9	47	47	47	30595	0	76809	3460500000	35	1.41263	0.301352	-0.650646	-0.293808	28.9509	28.7199	28.2266	29.3221	29.2671	29.2602
P12956	XRCC6		6.45083	-0.65048	1.56969	sp|P12956|XRCC6_HUMAN	sp|P12956|XRCC6_HUMAN	Color2 [DarkGray]	1	4							45	45	45	639	639	639	69842	0	32331	244380000000	555	6.45083	0.264406	-0.65048	-0.323599	34.8035	34.7763	34.7998	35.4483	35.4327	35.45
P46783	RPS10		3.47139	-0.650006	1.56917	sp|P46783|RS10_HUMAN;sp|Q9NQ39|RS10L_HUMAN	sp|P46783|RS10_HUMAN	Color2 [DarkGray]	1	4							6	6	6	485	485	485	18898	0	44428	6667400000	32	3.47139	0.274261	-0.650006	-0.315994	29.6875	29.5984	29.5203	30.1923	30.2735	30.2904
Q04917	YWHAH		1.20763	-0.648745	1.5678	sp|Q04917|1433F_HUMAN	sp|Q04917|1433F_HUMAN	Color2 [DarkGray]	1	4							5	3	3	305	272	272	28218	0	11703	543280000	16	1.20763	0.305337	-0.648745	-0.288016	25.8175	26.4541	25.6341	26.6615	26.528	26.6623
Q8IZP2	ST13P4		0.327022	-0.647555	1.56651	sp|Q8IZP2|ST134_HUMAN;sp|P50502|F10A1_HUMAN;sp|Q8NFI4|F10A5_HUMAN	sp|Q8IZP2|ST134_HUMAN;sp|P50502|F10A1_HUMAN;sp|Q8NFI4|F10A5_HUMAN	Color2 [DarkGray]	1	4							3	3	3	125	125	125	27406	0	57553	838130000	12	0.327022	0.372601	-0.647555	-0.230102	27.6426	28.2069	25.533	27.7766	27.7255	27.8232
Q9NZC9	SMARCAL1		1.94779	-0.643341	1.56194	sp|Q9NZC9|SMAL1_HUMAN	sp|Q9NZC9|SMAL1_HUMAN	Color2 [DarkGray]	1	4							8	8	8	125	125	125	10594	0	28226	607910000	23	1.94779	0.292846	-0.643341	-0.29997	26.7952	26.3576	26.4084	27.2303	27.0837	27.1772
P31946	YWHAB		2.92688	-0.64006	1.55839	sp|P31946|1433B_HUMAN	sp|P31946|1433B_HUMAN	Color2 [DarkGray]	1	4							4	2	2	207	175	175	28082	0	54199	1479000000	24	2.92688	0.282874	-0.64006	-0.308064	27.2959	27.5278	27.5053	28.0606	28.1312	28.0573
P09661	SNRPA1		3.25783	-0.637258	1.55537	sp|P09661|RU2A_HUMAN	sp|P09661|RU2A_HUMAN	Color2 [DarkGray]	1	4							10	10	10	553	553	553	28415	0	62367	6216400000	55	3.25783	0.282478	-0.637258	-0.308833	29.5309	29.5412	29.4626	30.2454	30.1576	30.0435
Q9UNM6	PSMD13		3.4119	-0.632207	1.54993	sp|Q9UNM6|PSD13_HUMAN	sp|Q9UNM6|PSD13_HUMAN	Color2 [DarkGray]	1	4							11	11	11	41	41	41	42945	0	35634	2549900000	37	3.4119	0.28332	-0.632207	-0.307278	28.2601	28.231	28.1856	28.964	28.7994	28.81
Q8IXT5	RBM12B		1.56976	-0.630605	1.54821	sp|Q8IXT5|RB12B_HUMAN	sp|Q8IXT5|RB12B_HUMAN	Color2 [DarkGray]	1	4							4	4	4	44	44	44	1181	0	74001	829410000	16	1.56976	0.30441	-0.630605	-0.288644	26.3707	26.648	26.7787	27.1347	27.0489	27.5057
P49915	GMPS		3.10999	-0.625896	1.54317	sp|P49915|GUAA_HUMAN	sp|P49915|GUAA_HUMAN	Color2 [DarkGray]	1	4							14	14	14	356	356	356	76715	0	77549	4826400000	47	3.10999	0.288458	-0.625896	-0.30265	29.2743	29.0678	29.1429	29.7604	29.8503	29.7521
P62316	SNRPD2		1.57323	-0.623077	1.54016	sp|P62316|SMD2_HUMAN	sp|P62316|SMD2_HUMAN	Color2 [DarkGray]	1	4							8	8	8	653	653	653	13527	0	32632	3629300000	28	1.57323	0.307962	-0.623077	-0.285547	28.3743	28.8308	28.9773	29.3281	29.3501	29.3736
P31942	HNRNPH3		4.76574	-0.621002	1.53794	sp|P31942|HNRH3_HUMAN	sp|P31942|HNRH3_HUMAN	Color2 [DarkGray]	1	4							9	9	9	399	399	399	36926	0	12219	12405000000	47	4.76574	0.284161	-0.621002	-0.306576	30.488	30.5421	30.4712	31.13	31.1404	31.094
P55060	CSE1L		3.61301	-0.620962	1.5379	sp|P55060|XPO2_HUMAN	sp|P55060|XPO2_HUMAN	Color2 [DarkGray]	1	4							28	28	28	421	421	421	11042	0	24594	332190000000	134	3.61301	0.28816	-0.620962	-0.302892	35.2136	35.2274	35.3353	35.9291	35.8907	35.8194
P26641	EEF1G		3.11008	-0.616794	1.53346	sp|P26641|EF1G_HUMAN	sp|P26641|EF1G_HUMAN	Color2 [DarkGray]	1	4							13	13	13	501	501	501	50118	0	63193	10646000000	65	3.11008	0.294296	-0.616794	-0.298392	30.2787	30.2149	30.4253	30.8742	30.94	30.9551
O75083	WDR1		1.92854	-0.610788	1.52709	sp|O75083|WDR1_HUMAN	sp|O75083|WDR1_HUMAN	Color2 [DarkGray]	1	4							8	8	8	208	208	208	66193	0	16626	1992300000	16	1.92854	0.307699	-0.610788	-0.285528	27.7443	27.9245	27.9798	28.3724	28.3757	28.7329
Q15365	PCBP1		3.93055	-0.607733	1.52386	sp|Q15365|PCBP1_HUMAN;sp|P57723|PCBP4_HUMAN	sp|Q15365|PCBP1_HUMAN	Color2 [DarkGray]	1	4							12	9	9	624	514	514	37497	0	18301	25436000000	62	3.93055	0.294714	-0.607733	-0.297804	31.5306	31.5713	31.5928	32.1253	32.1484	32.2442
Q9UI26	IPO11		0.807487	-0.605199	1.52119	sp|Q9UI26|IPO11_HUMAN	sp|Q9UI26|IPO11_HUMAN	Color2 [DarkGray]	1	4							5	5	5	108	108	108	11253	0	14381	453630000	15	0.807487	0.337518	-0.605199	-0.257898	26.1346	25.107	26.037	26.4627	26.4934	26.138
P63151	PPP2R2A		0.568603	-0.602128	1.51795	sp|P63151|2ABA_HUMAN;sp|Q66LE6|2ABD_HUMAN;sp|Q00005|2ABB_HUMAN	sp|P63151|2ABA_HUMAN;sp|Q66LE6|2ABD_HUMAN	Color2 [DarkGray]	1	4							4	4	4	116	116	116	51691	0	16112	948010000	12	0.568603	0.351914	-0.602128	-0.243704	27.1802	25.851	27.2806	27.3176	27.2398	27.5606
P04075	ALDOA		2.65011	-0.600664	1.51641	sp|P04075|ALDOA_HUMAN	sp|P04075|ALDOA_HUMAN	Color2 [DarkGray]	1	4							9	9	9	319	319	319	3942	0	38692	6020500000	42	2.65011	0.304496	-0.600664	-0.287911	29.362	29.5567	29.5601	30.0383	30.0366	30.206
P63162	SNRPN		2.94478	-0.600185	1.51591	sp|P63162|RSMN_HUMAN;sp|P14678|RSMB_HUMAN	sp|P63162|RSMN_HUMAN;sp|P14678|RSMB_HUMAN	Color2 [DarkGray]	1	4							5	5	5	188	188	188	24614	0	17232	10476000000	29	2.94478	0.304563	-0.600185	-0.289656	30.1414	30.3216	30.3718	30.8584	30.8641	30.9128
P30043	BLVRB		2.80818	-0.600035	1.51575	sp|P30043|BLVRB_HUMAN	sp|P30043|BLVRB_HUMAN	Color2 [DarkGray]	1	4							5	5	5	374	374	374	22119	0	26126	10717000000	24	2.80818	0.304472	-0.600035	-0.28872	30.3213	30.1756	30.4409	30.9201	30.935	30.8828
P18074	ERCC2		3.67968	-0.595858	1.51137	sp|P18074|ERCC2_HUMAN	sp|P18074|ERCC2_HUMAN	Color2 [DarkGray]	1	4							20	20	20	403	403	403	86908	0	90641	7566800000	72	3.67968	0.304523	-0.595858	-0.291197	29.8757	29.8173	29.7604	30.46	30.4289	30.352
P54136	RARS		4.17837	-0.592046	1.50738	sp|P54136|SYRC_HUMAN	sp|P54136|SYRC_HUMAN	Color2 [DarkGray]	1	4							6	6	6	105	105	105	75378	0	16098	2137100000	20	4.17837	0.304242	-0.592046	-0.291028	27.9936	27.9613	28.0279	28.606	28.6227	28.5302
P15880	RPS2		4.36117	-0.590836	1.50612	sp|P15880|RS2_HUMAN	sp|P15880|RS2_HUMAN	Color2 [DarkGray]	1	4							12	12	12	403	403	403	31324	0	37607	17786000000	63	4.36117	0.304163	-0.590836	-0.290937	31.0954	31.0477	31.0368	31.601	31.6794	31.672
P02008	HBZ		4.90866	-0.5883	1.50347	sp|P02008|HBAZ_HUMAN	sp|P02008|HBAZ_HUMAN	Color2 [DarkGray]	1	4							12	12	11	908	908	859	15637	0	93172	36734000000	93	4.90866	0.303737	-0.5883	-0.290902	32.127	32.0674	32.1061	32.6945	32.6619	32.7091
P61247	RPS3A		4.48326	-0.58606	1.50114	sp|P61247|RS3A_HUMAN	sp|P61247|RS3A_HUMAN	Color2 [DarkGray]	1	4							28	28	28	686	686	686	29945	0	250	143160000000	178	4.48326	0.305035	-0.58606	-0.288918	34.0451	34.0226	34.0983	34.6225	34.6253	34.6763
O75431	MTX2		1.11183	-0.581597	1.4965	sp|O75431|MTX2_HUMAN	sp|O75431|MTX2_HUMAN	Color2 [DarkGray]	1	4							2	2	2	19	19	19	29763	0	80479	361350000	12	1.11183	0.337124	-0.581597	-0.258949	25.0689	25.7719	25.6752	26.2984	26.0338	25.9285
P30041	PRDX6		2.14482	-0.567835	1.4823	sp|P30041|PRDX6_HUMAN	sp|P30041|PRDX6_HUMAN	Color2 [DarkGray]	1	4							10	10	10	549	549	549	25035	0	28961	3882100000	31	2.14482	0.327062	-0.567835	-0.268842	29.0495	28.7195	28.8089	29.3318	29.517	29.4327
P40429	RPL13A		3.25546	-0.56295	1.47729	sp|P40429|RL13A_HUMAN;sp|Q6NVV1|R13P3_HUMAN	sp|P40429|RL13A_HUMAN	Color2 [DarkGray]	1	4							16	16	16	542	542	542	23577	0	58419	82076000000	146	3.25546	0.321511	-0.56295	-0.273792	33.2789	33.2204	33.3199	33.8536	33.7452	33.9092
P46778	RPL21		4.3738	-0.561531	1.47583	sp|P46778|RL21_HUMAN	sp|P46778|RL21_HUMAN	Color2 [DarkGray]	1	4							11	11	11	394	394	394	18565	0	50725	45043000000	79	4.3738	0.320529	-0.561531	-0.276744	32.4459	32.3684	32.4515	32.9672	32.9782	33.005
Q9Y230	RUVBL2		3.68941	-0.561062	1.47536	sp|Q9Y230|RUVB2_HUMAN	sp|Q9Y230|RUVB2_HUMAN	Color2 [DarkGray]	1	4							21	21	21	533	533	533	51156	0	79399	9969600000	77	3.68941	0.320948	-0.561062	-0.274588	30.1704	30.2275	30.3043	30.757	30.81	30.8184
Q9NTI5	PDS5B		3.13306	-0.554557	1.46872	sp|Q9NTI5|PDS5B_HUMAN	sp|Q9NTI5|PDS5B_HUMAN	Color2 [DarkGray]	1	4							31	26	26	315	284	284	16467	0	11669	10466000000	103	3.13306	0.326382	-0.554557	-0.269272	30.4093	30.2981	30.2066	30.8758	30.8409	30.8611
P61981	YWHAG		2.64768	-0.552945	1.46708	sp|P61981|1433G_HUMAN	sp|P61981|1433G_HUMAN	Color2 [DarkGray]	1	4							9	9	7	506	506	474	28302	0	2544	6053600000	42	2.64768	0.33096	-0.552945	-0.265897	29.5054	29.6144	29.4652	30.0155	30.213	30.0153
O75533	SF3B1		3.42504	-0.548509	1.46257	sp|O75533|SF3B1_HUMAN	sp|O75533|SF3B1_HUMAN	Color2 [DarkGray]	1	4							23	23	23	281	281	281	14583	0	13941	6549600000	81	3.42504	0.328646	-0.548509	-0.267637	29.6695	29.5767	29.6643	30.1411	30.1512	30.2636
P04632	CAPNS1		0.562942	-0.547131	1.46118	sp|P04632|CPNS1_HUMAN	sp|P04632|CPNS1_HUMAN	Color2 [DarkGray]	1	4							2	2	2	119	119	119	28315	0	66753	240290000	11	0.562942	0.379061	-0.547131	-0.22502	25.9227	24.7072	24.8422	25.8395	25.9547	25.3193
P22626	HNRNPA2B1		6.82791	-0.544167	1.45818	sp|P22626|ROA2_HUMAN	sp|P22626|ROA2_HUMAN	Color2 [DarkGray]	1	4							22	22	22	518	518	518	37429	0	31114	79145000000	211	6.82791	0.324738	-0.544167	-0.271157	33.147	33.1469	33.1288	33.6832	33.6808	33.6912
P62995	TRA2B		2.23202	-0.538918	1.45288	sp|P62995|TRA2B_HUMAN	sp|P62995|TRA2B_HUMAN	Color2 [DarkGray]	1	4							6	6	6	215	215	215	33665	0	2567	5614300000	33	2.23202	0.33676	-0.538918	-0.256552	29.2121	29.5558	29.3947	29.9228	29.9002	29.9563
P11021	HSPA5		2.13612	-0.532313	1.44625	sp|P11021|GRP78_HUMAN	sp|P11021|GRP78_HUMAN	Color2 [DarkGray]	1	4							19	18	18	369	369	369	72332	0	53721	7946200000	54	2.13612	0.340714	-0.532313	-0.252793	29.7491	29.9932	30.0238	30.3408	30.5458	30.4763
Q8IY67	RAVER1		2.14798	-0.528774	1.4427	sp|Q8IY67|RAVR1_HUMAN	sp|Q8IY67|RAVR1_HUMAN	Color2 [DarkGray]	1	4							9	9	9	259	259	259	63876	0	8657	3010500000	28	2.14798	0.342148	-0.528774	-0.251292	28.4249	28.6282	28.4728	28.9497	29.2058	28.9567
Q7L014	DDX46		3.72628	-0.527804	1.44173	sp|Q7L014|DDX46_HUMAN	sp|Q7L014|DDX46_HUMAN	Color2 [DarkGray]	1	4							25	25	25	297	297	297	11736	0	1646	13489000000	94	3.72628	0.336982	-0.527804	-0.258746	30.6975	30.6381	30.7689	31.2502	31.2067	31.231
Q8WUM0	NUP133		1.57877	-0.524727	1.43866	sp|Q8WUM0|NU133_HUMAN	sp|Q8WUM0|NU133_HUMAN	Color2 [DarkGray]	1	4							6	6	6	103	103	103	12898	0	29736	642290000	18	1.57877	0.352359	-0.524727	-0.243754	26.3492	26.5511	26.0812	26.8175	26.7529	26.9852
O43929	ORC4		2.42681	-0.524445	1.43838	sp|O43929|ORC4_HUMAN;CON__Q2YDI2	sp|O43929|ORC4_HUMAN	Color2 [DarkGray]	1	4							10	10	10	346	346	346	50377	0	43196	2456500000	31	2.42681	0.342438	-0.524445	-0.251347	28.1851	28.3638	28.1674	28.7628	28.8668	28.6602
Q71F23	CENPU		1.78078	-0.523759	1.4377	sp|Q71F23|CENPU_HUMAN	sp|Q71F23|CENPU_HUMAN	Color2 [DarkGray]	1	4							11	11	11	318	318	318	47521	0	14876	7188700000	45	1.78078	0.351437	-0.523759	-0.245666	29.6556	29.6696	30.0461	30.3662	30.2541	30.3223
P35251	RFC1		4.01299	-0.523111	1.43705	sp|P35251|RFC1_HUMAN	sp|P35251|RFC1_HUMAN	Color2 [DarkGray]	1	4							30	30	30	335	335	335	12825	0	32331	12636000000	119	4.01299	0.33729	-0.523111	-0.257259	30.6493	30.6214	30.5474	31.14	31.1457	31.1017
Q8TAF3	WDR48		0.494891	-0.522476	1.43642	sp|Q8TAF3|WDR48_HUMAN	sp|Q8TAF3|WDR48_HUMAN	Color2 [DarkGray]	1	4							5	5	5	127	127	127	7621	0	10093	1182400000	17	0.494891	0.390962	-0.522476	-0.212342	27.6292	27.4571	26.1992	27.7698	27.6386	27.4445
P78417	GSTO1		2.34714	-0.520567	1.43452	sp|P78417|GSTO1_HUMAN	sp|P78417|GSTO1_HUMAN	Color2 [DarkGray]	1	4							5	5	5	224	224	224	27566	0	14439	1846800000	17	2.34714	0.345531	-0.520567	-0.249037	27.8051	27.7533	27.9243	28.3204	28.2348	28.4893
P27348	YWHAQ		2.06707	-0.519476	1.43343	sp|P27348|1433T_HUMAN	sp|P27348|1433T_HUMAN	Color2 [DarkGray]	1	4							5	3	3	306	273	273	27764	0	85055	1965400000	27	2.06707	0.349728	-0.519476	-0.246438	27.8297	27.932	27.9748	28.5236	28.5375	28.2338
Q9UKD2	MRTO4		4.79726	-0.519155	1.43312	sp|Q9UKD2|MRT4_HUMAN	sp|Q9UKD2|MRT4_HUMAN	Color2 [DarkGray]	1	4							19	19	19	644	644	644	2756	0	32331	242250000000	250	4.79726	0.337297	-0.519155	-0.256878	34.8204	34.8392	34.8718	35.3453	35.3513	35.3921
P50914	RPL14		3.99334	-0.514422	1.42842	sp|P50914|RL14_HUMAN	sp|P50914|RL14_HUMAN	Color2 [DarkGray]	1	4							6	6	6	251	251	251	23432	0	29444	92465000000	80	3.99334	0.341711	-0.514422	-0.253008	33.4637	33.4617	33.474	33.9212	33.9863	34.0352
Q5VWQ0	RSBN1		0.813223	-0.511799	1.42583	sp|Q5VWQ0|RSBN1_HUMAN	sp|Q5VWQ0|RSBN1_HUMAN	Color2 [DarkGray]	1	4							3	3	3	39	39	39	90071	0	63802	382620000	10	0.813223	0.379525	-0.511799	-0.223369	26.2056	25.4501	26.3922	26.6079	26.4585	26.5169
Q9BQ67	GRWD1		3.82229	-0.508592	1.42266	sp|Q9BQ67|GRWD1_HUMAN	sp|Q9BQ67|GRWD1_HUMAN	Color2 [DarkGray]	1	4							23	23	23	643	643	643	49419	0	32331	91114000000	181	3.82229	0.344838	-0.508592	-0.249763	33.4969	33.3812	33.4766	33.9733	33.9564	33.9508
Q58FF8	HSP90AB2P		1.95248	-0.506637	1.42073	sp|Q58FF8|H90B2_HUMAN	sp|Q58FF8|H90B2_HUMAN	Color2 [DarkGray]	1	4							10	2	2	226	45	45	44348	0	56592	9503600000	27	1.95248	0.358797	-0.506637	-0.239705	30.2945	30.1437	30.1759	30.6805	30.5488	30.9048
P46781	RPS9		3.86296	-0.502043	1.41622	sp|P46781|RS9_HUMAN	sp|P46781|RS9_HUMAN	Color2 [DarkGray]	1	4							21	21	21	448	448	448	22591	0	10155	91002000000	132	3.86296	0.349547	-0.502043	-0.246706	33.4508	33.4537	33.4954	33.9346	33.939	34.0324
P22102	GART		3.30955	-0.501282	1.41547	sp|P22102|PUR2_HUMAN	sp|P22102|PUR2_HUMAN	Color2 [DarkGray]	1	4							21	21	21	259	259	259	10777	0	10111	13163000000	67	3.30955	0.3524	-0.501282	-0.24472	30.6369	30.7639	30.6099	31.155	31.1722	31.1873
P31939	ATIC		3.49049	-0.493144	1.40751	sp|P31939|PUR9_HUMAN	sp|P31939|PUR9_HUMAN	Color2 [DarkGray]	1	4							16	16	16	407	407	407	64615	0	57411	5945100000	53	3.49049	0.355557	-0.493144	-0.241409	29.5377	29.5207	29.5249	30.0875	29.942	30.0331
Q9UKV3	ACIN1		0.680692	-0.490568	1.405	sp|Q9UKV3|ACINU_HUMAN	sp|Q9UKV3|ACINU_HUMAN	Color2 [DarkGray]	1	4							4	4	4	32	32	32	15186	0	10289	968620000	14	0.680692	0.392137	-0.490568	-0.210763	26.8486	26.6192	27.1595	27.2264	26.9529	27.9197
Q14807	KIF22		3.90411	-0.489823	1.40427	sp|Q14807|KIF22_HUMAN	sp|Q14807|KIF22_HUMAN	Color2 [DarkGray]	1	4							21	21	21	508	508	508	73261	0	97959	11911000000	90	3.90411	0.356925	-0.489823	-0.240897	30.4928	30.5197	30.6002	31.0123	31.0289	31.041
Q9Y5Q9	GTF3C3		0.358285	-0.486946	1.40148	sp|Q9Y5Q9|TF3C3_HUMAN	sp|Q9Y5Q9|TF3C3_HUMAN	Color2 [DarkGray]	1	4							5	5	5	81	81	81	10127	0	80163	332960000	7	0.358285	0.416271	-0.486946	-0.189756	25.7085	26.8995	25.0545	26.6213	26.0487	26.4533
P52294	KPNA1		2.68825	-0.484797	1.39939	sp|P52294|IMA5_HUMAN	sp|P52294|IMA5_HUMAN	Color2 [DarkGray]	1	4							8	5	5	281	221	221	60221	0	19948	339600000	16	2.68825	0.367283	-0.484797	-0.234424	25.6569	25.4865	25.5373	26.0527	26.1199	25.9625
Q96SY0	INTS14		0.539156	-0.4768	1.39165	sp|Q96SY0|VWA9_HUMAN	sp|Q96SY0|VWA9_HUMAN	Color2 [DarkGray]	1	4							3	3	3	91	91	91	5747	0	63044	238590000	11	0.539156	0.404768	-0.4768	-0.199469	25.5946	25.9735	24.7643	25.6941	26.224	25.8446
O60610	DIAPH1		1.66482	-0.475551	1.39045	sp|O60610|DIAP1_HUMAN	sp|O60610|DIAP1_HUMAN	Color2 [DarkGray]	1	4							17	17	17	20	20	20	14135	0	41223	1479400000	54	1.66482	0.379065	-0.475551	-0.22326	27.6124	27.3014	27.6846	28.068	28.0597	27.8973
Q15691	MAPRE1		4.08343	-0.474988	1.38991	sp|Q15691|MARE1_HUMAN	sp|Q15691|MARE1_HUMAN	Color2 [DarkGray]	1	4							12	12	12	716	716	716	29999	0	51406	10905000000	57	4.08343	0.366812	-0.474988	-0.234087	30.4366	30.3811	30.4059	30.9314	30.858	30.8591
Q8N1F7	NUP93		2.2944	-0.474452	1.38939	sp|Q8N1F7|NUP93_HUMAN	sp|Q8N1F7|NUP93_HUMAN	Color2 [DarkGray]	1	4							12	12	12	187	187	187	93487	0	74322	2466900000	52	2.2944	0.376088	-0.474452	-0.227542	28.1745	28.3271	28.3001	28.8636	28.7437	28.6178
Q5BKZ1	ZNF326		4.07845	-0.47321	1.38819	sp|Q5BKZ1|ZN326_HUMAN	sp|Q5BKZ1|ZN326_HUMAN	Color2 [DarkGray]	1	4							11	11	11	29	29	29	65653	0	86449	9719600000	53	4.07845	0.367203	-0.47321	-0.233214	30.2319	30.2098	30.2792	30.7338	30.6722	30.7345
P42766	RPL35		4.82554	-0.471485	1.38654	sp|P42766|RL35_HUMAN	sp|P42766|RL35_HUMAN	Color2 [DarkGray]	1	4							5	5	5	301	301	301	14551	0	85386	42619000000	45	4.82554	0.367078	-0.471485	-0.23355	32.3796	32.3882	32.3711	32.8247	32.8428	32.8858
Q13523	PRPF4B		2.83734	-0.468589	1.38375	sp|Q13523|PRP4B_HUMAN	sp|Q13523|PRP4B_HUMAN	Color2 [DarkGray]	1	4							9	9	9	111	111	111	11699	0	27346	1565700000	25	2.83734	0.375726	-0.468589	-0.227466	27.7358	27.5786	27.5541	28.0536	28.1148	28.1059
Q5T3I0	GPATCH4		3.78043	-0.463825	1.37919	sp|Q5T3I0|GPTC4_HUMAN	sp|Q5T3I0|GPTC4_HUMAN	Color2 [DarkGray]	1	4							20	20	20	529	529	529	50381	0	21215	38194000000	134	3.78043	0.375229	-0.463825	-0.228044	32.1705	32.2532	32.2556	32.6556	32.6934	32.7218
O96019	ACTL6A		1.89872	-0.463288	1.37868	sp|O96019|ACL6A_HUMAN	sp|O96019|ACL6A_HUMAN	Color2 [DarkGray]	1	4							7	7	7	312	312	312	4746	0	67043	1596400000	17	1.89872	0.383312	-0.463288	-0.219808	27.7546	27.4982	27.6895	28.2584	28.0111	28.0627
P18124	RPL7		4.25524	-0.459395	1.37497	sp|P18124|RL7_HUMAN	sp|P18124|RL7_HUMAN	Color2 [DarkGray]	1	4							21	21	21	617	617	617	29225	0	24291	230430000000	209	4.25524	0.375634	-0.459395	-0.226809	34.79	34.8371	34.8731	35.2763	35.3034	35.2987
Q15021	NCAPD2		2.1008	-0.456589	1.37229	sp|Q15021|CND1_HUMAN	sp|Q15021|CND1_HUMAN	Color2 [DarkGray]	1	4							7	7	7	81	81	81	15718	0	29689	502360000	26	2.1008	0.384547	-0.456589	-0.218171	25.9691	26.1368	25.848	26.4733	26.4887	26.3617
P69891	HBG1		3.58116	-0.455187	1.37096	sp|P69891|HBG1_HUMAN;sp|P69892|HBG2_HUMAN;sp|P68871|HBB_HUMAN;sp|P02042|HBD_HUMAN	sp|P69891|HBG1_HUMAN;sp|P69892|HBG2_HUMAN	Color2 [DarkGray]	1	4							10	10	9	939	939	871	1614	0	10984	15648000000	53	3.58116	0.379985	-0.455187	-0.223413	30.9509	30.9106	31.0239	31.45	31.4099	31.3911
P62847	RPS24		4.70462	-0.453683	1.36953	sp|P62847|RS24_HUMAN	sp|P62847|RS24_HUMAN	Color2 [DarkGray]	1	4							6	6	6	361	361	361	15423	0	26883	16280000000	47	4.70462	0.379164	-0.453683	-0.224664	31.0139	31.0122	31.0157	31.477	31.4955	31.4304
Q92759	GTF2H4		2.16769	-0.448717	1.36483	sp|Q92759|TF2H4_HUMAN	sp|Q92759|TF2H4_HUMAN	Color2 [DarkGray]	1	4							14	14	14	472	472	472	52186	0	69596	4700800000	41	2.16769	0.387857	-0.448717	-0.214973	29.2198	29.2601	29.0954	29.6223	29.5261	29.7731
P62424	RPL7A		5.39125	-0.447831	1.36399	sp|P62424|RL7A_HUMAN	sp|P62424|RL7A_HUMAN	Color2 [DarkGray]	1	4							19	19	19	586	586	586	29995	0	32331	285030000000	242	5.39125	0.380155	-0.447831	-0.222485	35.1315	35.1518	35.1649	35.6035	35.5805	35.6076
P49711	CTCF		0.213405	-0.447217	1.36341	sp|P49711|CTCF_HUMAN	sp|P49711|CTCF_HUMAN	Color2 [DarkGray]	1	4							3	3	3	44	44	44	82785	0	14155	240030000	17	0.213405	0.460422	-0.447217	-0.15895	26.5908	23.7992	24.9782	25.7125	25.5799	25.4174
Q68D10	SPTY2D1		2.31044	-0.444272	1.36063	sp|Q68D10|SPT2_HUMAN	sp|Q68D10|SPT2_HUMAN	Color2 [DarkGray]	1	4							16	16	16	307	307	307	75598	0	97766	9183300000	80	2.31044	0.389283	-0.444272	-0.213706	30.2286	30.1538	30.1825	30.5056	30.7679	30.6242
P61254	RPL26		4.24152	-0.443584	1.35998	sp|P61254|RL26_HUMAN	sp|P61254|RL26_HUMAN	Color2 [DarkGray]	1	4							11	11	1	455	455	62	17258	0	60068	50225000000	78	4.24152	0.38388	-0.443584	-0.219077	32.6069	32.6334	32.6102	33.05	33.0262	33.1051
O43913	ORC5		3.45677	-0.441015	1.35756	sp|O43913|ORC5_HUMAN	sp|O43913|ORC5_HUMAN	Color2 [DarkGray]	1	4							8	8	8	31	31	31	50282	0	21814	1707600000	21	3.45677	0.38601	-0.441015	-0.216287	27.8157	27.7936	27.6898	28.2035	28.2033	28.2153
P39687	ANP32A		1.34364	-0.429937	1.34717	sp|P39687|AN32A_HUMAN;sp|O95626|AN32D_HUMAN;sp|O43423|AN32C_HUMAN	sp|P39687|AN32A_HUMAN	Color2 [DarkGray]	1	4							8	6	6	406	378	378	28585	0	43523	4368400000	30	1.34364	0.403981	-0.429937	-0.200004	29.3325	29.0892	28.8838	29.6553	29.5427	29.3973
P43487	RANBP1		1.92234	-0.423204	1.3409	sp|P43487|RANG_HUMAN	sp|P43487|RANG_HUMAN	Color2 [DarkGray]	1	4							5	5	5	338	338	338	2331	0	27982	3902100000	20	1.92234	0.402156	-0.423204	-0.201832	29.038	29.0582	28.8089	29.2909	29.4786	29.4052
P46013	MKI67		4.25628	-0.422953	1.34067	sp|P46013|KI67_HUMAN	sp|P46013|KI67_HUMAN	Color2 [DarkGray]	1	4							177	177	177	589	589	589	35869	0	32331	546930000000	1321	4.25628	0.394991	-0.422953	-0.209027	36.0795	36.0777	36.1371	36.5022	36.515	36.546
Q13823	GNL2		4.03844	-0.419397	1.33737	sp|Q13823|NOG2_HUMAN	sp|Q13823|NOG2_HUMAN	Color2 [DarkGray]	1	4							40	40	40	487	487	487	83654	0	32331	200490000000	351	4.03844	0.39816	-0.419397	-0.206968	34.645	34.6181	34.678	35.0389	35.0553	35.1051
P21980	TGM2		0.926055	-0.417856	1.33594	sp|P21980|TGM2_HUMAN	sp|P21980|TGM2_HUMAN	Color2 [DarkGray]	1	4							10	10	10	218	218	218	77328	0	29581	1309600000	30	0.926055	0.41811	-0.417856	-0.189002	27.1431	27.7475	27.2547	27.8107	27.9668	27.6214
P14625	HSP90B1		1.70221	-0.416326	1.33452	sp|P14625|ENPL_HUMAN	sp|P14625|ENPL_HUMAN	Color2 [DarkGray]	1	4							12	10	10	198	181	181	92468	0	25322	2356400000	29	1.70221	0.407991	-0.416326	-0.197231	28.334	28.3632	28.0376	28.7298	28.6569	28.5971
Q9H4L4	SENP3		2.97377	-0.415333	1.33361	sp|Q9H4L4|SENP3_HUMAN	sp|Q9H4L4|SENP3_HUMAN	Color2 [DarkGray]	1	4							19	19	19	47	47	47	65009	0	19552	30178000000	124	2.97377	0.401574	-0.415333	-0.2027	31.9893	31.8295	31.9264	32.3343	32.3017	32.3553
Q9NZI8	IGF2BP1		4.47323	-0.4129	1.33136	sp|Q9NZI8|IF2B1_HUMAN	sp|Q9NZI8|IF2B1_HUMAN	Color2 [DarkGray]	1	4							13	13	13	276	276	276	6348	0	67883	9828100000	57	4.47323	0.401885	-0.4129	-0.204389	30.2902	30.3166	30.3305	30.7518	30.7288	30.6954
Q8N3Z6	ZCCHC7		1.63093	-0.410203	1.32887	sp|Q8N3Z6|ZCHC7_HUMAN	sp|Q8N3Z6|ZCHC7_HUMAN	Color2 [DarkGray]	1	4							6	6	6	147	147	147	63052	0	45894	10906000000	37	1.63093	0.411694	-0.410203	-0.193956	30.3613	30.3896	30.6311	30.8886	30.7301	30.9939
Q03188	CENPC		3.60221	-0.409793	1.3285	sp|Q03188|CENPC_HUMAN	sp|Q03188|CENPC_HUMAN	Color2 [DarkGray]	1	4							31	31	31	406	406	406	10683	0	21718	25447000000	135	3.60221	0.402111	-0.409793	-0.201543	31.7189	31.6657	31.6628	32.0815	32.0504	32.145
Q92769	HDAC2		2.50073	-0.408309	1.32713	sp|Q92769|HDAC2_HUMAN	sp|Q92769|HDAC2_HUMAN	Color2 [DarkGray]	1	4							9	5	5	35	258	258	55364	0	5502	1477300000	19	2.50073	0.407406	-0.408309	-0.197792	27.5474	27.5611	27.6096	28.1021	27.9393	27.9017
P62910	RPL32		3.18247	-0.404859	1.32396	sp|P62910|RL32_HUMAN	sp|P62910|RL32_HUMAN	Color2 [DarkGray]	1	4							8	8	8	489	489	489	1586	0	72677	33937000000	77	3.18247	0.406464	-0.404859	-0.198251	32.1327	32.0966	32.0397	32.4338	32.544	32.5059
Q9NVU7	SDAD1		3.77045	-0.40256	1.32185	sp|Q9NVU7|SDA1_HUMAN	sp|Q9NVU7|SDA1_HUMAN	Color2 [DarkGray]	1	4							35	35	35	451	451	451	7987	0	32331	66493000000	241	3.77045	0.406707	-0.40256	-0.198343	33.0562	33.0424	33.1252	33.4986	33.4486	33.4842
P61313	RPL15		3.7028	-0.399526	1.31907	sp|P61313|RL15_HUMAN	sp|P61313|RL15_HUMAN	Color2 [DarkGray]	1	4							11	11	11	417	417	417	24146	0	97577	106490000000	90	3.7028	0.408947	-0.399526	-0.196754	33.7105	33.7499	33.8074	34.1668	34.1315	34.168
P32969	RPL9		4.31653	-0.394766	1.31473	sp|P32969|RL9_HUMAN	sp|P32969|RL9_HUMAN	Color2 [DarkGray]	1	4							12	12	12	672	672	672	21863	0	13847	40602000000	97	4.31653	0.41079	-0.394766	-0.19532	32.3248	32.38	32.3668	32.7278	32.7723	32.7557
O75607	NPM3		4.51422	-0.394563	1.31454	sp|O75607|NPM3_HUMAN	sp|O75607|NPM3_HUMAN	Color2 [DarkGray]	1	4							7	7	7	657	657	657	19343	0	29947	57737000000	85	4.51422	0.411224	-0.394563	-0.195442	32.9017	32.8436	32.8551	33.2617	33.2721	33.2504
P0CJ79	ZNF888		0.630242	-0.39175	1.31198	sp|P0CJ79|ZN888_HUMAN;sp|Q5VIY5|ZN468_HUMAN;sp|Q7L2R6|ZN765_HUMAN;sp|P17035|ZNF28_HUMAN;sp|Q3MIS6|ZN528_HUMAN;sp|Q96SE7|ZN347_HUMAN;sp|Q15929|ZNF56_HUMAN;sp|Q8IYX0|ZN679_HUMAN;sp|P0CB33|ZN735_HUMAN;sp|Q5FWF6|ZN789_HUMAN;sp|Q8N859|ZN713_HUMAN;sp|Q5JVG8|ZN506_HUMAN;sp|Q8N9Z0|ZN610_HUMAN;sp|Q5HY98|ZN766_HUMAN;sp|Q15928|ZN141_HUMAN;sp|Q3SXZ3|ZN718_HUMAN;sp|A6NP11|ZN716_HUMAN;sp|O75346|ZN253_HUMAN;sp|…	sp|P0CJ79|ZN888_HUMAN;sp|Q5VIY5|ZN468_HUMAN;sp|Q7L2R6|ZN765_HUMAN;sp|P17035|ZNF28_HUMAN	Color2 [DarkGray]	1	4							5	2	2	96	52	52	58726	56689	40309	284520000	10	0.630242	0.441348	-0.39175	-0.171823	25.0911	25.3928	25.8895	26.0478	25.5427	25.9581
Q9Y265	RUVBL1		2.09049	-0.390338	1.3107	sp|Q9Y265|RUVB1_HUMAN	sp|Q9Y265|RUVB1_HUMAN	Color2 [DarkGray]	1	4							13	13	13	414	414	414	50227	0	92635	11967000000	79	2.09049	0.418768	-0.390338	-0.187674	30.7375	30.4661	30.6293	31.015	30.9763	31.0125
P46776	RPL27A		3.36581	-0.390143	1.31052	sp|P46776|RL27A_HUMAN	sp|P46776|RL27A_HUMAN	Color2 [DarkGray]	1	4							7	7	7	331	331	331	16561	0	80507	43156000000	66	3.36581	0.41445	-0.390143	-0.191582	32.459	32.448	32.4754	32.7802	32.8922	32.8805
P08238	HSP90AB1		5.46221	-0.387282	1.30793	sp|P08238|HS90B_HUMAN;sp|Q58FF7|H90B3_HUMAN;sp|Q14568|HS902_HUMAN;sp|Q58FF6|H90B4_HUMAN;sp|Q58FG1|HS904_HUMAN	sp|P08238|HS90B_HUMAN	Color2 [DarkGray]	1	4							50	50	30	713	713	47	83263	0	32331	233180000000	463	5.46221	0.413168	-0.387282	-0.192613	34.8577	34.8492	34.8468	35.2201	35.2552	35.2403
Q13242	SRSF9		1.7792	-0.387149	1.30781	sp|Q13242|SRSF9_HUMAN	sp|Q13242|SRSF9_HUMAN	Color2 [DarkGray]	1	4							7	6	6	376	344	344	25542	0	17661	3228400000	20	1.7792	0.423151	-0.387149	-0.184561	28.6175	28.8332	28.6785	29.2299	28.9756	29.0851
P12004	PCNA		1.88428	-0.386832	1.30752	sp|P12004|PCNA_HUMAN	sp|P12004|PCNA_HUMAN	Color2 [DarkGray]	1	4							8	8	8	521	521	521	28768	0	93503	5922000000	48	1.88428	0.422775	-0.386832	-0.185016	29.6758	29.4644	29.6492	29.9553	29.8929	30.1016
P50613	CDK7		2.31948	-0.384626	1.30552	sp|P50613|CDK7_HUMAN	sp|P50613|CDK7_HUMAN	Color2 [DarkGray]	1	4							5	5	5	202	202	202	39038	0	14459	2020300000	19	2.31948	0.420938	-0.384626	-0.185997	28.0192	28.1455	27.9609	28.348	28.4481	28.4834
P56192	MARS		2.14535	-0.384347	1.30527	sp|P56192|SYMC_HUMAN	sp|P56192|SYMC_HUMAN	Color2 [DarkGray]	1	4							16	16	16	309	309	309	10111	0	64268	3876900000	54	2.14535	0.423108	-0.384347	-0.185149	28.9058	29.1057	28.9409	29.3081	29.3426	29.4548
P09651	HNRNPA1		3.00872	-0.382604	1.30369	sp|P09651|ROA1_HUMAN;sp|Q32P51|RA1L2_HUMAN	sp|P09651|ROA1_HUMAN;sp|Q32P51|RA1L2_HUMAN	Color2 [DarkGray]	1	4							21	21	21	503	503	503	38746	0	32331	92506000000	140	3.00872	0.419508	-0.382604	-0.187165	33.5	33.5311	33.6118	33.8727	33.9521	33.9659
O43175	PHGDH		1.48611	-0.381854	1.30302	sp|O43175|SERA_HUMAN	sp|O43175|SERA_HUMAN	Color2 [DarkGray]	1	4							7	7	7	214	214	214	5665	0	28345	1606900000	26	1.48611	0.428891	-0.381854	-0.180202	27.8261	27.4624	27.807	28.0607	28.1079	28.0724
P18621	RPL17		3.76962	-0.379553	1.30094	sp|P18621|RL17_HUMAN	sp|P18621|RL17_HUMAN	Color2 [DarkGray]	1	4							14	14	14	549	549	549	21397	0	15841	76569000000	128	3.76962	0.419039	-0.379553	-0.187162	33.3021	33.2736	33.2875	33.6229	33.6638	33.7152
P35520	CBS		0.311858	-0.375467	1.29726	sp|P35520|CBS_HUMAN;sp|P0DN79|CBSL_HUMAN	sp|P35520|CBS_HUMAN;sp|P0DN79|CBSL_HUMAN	Color2 [DarkGray]	1	4							5	5	5	238	238	238	60586	0	16318	336790000	16	0.311858	0.479504	-0.375467	-0.150685	26.082	24.8749	26.5156	26.2185	26.2377	26.1427
P63244	RACK1		1.73708	-0.374968	1.29681	sp|P63244|RACK1_HUMAN	sp|P63244|RACK1_HUMAN	Color2 [DarkGray]	1	4							14	14	14	524	524	524	35076	0	75443	10765000000	66	1.73708	0.429447	-0.374968	-0.178775	30.2809	30.5948	30.4658	30.8766	30.7581	30.8316
P26373	RPL13		3.35169	-0.373009	1.29505	sp|P26373|RL13_HUMAN	sp|P26373|RL13_HUMAN	Color2 [DarkGray]	1	4							16	16	16	526	526	526	24261	0	23113	207770000000	167	3.35169	0.424027	-0.373009	-0.183286	34.7079	34.6988	34.7514	35.0465	35.0788	35.1518
P38432	COIL		2.09985	-0.371041	1.29329	sp|P38432|COIL_HUMAN	sp|P38432|COIL_HUMAN	Color2 [DarkGray]	1	4							13	13	13	214	214	214	62608	0	44865	8450000000	46	2.09985	0.428977	-0.371041	-0.178775	30.0209	30.0437	30.2359	30.4298	30.4489	30.5349
Q9H6Y2	WDR55		4.33552	-0.369577	1.29197	sp|Q9H6Y2|WDR55_HUMAN	sp|Q9H6Y2|WDR55_HUMAN	Color2 [DarkGray]	1	4							11	11	11	352	352	352	4207	0	5591	15086000000	57	4.33552	0.42427	-0.369577	-0.182999	30.9438	30.9459	30.9717	31.3072	31.3581	31.3048
Q4G0J3	LARP7		3.6783	-0.363589	1.28662	sp|Q4G0J3|LARP7_HUMAN	sp|Q4G0J3|LARP7_HUMAN	Color2 [DarkGray]	1	4							33	33	33	596	596	596	66898	0	28114	46636000000	148	3.6783	0.429051	-0.363589	-0.179264	32.5466	32.5525	32.6336	32.9387	32.9373	32.9475
P41223	BUD31		2.09991	-0.362616	1.28575	sp|P41223|BUD31_HUMAN	sp|P41223|BUD31_HUMAN	Color2 [DarkGray]	1	4							6	6	6	326	326	326	17	0	27678	3873700000	36	2.09991	0.436389	-0.362616	-0.17486	29.0849	29.0137	28.9024	29.45	29.2728	29.3661
Q14974	KPNB1		4.6025	-0.357948	1.2816	sp|Q14974|IMB1_HUMAN	sp|Q14974|IMB1_HUMAN	Color2 [DarkGray]	1	4							24	24	24	396	396	396	97169	0	14471	19759000000	156	4.6025	0.430573	-0.357948	-0.177534	31.3403	31.3292	31.3817	31.7082	31.7136	31.7033
Q96A33	CCDC47		2.74826	-0.354808	1.27881	sp|Q96A33|CCD47_HUMAN	sp|Q96A33|CCD47_HUMAN	Color2 [DarkGray]	1	4							4	4	4	133	133	133	55873	0	1222	417910000	20	2.74826	0.438978	-0.354808	-0.173246	25.7631	25.8756	25.7336	26.1866	26.1311	26.119
P84098	RPL19		2.05765	-0.346463	1.27144	sp|P84098|RL19_HUMAN	sp|P84098|RL19_HUMAN	Color2 [DarkGray]	1	4							8	8	8	281	281	281	23466	0	35899	11124000000	52	2.05765	0.448318	-0.346463	-0.167177	30.5172	30.4501	30.6081	30.7878	30.8488	30.9782
Q13310	PABPC4		2.09971	-0.343249	1.26861	sp|Q13310|PABP4_HUMAN;sp|Q5JQF8|PAP1M_HUMAN	sp|Q13310|PABP4_HUMAN	Color2 [DarkGray]	1	4							14	14	9	312	312	217	70782	0	63306	4460500000	39	2.09971	0.450572	-0.343249	-0.165836	29.2462	29.2296	29.1486	29.537	29.4503	29.6669
P13010	XRCC5		4.77162	-0.342635	1.26807	sp|P13010|XRCC5_HUMAN	sp|P13010|XRCC5_HUMAN	Color2 [DarkGray]	1	4							52	52	52	761	761	761	82704	0	32331	224110000000	565	4.77162	0.44428	-0.342635	-0.17012	34.8668	34.8277	34.8484	35.201	35.196	35.1737
P27797	CALR		1.33064	-0.340384	1.26609	sp|P27797|CALR_HUMAN	sp|P27797|CALR_HUMAN	Color2 [DarkGray]	1	4							4	4	4	17	17	17	48141	0	38851	3356300000	24	1.33064	0.458315	-0.340384	-0.160581	28.9388	28.6487	28.8087	28.9696	29.2058	29.242
Q02543	RPL18A		4.5458	-0.324622	1.25234	sp|Q02543|RL18A_HUMAN	sp|Q02543|RL18A_HUMAN	Color2 [DarkGray]	1	4							12	12	12	534	534	534	20762	0	11873	62029000000	89	4.5458	0.458575	-0.324622	-0.161086	33.0132	33.0403	33.0011	33.3527	33.3526	33.3231
P05783	KRT18		3.67626	-0.321543	1.24967	sp|P05783|K1C18_HUMAN;CON__P05784;CON__H-INV:HIT000015463	sp|P05783|K1C18_HUMAN	Color2 [DarkGray]	1	4							17	17	16	512	512	495	48057	0	20618	14276000000	81	3.67626	0.460046	-0.321543	-0.158786	30.949	30.8861	30.8793	31.2494	31.2142	31.2155
O60841	EIF5B		3.21137	-0.314821	1.24386	sp|O60841|IF2P_HUMAN	sp|O60841|IF2P_HUMAN	Color2 [DarkGray]	1	4							33	33	33	395	395	395	13883	0	23771	30950000000	181	3.21137	0.469103	-0.314821	-0.154915	31.9627	32.0364	32.0644	32.3376	32.3539	32.3164
O95232	LUC7L3		3.14282	-0.312853	1.24216	sp|O95232|LC7L3_HUMAN	sp|O95232|LC7L3_HUMAN	Color2 [DarkGray]	1	4							10	10	10	287	287	287	51466	0	19342	5418300000	66	3.14282	0.471129	-0.312853	-0.15386	29.4722	29.4695	29.4791	29.7888	29.8428	29.7277
Q9GZR2	REXO4		2.64121	-0.312075	1.24149	sp|Q9GZR2|REXO4_HUMAN	sp|Q9GZR2|REXO4_HUMAN	Color2 [DarkGray]	1	4							25	25	25	69	69	69	46671	0	32331	114710000000	165	2.64121	0.47376	-0.312075	-0.152598	33.8521	33.9028	33.9744	34.2209	34.1742	34.2705
P60842	EIF4A1		3.47735	-0.311146	1.24069	sp|P60842|IF4A1_HUMAN	sp|P60842|IF4A1_HUMAN	Color2 [DarkGray]	1	4							26	26	17	736	736	50	46153	0	32331	67215000000	225	3.47735	0.471816	-0.311146	-0.153486	33.1813	33.1057	33.1328	33.4234	33.4516	33.4782
O95758	PTBP3		1.84974	-0.309787	1.23952	sp|O95758|PTBP3_HUMAN	sp|O95758|PTBP3_HUMAN	Color2 [DarkGray]	1	4							11	9	9	37	333	333	59689	0	26034	1930900000	34	1.84974	0.481572	-0.309787	-0.149335	28.0337	28.0336	28.0299	28.4181	28.4151	28.1933
Q99729	HNRNPAB		1.82896	-0.309643	1.2394	sp|Q99729|ROAA_HUMAN	sp|Q99729|ROAA_HUMAN	Color2 [DarkGray]	1	4							6	6	6	217	217	217	36224	0	22827	3743700000	28	1.82896	0.481445	-0.309643	-0.149191	29.0219	28.9324	28.9774	29.1674	29.2804	29.4128
Q5VYK3	ECM29		2.16783	-0.302862	1.23359	sp|Q5VYK3|ECM29_HUMAN	sp|Q5VYK3|ECM29_HUMAN	Color2 [DarkGray]	1	4							8	8	8	64	64	64	20429	0	14664	654340000	35	2.16783	0.485322	-0.302862	-0.147097	26.5217	26.4804	26.4214	26.8736	26.7596	26.6988
P46063	RECQL		1.26806	-0.302572	1.23334	sp|P46063|RECQ1_HUMAN	sp|P46063|RECQ1_HUMAN	Color2 [DarkGray]	1	4							11	11	11	297	297	297	73457	0	86933	3451200000	39	1.26806	0.492749	-0.302572	-0.143267	28.9514	28.6875	28.9093	29.1976	29.2553	29.0029
Q9NVX2	NLE1		3.22016	-0.300874	1.23189	sp|Q9NVX2|NLE1_HUMAN	sp|Q9NVX2|NLE1_HUMAN	Color2 [DarkGray]	1	4							21	21	21	658	658	658	5332	0	27787	35164000000	122	3.22016	0.483569	-0.300874	-0.148168	32.2163	32.2059	32.2274	32.5121	32.4684	32.5718
Q07020	RPL18		2.54604	-0.296989	1.22858	sp|Q07020|RL18_HUMAN	sp|Q07020|RL18_HUMAN	Color2 [DarkGray]	1	4							14	14	14	50	50	50	21634	0	14749	176530000000	136	2.54604	0.488882	-0.296989	-0.145192	34.5409	34.5101	34.5799	34.8429	34.7689	34.9101
Q96AG4	LRRC59		2.90594	-0.294646	1.22658	sp|Q96AG4|LRC59_HUMAN	sp|Q96AG4|LRC59_HUMAN	Color2 [DarkGray]	1	4							5	5	5	254	254	254	3493	0	18161	2665900000	27	2.90594	0.490236	-0.294646	-0.144703	28.499	28.4862	28.5178	28.8225	28.8382	28.7262
Q9BRU9	UTP23		1.99875	-0.293519	1.22563	sp|Q9BRU9|UTP23_HUMAN	sp|Q9BRU9|UTP23_HUMAN	Color2 [DarkGray]	1	4							11	11	11	55	55	55	28402	0	58582	9425700000	37	1.99875	0.495195	-0.293519	-0.142222	30.2112	30.4262	30.2997	30.589	30.5966	30.6322
P62266	RPS23		1.74004	-0.291764	1.22414	sp|P62266|RS23_HUMAN	sp|P62266|RS23_HUMAN	Color2 [DarkGray]	1	4							5	5	5	357	357	357	15807	0	23928	13697000000	39	1.74004	0.499336	-0.291764	-0.140565	30.8014	30.7949	30.9524	31.2457	31.1216	31.0567
P26038	MSN		1.29196	-0.283037	1.21675	sp|P26038|MOES_HUMAN	sp|P26038|MOES_HUMAN	Color2 [DarkGray]	1	4							9	9	3	165	165	83	67819	0	2443	2688800000	30	1.29196	0.51521	-0.283037	-0.134607	28.5153	28.3789	28.6537	28.6765	28.8214	28.8991
Q16658	FSCN1		3.46971	-0.282131	1.21599	sp|Q16658|FSCN1_HUMAN	sp|Q16658|FSCN1_HUMAN	Color2 [DarkGray]	1	4							13	13	13	323	323	323	54529	0	14218	13953000000	82	3.46971	0.501901	-0.282131	-0.139339	30.8863	30.9163	30.8786	31.1751	31.1383	31.2142
P14868	DARS		1.62378	-0.281786	1.2157	sp|P14868|SYDC_HUMAN	sp|P14868|SYDC_HUMAN	Color2 [DarkGray]	1	4							10	10	10	238	238	238	57136	0	16042	3303300000	26	1.62378	0.514551	-0.281786	-0.135516	28.8246	28.8502	28.7342	28.9466	29.1831	29.1247
Q13185	CBX3		1.71832	-0.280778	1.21485	sp|Q13185|CBX3_HUMAN	sp|Q13185|CBX3_HUMAN	Color2 [DarkGray]	1	4							8	8	6	546	546	393	20811	0	87552	19848000000	72	1.71832	0.51437	-0.280778	-0.135385	31.3006	31.3503	31.5154	31.644	31.6252	31.7394
P49368	CCT3		2.54702	-0.276278	1.21107	sp|P49368|TCPG_HUMAN	sp|P49368|TCPG_HUMAN	Color2 [DarkGray]	1	4							17	17	17	479	479	479	60533	0	83186	11839000000	76	2.54702	0.514162	-0.276278	-0.135278	30.6722	30.6854	30.6332	30.8847	30.9191	31.0159
Q9Y490	TLN1		2.11731	-0.275724	1.2106	sp|Q9Y490|TLN1_HUMAN	sp|Q9Y490|TLN1_HUMAN	Color2 [DarkGray]	1	4							17	17	17	118	118	118	26976	0	57783	3298800000	52	2.11731	0.51567	-0.275724	-0.134143	28.8116	28.7857	28.881	29.162	29.0079	29.1356
Q9BSJ8	ESYT1		0.646466	-0.274668	1.20972	sp|Q9BSJ8|ESYT1_HUMAN	sp|Q9BSJ8|ESYT1_HUMAN	Color2 [DarkGray]	1	4							14	14	14	212	212	212	12285	0	48147	1823100000	38	0.646466	0.542858	-0.274668	-0.125307	28.1648	28.0573	27.563	28.2889	28.2051	28.1151
P42696	RBM34		3.33998	-0.272928	1.20826	sp|P42696|RBM34_HUMAN	sp|P42696|RBM34_HUMAN	Color2 [DarkGray]	1	4							40	40	40	665	665	665	48564	0	32331	167660000000	388	3.33998	0.515181	-0.272928	-0.134721	34.4668	34.4575	34.5176	34.751	34.7239	34.7858
Q92621	NUP205		0.954532	-0.272163	1.20762	sp|Q92621|NU205_HUMAN	sp|Q92621|NU205_HUMAN	Color2 [DarkGray]	1	4							17	17	17	139	139	139	22792	0	87119	1999600000	66	0.954532	0.536227	-0.272163	-0.127569	28.2102	28.2099	27.8771	28.4286	28.461	28.2242
P63173	RPL38		2.74865	-0.271828	1.20734	sp|P63173|RL38_HUMAN	sp|P63173|RL38_HUMAN	Color2 [DarkGray]	1	4							4	4	4	50	50	50	82178	0	28856	8077200000	24	2.74865	0.517012	-0.271828	-0.133461	30.1202	30.0716	30.1424	30.3922	30.3269	30.4305
Q14103	HNRNPD		2.56188	-0.261554	1.19877	sp|Q14103|HNRPD_HUMAN	sp|Q14103|HNRPD_HUMAN	Color2 [DarkGray]	1	4							12	12	10	318	318	29	38434	0	11663	14803000000	68	2.56188	0.534184	-0.261554	-0.128233	30.9868	30.9319	31.0125	31.2534	31.2847	31.1777
P53396	ACLY		1.75934	-0.26134	1.19859	sp|P53396|ACLY_HUMAN	sp|P53396|ACLY_HUMAN	Color2 [DarkGray]	1	4							14	14	14	182	182	182	12084	0	36446	4699300000	38	1.75934	0.540538	-0.26134	-0.126443	29.4039	29.2507	29.3457	29.5408	29.5494	29.6942
Q9BW27	NUP85		1.41292	-0.259905	1.1974	sp|Q9BW27|NUP85_HUMAN	sp|Q9BW27|NUP85_HUMAN	Color2 [DarkGray]	1	4							3	3	3	5	5	5	75019	0	18328	284740000	17	1.41292	0.545897	-0.259905	-0.124615	25.2783	25.1404	25.4225	25.5195	25.5084	25.5931
O43684	BUB3		1.26772	-0.255665	1.19389	sp|O43684|BUB3_HUMAN	sp|O43684|BUB3_HUMAN	Color2 [DarkGray]	1	4							7	7	7	293	293	293	37154	0	60629	5775300000	35	1.26772	0.552734	-0.255665	-0.122058	29.6909	29.7	29.5185	29.7895	29.8512	30.0356
Q13610	PWP1		2.4827	-0.253995	1.1925	sp|Q13610|PWP1_HUMAN	sp|Q13610|PWP1_HUMAN	Color2 [DarkGray]	1	4							18	18	18	547	547	547	55827	0	26683	44429000000	129	2.4827	0.545827	-0.253995	-0.124479	32.6021	32.5768	32.5573	32.846	32.7607	32.8915
Q99504	EYA3		0.748953	-0.251582	1.19051	sp|Q99504|EYA3_HUMAN	sp|Q99504|EYA3_HUMAN	Color2 [DarkGray]	1	4							2	2	2	59	59	59	62662	0	47737	312580000	7	0.748953	0.56437	-0.251582	-0.116783	26.3266	25.9852	26.4601	26.3985	26.6115	26.5167
Q96EP5	DAZAP1		1.19294	-0.249654	1.18892	sp|Q96EP5|DAZP1_HUMAN	sp|Q96EP5|DAZP1_HUMAN	Color2 [DarkGray]	1	4							5	5	5	219	219	219	43383	0	53801	1810600000	20	1.19294	0.559549	-0.249654	-0.118975	28.0683	27.8009	28.0214	28.1303	28.3137	28.1956
P09012	SNRPA		2.01473	-0.249489	1.18879	sp|P09012|SNRPA_HUMAN	sp|P09012|SNRPA_HUMAN	Color2 [DarkGray]	1	4							4	4	4	216	216	216	31279	0	17708	2472000000	18	2.01473	0.553921	-0.249489	-0.121485	28.4522	28.4303	28.3647	28.7245	28.6982	28.5729
Q13356	PPIL2		4.24136	-0.249276	1.18861	sp|Q13356|PPIL2_HUMAN	sp|Q13356|PPIL2_HUMAN	Color2 [DarkGray]	1	4							27	27	27	702	702	702	58823	0	16989	23087000000	113	4.24136	0.549167	-0.249276	-0.123776	31.66	31.6453	31.6346	31.882	31.9194	31.8862
Q02878	RPL6		4.13102	-0.24811	1.18765	sp|Q02878|RL6_HUMAN	sp|Q02878|RL6_HUMAN	Color2 [DarkGray]	1	4							21	21	21	517	517	517	32728	0	24793	246740000000	208	4.13102	0.548818	-0.24811	-0.123145	35.0692	35.0376	35.0648	35.2966	35.2922	35.3272
P19338	NCL		4.85564	-0.247561	1.1872	sp|P19338|NUCL_HUMAN	sp|P19338|NUCL_HUMAN	Color2 [DarkGray]	1	4							62	62	62	52	52	52	76613	0	32331	3929600000000	2921	4.85564	0.549286	-0.247561	-0.123184	38.9997	38.9902	39.0155	39.242	39.2443	39.2619
P49327	FASN		2.35042	-0.246866	1.18663	sp|P49327|FAS_HUMAN	sp|P49327|FAS_HUMAN	Color2 [DarkGray]	1	4							46	46	46	301	301	301	27342	0	18739	19999000000	196	2.35042	0.555511	-0.246866	-0.12085	31.4913	31.4137	31.3885	31.7103	31.7047	31.6192
O60684	KPNA6		1.92928	-0.244877	1.18499	sp|O60684|IMA7_HUMAN;sp|O15131|IMA6_HUMAN	sp|O60684|IMA7_HUMAN	Color2 [DarkGray]	1	4							9	9	6	287	287	228	60029	0	27438	1643800000	30	1.92928	0.559227	-0.244877	-0.119118	27.7945	27.9114	27.7684	28.1341	28.017	28.0578
P67809	YBX1		3.08339	-0.242819	1.1833	sp|P67809|YBOX1_HUMAN;sp|P16989|YBOX3_HUMAN	sp|P67809|YBOX1_HUMAN	Color2 [DarkGray]	1	4							5	5	5	306	306	306	35924	0	16645	3052800000	32	3.08339	0.558063	-0.242819	-0.119803	28.6653	28.7316	28.6958	28.9671	28.9041	28.95
Q9UJX3	ANAPC7		0.983323	-0.242743	1.18324	sp|Q9UJX3|APC7_HUMAN	sp|Q9UJX3|APC7_HUMAN	Color2 [DarkGray]	1	4							7	7	7	159	159	159	66855	0	16481	1010600000	22	0.983323	0.568786	-0.242743	-0.114733	27.3248	26.956	27.0596	27.365	27.4147	27.2889
Q13243	SRSF5		1.25438	-0.241966	1.1826	sp|Q13243|SRSF5_HUMAN	sp|Q13243|SRSF5_HUMAN	Color2 [DarkGray]	1	4							6	6	5	287	287	254	31263	0	20266	8614500000	26	1.25438	0.567212	-0.241966	-0.115743	30.3815	30.151	30.1075	30.5175	30.4222	30.4262
P08865	RPSA		2.12057	-0.237429	1.17889	sp|P08865|RSSA_HUMAN	sp|P08865|RSSA_HUMAN	Color2 [DarkGray]	1	4							9	9	9	485	485	485	32854	0	89682	9857500000	36	2.12057	0.566717	-0.237429	-0.115952	30.4227	30.3986	30.4099	30.613	30.5894	30.7411
P49588	AARS		1.13313	-0.236347	1.17801	sp|P49588|SYAC_HUMAN	sp|P49588|SYAC_HUMAN	Color2 [DarkGray]	1	4							21	21	21	34	34	34	10681	0	10021	4517500000	70	1.13313	0.57477	-0.236347	-0.112648	29.2446	29.3331	29.2376	29.598	29.6045	29.3218
Q52LJ0	FAM98B		0.306311	-0.234849	1.17678	sp|Q52LJ0|FA98B_HUMAN	sp|Q52LJ0|FA98B_HUMAN	Color2 [DarkGray]	1	4							7	7	7	415	415	415	3719	0	33645	1739100000	17	0.306311	0.605313	-0.234849	-0.101562	27.9996	27.9489	27.7006	28.1729	28.605	27.5758
P39023	RPL3		3.46917	-0.232152	1.17459	sp|P39023|RL3_HUMAN;sp|Q92901|RL3L_HUMAN	sp|P39023|RL3_HUMAN	Color2 [DarkGray]	1	4							27	27	27	529	529	529	46108	0	32331	268710000000	544	3.46917	0.569085	-0.232152	-0.114905	35.1905	35.144	35.1878	35.4094	35.381	35.4283
P63279	UBE2I		2.48798	-0.231647	1.17417	sp|P63279|UBC9_HUMAN	sp|P63279|UBC9_HUMAN	Color2 [DarkGray]	1	4							8	8	8	69	69	69	18007	0	13415	5056600000	25	2.48798	0.572417	-0.231647	-0.113731	29.4059	29.4354	29.5238	29.7048	29.6704	29.6849
Q15428	SF3A2		1.51179	-0.228583	1.17168	sp|Q15428|SF3A2_HUMAN	sp|Q15428|SF3A2_HUMAN	Color2 [DarkGray]	1	4							4	4	4	134	134	134	49255	0	10993	2816700000	15	1.51179	0.580192	-0.228583	-0.110432	28.6275	28.5608	28.6279	28.7595	28.9661	28.7764
P67870	CSNK2B		1.07056	-0.228519	1.17163	sp|P67870|CSK2B_HUMAN	sp|P67870|CSK2B_HUMAN	Color2 [DarkGray]	1	4							7	7	7	605	605	605	24942	0	83557	6354400000	32	1.07056	0.587128	-0.228519	-0.108801	29.6893	29.9333	29.7269	29.8895	30.1147	30.0308
Q8WUM4	PDCD6IP		1.14886	-0.227539	1.17084	sp|Q8WUM4|PDC6I_HUMAN	sp|Q8WUM4|PDC6I_HUMAN	Color2 [DarkGray]	1	4							8	8	8	141	141	141	96022	0	3059	1507500000	40	1.14886	0.586755	-0.227539	-0.108707	27.8561	27.7	27.5976	27.9111	28.0531	27.8721
Q9UBP0	SPAST		1.25617	-0.223818	1.16782	sp|Q9UBP0|SPAST_HUMAN	sp|Q9UBP0|SPAST_HUMAN	Color2 [DarkGray]	1	4							3	3	3	76	76	76	67196	0	21399	798700000	19	1.25617	0.588761	-0.223818	-0.107418	26.8067	26.6944	26.9022	27.1387	26.9897	26.9465
Q14315	FLNC		0.817449	-0.215972	1.16149	sp|Q14315|FLNC_HUMAN;sp|O75369|FLNB_HUMAN	sp|Q14315|FLNC_HUMAN	Color2 [DarkGray]	1	4							8	7	7	51	51	51	29102	0	1351	996260000	16	0.817449	0.606234	-0.215972	-0.101761	27.0934	27.3146	26.9172	27.3562	27.2415	27.3754
P61964	WDR5		0.475144	-0.214989	1.16069	sp|P61964|WDR5_HUMAN	sp|P61964|WDR5_HUMAN	Color2 [DarkGray]	1	4							4	4	4	231	231	231	36588	0	13374	2878700000	15	0.475144	0.617584	-0.214989	-0.0978886	28.6199	28.9456	28.3228	28.9917	28.7233	28.8182
P26639	TARS		1.20463	-0.212459	1.15866	sp|P26639|SYTC_HUMAN	sp|P26639|SYTC_HUMAN	Color2 [DarkGray]	1	4							18	18	17	31	31	31	83434	0	48912	4434000000	48	1.20463	0.605541	-0.212459	-0.102002	29.2823	29.3852	29.1224	29.4999	29.5151	29.4124
O95373	IPO7		1.44601	-0.212178	1.15844	sp|O95373|IPO7_HUMAN	sp|O95373|IPO7_HUMAN	Color2 [DarkGray]	1	4							15	15	15	232	232	232	11952	0	55887	3481200000	61	1.44601	0.6038	-0.212178	-0.102591	28.9871	28.9212	28.8545	29.0913	29.0632	29.2448
Q07955	SRSF1		1.5143	-0.209623	1.15639	sp|Q07955|SRSF1_HUMAN	sp|Q07955|SRSF1_HUMAN	Color2 [DarkGray]	1	4							10	10	9	504	504	476	27744	0	57839	15322000000	65	1.5143	0.605883	-0.209623	-0.101563	31.0585	31.0505	31.1067	31.1746	31.2822	31.3877
P51114	FXR1		0.484851	-0.209443	1.15624	sp|P51114|FXR1_HUMAN	sp|P51114|FXR1_HUMAN	Color2 [DarkGray]	1	4							4	4	4	87	87	87	6972	0	12661	887220000	21	0.484851	0.62608	-0.209443	-0.095728	26.9477	26.9202	26.8435	27.4836	26.9412	26.915
Q5VW32	BROX		0.292777	-0.202625	1.15079	sp|Q5VW32|BROX_HUMAN	sp|Q5VW32|BROX_HUMAN	Color2 [DarkGray]	1	4							2	2	2	102	102	102	46476	0	52354	207740000	6	0.292777	0.651779	-0.202625	-0.0888633	25.182	26.0629	25.8724	26.0369	25.9352	25.7531
Q9NPE3	NOP10		2.74575	-0.201247	1.14969	sp|Q9NPE3|NOP10_HUMAN	sp|Q9NPE3|NOP10_HUMAN	Color2 [DarkGray]	1	4							9	9	9	875	875	875	77059	0	13496	130330000000	117	2.74575	0.612899	-0.201247	-0.0992702	34.0595	34.0711	34.1384	34.2691	34.2945	34.3092
P50990	CCT8		2.6068	-0.199095	1.14798	sp|P50990|TCPQ_HUMAN	sp|P50990|TCPQ_HUMAN	Color2 [DarkGray]	1	4							21	21	21	443	443	443	5962	0	8673	16620000000	82	2.6068	0.618133	-0.199095	-0.0981068	31.1594	31.1687	31.2406	31.3746	31.3742	31.4172
Q13315	ATM		0.205654	-0.198102	1.14719	sp|Q13315|ATM_HUMAN	sp|Q13315|ATM_HUMAN	Color2 [DarkGray]	1	4							8	8	8	44	44	44	35068	0	15316	327180000	13	0.205654	0.668318	-0.198102	-0.0835077	26.6284	26.6214	26.3846	27.2798	26.0499	26.899
Q15181	PPA1		1.64814	-0.196829	1.14618	sp|Q15181|IPYR_HUMAN	sp|Q15181|IPYR_HUMAN	Color2 [DarkGray]	1	4							6	6	6	308	308	308	3266	0	47099	3908700000	26	1.64814	0.625903	-0.196829	-0.0958056	29.0896	29.0589	29.1383	29.3769	29.2945	29.206
Q15361	TTF1		1.23799	-0.196262	1.14573	sp|Q15361|TTF1_HUMAN	sp|Q15361|TTF1_HUMAN	Color2 [DarkGray]	1	4							20	20	20	285	285	285	10305	0	13492	14613000000	104	1.23799	0.629562	-0.196262	-0.0946094	30.9861	31.0802	30.9688	31.3392	31.1538	31.131
O14980	XPO1		1.5748	-0.194882	1.14463	sp|O14980|XPO1_HUMAN	sp|O14980|XPO1_HUMAN	Color2 [DarkGray]	1	4							25	25	25	349	349	349	12338	0	12026	22490000000	109	1.5748	0.629489	-0.194882	-0.0947467	31.7208	31.5471	31.6306	31.7949	31.8073	31.8809
P17987	TCP1		2.17794	-0.194831	1.14459	sp|P17987|TCPA_HUMAN	sp|P17987|TCPA_HUMAN	Color2 [DarkGray]	1	4							20	20	20	583	583	583	60343	0	91894	11691000000	108	2.17794	0.626201	-0.194831	-0.0956147	30.7045	30.6964	30.6483	30.8607	30.9422	30.8306
P46777	RPL5		3.07938	-0.188845	1.13985	sp|P46777|RL5_HUMAN	sp|P46777|RL5_HUMAN	Color2 [DarkGray]	1	4							21	21	21	646	646	646	34362	0	28414	147970000000	211	3.07938	0.634733	-0.188845	-0.0934456	34.298	34.3412	34.3384	34.4845	34.5232	34.5365
O14776	TCERG1		2.69511	-0.186749	1.1382	sp|O14776|TCRG1_HUMAN;sp|Q5VWI1|TCRGL_HUMAN	sp|O14776|TCRG1_HUMAN	Color2 [DarkGray]	1	4							24	24	24	237	237	237	1239	0	80468	21816000000	99	2.69511	0.64013	-0.186749	-0.0921719	31.5672	31.6413	31.5854	31.7577	31.7976	31.7989
P45973	CBX5		2.15499	-0.186018	1.13762	sp|P45973|CBX5_HUMAN	sp|P45973|CBX5_HUMAN	Color2 [DarkGray]	1	4							8	7	7	518	455	455	22225	0	26766	6765500000	26	2.15499	0.643627	-0.186018	-0.0913421	29.8889	29.9211	29.9519	30.1666	30.0592	30.0941
Q86V81	ALYREF		1.84778	-0.185733	1.13739	sp|Q86V81|THOC4_HUMAN	sp|Q86V81|THOC4_HUMAN	Color2 [DarkGray]	1	4							8	8	8	401	401	401	26888	0	82064	26005000000	69	1.84778	0.645211	-0.185733	-0.0908362	31.8501	31.8682	31.8173	32.0566	32.0876	31.9486
Q9NW13	RBM28		2.72971	-0.179291	1.13233	sp|Q9NW13|RBM28_HUMAN	sp|Q9NW13|RBM28_HUMAN	Color2 [DarkGray]	1	4							55	55	55	493	493	493	85737	0	32331	650390000000	591	2.72971	0.651989	-0.179291	-0.0885593	36.4607	36.4872	36.5346	36.6572	36.6674	36.6958
P05787	KRT8		2.24345	-0.173976	1.12816	sp|P05787|K2C8_HUMAN;CON__P05787;CON__H-INV:HIT000292931;CON__Q9H552;CON__Q9DCV7;sp|P08729|K2C7_HUMAN;CON__Q3KNV1;CON__P08729;sp|O95678|K2C75_HUMAN;CON__O95678;CON__REFSEQ:XP_092267;sp|Q14CN4|K2C72_HUMAN;CON__Q14CN4-1;CON__Q6IME9;sp|Q3SY84|K2C71_HUMAN;CON__Q3SY84;CON__P07744;sp|Q7RTS7|K2C74_HUMAN;CON__Q7RTS7;CON__Q8VED5;sp|Q5XKE5|K2C79_HUMAN;CON__Q5XKE5;sp|Q86Y46|K2C73_HUMAN;CON__Q32MB2;sp|P13647…	sp|P05787|K2C8_HUMAN;CON__P05787;CON__H-INV:HIT000292931	Color2 [DarkGray]	1	4				+			31	31	26	679	679	619	53704	0	27698	55405000000	158	2.24345	0.662536	-0.173976	-0.0856076	32.9882	32.9192	32.9295	33.0822	33.1122	33.1644
Q8NCD3	HJURP		0.557019	-0.170811	1.12569	sp|Q8NCD3|HJURP_HUMAN	sp|Q8NCD3|HJURP_HUMAN	Color2 [DarkGray]	1	4							10	10	10	184	184	184	83538	0	18478	2002400000	22	0.557019	0.681061	-0.170811	-0.0799699	28.2278	28.2437	27.9024	28.1535	28.3094	28.4233
P55884	EIF3B		0.113088	-0.169919	1.125	sp|P55884|EIF3B_HUMAN	sp|P55884|EIF3B_HUMAN	Color2 [DarkGray]	1	4							6	6	6	81	81	81	9248	0	97371	1160200000	17	0.113088	0.734327	-0.169919	-0.0667683	27.996	27.6378	26.4982	27.9398	27.7552	26.9467
Q9BX10	GTPBP2		0.819976	-0.169003	1.12428	sp|Q9BX10|GTPB2_HUMAN	sp|Q9BX10|GTPB2_HUMAN	Color2 [DarkGray]	1	4							9	9	9	231	231	231	65768	0	23803	3655000000	28	0.819976	0.67902	-0.169003	-0.0806521	28.9564	29.187	28.9064	29.1897	29.2537	29.1134
P04843	RPN1		1.03348	-0.16433	1.12065	sp|P04843|RPN1_HUMAN	sp|P04843|RPN1_HUMAN	Color2 [DarkGray]	1	4							11	11	11	265	265	265	68569	0	26104	3473300000	32	1.03348	0.683201	-0.16433	-0.0792078	28.8871	28.9255	29.045	29.1815	29.002	29.167
P36578	RPL4		2.12999	-0.164003	1.12039	sp|P36578|RL4_HUMAN	sp|P36578|RL4_HUMAN	Color2 [DarkGray]	1	4							37	37	37	541	541	541	47697	0	32331	660520000000	426	2.12999	0.679335	-0.164003	-0.080682	36.5012	36.4893	36.5853	36.6804	36.6733	36.7139
P78345	RPP38		0.493292	-0.162911	1.11954	sp|P78345|RPP38_HUMAN	sp|P78345|RPP38_HUMAN	Color2 [DarkGray]	1	4							9	9	9	364	364	364	31834	0	27021	4521200000	32	0.493292	0.694649	-0.162911	-0.0759846	29.3529	29.0679	29.5467	29.4851	29.5504	29.4207
Q06210	GFPT1		0.652274	-0.162107	1.11892	sp|Q06210|GFPT1_HUMAN;sp|O94808|GFPT2_HUMAN	sp|Q06210|GFPT1_HUMAN;sp|O94808|GFPT2_HUMAN	Color2 [DarkGray]	1	4							3	3	3	74	74	74	78806	0	83134	342250000	13	0.652274	0.691878	-0.162107	-0.0767408	25.6953	25.5748	25.5194	25.9183	25.7822	25.5754
Q16629	SRSF7		1.21835	-0.160649	1.11779	sp|Q16629|SRSF7_HUMAN	sp|Q16629|SRSF7_HUMAN	Color2 [DarkGray]	1	4							6	6	5	239	239	239	27366	0	6721	15030000000	32	1.21835	0.689472	-0.160649	-0.0779111	30.9824	31.0392	31.1846	31.202	31.2341	31.2521
P35268	RPL22		2.84527	-0.160617	1.11776	sp|P35268|RL22_HUMAN;sp|Q6P5R6|RL22L_HUMAN	sp|P35268|RL22_HUMAN	Color2 [DarkGray]	1	4							10	10	10	695	695	695	14787	0	10214	81323000000	94	2.84527	0.682582	-0.160617	-0.0794942	33.4736	33.4637	33.5261	33.6413	33.6423	33.6617
Q9H2U1	DHX36		0.673619	-0.15799	1.11573	sp|Q9H2U1|DHX36_HUMAN	sp|Q9H2U1|DHX36_HUMAN	Color2 [DarkGray]	1	4							15	15	15	228	228	228	11476	0	32785	2260100000	34	0.673619	0.699406	-0.15799	-0.0750018	28.1966	28.4964	28.2929	28.4315	28.6053	28.4231
Q9Y6I4	USP3		0.0484886	-0.157237	1.11515	sp|Q9Y6I4|UBP3_HUMAN	sp|Q9Y6I4|UBP3_HUMAN	Color2 [DarkGray]	1	4							10	10	10	296	296	296	58896	0	23671	1677200000	15	0.0484886	0.798113	-0.157237	-0.0505315	27.1315	27.4355	26.5426	25.0339	28.3248	28.2227
O14979	HNRNPDL		0.46828	-0.155499	1.11381	sp|O14979|HNRDL_HUMAN	sp|O14979|HNRDL_HUMAN	Color2 [DarkGray]	1	4							5	3	3	157	133	133	46437	0	12473	1308400000	18	0.46828	0.709624	-0.155499	-0.0725365	27.3793	27.6921	27.5934	27.7449	27.8817	27.5048
P63261	ACTG1		2.71754	-0.155281	1.11364	sp|P63261|ACTG_HUMAN;sp|P60709|ACTB_HUMAN;sp|Q6S8J3|POTEE_HUMAN;sp|A5A3E0|POTEF_HUMAN;sp|Q562R1|ACTBL_HUMAN;sp|P0CG38|POTEI_HUMAN;sp|P0CG39|POTEJ_HUMAN;sp|Q9BYX7|ACTBM_HUMAN	sp|P63261|ACTG_HUMAN;sp|P60709|ACTB_HUMAN	Color2 [DarkGray]	1	4							31	31	15	896	896	619	41792	0	32331	217600000000	315	2.71754	0.692108	-0.155281	-0.0768185	34.8757	34.8808	34.9241	35.0533	35.021	35.0722
Q14204	DYNC1H1		0.720371	-0.154549	1.11307	sp|Q14204|DYHC1_HUMAN	sp|Q14204|DYHC1_HUMAN	Color2 [DarkGray]	1	4							16	16	16	6	6	6	5324	0	30644	1551000000	44	0.720371	0.703383	-0.154549	-0.0736603	27.7645	27.9014	27.784	28.1464	27.9033	27.8639
			1.59771	-0.151456	1.11069	CON__P06868	CON__P06868	Color2 [DarkGray]	1	4				+			14	14	14	206	206	206	91215	0	74157	9849800000	48	1.59771	0.702636	-0.151456	-0.074117	30.462	30.4216	30.5249	30.5654	30.6233	30.6741
P62826	RAN		1.84167	-0.150705	1.11011	sp|P62826|RAN_HUMAN	sp|P62826|RAN_HUMAN	Color2 [DarkGray]	1	4							9	9	9	458	458	458	24423	0	15513	21946000000	64	1.84167	0.702673	-0.150705	-0.0740051	31.5719	31.6547	31.6368	31.7441	31.7469	31.8245
P68371	TUBB4B		2.63698	-0.150412	1.10989	sp|P68371|TBB4B_HUMAN	sp|P68371|TBB4B_HUMAN	Color2 [DarkGray]	1	4							29	29	1	679	679	27	4983	0	32331	215040000000	342	2.63698	0.701902	-0.150412	-0.0743959	34.8439	34.867	34.8943	34.9911	35.0181	35.0472
Q86UX7	FERMT3		0.728125	-0.145244	1.10592	sp|Q86UX7|URP2_HUMAN	sp|Q86UX7|URP2_HUMAN	Color2 [DarkGray]	1	4							13	13	13	334	334	334	75952	0	71473	4228800000	50	0.728125	0.721734	-0.145244	-0.0694501	29.2784	29.33	29.1028	29.4503	29.2624	29.4343
P42166	TMPO		2.1282	-0.143914	1.1049	sp|P42166|LAP2A_HUMAN	sp|P42166|LAP2A_HUMAN	Color2 [DarkGray]	1	4							25	25	19	586	586	461	75491	0	1401	18541000000	106	2.1282	0.716089	-0.143914	-0.0709379	31.3852	31.3252	31.3659	31.515	31.5342	31.4588
P05388	RPLP0		0.848093	-0.135125	1.09819	sp|P05388|RLA0_HUMAN;sp|Q8NHW5|RLA0L_HUMAN	sp|P05388|RLA0_HUMAN;sp|Q8NHW5|RLA0L_HUMAN	Color2 [DarkGray]	1	4							7	7	7	391	391	391	34273	0	32397	3454900000	23	0.848093	0.739186	-0.135125	-0.0651522	29.0323	28.8419	29.0274	29.0893	29.0417	29.176
P78371	CCT2		1.24264	-0.13279	1.09641	sp|P78371|TCPB_HUMAN	sp|P78371|TCPB_HUMAN	Color2 [DarkGray]	1	4							17	17	17	505	505	505	57488	0	1049	7552600000	58	1.24264	0.739996	-0.13279	-0.0647701	30.0018	30.1096	30.1634	30.256	30.2026	30.2147
P51665	PSMD7		0.553023	-0.132547	1.09623	sp|P51665|PSMD7_HUMAN	sp|P51665|PSMD7_HUMAN	Color2 [DarkGray]	1	4							7	7	7	389	389	389	37025	0	30469	2156700000	22	0.553023	0.746911	-0.132547	-0.0629334	28.1647	28.1688	28.4548	28.4026	28.3136	28.4697
P08621	SNRNP70		0.644179	-0.13187	1.09571	sp|P08621|RU17_HUMAN	sp|P08621|RU17_HUMAN	Color2 [DarkGray]	1	4							9	9	9	254	254	254	51556	0	20382	3528000000	40	0.644179	0.74706	-0.13187	-0.0630221	29.0007	28.8864	29.0785	29.2622	29.0146	29.0844
P04406	GAPDH		2.19116	-0.131502	1.09543	sp|P04406|G3P_HUMAN;sp|O14556|G3PT_HUMAN	sp|P04406|G3P_HUMAN	Color2 [DarkGray]	1	4							20	20	20	782	782	782	36053	0	19792	49558000000	143	2.19116	0.739644	-0.131502	-0.0649325	32.7831	32.7732	32.831	32.9628	32.9121	32.907
O60506	SYNCRIP		1.77715	-0.126922	1.09196	sp|O60506|HNRPQ_HUMAN	sp|O60506|HNRPQ_HUMAN	Color2 [DarkGray]	1	4							14	8	8	258	18	18	69602	0	46515	5288500000	41	1.77715	0.747116	-0.126922	-0.0624595	29.578	29.6314	29.5697	29.7711	29.6955	29.6932
Q96SI9	STRBP		0.795064	-0.124911	1.09044	sp|Q96SI9|STRBP_HUMAN	sp|Q96SI9|STRBP_HUMAN	Color2 [DarkGray]	1	4							16	12	12	259	217	217	73652	0	39782	4533200000	41	0.795064	0.756285	-0.124911	-0.0602687	29.2729	29.3724	29.4879	29.5168	29.4317	29.5594
Q92499	DDX1		1.88747	-0.124512	1.09014	sp|Q92499|DDX1_HUMAN	sp|Q92499|DDX1_HUMAN	Color2 [DarkGray]	1	4							26	26	26	481	481	481	82431	0	13886	16803000000	131	1.88747	0.75086	-0.124512	-0.0613611	31.2118	31.1788	31.2685	31.3185	31.3558	31.3583
Q99832	CCT7		1.48168	-0.123595	1.08945	sp|Q99832|TCPH_HUMAN	sp|Q99832|TCPH_HUMAN	Color2 [DarkGray]	1	4							18	18	18	483	483	483	59366	0	69853	10120000000	85	1.48168	0.754167	-0.123595	-0.0606257	30.5553	30.5407	30.4458	30.6224	30.6171	30.673
P50991	CCT4		0.97812	-0.122451	1.08858	sp|P50991|TCPD_HUMAN	sp|P50991|TCPD_HUMAN	Color2 [DarkGray]	1	4							15	15	15	455	455	455	57924	0	52735	4914900000	43	0.97812	0.759868	-0.122451	-0.0594804	29.5022	29.4446	29.4696	29.5887	29.5003	29.6949
Q9UQ80	PA2G4		2.46161	-0.118081	1.08529	sp|Q9UQ80|PA2G4_HUMAN	sp|Q9UQ80|PA2G4_HUMAN	Color2 [DarkGray]	1	4							27	27	27	746	746	746	43786	0	32331	110780000000	222	2.46161	0.763154	-0.118081	-0.0584832	33.9501	33.9662	33.9908	34.0664	34.0789	34.1161
P27824	CANX		1.57263	-0.117587	1.08492	sp|P27824|CALX_HUMAN	sp|P27824|CALX_HUMAN	Color2 [DarkGray]	1	4							12	12	12	28	28	28	67567	0	63974	10911000000	60	1.57263	0.765517	-0.117587	-0.0578004	30.6693	30.6128	30.5948	30.7084	30.7271	30.7941
P49959	MRE11		1.04435	-0.114669	1.08273	sp|P49959|MRE11_HUMAN	sp|P49959|MRE11_HUMAN	Color2 [DarkGray]	1	4							17	17	17	339	339	339	80592	0	60995	8329200000	74	1.04435	0.774707	-0.114669	-0.0558931	30.2608	30.155	30.307	30.3386	30.323	30.4052
P62906	RPL10A		1.09329	-0.110327	1.07947	sp|P62906|RL10A_HUMAN	sp|P62906|RL10A_HUMAN	Color2 [DarkGray]	1	4							15	15	15	581	581	581	24831	0	20652	160880000000	209	1.09329	0.783694	-0.110327	-0.0538853	34.5498	34.4808	34.4497	34.6362	34.6453	34.5297
P52209	PGD		1.3337	-0.109895	1.07915	sp|P52209|6PGD_HUMAN	sp|P52209|6PGD_HUMAN	Color2 [DarkGray]	1	4							18	18	18	551	551	551	53139	0	84627	9496300000	78	1.3337	0.784368	-0.109895	-0.0539083	30.4159	30.4012	30.4707	30.4749	30.5671	30.5755
Q6NUN9	ZNF746		0.529066	-0.108782	1.07832	sp|Q6NUN9|ZN746_HUMAN;sp|Q75MW2|ZN767_HUMAN;sp|Q6ZMS7|ZN783_HUMAN;sp|Q9UDV6|ZN212_HUMAN;sp|Q8TD17|ZN398_HUMAN;sp|Q9UDV7|ZN282_HUMAN	sp|Q6NUN9|ZN746_HUMAN;sp|Q75MW2|ZN767_HUMAN;sp|Q6ZMS7|ZN783_HUMAN;sp|Q9UDV6|ZN212_HUMAN;sp|Q8TD17|ZN398_HUMAN;sp|Q9UDV7|ZN282_HUMAN	Color2 [DarkGray]	1	4							2	2	2	59	59	59	69135	0	11747	161060000	8	0.529066	0.790702	-0.108782	-0.0520357	25.5496	25.3289	25.4256	25.4698	25.6713	25.4894
Q9BZZ5	API5		0.821123	-0.107862	1.07763	sp|Q9BZZ5|API5_HUMAN	sp|Q9BZZ5|API5_HUMAN	Color2 [DarkGray]	1	4							14	14	14	305	305	305	59004	0	87704	6832600000	63	0.821123	0.789138	-0.107862	-0.0523389	30.0164	29.8856	29.9749	30.1359	29.9769	30.0877
Q96P70	IPO9		0.0668402	-0.101631	1.07299	sp|Q96P70|IPO9_HUMAN	sp|Q96P70|IPO9_HUMAN	Color2 [DarkGray]	1	4							4	4	4	115	115	115	11596	0	24149	250350000	18	0.0668402	0.84221	-0.101631	-0.0401654	24.7964	24.47	26.1311	25.5027	25.2225	24.9772
P55769	SNU13		2.12891	-0.09994	1.07173	sp|P55769|NH2L1_HUMAN	sp|P55769|NH2L1_HUMAN	Color2 [DarkGray]	1	4							13	13	13	805	805	805	14173	0	30992	241870000000	190	2.12891	0.799901	-0.09994	-0.0494766	35.1395	35.1136	35.0763	35.2244	35.1978	35.2071
Q6P6C2	ALKBH5		0.738695	-0.0970198	1.06956	sp|Q6P6C2|ALKB5_HUMAN	sp|Q6P6C2|ALKB5_HUMAN	Color2 [DarkGray]	1	4							9	9	9	299	299	299	44255	0	32749	2521600000	23	0.738695	0.810982	-0.0970198	-0.0470917	28.5557	28.5946	28.4608	28.7102	28.5536	28.6384
P62495	ETF1		0.586342	-0.0958398	1.06869	sp|P62495|ERF1_HUMAN	sp|P62495|ERF1_HUMAN	Color2 [DarkGray]	1	4							8	8	8	245	245	245	4903	0	36134	4960200000	36	0.586342	0.813709	-0.0958398	-0.0462335	29.367	29.5297	29.6051	29.5758	29.6358	29.5778
Q9H3U1	UNC45A		0.202658	-0.0934264	1.0669	sp|Q9H3U1|UN45A_HUMAN	sp|Q9H3U1|UN45A_HUMAN	Color2 [DarkGray]	1	4							5	5	5	94	94	94	10308	0	264	485770000	23	0.202658	0.831649	-0.0934264	-0.0428988	26.2208	26.2456	26.002	26.5446	26.2098	25.9943
P21333	FLNA		0.503845	-0.0857093	1.06121	sp|P21333|FLNA_HUMAN	sp|P21333|FLNA_HUMAN	Color2 [DarkGray]	1	4							15	15	14	87	87	87	28074	0	53683	3465700000	40	0.503845	0.838044	-0.0857093	-0.0413178	28.8971	28.9475	29.115	29.0697	29.1334	29.0135
P48643	CCT5		0.712744	-0.0829105	1.05915	sp|P48643|TCPE_HUMAN	sp|P48643|TCPE_HUMAN	Color2 [DarkGray]	1	4							20	20	20	604	604	604	5967	0	11034	7327600000	82	0.712744	0.842474	-0.0829105	-0.0403822	30.0178	30.1742	30.0523	30.139	30.1417	30.2123
Q12769	NUP160		0.417269	-0.0808697	1.05766	sp|Q12769|NU160_HUMAN	sp|Q12769|NU160_HUMAN	Color2 [DarkGray]	1	4							8	8	8	104	104	104	16212	0	2042	622170000	21	0.417269	0.850725	-0.0808697	-0.0388326	26.6013	26.4826	26.4441	26.6191	26.4614	26.6902
P13489	RNH1		0.307201	-0.0798384	1.0569	sp|P13489|RINI_HUMAN	sp|P13489|RINI_HUMAN	Color2 [DarkGray]	1	4							5	5	5	215	215	215	49973	0	24965	1939000000	22	0.307201	0.852703	-0.0798384	-0.0379114	27.9911	28.2455	28.2475	28.3548	28.2316	28.1371
Q00610	CLTC		0.783046	-0.0786317	1.05602	sp|Q00610|CLH1_HUMAN;sp|P53675|CLH2_HUMAN	sp|Q00610|CLH1_HUMAN	Color2 [DarkGray]	1	4							41	41	41	367	367	367	19161	0	30199	19191000000	175	0.783046	0.852302	-0.0786317	-0.038426	31.437	31.3973	31.5511	31.546	31.5316	31.5438
P07814	EPRS		0.426203	-0.0754547	1.05369	sp|P07814|SYEP_HUMAN	sp|P07814|SYEP_HUMAN	Color2 [DarkGray]	1	4							16	16	16	154	154	154	17059	0	31981	2627000000	32	0.426203	0.859686	-0.0754547	-0.036353	28.5498	28.7353	28.5195	28.7353	28.6788	28.6169
Q9NX24	NHP2		1.21441	-0.0731468	1.05201	sp|Q9NX24|NHP2_HUMAN	sp|Q9NX24|NHP2_HUMAN	Color2 [DarkGray]	1	4							10	10	10	771	771	771	17201	0	21974	137020000000	171	1.21441	0.861461	-0.0731468	-0.0360631	34.2792	34.2621	34.2593	34.3258	34.3009	34.3933
Q8TEM1	NUP210		1.13392	-0.0726833	1.05167	sp|Q8TEM1|PO210_HUMAN	sp|Q8TEM1|PO210_HUMAN	Color2 [DarkGray]	1	4							17	17	17	132	132	132	20511	0	493	11709000000	43	1.13392	0.862167	-0.0726833	-0.035802	30.7222	30.8042	30.7462	30.844	30.7949	30.8517
Q9Y5L0	TNPO3		0.340017	-0.070303	1.04994	sp|Q9Y5L0|TNPO3_HUMAN	sp|Q9Y5L0|TNPO3_HUMAN	Color2 [DarkGray]	1	4							8	8	8	167	167	167	1042	0	21169	1966400000	29	0.340017	0.873404	-0.070303	-0.0337105	28.2144	28.2111	28.1453	28.3586	28.0967	28.3264
Q9H9L3	ISG20L2		0.773558	-0.0685832	1.04869	sp|Q9H9L3|I20L2_HUMAN	sp|Q9H9L3|I20L2_HUMAN	Color2 [DarkGray]	1	4							18	18	18	45	45	45	39153	0	19416	29869000000	96	0.773558	0.873337	-0.0685832	-0.0336053	32.1182	32.107	32.11	32.151	32.1292	32.2608
Q9P2N5	RBM27		0.180054	-0.0638078	1.04522	sp|Q9P2N5|RBM27_HUMAN	sp|Q9P2N5|RBM27_HUMAN	Color2 [DarkGray]	1	4							13	13	11	184	184	172	11872	0	54645	3179100000	44	0.180054	0.892421	-0.0638078	-0.0298895	28.8412	29.0264	28.7362	29.0262	29.0465	28.7225
O60313	OPA1		0.038625	-0.0624116	1.04421	sp|O60313|OPA1_HUMAN	sp|O60313|OPA1_HUMAN	Color2 [DarkGray]	1	4							3	3	3	61	61	61	11163	0	6366	183200000	10	0.038625	0.908578	-0.0624116	-0.0244887	25.5762	25.4765	25.3376	26.5921	24.8035	25.1819
Q6DKI1	RPL7L1		0.887609	-0.0584373	1.04134	sp|Q6DKI1|RL7L_HUMAN	sp|Q6DKI1|RL7L_HUMAN	Color2 [DarkGray]	1	4							15	15	15	573	573	573	28661	0	11704	153660000000	181	0.887609	0.897836	-0.0584373	-0.0287772	34.4443	34.4612	34.538	34.5224	34.5588	34.5376
Q9UBF2	COPG2		0.469402	-0.0572287	1.04047	sp|Q9UBF2|COPG2_HUMAN	sp|Q9UBF2|COPG2_HUMAN	Color2 [DarkGray]	1	4							6	6	5	102	102	88	97621	0	15976	995100000	17	0.469402	0.901033	-0.0572287	-0.0278785	27.1693	27.1508	27.3012	27.311	27.2415	27.2405
P13639	EEF2		1.26031	-0.0572154	1.04046	sp|P13639|EF2_HUMAN	sp|P13639|EF2_HUMAN	Color2 [DarkGray]	1	4							44	44	43	631	631	619	95337	0	32331	84394000000	272	1.26031	0.900026	-0.0572154	-0.0283061	33.5821	33.6418	33.6099	33.6508	33.662	33.6926
Q9BQ39	DDX50		1.95237	-0.0559972	1.03958	sp|Q9BQ39|DDX50_HUMAN	sp|Q9BQ39|DDX50_HUMAN	Color2 [DarkGray]	1	4							39	36	36	635	615	615	82564	0	32331	176250000000	321	1.95237	0.900775	-0.0559972	-0.0278239	34.6904	34.6552	34.6853	34.7313	34.7233	34.7443
P14618	PKM		0.775351	-0.0537529	1.03796	sp|P14618|KPYM_HUMAN	sp|P14618|KPYM_HUMAN	Color2 [DarkGray]	1	4							16	16	15	529	529	508	57936	0	20853	32791000000	136	0.775351	0.90445	-0.0537529	-0.0264539	32.2354	32.2375	32.2933	32.2907	32.2768	32.3599
P61978	HNRNPK		1.26829	-0.0526021	1.03713	sp|P61978|HNRPK_HUMAN	sp|P61978|HNRPK_HUMAN	Color2 [DarkGray]	1	4							26	26	26	626	626	626	50976	0	32331	135920000000	272	1.26829	0.905695	-0.0526021	-0.0260476	34.2741	34.3096	34.3141	34.3293	34.3465	34.3797
P41252	IARS		0.298462	-0.0523841	1.03698	sp|P41252|SYIC_HUMAN	sp|P41252|SYIC_HUMAN	Color2 [DarkGray]	1	4							10	10	10	119	119	119	1445	0	34596	2595000000	25	0.298462	0.907574	-0.0523841	-0.0252911	28.5238	28.5133	28.728	28.6431	28.6155	28.6635
P68363	TUBA1B		1.11391	-0.0522893	1.03691	sp|P68363|TBA1B_HUMAN;sp|A6NHL2|TBAL3_HUMAN;sp|Q9H853|TBA4B_HUMAN	sp|P68363|TBA1B_HUMAN	Color2 [DarkGray]	1	4							27	27	0	676	676	0	50151	0	32331	186060000000	320	1.11391	0.905706	-0.0522893	-0.0258592	34.7526	34.7143	34.7892	34.7981	34.8021	34.8127
O95707	POP4		0.0701048	-0.0520356	1.03673	sp|O95707|RPP29_HUMAN	sp|O95707|RPP29_HUMAN	Color2 [DarkGray]	1	4							7	7	7	341	341	341	25424	0	10448	3245500000	18	0.0701048	0.91599	-0.0520356	-0.0230283	29.1862	28.6928	28.7171	29.322	28.7612	28.669
P68133	ACTA1		0.293696	-0.0519867	1.03669	sp|P68133|ACTS_HUMAN;sp|P68032|ACTC_HUMAN;sp|P63267|ACTH_HUMAN;sp|P62736|ACTA_HUMAN	sp|P68133|ACTS_HUMAN;sp|P68032|ACTC_HUMAN;sp|P63267|ACTH_HUMAN;sp|P62736|ACTA_HUMAN	Color2 [DarkGray]	1	4							18	2	2	347	72	72	42051	0	63762	22762000000	41	0.293696	0.906805	-0.0519867	-0.0250938	31.6837	31.695	31.8014	31.8277	31.8511	31.6572
P45880	VDAC2		0.428718	-0.0516885	1.03648	sp|P45880|VDAC2_HUMAN	sp|P45880|VDAC2_HUMAN	Color2 [DarkGray]	1	4							5	5	5	255	255	255	31566	0	50468	6441900000	33	0.428718	0.907325	-0.0516885	-0.025195	29.9021	29.8375	29.996	29.9777	29.9183	29.9947
P26640	VARS		0.267327	-0.0514647	1.03632	sp|P26640|SYVC_HUMAN	sp|P26640|SYVC_HUMAN	Color2 [DarkGray]	1	4							16	16	16	237	237	237	14047	0	1036	3349800000	38	0.267327	0.908409	-0.0514647	-0.0247787	28.9856	29.0488	28.8598	29.0784	29.0601	28.9102
O00410	IPO5		0.441156	-0.0470575	1.03316	sp|O00410|IPO5_HUMAN	sp|O00410|IPO5_HUMAN	Color2 [DarkGray]	1	4							9	9	8	109	109	103	12363	0	16634	1241900000	18	0.441156	0.915244	-0.0470575	-0.0230022	27.4555	27.5968	27.4852	27.5838	27.5648	27.5302
P07437	TUBB		0.696838	-0.0440076	1.03097	sp|P07437|TBB5_HUMAN	sp|P07437|TBB5_HUMAN	Color2 [DarkGray]	1	4							27	6	5	637	196	162	4967	0	10235	68899000000	74	0.696838	0.918723	-0.0440076	-0.0216917	33.346	33.2989	33.3447	33.3599	33.3406	33.421
Q9BV38	WDR18		0.388843	-0.0425771	1.02995	sp|Q9BV38|WDR18_HUMAN	sp|Q9BV38|WDR18_HUMAN	Color2 [DarkGray]	1	4							15	15	15	484	484	484	47405	0	13165	28857000000	100	0.388843	0.923192	-0.0425771	-0.0208084	32.0739	32.0621	32.1077	32.0715	32.0885	32.2114
Q9Y3U8	RPL36		0.531918	-0.0416476	1.02929	sp|Q9Y3U8|RL36_HUMAN	sp|Q9Y3U8|RL36_HUMAN	Color2 [DarkGray]	1	4							7	7	7	352	352	352	12254	0	36119	31102000000	37	0.531918	0.923919	-0.0416476	-0.0204707	32.1891	32.2021	32.1433	32.2571	32.1615	32.2408
Q9Y3A2	UTP11		0.908886	-0.0414098	1.02912	sp|Q9Y3A2|UTP11_HUMAN	sp|Q9Y3A2|UTP11_HUMAN	Color2 [DarkGray]	1	4							21	21	21	419	419	419	30446	0	32331	111640000000	179	0.908886	0.92448	-0.0414098	-0.0204871	34.0106	34.0157	34.0605	34.0423	34.0882	34.0804
Q9Y6C9	MTCH2		0.468929	-0.0404771	1.02845	sp|Q9Y6C9|MTCH2_HUMAN	sp|Q9Y6C9|MTCH2_HUMAN	Color2 [DarkGray]	1	4							4	4	4	228	228	228	33331	0	19815	971790000	19	0.468929	0.926296	-0.0404771	-0.0198673	27.442	27.4681	27.5128	27.5324	27.4543	27.5576
P49591	SARS		0.277368	-0.0396557	1.02787	sp|P49591|SYSC_HUMAN	sp|P49591|SYSC_HUMAN	Color2 [DarkGray]	1	4							8	8	8	237	237	237	58777	0	1644	1594900000	29	0.277368	0.929547	-0.0396557	-0.0192742	27.9314	27.9723	27.8522	28.0335	27.9645	27.8768
Q9BUJ2	HNRNPUL1		0.548091	-0.0391019	1.02747	sp|Q9BUJ2|HNRL1_HUMAN	sp|Q9BUJ2|HNRL1_HUMAN	Color2 [DarkGray]	1	4							25	25	25	357	357	357	95737	0	17367	32332000000	152	0.548091	0.92888	-0.0391019	-0.0192472	32.2155	32.2343	32.264	32.276	32.3265	32.2287
P41250	GARS		0.45793	-0.0369956	1.02597	sp|P41250|SYG_HUMAN	sp|P41250|SYG_HUMAN	Color2 [DarkGray]	1	4							12	12	12	214	214	214	83165	0	60598	2041600000	20	0.45793	0.933186	-0.0369956	-0.0181809	28.3157	28.2649	28.255	28.3607	28.2604	28.3255
P62888	RPL30		0.46897	-0.0365588	1.02566	sp|P62888|RL30_HUMAN	sp|P62888|RL30_HUMAN	Color2 [DarkGray]	1	4							5	5	5	513	513	513	12784	0	1372	30896000000	45	0.46897	0.933152	-0.0365588	-0.017976	32.2176	32.13	32.1622	32.2469	32.2013	32.1711
Q9BZE4	GTPBP4		1.16474	-0.0362282	1.02543	sp|Q9BZE4|NOG1_HUMAN	sp|Q9BZE4|NOG1_HUMAN	Color2 [DarkGray]	1	4							53	53	53	661	661	661	73964	0	32331	692260000000	614	1.16474	0.933805	-0.0362282	-0.0179826	36.639	36.608	36.6458	36.6613	36.6556	36.6846
Q96GD4	AURKB		0.183287	-0.035188	1.02469	sp|Q96GD4|AURKB_HUMAN	sp|Q96GD4|AURKB_HUMAN	Color2 [DarkGray]	1	4							14	14	14	471	471	471	3931	0	585	6881900000	59	0.183287	0.935576	-0.035188	-0.016973	29.9676	30.1179	29.9751	29.9538	30.14	30.0724
Q8WV44	TRIM41		0.218281	-0.0305894	1.02143	sp|Q8WV44|TRI41_HUMAN	sp|Q8WV44|TRI41_HUMAN	Color2 [DarkGray]	1	4							11	11	11	232	232	232	71669	0	4815	10645000000	46	0.218281	0.946315	-0.0305894	-0.0148886	30.611	30.5955	30.691	30.6175	30.6171	30.7548
Q9Y3I0	RTCB		0.964246	-0.0249729	1.01746	sp|Q9Y3I0|RTCB_HUMAN	sp|Q9Y3I0|RTCB_HUMAN	Color2 [DarkGray]	1	4							20	20	20	507	507	507	5521	0	13867	15648000000	89	0.964246	0.959603	-0.0249729	-0.0124112	31.179	31.1867	31.2159	31.2192	31.2266	31.2108
Q8IZL8	PELP1		0.382258	-0.0237134	1.01657	sp|Q8IZL8|PELP1_HUMAN	sp|Q8IZL8|PELP1_HUMAN	Color2 [DarkGray]	1	4							34	34	34	481	481	481	1197	0	32331	86575000000	240	0.382258	0.961196	-0.0237134	-0.0117041	33.6943	33.661	33.6713	33.687	33.6649	33.7458
P24941	CDK2		0.0703464	-0.0233561	1.01632	sp|P24941|CDK2_HUMAN;sp|Q00526|CDK3_HUMAN	sp|P24941|CDK2_HUMAN	Color2 [DarkGray]	1	4							7	5	5	322	258	258	33929	0	19684	1826200000	18	0.0703464	0.96354	-0.0233561	-0.011037	28.1456	27.9306	28.2208	28.038	28.0528	28.2761
Q9UNQ2	DIMT1		0.0953899	-0.0204773	1.01429	sp|Q9UNQ2|DIM1_HUMAN	sp|Q9UNQ2|DIM1_HUMAN	Color2 [DarkGray]	1	4							14	14	14	629	629	629	35236	0	82451	15470000000	62	0.0953899	0.968309	-0.0204773	-0.00986027	31.1521	31.2222	31.2026	31.108	31.175	31.3553
P06748	NPM1		0.350514	-0.0190811	1.01331	sp|P06748|NPM_HUMAN	sp|P06748|NPM_HUMAN	Color2 [DarkGray]	1	4							33	33	33	704	704	704	32575	0	32331	2638900000000	2138	0.350514	0.968322	-0.0190811	-0.00943393	38.5259	38.5308	38.4884	38.5203	38.5118	38.5702
P62913	RPL11		0.125739	-0.018856	1.01316	sp|P62913|RL11_HUMAN	sp|P62913|RL11_HUMAN	Color2 [DarkGray]	1	4							10	10	10	59	59	59	20252	0	75004	33986000000	65	0.125739	0.967835	-0.018856	-0.00917606	32.3781	32.3564	32.2388	32.3814	32.2758	32.3726
P27708	CAD		0.142386	-0.01839	1.01283	sp|P27708|PYR1_HUMAN	sp|P27708|PYR1_HUMAN	Color2 [DarkGray]	1	4							9	9	9	56	56	56	24298	0	19077	1603300000	24	0.142386	0.968048	-0.01839	-0.00898002	27.956	27.8978	27.8835	28.0101	27.8649	27.9175
P20700	LMNB1		0.343298	-0.016126	1.01124	sp|P20700|LMNB1_HUMAN	sp|P20700|LMNB1_HUMAN	Color2 [DarkGray]	1	4							29	29	25	532	532	48	66408	0	25847	35403000000	181	0.343298	0.972336	-0.016126	-0.00798535	32.4126	32.3586	32.394	32.4248	32.3856	32.4032
P17480	UBTF		0.280077	-0.0159582	1.01112	sp|P17480|UBF1_HUMAN	sp|P17480|UBF1_HUMAN	Color2 [DarkGray]	1	4							50	50	50	47	47	47	89405	0	32331	584150000000	506	0.280077	0.971949	-0.0159582	-0.00788865	36.4033	36.3986	36.4588	36.417	36.4325	36.4591
Q8N1G2	CMTR1		0.228175	-0.0152232	1.01061	sp|Q8N1G2|CMTR1_HUMAN	sp|Q8N1G2|CMTR1_HUMAN	Color2 [DarkGray]	1	4							20	20	20	317	317	317	9532	0	75037	10022000000	78	0.228175	0.972427	-0.0152232	-0.00751346	30.5909	30.5854	30.5205	30.5958	30.5548	30.5918
P30050	RPL12		0.23813	-0.0146306	1.01019	sp|P30050|RL12_HUMAN	sp|P30050|RL12_HUMAN	Color2 [DarkGray]	1	4							9	9	9	588	588	588	17818	0	19195	57409000000	80	0.23813	0.973657	-0.0146306	-0.0072279	33.0465	33.108	33.0949	33.0863	33.0789	33.1282
Q9H501	ESF1		0.280395	-0.0144831	1.01009	sp|Q9H501|ESF1_HUMAN	sp|Q9H501|ESF1_HUMAN	Color2 [DarkGray]	1	4							43	43	43	505	505	505	98795	0	32331	128230000000	322	0.280395	0.973062	-0.0144831	-0.00716708	34.2303	34.2197	34.2703	34.2375	34.244	34.2822
Q71UI9	H2AFV		0.0587818	-0.01415	1.00986	sp|Q71UI9|H2AV_HUMAN;sp|P0C0S5|H2AZ_HUMAN	sp|Q71UI9|H2AV_HUMAN;sp|P0C0S5|H2AZ_HUMAN	Color2 [DarkGray]	1	4							7	5	5	562	492	492	13509	0	11563	55216000000	118	0.0587818	0.974197	-0.01415	-0.00679199	33.152	32.9788	32.9473	33.0641	33.1191	32.9374
P62249	RPS16		0.118715	-0.0118917	1.00828	sp|P62249|RS16_HUMAN	sp|P62249|RS16_HUMAN	Color2 [DarkGray]	1	4							11	11	11	507	507	507	16445	0	55679	50067000000	77	0.118715	0.977751	-0.0118917	-0.00583931	32.864	32.8533	32.9463	32.888	32.8696	32.9417
O15381	NVL		0.338107	-0.0113589	1.0079	sp|O15381|NVL_HUMAN	sp|O15381|NVL_HUMAN	Color2 [DarkGray]	1	4							46	46	46	64	64	64	9505	0	32331	86649000000	322	0.338107	0.977277	-0.0113589	-0.00564031	33.6574	33.6868	33.6942	33.6901	33.677	33.7052
Q99575	POP1		0.121278	-0.00869751	1.00605	sp|Q99575|POP1_HUMAN	sp|Q99575|POP1_HUMAN	Color2 [DarkGray]	1	4							41	41	41	574	574	574	11471	0	32331	69852000000	290	0.121278	0.981123	-0.00869751	-0.00429258	33.3404	33.3528	33.4131	33.3883	33.3507	33.3934
P21796	VDAC1		0.0558465	-0.00704956	1.0049	sp|P21796|VDAC1_HUMAN	sp|P21796|VDAC1_HUMAN	Color2 [DarkGray]	1	4							8	8	8	392	392	392	30772	0	25736	8142600000	48	0.0558465	0.985225	-0.00704956	-0.00344961	30.2217	30.1081	30.1847	30.1724	30.1336	30.2297
P78406	RAE1		0.0121629	-0.00313377	1.00217	sp|P78406|RAE1L_HUMAN	sp|P78406|RAE1L_HUMAN	Color2 [DarkGray]	1	4							4	4	4	168	168	168	40968	0	13514	2744200000	15	0.0121629	0.995608	-0.00313377	-0.00150295	28.6949	28.6039	28.7832	28.6327	28.6266	28.8321
P05198	EIF2S1		0.0173026	-0.00152143	1.00106	sp|P05198|IF2A_HUMAN	sp|P05198|IF2A_HUMAN	Color2 [DarkGray]	1	4							16	16	16	603	603	603	36112	0	72212	9035300000	43	0.0173026	0.998329	-0.00152143	-0.000749768	30.4255	30.4002	30.4332	30.3725	30.4234	30.4675
Q96QK1	VPS35		0.00179951	-0.000417709	1.00029	sp|Q96QK1|VPS35_HUMAN	sp|Q96QK1|VPS35_HUMAN	Color2 [DarkGray]	1	4							15	15	15	269	269	269	91706	0	48923	4504600000	45	0.00179951	0.998996	-0.000417709	-0.000201232	29.5746	29.3525	29.4127	29.4115	29.4093	29.5202
Q9P258	RCC2		0.0143355	0.00106812	0.99926	sp|Q9P258|RCC2_HUMAN	sp|Q9P258|RCC2_HUMAN	Color2 [DarkGray]	1	4							29	29	29	623	623	623	56084	0	32331	119740000000	245	0.0143355	0.997941	0.00106812	0.000527552	34.1171	34.1342	34.1969	34.1569	34.1459	34.1422
P68400	CSNK2A1		0.0109897	0.00143814	0.999004	sp|P68400|CSK21_HUMAN;sp|Q8NEV1|CSK23_HUMAN	sp|P68400|CSK21_HUMAN;sp|Q8NEV1|CSK23_HUMAN	Color2 [DarkGray]	1	4							12	12	12	44	44	44	45143	0	1643	16803000000	69	0.0109897	0.997547	0.00143814	0.000703882	31.28	31.325	31.3621	31.2542	31.3306	31.3779
Q92598	HSPH1		0.00982956	0.00308418	0.997864	sp|Q92598|HS105_HUMAN	sp|Q92598|HS105_HUMAN	Color2 [DarkGray]	1	4							6	6	5	128	128	112	96864	0	25982	1242000000	19	0.00982956	0.994924	0.00308418	0.00146632	27.6218	27.3957	27.6533	27.4723	27.68	27.5093
Q96EU6	RRP36		0.0849593	0.00923284	0.993621	sp|Q96EU6|RRP36_HUMAN	sp|Q96EU6|RRP36_HUMAN	Color2 [DarkGray]	1	4							18	18	17	575	575	575	29823	0	18502	13253000000	101	0.0849593	0.98079	0.00923284	0.0045292	30.9076	31.0062	31.0336	30.9675	30.9815	30.9708
Q6NW34	NEPRO		0.180262	0.0105012	0.992748	sp|Q6NW34|NEPRO_HUMAN	sp|Q6NW34|NEPRO_HUMAN	Color2 [DarkGray]	1	4							23	23	23	384	384	384	64551	0	16777	17120000000	132	0.180262	0.978831	0.0105012	0.00519307	31.3642	31.3617	31.3269	31.374	31.3377	31.3097
Q9GZS1	POLR1E		0.0916034	0.0157077	0.989171	sp|Q9GZS1|RPA49_HUMAN	sp|Q9GZS1|RPA49_HUMAN	Color2 [DarkGray]	1	4							16	16	16	405	405	405	53961	0	15934	25459000000	95	0.0916034	0.972861	0.0157077	0.00762096	31.8675	31.8696	32.0346	31.8599	31.9486	31.9162
Q9BWF3	RBM4		0.0576165	0.0174262	0.987994	sp|Q9BWF3|RBM4_HUMAN;sp|Q9BQ04|RBM4B_HUMAN	sp|Q9BWF3|RBM4_HUMAN;sp|Q9BQ04|RBM4B_HUMAN	Color2 [DarkGray]	1	4							9	9	9	429	429	429	40313	0	10598	2986400000	21	0.0576165	0.971495	0.0174262	0.00828008	28.701	28.7738	28.9867	28.7764	28.7153	28.9176
Q7KZF4	SND1		0.430261	0.0186119	0.987182	sp|Q7KZF4|SND1_HUMAN	sp|Q7KZF4|SND1_HUMAN	Color2 [DarkGray]	1	4							29	29	29	47	47	47	102	0	21868	18624000000	148	0.430261	0.968318	0.0186119	0.00922066	31.4937	31.5027	31.4494	31.4477	31.4658	31.4766
Q9NY12	GAR1		0.231927	0.0198682	0.986323	sp|Q9NY12|GAR1_HUMAN	sp|Q9NY12|GAR1_HUMAN	Color2 [DarkGray]	1	4							11	11	11	373	373	373	22348	0	13596	138480000000	121	0.231927	0.968035	0.0198682	0.00976991	34.3695	34.373	34.3815	34.4149	34.2995	34.3501
Q9P287	BCCIP		0.28391	0.0219014	0.984934	sp|Q9P287|BCCIP_HUMAN	sp|Q9P287|BCCIP_HUMAN	Color2 [DarkGray]	1	4							11	11	11	497	497	497	35979	0	18788	21345000000	79	0.28391	0.964038	0.0219014	0.0107831	31.6282	31.7321	31.6697	31.6408	31.6664	31.6572
Q8IY81	FTSJ3		0.742525	0.0280762	0.980727	sp|Q8IY81|SPB1_HUMAN	sp|Q8IY81|SPB1_HUMAN	Color2 [DarkGray]	1	4							44	44	44	54	54	54	96557	0	32331	452170000000	546	0.742525	0.950799	0.0280762	0.0139174	36.0991	36.0416	36.0812	36.0431	36.0529	36.0417
O95478	NSA2		0.230551	0.0289154	0.980157	sp|O95478|NSA2_HUMAN	sp|O95478|NSA2_HUMAN	Color2 [DarkGray]	1	4							16	16	16	542	542	542	30065	0	99905	70139000000	137	0.230551	0.950282	0.0289154	0.0141108	33.3931	33.34	33.4375	33.3255	33.3166	33.4417
P19784	CSNK2A2		0.253719	0.0291646	0.979988	sp|P19784|CSK22_HUMAN	sp|P19784|CSK22_HUMAN	Color2 [DarkGray]	1	4							18	18	18	62	62	62	41213	0	1006	23104000000	108	0.253719	0.949735	0.0291646	0.014257	31.7266	31.7656	31.8139	31.7585	31.7939	31.6663
P22234	PAICS		0.187107	0.0307426	0.978916	sp|P22234|PUR6_HUMAN	sp|P22234|PUR6_HUMAN	Color2 [DarkGray]	1	4							11	11	11	365	365	365	47079	0	53984	2858500000	27	0.187107	0.946982	0.0307426	0.0149035	28.7407	28.7191	28.8895	28.6957	28.8092	28.7521
Q9GZR7	DDX24		0.847628	0.0361048	0.975285	sp|Q9GZR7|DDX24_HUMAN	sp|Q9GZR7|DDX24_HUMAN	Color2 [DarkGray]	1	4							63	63	63	73	73	73	96331	0	32331	274880000000	567	0.847628	0.932883	0.0361048	0.0178756	35.3301	35.3673	35.3973	35.3344	35.3302	35.3218
P11586	MTHFD1		0.236801	0.0364927	0.975022	sp|P11586|C1TC_HUMAN	sp|P11586|C1TC_HUMAN	Color2 [DarkGray]	1	4							15	15	15	213	213	213	10156	0	4999	5320300000	56	0.236801	0.932802	0.0364927	0.0177095	29.7334	29.648	29.6487	29.573	29.6015	29.7461
O00139	KIF2A		0.197821	0.0365067	0.975013	sp|O00139|KIF2A_HUMAN	sp|O00139|KIF2A_HUMAN	Color2 [DarkGray]	1	4							20	18	17	392	365	344	79954	0	88892	10093000000	64	0.197821	0.932821	0.0365067	0.0176277	30.7103	30.6047	30.4783	30.5922	30.5158	30.5758
P62701	RPS4X		0.932527	0.0455729	0.968905	sp|P62701|RS4X_HUMAN;sp|Q8TD47|RS4Y2_HUMAN;sp|P22090|RS4Y1_HUMAN	sp|P62701|RS4X_HUMAN	Color2 [DarkGray]	1	4							24	24	24	631	631	631	29597	0	26719	142240000000	253	0.932527	0.915889	0.0455729	0.0225291	34.4029	34.4	34.4693	34.3757	34.3748	34.3849
P61221	ABCE1		0.33803	0.0459092	0.968679	sp|P61221|ABCE1_HUMAN	sp|P61221|ABCE1_HUMAN	Color2 [DarkGray]	1	4							11	11	11	295	295	295	67314	0	76487	6172800000	50	0.33803	0.916101	0.0459092	0.0223282	29.8367	29.9507	29.9071	29.8315	29.7864	29.9389
Q86XP3	DDX42		0.300958	0.0465698	0.968236	sp|Q86XP3|DDX42_HUMAN	sp|Q86XP3|DDX42_HUMAN	Color2 [DarkGray]	1	4							25	25	25	409	409	409	10297	0	21404	18701000000	105	0.300958	0.916537	0.0465698	0.0225751	31.5042	31.4421	31.5662	31.5592	31.4233	31.3903
Q14676	MDC1		0.107106	0.0531127	0.963855	sp|Q14676|MDC1_HUMAN	sp|Q14676|MDC1_HUMAN	Color2 [DarkGray]	1	4							5	5	5	39	39	39	22666	0	20072	1122500000	18	0.107106	0.908633	0.0531127	0.0243749	27.4796	27.7075	27.096	27.3996	27.3729	27.3513
Q9NQZ2	UTP3		0.725274	0.0547473	0.962763	sp|Q9NQZ2|SAS10_HUMAN	sp|Q9NQZ2|SAS10_HUMAN	Color2 [DarkGray]	1	4							24	24	24	384	384	384	54557	0	32331	145780000000	289	0.725274	0.904461	0.0547473	0.0269088	34.4478	34.4634	34.4797	34.4059	34.3528	34.468
Q96BK5	PINX1		0.281146	0.0558802	0.962007	sp|Q96BK5|PINX1_HUMAN	sp|Q96BK5|PINX1_HUMAN	Color2 [DarkGray]	1	4							10	10	10	427	427	427	37034	0	14523	12609000000	67	0.281146	0.90398	0.0558802	0.0268653	30.8624	30.9319	31.0493	30.9395	30.9609	30.7756
Q9UG63	ABCF2		0.417295	0.0580692	0.960549	sp|Q9UG63|ABCF2_HUMAN	sp|Q9UG63|ABCF2_HUMAN	Color2 [DarkGray]	1	4							7	7	7	124	124	124	71289	0	14506	2265500000	22	0.417295	0.899746	0.0580692	0.0281992	28.4702	28.3889	28.4461	28.4247	28.269	28.4373
Q07021	C1QBP		0.376722	0.0601241	0.959182	sp|Q07021|C1QBP_HUMAN	sp|Q07021|C1QBP_HUMAN	Color2 [DarkGray]	1	4							5	5	5	436	436	436	31362	0	4076	1571100000	26	0.376722	0.89656	0.0601241	0.0290881	28.0327	27.9813	27.8201	27.8817	27.8523	27.9197
O60942	RNGTT		0.40411	0.061718	0.958122	sp|O60942|MCE1_HUMAN	sp|O60942|MCE1_HUMAN	Color2 [DarkGray]	1	4							13	13	13	29	29	29	68556	0	38367	5284800000	42	0.40411	0.893161	0.061718	0.0298915	29.6424	29.7962	29.5788	29.6023	29.6094	29.6206
Q9BVP2	GNL3		1.88914	0.0643934	0.956347	sp|Q9BVP2|GNL3_HUMAN	sp|Q9BVP2|GNL3_HUMAN	Color2 [DarkGray]	1	4							37	37	37	648	648	648	61992	0	32331	388450000000	423	1.88914	0.881268	0.0643934	0.031956	35.8684	35.8507	35.8775	35.7968	35.7814	35.8253
P46940	IQGAP1		0.0451061	0.0667712	0.954772	sp|P46940|IQGA1_HUMAN	sp|P46940|IQGA1_HUMAN	Color2 [DarkGray]	1	4							4	4	4	46	46	46	18925	0	12219	229490000	12	0.0451061	0.904326	0.0667712	0.0266466	26.2696	25.7717	24.571	25.545	25.403	25.4639
Q96HI0	SENP5		0.348177	0.0687981	0.953432	sp|Q96HI0|SENP5_HUMAN	sp|Q96HI0|SENP5_HUMAN	Color2 [DarkGray]	1	4							12	12	12	23	23	23	86692	0	14725	6921500000	53	0.348177	0.876262	0.0687981	0.0330446	30.1433	30.0558	30.0526	29.908	30.163	29.9743
P02545	LMNA		1.80412	0.0714162	0.951703	sp|P02545|LMNA_HUMAN	sp|P02545|LMNA_HUMAN	Color2 [DarkGray]	1	4							39	39	39	518	518	518	74139	0	32049	69141000000	210	1.80412	0.863877	0.0714162	0.0353947	33.3893	33.4069	33.403	33.295	33.3402	33.3498
Q9Y450	HBS1L		0.383527	0.0760263	0.948667	sp|Q9Y450|HBS1L_HUMAN	sp|Q9Y450|HBS1L_HUMAN	Color2 [DarkGray]	1	4							7	7	7	159	159	159	75472	0	31116	3707600000	31	0.383527	0.859632	0.0760263	0.0364916	29.1549	29.1123	29.2546	28.9898	29.0697	29.2342
Q15404	RSU1		0.321317	0.0802167	0.945916	sp|Q15404|RSU1_HUMAN	sp|Q15404|RSU1_HUMAN	Color2 [DarkGray]	1	4							6	6	6	455	455	455	3154	0	45738	1236700000	33	0.321317	0.852348	0.0802167	0.0381549	27.5189	27.7764	27.4422	27.5196	27.511	27.4663
Q14697	GANAB		0.144651	0.0838566	0.943532	sp|Q14697|GANAB_HUMAN	sp|Q14697|GANAB_HUMAN	Color2 [DarkGray]	1	4							13	13	13	236	236	236	10687	0	32092	1741500000	28	0.144651	0.852284	0.0838566	0.037854	27.7936	28.0622	28.3309	28.1358	28.1193	27.68
P62899	RPL31		0.388246	0.0870616	0.941438	sp|P62899|RL31_HUMAN	sp|P62899|RL31_HUMAN	Color2 [DarkGray]	1	4							5	5	5	464	464	464	14463	0	12689	10086000000	24	0.388246	0.837682	0.0870616	0.0415668	30.5324	30.5854	30.7696	30.4962	30.4665	30.6636
Q96T76	MMS19		0.178386	0.0904204	0.939249	sp|Q96T76|MMS19_HUMAN	sp|Q96T76|MMS19_HUMAN	Color2 [DarkGray]	1	4							11	11	11	21	21	21	11329	0	3838	1421000000	39	0.178386	0.838123	0.0904204	0.0412392	27.9254	27.8922	27.5622	27.914	27.791	27.4036
Q92878	RAD50		1.11441	0.0906607	0.939093	sp|Q92878|RAD50_HUMAN	sp|Q92878|RAD50_HUMAN	Color2 [DarkGray]	1	4							27	27	27	234	234	234	15389	0	13531	14137000000	119	1.11441	0.821772	0.0906607	0.0444795	31.0916	31.0885	31.1563	31.0392	30.9607	31.0644
P26196	DDX6		0.756786	0.0937589	0.937078	sp|P26196|DDX6_HUMAN	sp|P26196|DDX6_HUMAN	Color2 [DarkGray]	1	4							7	7	7	311	311	311	54416	0	69835	3249200000	29	0.756786	0.816778	0.0937589	0.0455814	28.9565	28.9876	29.0617	28.9893	28.8244	28.9108
Q13206	DDX10		2.98338	0.0943756	0.936678	sp|Q13206|DDX10_HUMAN	sp|Q13206|DDX10_HUMAN	Color2 [DarkGray]	1	4							55	55	55	63	63	63	10089	0	32331	226040000000	506	2.98338	0.810693	0.0943756	0.046928	35.1151	35.1086	35.1191	35.0254	34.9993	35.035
Q14011	CIRBP		0.26389	0.0972373	0.934821	sp|Q14011|CIRBP_HUMAN	sp|Q14011|CIRBP_HUMAN	Color2 [DarkGray]	1	4							3	3	3	262	262	262	18648	0	12337	2047000000	16	0.26389	0.817355	0.0972373	0.0452884	28.4621	28.2514	28.2689	28.1859	28.4754	28.0293
O00629	KPNA4		0.844057	0.0992775	0.9335	sp|O00629|IMA3_HUMAN	sp|O00629|IMA3_HUMAN	Color2 [DarkGray]	1	4							2	2	2	6	6	6	57886	0	76455	668170000	25	0.844057	0.804615	0.0992775	0.0483195	26.8247	26.6865	26.6462	26.6355	26.6119	26.6122
P62280	RPS11		1.01002	0.099617	0.933281	sp|P62280|RS11_HUMAN	sp|P62280|RS11_HUMAN	Color2 [DarkGray]	1	4							13	13	13	671	671	671	18431	0	91131	55834000000	90	1.01002	0.803089	0.099617	0.048682	33.0428	33.0993	33.1362	33.0032	32.9238	33.0525
P62829	RPL23		1.22709	0.100581	0.932657	sp|P62829|RL23_HUMAN	sp|P62829|RL23_HUMAN	Color2 [DarkGray]	1	4							8	8	8	407	407	407	14865	0	48944	47522000000	75	1.22709	0.800837	0.100581	0.0493405	32.8244	32.8322	32.8836	32.7691	32.6797	32.7897
Q9NV31	IMP3		2.04681	0.101257	0.93222	sp|Q9NV31|IMP3_HUMAN	sp|Q9NV31|IMP3_HUMAN	Color2 [DarkGray]	1	4							13	13	13	728	728	728	2185	0	11491	79911000000	131	2.04681	0.79776	0.101257	0.0500946	33.6345	33.585	33.6131	33.5105	33.4818	33.5365
Q9H8H2	DDX31		2.37745	0.101412	0.93212	sp|Q9H8H2|DDX31_HUMAN	sp|Q9H8H2|DDX31_HUMAN	Color2 [DarkGray]	1	4							36	36	36	458	458	458	94086	0	32331	72275000000	239	2.37745	0.797645	0.101412	0.0502723	33.4857	33.4933	33.4512	33.3967	33.3714	33.3578
O14744	PRMT5		0.24555	0.101727	0.931917	sp|O14744|ANM5_HUMAN	sp|O14744|ANM5_HUMAN	Color2 [DarkGray]	1	4							6	6	6	155	155	155	72683	0	11913	1219000000	14	0.24555	0.810495	0.101727	0.0470137	27.3215	27.8692	27.5292	27.5353	27.4089	27.4704
Q9BYG3	NIFK		2.37006	0.101777	0.931884	sp|Q9BYG3|MK67I_HUMAN	sp|Q9BYG3|MK67I_HUMAN	Color2 [DarkGray]	1	4							26	26	26	717	717	717	34222	0	32331	153660000000	268	2.37006	0.797657	0.101777	0.0504497	34.5718	34.5281	34.5832	34.4626	34.4502	34.465
Q7L1Q6	BZW1		0.556894	0.103112	0.931023	sp|Q7L1Q6|BZW1_HUMAN	sp|Q7L1Q6|BZW1_HUMAN	Color2 [DarkGray]	1	4							10	10	9	363	363	346	48043	0	30847	3564400000	55	0.556894	0.800378	0.103112	0.0495235	29.1975	29.0706	29.1306	29.0325	28.9013	29.1556
P41091	EIF2S3		1.00888	0.106061	0.929122	sp|P41091|IF2G_HUMAN;sp|Q2VIR3|IF2GL_HUMAN	sp|P41091|IF2G_HUMAN;sp|Q2VIR3|IF2GL_HUMAN	Color2 [DarkGray]	1	4							14	14	14	468	468	468	51109	0	13453	17291000000	72	1.00888	0.791552	0.106061	0.0517538	31.4628	31.3385	31.4497	31.3462	31.2521	31.3345
P30153	PPP2R1A		1.00322	0.107978	0.927888	sp|P30153|2AAA_HUMAN	sp|P30153|2AAA_HUMAN	Color2 [DarkGray]	1	4							14	14	9	301	301	194	65308	0	47275	2444200000	49	1.00322	0.788319	0.107978	0.0526596	28.6404	28.6086	28.5022	28.4199	28.4956	28.5118
P61353	RPL27		1.31369	0.108654	0.927453	sp|P61353|RL27_HUMAN	sp|P61353|RL27_HUMAN	Color2 [DarkGray]	1	4							10	10	10	544	544	544	15798	0	14342	82461000000	96	1.31369	0.786179	0.108654	0.0532948	33.7313	33.6084	33.6629	33.5318	33.5852	33.5596
O95819	MAP4K4		0.424505	0.110692	0.926144	sp|O95819|M4K4_HUMAN;sp|Q8N4C8|MINK1_HUMAN;sp|Q9UKE5|TNIK_HUMAN	sp|O95819|M4K4_HUMAN;sp|Q8N4C8|MINK1_HUMAN;sp|Q9UKE5|TNIK_HUMAN	Color2 [DarkGray]	1	4							2	2	2	32	32	32	1421	0	10236	852540000	12	0.424505	0.789544	0.110692	0.0524281	27.0473	27.0832	27.0797	27.0417	27.0963	26.7402
Q8NEF9	SRFBP1		2.65105	0.113431	0.924387	sp|Q8NEF9|SRFB1_HUMAN	sp|Q8NEF9|SRFB1_HUMAN	Color2 [DarkGray]	1	4							13	13	13	317	317	317	48633	0	13718	25195000000	78	2.65105	0.773343	0.113431	0.0562576	31.9387	31.9579	31.9922	31.8459	31.844	31.8585
P23193	TCEA1		1.33681	0.113713	0.924206	sp|P23193|TCEA1_HUMAN	sp|P23193|TCEA1_HUMAN	Color2 [DarkGray]	1	4							14	14	14	475	475	475	33969	0	1224	21112000000	86	1.33681	0.775523	0.113713	0.0557473	31.7134	31.6715	31.7309	31.6067	31.5236	31.6444
P62136	PPP1CA		0.578732	0.113856	0.924115	sp|P62136|PP1A_HUMAN	sp|P62136|PP1A_HUMAN	Color2 [DarkGray]	1	4							24	9	5	709	412	245	37512	0	53272	10077000000	65	0.578732	0.781419	0.113856	0.0545377	30.7118	30.4944	30.6914	30.5715	30.5731	30.4113
Q3ZCM7	TUBB8		0.549388	0.115422	0.923112	sp|Q3ZCM7|TBB8_HUMAN	sp|Q3ZCM7|TBB8_HUMAN	Color2 [DarkGray]	1	4							10	2	2	227	74	74	49775	0	81321	5374500000	18	0.549388	0.778309	0.115422	0.0551475	29.8043	29.5673	29.8133	29.5462	29.5902	29.7022
O43615	TIMM44		0.376273	0.116664	0.922318	sp|O43615|TIM44_HUMAN	sp|O43615|TIM44_HUMAN	Color2 [DarkGray]	1	4							5	5	5	155	155	155	51355	0	20251	925990000	19	0.376273	0.780652	0.116664	0.0547698	27.0947	27.2231	27.3273	26.9446	27.3147	27.0358
P25205	MCM3		2.46968	0.118387	0.921217	sp|P25205|MCM3_HUMAN	sp|P25205|MCM3_HUMAN	Color2 [DarkGray]	1	4							39	39	39	558	558	558	9098	0	32331	80628000000	273	2.46968	0.762875	0.118387	0.0586357	33.6424	33.6344	33.6488	33.4973	33.5138	33.5593
Q9HAV4	XPO5		0.865322	0.119968	0.920208	sp|Q9HAV4|XPO5_HUMAN	sp|Q9HAV4|XPO5_HUMAN	Color2 [DarkGray]	1	4							17	17	17	227	227	227	13631	0	76774	3115400000	55	0.865322	0.764374	0.119968	0.0581104	28.9397	29.0312	28.8699	28.7381	28.8753	28.8675
Q12931	TRAP1		0.768704	0.122093	0.918854	sp|Q12931|TRAP1_HUMAN	sp|Q12931|TRAP1_HUMAN	Color2 [DarkGray]	1	4							13	13	13	294	294	294	80109	0	56671	4539000000	52	0.768704	0.761845	0.122093	0.0588929	29.3564	29.5604	29.5703	29.4101	29.3336	29.3771
Q9NXF1	TEX10		2.09563	0.127032	0.915713	sp|Q9NXF1|TEX10_HUMAN	sp|Q9NXF1|TEX10_HUMAN	Color2 [DarkGray]	1	4							39	39	39	548	548	548	10567	0	32331	85529000000	304	2.09563	0.746692	0.127032	0.0627038	33.7304	33.6895	33.7784	33.6083	33.5994	33.6096
P14635	CCNB1		0.808334	0.128149	0.915005	sp|P14635|CCNB1_HUMAN	sp|P14635|CCNB1_HUMAN	Color2 [DarkGray]	1	4							4	4	4	178	178	178	48337	0	10269	1092900000	16	0.808334	0.749312	0.128149	0.0618082	27.4981	27.4593	27.3663	27.231	27.2736	27.4347
O00566	MPHOSPH10		2.99028	0.129805	0.913955	sp|O00566|MPP10_HUMAN	sp|O00566|MPP10_HUMAN	Color2 [DarkGray]	1	4							26	26	26	399	399	399	78863	0	32331	368830000000	310	2.99028	0.739975	0.129805	0.0644142	35.8173	35.8044	35.8539	35.6912	35.6932	35.7017
P12236	SLC25A6		0.817824	0.130466	0.913536	sp|P12236|ADT3_HUMAN	sp|P12236|ADT3_HUMAN	Color2 [DarkGray]	1	4							11	2	2	305	97	97	32866	57904	44757	2169800000	21	0.817824	0.746257	0.130466	0.0629097	28.2194	28.0396	28.129	27.9909	27.9121	28.0936
Q9P031	CCDC59		1.24048	0.131766	0.912714	sp|Q9P031|TAP26_HUMAN	sp|Q9P031|TAP26_HUMAN	Color2 [DarkGray]	1	4							12	12	12	448	448	448	28669	0	17475	17882000000	57	1.24048	0.739811	0.131766	0.0642799	31.4545	31.4679	31.4919	31.3389	31.2557	31.4243
Q9P275	USP36		1.73358	0.133601	0.911553	sp|Q9P275|UBP36_HUMAN;REV__sp|Q8NC56|LEMD2_HUMAN	sp|Q9P275|UBP36_HUMAN	Color2 [DarkGray]	1	4							51	51	51	509	509	509	12265	0	32331	89763000000	277	1.73358	0.736977	0.133601	0.0656581	33.7877	33.8149	33.8121	33.6592	33.6199	33.7348
Q9BS16	CENPK		0.553273	0.136543	0.909696	sp|Q9BS16|CENPK_HUMAN	sp|Q9BS16|CENPK_HUMAN	Color2 [DarkGray]	1	4							3	3	3	197	197	197	31655	0	21451	958690000	16	0.553273	0.739346	0.136543	0.0647336	27.3598	27.0886	27.3129	27.2055	26.9783	27.168
Q9NRW3	APOBEC3C		1.05642	0.13693	0.909452	sp|Q9NRW3|ABC3C_HUMAN;sp|Q8IUX4|ABC3F_HUMAN;sp|Q96AK3|ABC3D_HUMAN	sp|Q9NRW3|ABC3C_HUMAN	Color2 [DarkGray]	1	4							4	4	4	353	353	353	22826	0	26745	2829700000	23	1.05642	0.734708	0.13693	0.0664416	28.7559	28.8167	28.882	28.7469	28.7111	28.5859
P62263	RPS14		2.1476	0.137806	0.9089	sp|P62263|RS14_HUMAN	sp|P62263|RS14_HUMAN	Color2 [DarkGray]	1	4							10	10	10	43	43	43	16273	0	12037	52845000000	99	2.1476	0.72771	0.137806	0.0679795	33.0675	32.991	33.0596	32.8772	32.9134	32.914
P05141	SLC25A5		1.84491	0.14001	0.907513	sp|P05141|ADT2_HUMAN;sp|Q9H0C2|ADT4_HUMAN	sp|P05141|ADT2_HUMAN	Color2 [DarkGray]	1	4							13	13	4	369	369	161	32852	0	2953	19266000000	61	1.84491	0.723926	0.14001	0.068843	31.5611	31.6366	31.5786	31.5003	31.4385	31.4174
Q8N3U4	STAG2		0.558801	0.140959	0.906916	sp|Q8N3U4|STAG2_HUMAN;sp|Q9UJ98|STAG3_HUMAN;sp|Q8WVM7|STAG1_HUMAN	sp|Q8N3U4|STAG2_HUMAN	Color2 [DarkGray]	1	4							19	19	19	221	221	221	14132	0	89869	7653500000	67	0.558801	0.733855	0.140959	0.066746	30.4256	30.2086	30.1839	30.2754	30.1261	29.9937
P46782	RPS5		1.6508	0.141705	0.906448	sp|P46782|RS5_HUMAN	sp|P46782|RS5_HUMAN	Color2 [DarkGray]	1	4							13	13	13	588	588	588	22876	0	23052	55083000000	139	1.6508	0.722112	0.141705	0.0694924	33.0566	33.1447	33.079	32.9988	32.9569	32.8993
Q9NU22	MDN1		3.87752	0.142897	0.905698	sp|Q9NU22|MDN1_HUMAN;REV__sp|P21359|NF1_HUMAN	sp|Q9NU22|MDN1_HUMAN	Color2 [DarkGray]	1	4							148	148	148	396	396	396	63281	0	32331	103020000000	750	3.87752	0.715466	0.142897	0.0710976	34.0047	34.0031	34.0269	33.8719	33.8567	33.8775
P62750	RPL23A		2.03553	0.152365	0.899774	sp|P62750|RL23A_HUMAN	sp|P62750|RL23A_HUMAN	Color2 [DarkGray]	1	4							13	13	13	474	474	474	17695	0	10889	54735000000	108	2.03553	0.699106	0.152365	0.074971	33.0844	33.07	33.1453	32.9103	32.9439	32.9884
Q8IUF8	RIOX2		2.7086	0.154813	0.898249	sp|Q8IUF8|MINA_HUMAN	sp|Q8IUF8|MINA_HUMAN	Color2 [DarkGray]	1	4							17	17	17	417	417	417	528	0	77291	12034000000	71	2.7086	0.691989	0.154813	0.076585	30.9536	30.9312	30.9066	30.7948	30.7425	30.7897
Q16778	HIST2H2BE		2.91472	0.156041	0.897484	sp|Q16778|H2B2E_HUMAN;sp|P33778|H2B1B_HUMAN;sp|P23527|H2B1O_HUMAN;sp|Q8N257|H2B3B_HUMAN;sp|Q96A08|H2B1A_HUMAN;sp|Q6DRA6|H2B2D_HUMAN;sp|Q6DN03|H2B2C_HUMAN	sp|Q16778|H2B2E_HUMAN;sp|P33778|H2B1B_HUMAN;sp|P23527|H2B1O_HUMAN;sp|Q8N257|H2B3B_HUMAN;sp|Q96A08|H2B1A_HUMAN	Color2 [DarkGray]	1	4							14	14	0	698	698	0	1392	0	81335	585910000000	529	2.91472	0.690809	0.156041	0.0772835	36.4233	36.4147	36.4327	36.2396	36.3021	36.2609
Q9NY93	DDX56		2.76396	0.157359	0.896665	sp|Q9NY93|DDX56_HUMAN	sp|Q9NY93|DDX56_HUMAN	Color2 [DarkGray]	1	4							34	34	34	607	607	607	61589	0	32331	231490000000	336	2.76396	0.68885	0.157359	0.0778587	35.206	35.1542	35.1531	35.0086	34.9963	35.0363
Q9Y221	NIP7		1.79366	0.159575	0.895289	sp|Q9Y221|NIP7_HUMAN	sp|Q9Y221|NIP7_HUMAN	Color2 [DarkGray]	1	4							13	13	13	844	844	844	20462	0	28352	103370000000	138	1.79366	0.68817	0.159575	0.0782286	34.0178	33.9788	34.0457	33.853	33.795	33.9155
Q9ULW3	ABT1		1.23925	0.16029	0.894845	sp|Q9ULW3|ABT1_HUMAN	sp|Q9ULW3|ABT1_HUMAN	Color2 [DarkGray]	1	4							16	16	16	691	691	691	31079	0	98282	57799000000	111	1.23925	0.68823	0.16029	0.0777826	33.0389	33.2113	33.2128	32.9625	32.9917	33.0279
Q9H7B2	RPF2		3.34975	0.161336	0.894196	sp|Q9H7B2|RPF2_HUMAN	sp|Q9H7B2|RPF2_HUMAN	Color2 [DarkGray]	1	4							24	24	24	565	565	565	35582	0	32331	210380000000	413	3.34975	0.681159	0.161336	0.0800593	35.0145	34.9895	35.0303	34.8562	34.8314	34.8627
Q9NRH3	TUBG2		0.19448	0.161469	0.894114	sp|Q9NRH3|TBG2_HUMAN;sp|P23258|TBG1_HUMAN	sp|Q9NRH3|TBG2_HUMAN;sp|P23258|TBG1_HUMAN	Color2 [DarkGray]	1	4							2	2	2	106	106	106	51091	0	17346	207290000	13	0.19448	0.721858	0.161469	0.0696383	25.1618	24.9654	24.9931	24.2723	25.3147	25.0489
Q9NSI2	FAM207A		2.4209	0.162573	0.89343	sp|Q9NSI2|F207A_HUMAN	sp|Q9NSI2|F207A_HUMAN	Color2 [DarkGray]	1	4							14	14	14	50	50	50	25456	0	10179	17692000000	91	2.4209	0.680714	0.162573	0.0802069	31.4749	31.5162	31.4301	31.2946	31.3087	31.3302
P38919	EIF4A3		2.78886	0.164407	0.892295	sp|P38919|IF4A3_HUMAN	sp|P38919|IF4A3_HUMAN	Color2 [DarkGray]	1	4							24	22	22	577	518	518	46871	0	16402	50658000000	162	2.78886	0.676905	0.164407	0.0813214	32.9477	32.9813	33.0129	32.8354	32.7983	32.815
Q96GQ7	DDX27		2.67039	0.165593	0.891562	sp|Q96GQ7|DDX27_HUMAN	sp|Q96GQ7|DDX27_HUMAN	Color2 [DarkGray]	1	4							55	55	55	59	59	59	89834	0	32331	449410000000	540	2.67039	0.674914	0.165593	0.0818354	36.0982	36.1259	36.1541	35.935	35.9535	35.9929
Q14137	BOP1		3.06597	0.165633	0.891537	sp|Q14137|BOP1_HUMAN	sp|Q14137|BOP1_HUMAN	Color2 [DarkGray]	1	4							47	47	47	688	688	688	83629	0	32331	458700000000	559	3.06597	0.674177	0.165633	0.0820578	36.1527	36.1509	36.2004	36.0034	35.9864	36.0173
P20042	EIF2S2		1.31995	0.167548	0.890355	sp|P20042|IF2B_HUMAN	sp|P20042|IF2B_HUMAN	Color2 [DarkGray]	1	4							6	6	6	201	201	201	38388	0	12885	1999800000	18	1.31995	0.677288	0.167548	0.0813564	28.3721	28.2422	28.411	28.1543	28.1344	28.2341
Q14978	NOLC1		1.96141	0.17303	0.886978	sp|Q14978|NOLC1_HUMAN	sp|Q14978|NOLC1_HUMAN	Color2 [DarkGray]	1	4							25	25	25	263	263	263	73602	0	28029	642430000000	452	1.96141	0.664757	0.17303	0.0848783	36.6885	36.5974	36.7057	36.4746	36.4694	36.5285
Q96G21	IMP4		3.72023	0.175063	0.885729	sp|Q96G21|IMP4_HUMAN	sp|Q96G21|IMP4_HUMAN	Color2 [DarkGray]	1	4							18	18	18	646	646	646	33756	0	17799	111310000000	157	3.72023	0.659104	0.175063	0.0869547	34.1023	34.124	34.0926	33.9203	33.9501	33.9233
Q9UHA3	RSL24D1		1.60328	0.176791	0.884669	sp|Q9UHA3|RLP24_HUMAN	sp|Q9UHA3|RLP24_HUMAN	Color2 [DarkGray]	1	4							5	5	5	215	215	215	19621	0	7529	9819600000	33	1.60328	0.660337	0.176791	0.086217	30.6082	30.6119	30.6938	30.4084	30.5444	30.4307
Q92973	TNPO1		1.4632	0.177711	0.884105	sp|Q92973|TNPO1_HUMAN	sp|Q92973|TNPO1_HUMAN	Color2 [DarkGray]	1	4							13	13	9	233	233	171	10235	0	37183	3602700000	40	1.4632	0.659971	0.177711	0.0864199	29.1566	29.2559	29.07	29.0053	28.9946	28.9494
Q01813	PFKP		0.607929	0.178441	0.883658	sp|Q01813|PFKAP_HUMAN	sp|Q01813|PFKAP_HUMAN	Color2 [DarkGray]	1	4							12	11	10	205	181	17	85595	0	37536	2200700000	18	0.607929	0.668172	0.178441	0.0837117	28.5048	28.2721	28.5877	28.094	28.3521	28.3832
O60832	DKC1		4.124	0.179944	0.882737	sp|O60832|DKC1_HUMAN	sp|O60832|DKC1_HUMAN	Color2 [DarkGray]	1	4							50	50	50	805	805	805	57673	0	32331	1197400000000	640	4.124	0.649565	0.179944	0.0894903	37.5484	37.5497	37.573	37.3793	37.3637	37.3883
A6NHQ2	FBLL1		1.50834	0.185561	0.879307	sp|A6NHQ2|FBLL1_HUMAN	sp|A6NHQ2|FBLL1_HUMAN	Color2 [DarkGray]	1	4							3	2	2	72	39	39	34803	0	74887	107270000000	39	1.50834	0.647292	0.185561	0.0902145	34.0827	34.1659	34.0208	33.9532	33.8287	33.9308
P38117	ETFB		1.30391	0.185673	0.879239	sp|P38117|ETFB_HUMAN	sp|P38117|ETFB_HUMAN	Color2 [DarkGray]	1	4							5	5	5	259	259	259	27843	0	11218	2142600000	16	1.30391	0.648225	0.185673	0.0898397	28.3562	28.4112	28.5588	28.2029	28.2981	28.2681
Q9NR30	DDX21		3.07458	0.189214	0.877083	sp|Q9NR30|DDX21_HUMAN	sp|Q9NR30|DDX21_HUMAN	Color2 [DarkGray]	1	4							86	86	83	737	737	714	87343	0	32331	3664200000000	2871	3.07458	0.634313	0.189214	0.0936234	39.1569	39.157	39.2056	38.9729	38.9684	39.0106
P22087	FBL		3.73464	0.194836	0.873672	sp|P22087|FBRL_HUMAN	sp|P22087|FBRL_HUMAN	Color2 [DarkGray]	1	4							25	25	24	71	71	676	33784	0	32331	1461400000000	1300	3.73464	0.622851	0.194836	0.09671	37.8251	37.7908	37.794	37.5948	37.6033	37.6272
Q9NX58	LYAR		2.37056	0.19547	0.873288	sp|Q9NX58|LYAR_HUMAN	sp|Q9NX58|LYAR_HUMAN	Color2 [DarkGray]	1	4							34	34	34	644	644	644	43614	0	32331	315170000000	452	2.37056	0.625279	0.19547	0.096129	35.566	35.5617	35.6475	35.3958	35.3647	35.4283
Q9Y5J1	UTP18		2.86157	0.198358	0.871542	sp|Q9Y5J1|UTP18_HUMAN	sp|Q9Y5J1|UTP18_HUMAN	Color2 [DarkGray]	1	4							30	30	30	665	665	665	62003	0	32331	362110000000	441	2.86157	0.617839	0.198358	0.0979523	35.8247	35.8422	35.839	35.6506	35.5894	35.6707
Q5QJE6	DNTTIP2		3.41605	0.202391	0.869109	sp|Q5QJE6|TDIF2_HUMAN	sp|Q5QJE6|TDIF2_HUMAN	Color2 [DarkGray]	1	4							31	31	31	512	512	512	84468	0	32331	221550000000	254	3.41605	0.609784	0.202391	0.100276	35.1158	35.1188	35.1455	34.9289	34.8951	34.949
Q9NV06	DCAF13		3.24888	0.203664	0.868342	sp|Q9NV06|DCA13_HUMAN	sp|Q9NV06|DCA13_HUMAN	Color2 [DarkGray]	1	4							28	28	28	697	697	697	51402	0	32331	207530000000	273	3.24888	0.607466	0.203664	0.100805	35.028	35.0361	35.0755	34.8442	34.8177	34.8667
Q9BU76	MMTAG2		1.65396	0.20516	0.867443	sp|Q9BU76|MMTA2_HUMAN	sp|Q9BU76|MMTA2_HUMAN	Color2 [DarkGray]	1	4							9	9	9	365	365	365	29411	0	54737	9619600000	45	1.65396	0.611708	0.20516	0.0997597	30.576	30.6449	30.6322	30.317	30.4228	30.4977
P26358	DNMT1		1.48515	0.206784	0.866467	sp|P26358|DNMT1_HUMAN	sp|P26358|DNMT1_HUMAN	Color2 [DarkGray]	1	4							12	12	12	94	94	94	18316	0	21492	2862300000	28	1.48515	0.609846	0.206784	0.100162	28.8311	28.8751	28.9406	28.734	28.7292	28.5633
Q9H9Y2	RPF1		1.85452	0.208488	0.865443	sp|Q9H9Y2|RPF1_HUMAN	sp|Q9H9Y2|RPF1_HUMAN	Color2 [DarkGray]	1	4							18	18	18	544	544	544	4011	0	21405	93435000000	161	1.85452	0.605663	0.208488	0.101705	33.8071	33.9373	33.8969	33.6769	33.6144	33.7245
P61158	ACTR3		2.99424	0.208935	0.865176	sp|P61158|ARP3_HUMAN;sp|Q9P1U1|ARP3B_HUMAN;sp|Q9C0K3|ARP3C_HUMAN	sp|P61158|ARP3_HUMAN	Color2 [DarkGray]	1	4							14	14	14	553	553	553	47371	0	7101	7826100000	66	2.99424	0.602269	0.208935	0.103211	30.309	30.3404	30.3353	30.1639	30.0994	30.0947
Q9BQG0	MYBBP1A		4.74167	0.209376	0.864911	sp|Q9BQG0|MBB1A_HUMAN	sp|Q9BQG0|MBB1A_HUMAN	Color2 [DarkGray]	1	4							99	99	99	73	73	73	14885	0	32331	1174000000000	1528	4.74167	0.600198	0.209376	0.104232	37.5403	37.533	37.5455	37.3281	37.3449	37.3176
O00567	NOP56		3.49783	0.209413	0.864889	sp|O00567|NOP56_HUMAN	sp|O00567|NOP56_HUMAN	Color2 [DarkGray]	1	4							54	54	54	816	816	816	66049	0	32331	1994300000000	1620	3.49783	0.600861	0.209413	0.103768	38.2795	38.2883	38.3101	38.0659	38.0694	38.1144
Q8NEJ9	NGDN		3.0577	0.210111	0.864471	sp|Q8NEJ9|NGDN_HUMAN	sp|Q8NEJ9|NGDN_HUMAN	Color2 [DarkGray]	1	4							22	22	22	683	683	683	35894	0	32331	126720000000	193	3.0577	0.601237	0.210111	0.103832	34.3373	34.2978	34.36	34.1393	34.0917	34.1337
P07384	CAPN1		0.176985	0.210574	0.864193	sp|P07384|CAN1_HUMAN	sp|P07384|CAN1_HUMAN	Color2 [DarkGray]	1	4							3	3	3	84	84	84	81889	0	55329	373510000	7	0.176985	0.661495	0.210574	0.0858913	26.6831	26.5361	26.8021	25.712	27.2523	26.4253
Q16630	CPSF6		1.55397	0.212754	0.862889	sp|Q16630|CPSF6_HUMAN	sp|Q16630|CPSF6_HUMAN	Color2 [DarkGray]	1	4							8	8	8	181	181	181	59209	0	73632	4248600000	53	1.55397	0.602138	0.212754	0.103126	29.4779	29.4291	29.4935	29.2335	29.3667	29.162
Q9NQ55	PPAN		4.55874	0.218192	0.859642	sp|Q9NQ55|SSF1_HUMAN	sp|Q9NQ55|SSF1_HUMAN	Color2 [DarkGray]	1	4							28	28	28	643	643	643	53193	0	32331	180290000000	227	4.55874	0.586074	0.218192	0.108545	34.8156	34.8009	34.8072	34.5903	34.5735	34.6054
P46087	NOP2		3.29834	0.218951	0.85919	sp|P46087|NOP2_HUMAN	sp|P46087|NOP2_HUMAN	Color2 [DarkGray]	1	4							45	45	45	555	555	555	89301	0	32331	814460000000	640	3.29834	0.586465	0.218951	0.108323	37.0008	37.0024	37.0367	36.7749	36.7784	36.8299
Q99879	HIST1H2BM		2.87145	0.221021	0.857958	sp|Q99879|H2B1M_HUMAN;sp|Q99877|H2B1N_HUMAN;sp|Q93079|H2B1H_HUMAN;sp|Q5QNW6|H2B2F_HUMAN;sp|P62807|H2B1C_HUMAN;sp|P58876|H2B1D_HUMAN;sp|Q99880|H2B1L_HUMAN	sp|Q99879|H2B1M_HUMAN;sp|Q99877|H2B1N_HUMAN;sp|Q93079|H2B1H_HUMAN;sp|Q5QNW6|H2B2F_HUMAN;sp|P62807|H2B1C_HUMAN;sp|P58876|H2B1D_HUMAN;sp|Q99880|H2B1L_HUMAN	Color2 [DarkGray]	1	4							14	3	0	698	95	0	13989	0	11929	154230000000	43	2.87145	0.586205	0.221021	0.108999	34.6179	34.632	34.6267	34.3759	34.4594	34.3782
Q14684	RRP1B		3.99732	0.22532	0.855405	sp|Q14684|RRP1B_HUMAN	sp|Q14684|RRP1B_HUMAN	Color2 [DarkGray]	1	4							55	55	55	637	637	637	84427	0	32331	490070000000	591	3.99732	0.576885	0.22532	0.111848	36.2786	36.297	36.3015	36.0662	36.0454	36.0895
O00541	PES1		4.40895	0.225489	0.855305	sp|O00541|PESC_HUMAN	sp|O00541|PESC_HUMAN	Color2 [DarkGray]	1	4							46	46	46	665	665	665	68002	0	32331	390980000000	519	4.40895	0.57625	0.225489	0.112104	35.9728	35.9417	35.9783	35.7398	35.7372	35.7394
Q86U38	NOP9		2.33882	0.226557	0.854672	sp|Q86U38|NOP9_HUMAN	sp|Q86U38|NOP9_HUMAN	Color2 [DarkGray]	1	4							21	21	21	481	481	481	69437	0	32331	43719000000	158	2.33882	0.578471	0.226557	0.111084	32.8115	32.751	32.8721	32.5618	32.6213	32.5717
Q969Z0	TBRG4		0.607875	0.227129	0.854333	sp|Q969Z0|TBRG4_HUMAN	sp|Q969Z0|TBRG4_HUMAN	Color2 [DarkGray]	1	4							4	4	4	103	103	103	70737	0	73598	760580000	6	0.607875	0.597612	0.227129	0.104787	27.0499	27.2037	27.2162	26.7804	27.2468	26.7612
P48735	IDH2		1.53649	0.228937	0.853263	sp|P48735|IDHP_HUMAN	sp|P48735|IDHP_HUMAN	Color2 [DarkGray]	1	4							9	9	9	294	294	294	50909	0	1519	3062000000	28	1.53649	0.579981	0.228937	0.110666	29.0449	29.0114	28.9593	28.7543	28.8965	28.6779
O15213	WDR46		3.57608	0.231609	0.851684	sp|O15213|WDR46_HUMAN	sp|O15213|WDR46_HUMAN	Color2 [DarkGray]	1	4							30	30	30	502	502	502	6807	0	32331	270670000000	300	3.57608	0.568236	0.231609	0.114709	35.4314	35.4421	35.4325	35.1897	35.1806	35.241
Q9Y2X3	NOP58		4.25252	0.231962	0.851476	sp|Q9Y2X3|NOP58_HUMAN	sp|Q9Y2X3|NOP58_HUMAN	Color2 [DarkGray]	1	4							48	48	48	786	786	786	59578	0	32331	1408900000000	1222	4.25252	0.568411	0.231962	0.115239	37.7543	37.7859	37.7938	37.5406	37.5423	37.5551
Q3ZCQ8	TIMM50		1.1908	0.235825	0.849199	sp|Q3ZCQ8|TIM50_HUMAN	sp|Q3ZCQ8|TIM50_HUMAN	Color2 [DarkGray]	1	4							2	2	2	76	76	76	39646	0	55827	540160000	12	1.1908	0.575089	0.235825	0.112668	26.3793	26.3867	26.6563	26.2742	26.21	26.2307
Q9Y324	FCF1		2.83761	0.236424	0.848847	sp|Q9Y324|FCF1_HUMAN	sp|Q9Y324|FCF1_HUMAN	Color2 [DarkGray]	1	4							7	7	7	333	333	333	23369	0	35005	16631000000	47	2.83761	0.564825	0.236424	0.116449	31.3838	31.4446	31.4239	31.1328	31.2123	31.1979
O43583	DENR		0.65037	0.23679	0.848631	sp|O43583|DENR_HUMAN	sp|O43583|DENR_HUMAN	Color2 [DarkGray]	1	4							2	2	2	187	187	187	22092	0	26145	931410000	18	0.65037	0.583946	0.23679	0.109392	26.9449	27.377	27.4453	26.9413	27.0016	27.1139
Q8WVV9	HNRNPLL		3.70899	0.238824	0.847436	sp|Q8WVV9|HNRLL_HUMAN	sp|Q8WVV9|HNRLL_HUMAN	Color2 [DarkGray]	1	4							19	19	19	55	55	55	60082	0	19903	25721000000	97	3.70899	0.560016	0.238824	0.118334	32.0609	32.0077	32.0456	31.7821	31.8128	31.8029
Q8N9T8	KRI1		3.39046	0.239182	0.847226	sp|Q8N9T8|KRI1_HUMAN	sp|Q8N9T8|KRI1_HUMAN	Color2 [DarkGray]	1	4							29	29	29	41	41	41	82597	0	32331	76674000000	197	3.39046	0.559571	0.239182	0.118289	33.5906	33.6368	33.6349	33.3866	33.3517	33.4064
Q14527	HLTF		2.84708	0.240553	0.846421	sp|Q14527|HLTF_HUMAN	sp|Q14527|HLTF_HUMAN	Color2 [DarkGray]	1	4							22	22	22	333	333	333	11393	0	11317	12185000000	90	2.84708	0.560646	0.240553	0.118462	30.9404	31.0375	30.9899	30.7276	30.748	30.7705
Q5JTH9	RRP12		4.64526	0.24152	0.845854	sp|Q5JTH9|RRP12_HUMAN	sp|Q5JTH9|RRP12_HUMAN	Color2 [DarkGray]	1	4							88	88	87	67	67	67	1437	0	32331	994680000000	1039	4.64526	0.556928	0.24152	0.120119	37.3081	37.3105	37.3344	37.0746	37.0656	37.0883
Q9NVI7	ATAD3A		1.3488	0.245183	0.843709	sp|Q9NVI7|ATD3A_HUMAN;sp|Q5T2N8|ATD3C_HUMAN	sp|Q9NVI7|ATD3A_HUMAN;sp|Q5T2N8|ATD3C_HUMAN	Color2 [DarkGray]	1	4							12	12	9	224	224	178	71368	0	29354	2959600000	34	1.3488	0.562168	0.245183	0.117594	28.9182	28.8193	29.0791	28.7108	28.62	28.7504
Q9BW19	KIFC1		1.92597	0.247812	0.842173	sp|Q9BW19|KIFC1_HUMAN	sp|Q9BW19|KIFC1_HUMAN	Color2 [DarkGray]	1	4							18	18	18	391	391	391	73747	0	14376	11799000000	88	1.92597	0.55598	0.247812	0.120499	30.9167	30.9908	30.92	30.6608	30.6281	30.7952
P48047	ATP5O		1.15582	0.248846	0.841569	sp|P48047|ATPO_HUMAN	sp|P48047|ATPO_HUMAN	Color2 [DarkGray]	1	4							5	5	5	296	296	296	23277	0	10907	3197200000	18	1.15582	0.560313	0.248846	0.118428	28.9051	29.086	29.165	28.6954	28.7916	28.9226
O95926	SYF2		0.437369	0.250017	0.840887	sp|O95926|SYF2_HUMAN	sp|O95926|SYF2_HUMAN	Color2 [DarkGray]	1	4							2	2	2	119	119	119	28722	0	85728	143320000	6	0.437369	0.578338	0.250017	0.111364	26.1156	25.3757	25.3973	25.3456	25.3517	25.4412
P35606	COPB2		1.05684	0.250322	0.840709	sp|P35606|COPB2_HUMAN	sp|P35606|COPB2_HUMAN	Color2 [DarkGray]	1	4							4	4	4	74	74	74	10249	0	11217	975710000	16	1.05684	0.560494	0.250322	0.118563	27.2185	27.3998	27.4052	26.9109	27.2206	27.141
Q7Z2T5	TRMT1L		2.9054	0.250853	0.840399	sp|Q7Z2T5|TRM1L_HUMAN	sp|Q7Z2T5|TRM1L_HUMAN	Color2 [DarkGray]	1	4							24	24	24	516	516	516	81746	0	32331	21538000000	125	2.9054	0.549534	0.250853	0.123522	31.7793	31.8124	31.8352	31.5599	31.6027	31.5118
O43818	RRP9		4.61393	0.260822	0.834612	sp|O43818|U3IP2_HUMAN	sp|O43818|U3IP2_HUMAN	Color2 [DarkGray]	1	4							22	22	22	537	537	537	5184	0	32331	229620000000	285	4.61393	0.529455	0.260822	0.12965	35.2271	35.2114	35.2147	34.9394	34.9549	34.9764
Q8TDD1	DDX54		4.38783	0.263796	0.832893	sp|Q8TDD1|DDX54_HUMAN	sp|Q8TDD1|DDX54_HUMAN	Color2 [DarkGray]	1	4							53	53	53	62	62	62	98594	0	32331	412920000000	558	4.38783	0.524072	0.263796	0.131011	36.038	36.0138	36.0292	35.7415	35.7809	35.7673
Q8TED0	UTP15		4.53929	0.266992	0.831051	sp|Q8TED0|UTP15_HUMAN	sp|Q8TED0|UTP15_HUMAN	Color2 [DarkGray]	1	4							46	46	46	778	778	778	58414	0	32331	297560000000	507	4.53929	0.518668	0.266992	0.132663	35.5757	35.5994	35.6044	35.3365	35.3085	35.3336
Q9GZL7	WDR12		3.815	0.267305	0.83087	sp|Q9GZL7|WDR12_HUMAN	sp|Q9GZL7|WDR12_HUMAN	Color2 [DarkGray]	1	4							28	28	28	768	768	768	47707	0	32331	194750000000	273	3.815	0.519647	0.267305	0.132384	34.9883	34.9508	35.0077	34.7196	34.6969	34.7284
Q76FK4	NOL8		5.46631	0.268695	0.83007	sp|Q76FK4|NOL8_HUMAN	sp|Q76FK4|NOL8_HUMAN	Color2 [DarkGray]	1	4							65	65	65	535	535	535	13161	0	32331	177150000000	480	5.46631	0.516076	0.268695	0.133853	34.8447	34.8223	34.8412	34.5707	34.5626	34.5689
P08708	RPS17		2.35516	0.275363	0.826242	sp|P08708|RS17_HUMAN	sp|P08708|RS17_HUMAN	Color2 [DarkGray]	1	4							5	5	5	519	519	519	1555	0	81013	27471000000	57	2.35516	0.51548	0.275363	0.134485	32.1168	32.1155	32.2286	31.8587	31.8403	31.9358
Q5SY16	NOL9		3.30049	0.282295	0.822282	sp|Q5SY16|NOL9_HUMAN	sp|Q5SY16|NOL9_HUMAN	Color2 [DarkGray]	1	4							26	26	26	544	544	544	79322	0	32331	122290000000	270	3.30049	0.501757	0.282295	0.13924	34.3231	34.3034	34.3351	34.0241	34.0024	34.0883
Q8N567	ZCCHC9		0.926027	0.2833	0.821709	sp|Q8N567|ZCHC9_HUMAN	sp|Q8N567|ZCHC9_HUMAN	Color2 [DarkGray]	1	4							4	4	4	21	21	21	30477	0	2974	3814400000	17	0.926027	0.520216	0.2833	0.1322	29.384	29.322	29.2766	29.077	28.7878	29.2678
P78346	RPP30		2.83161	0.284265	0.82116	sp|P78346|RPP30_HUMAN	sp|P78346|RPP30_HUMAN	Color2 [DarkGray]	1	4							16	16	16	701	701	701	29321	0	15414	21849000000	114	2.83161	0.501589	0.284265	0.139582	31.8518	31.8693	31.8128	31.6253	31.5246	31.5312
Q9NSD9	FARSB		2.97458	0.285465	0.820477	sp|Q9NSD9|SYFB_HUMAN	sp|Q9NSD9|SYFB_HUMAN	Color2 [DarkGray]	1	4							11	11	11	267	267	267	66115	0	40598	4459700000	39	2.97458	0.499349	0.285465	0.14037	29.5433	29.5187	29.5817	29.2697	29.2103	29.3073
Q1ED39	KNOP1		2.9857	0.286523	0.819876	sp|Q1ED39|KNOP1_HUMAN	sp|Q1ED39|KNOP1_HUMAN	Color2 [DarkGray]	1	4							35	35	35	657	657	657	51588	0	32331	46288000000	188	2.9857	0.498614	0.286523	0.140897	32.8783	32.9742	32.9217	32.6069	32.6355	32.6723
P78527	PRKDC		5.75306	0.288724	0.818626	sp|P78527|PRKDC_HUMAN	sp|P78527|PRKDC_HUMAN	Color2 [DarkGray]	1	4							279	279	279	65	65	65	46908	0	32331	1138700000000	2615	5.75306	0.491766	0.288724	0.143878	37.5278	37.5303	37.543	37.2449	37.2367	37.2533
P10515	DLAT		1.30399	0.289981	0.817913	sp|P10515|ODP2_HUMAN	sp|P10515|ODP2_HUMAN	Color2 [DarkGray]	1	4							8	8	8	158	158	158	68996	0	21333	1928800000	21	1.30399	0.507121	0.289981	0.137811	28.3127	28.2517	28.4933	28.0697	27.9296	28.1884
Q5C9Z4	NOM1		3.63117	0.290387	0.817682	sp|Q5C9Z4|NOM1_HUMAN	sp|Q5C9Z4|NOM1_HUMAN	Color2 [DarkGray]	1	4							35	35	35	492	492	492	96256	0	28522	66572000000	219	3.63117	0.492406	0.290387	0.14353	33.4534	33.4416	33.4508	33.1689	33.1143	33.1915
Q99623	PHB2		2.18743	0.293728	0.815791	sp|Q99623|PHB2_HUMAN	sp|Q99623|PHB2_HUMAN	Color2 [DarkGray]	1	4							10	10	10	421	421	421	33296	0	30418	6879800000	35	2.18743	0.49346	0.293728	0.142834	30.2429	30.2162	30.0927	29.9436	29.895	29.8319
Q9NVP1	DDX18		3.46455	0.293767	0.815769	sp|Q9NVP1|DDX18_HUMAN	sp|Q9NVP1|DDX18_HUMAN	Color2 [DarkGray]	1	4							48	48	48	613	613	613	75406	0	32331	828580000000	974	3.46455	0.489004	0.293767	0.145008	37.0388	37.0068	37.0864	36.7371	36.7402	36.7734
P51610	HCFC1		1.44526	0.295787	0.814628	sp|P51610|HCFC1_HUMAN	sp|P51610|HCFC1_HUMAN	Color2 [DarkGray]	1	4							16	16	16	12	12	12	20873	0	50757	5902900000	44	1.44526	0.497698	0.295787	0.14118	29.8982	30.1239	29.8895	29.5904	29.6526	29.7813
Q9NZM5	NOP53		3.79926	0.2969	0.813999	sp|Q9NZM5|GSCR2_HUMAN	sp|Q9NZM5|GSCR2_HUMAN	Color2 [DarkGray]	1	4							19	19	19	389	389	389	54389	0	25084	59201000000	156	3.79926	0.484808	0.2969	0.146873	33.2588	33.3014	33.298	32.9596	33.0169	32.9912
Q14683	SMC1A		3.9091	0.298078	0.813335	sp|Q14683|SMC1A_HUMAN	sp|Q14683|SMC1A_HUMAN	Color2 [DarkGray]	1	4							44	44	44	462	462	462	14323	0	25088	32786000000	189	3.9091	0.485187	0.298078	0.147547	32.4118	32.4693	32.4343	32.1176	32.151	32.1525
Q8NHQ9	DDX55		3.24521	0.298594	0.813044	sp|Q8NHQ9|DDX55_HUMAN	sp|Q8NHQ9|DDX55_HUMAN	Color2 [DarkGray]	1	4							29	29	29	555	555	555	68546	0	20849	24281000000	179	3.24521	0.484821	0.298594	0.147094	31.9799	31.953	32.0071	31.7281	31.6401	31.676
P38159	RBMX		3.21557	0.301735	0.811276	sp|P38159|RBMX_HUMAN;sp|O75526|RMXL2_HUMAN;sp|Q8N7X1|RMXL3_HUMAN	sp|P38159|RBMX_HUMAN	Color2 [DarkGray]	1	4							17	17	8	44	44	166	42331	0	19139	55258000000	92	3.21557	0.483167	0.301735	0.148579	33.1662	33.1693	33.2196	32.8569	32.8587	32.9343
Q8NE71	ABCF1		2.78774	0.303364	0.810361	sp|Q8NE71|ABCF1_HUMAN	sp|Q8NE71|ABCF1_HUMAN	Color2 [DarkGray]	1	4							34	34	34	537	537	537	95925	0	32331	32182000000	154	2.78774	0.483174	0.303364	0.148703	32.4247	32.354	32.4587	32.1571	32.0697	32.1005
P56182	RRP1		3.60285	0.30438	0.80979	sp|P56182|RRP1_HUMAN	sp|P56182|RRP1_HUMAN	Color2 [DarkGray]	1	4							26	26	26	54	54	54	52839	0	32331	209970000000	306	3.60285	0.480529	0.30438	0.150333	35.1005	35.1024	35.1236	34.763	34.8058	34.8446
P40227	CCT6A		1.05467	0.308685	0.807377	sp|P40227|TCPZ_HUMAN;sp|Q92526|TCPW_HUMAN	sp|P40227|TCPZ_HUMAN	Color2 [DarkGray]	1	4							21	21	21	495	495	495	58024	0	73867	10829000000	90	1.05467	0.490686	0.308685	0.144413	30.6539	30.944	30.8331	30.5482	30.2948	30.6619
Q92522	H1FX		1.73054	0.31161	0.805742	sp|Q92522|H1X_HUMAN	sp|Q92522|H1X_HUMAN	Color2 [DarkGray]	1	4							5	5	5	258	258	258	22487	0	21956	9831100000	31	1.73054	0.481386	0.31161	0.149717	30.7484	30.6564	30.6844	30.3227	30.2945	30.5372
Q15061	WDR43		4.17461	0.315595	0.80352	sp|Q15061|WDR43_HUMAN	sp|Q15061|WDR43_HUMAN	Color2 [DarkGray]	1	4							39	39	39	672	672	672	7489	0	32331	475470000000	651	4.17461	0.464958	0.315595	0.156364	36.3024	36.243	36.2883	35.9642	35.9548	35.9678
Q969X6	UTP4		3.99105	0.316888	0.8028	sp|Q969X6|UTP4_HUMAN	sp|Q969X6|UTP4_HUMAN	Color2 [DarkGray]	1	4							33	33	33	622	622	622	76889	0	32331	288610000000	378	3.99105	0.463996	0.316888	0.156837	35.5397	35.5457	35.576	35.2129	35.2277	35.2701
P68104	EEF1A1		3.59097	0.319223	0.801502	sp|P68104|EF1A1_HUMAN;sp|Q5VTE0|EF1A3_HUMAN	sp|P68104|EF1A1_HUMAN;sp|Q5VTE0|EF1A3_HUMAN	Color2 [DarkGray]	1	4							22	22	12	721	721	42	5014	0	32331	426210000000	470	3.59097	0.462375	0.319223	0.157556	36.1223	36.0991	36.1367	35.7771	35.7758	35.8475
P62140	PPP1CB		3.30238	0.325124	0.79823	sp|P62140|PP1B_HUMAN	sp|P62140|PP1B_HUMAN	Color2 [DarkGray]	1	4							25	25	10	74	74	465	37186	0	23109	53222000000	169	3.30238	0.459226	0.325124	0.16004	33.1136	33.117	33.1809	32.7712	32.8152	32.8496
P56537	EIF6		4.66192	0.325464	0.798042	sp|P56537|IF6_HUMAN	sp|P56537|IF6_HUMAN	Color2 [DarkGray]	1	4							11	11	11	62	62	62	26599	0	19727	92887000000	108	4.66192	0.458089	0.325464	0.16158	33.9322	33.9389	33.9558	33.6018	33.6414	33.6073
P18077	RPL35A		3.74399	0.328749	0.796226	sp|P18077|RL35A_HUMAN	sp|P18077|RL35A_HUMAN	Color2 [DarkGray]	1	4							8	8	8	30	30	30	12538	0	32902	23053000000	43	3.74399	0.455303	0.328749	0.16238	31.9443	31.9248	31.9591	31.5692	31.6389	31.6338
Q9H583	HEATR1		5.51603	0.329274	0.795937	sp|Q9H583|HEAT1_HUMAN	sp|Q9H583|HEAT1_HUMAN	Color2 [DarkGray]	1	4							144	144	144	693	693	693	24237	0	32331	848180000000	1662	5.51603	0.453338	0.329274	0.163916	37.138	37.1215	37.1365	36.7939	36.8167	36.7977
O76021	RSL1D1		4.05897	0.330292	0.795376	sp|O76021|RL1D1_HUMAN	sp|O76021|RL1D1_HUMAN	Color2 [DarkGray]	1	4							40	40	40	60	60	60	54972	0	32331	1846100000000	885	4.05897	0.453672	0.330292	0.163468	38.2437	38.2331	38.273	37.895	37.9124	37.9515
P05386	RPLP1		0.114088	0.331799	0.794545	sp|P05386|RLA1_HUMAN	sp|P05386|RLA1_HUMAN	Color2 [DarkGray]	1	4							3	3	3	798	798	798	11514	0	16123	217270000	12	0.114088	0.586634	0.331799	0.108589	23.9941	27.5685	26.2499	25.6821	25.3013	25.8336
P06576	ATP5B		4.58035	0.333167	0.793792	sp|P06576|ATPB_HUMAN	sp|P06576|ATPB_HUMAN	Color2 [DarkGray]	1	4							23	23	23	682	682	682	56559	0	23072	38392000000	137	4.58035	0.449164	0.333167	0.165319	32.6785	32.6806	32.6832	32.322	32.3462	32.3747
Q8WTT2	NOC3L		4.65577	0.333791	0.793449	sp|Q8WTT2|NOC3L_HUMAN	sp|Q8WTT2|NOC3L_HUMAN	Color2 [DarkGray]	1	4							56	56	56	60	60	60	92547	0	32331	388430000000	561	4.65577	0.449239	0.333791	0.16568	36.0025	35.9909	36.0346	35.6884	35.6716	35.6666
Q9NY61	AATF		3.50541	0.336013	0.792228	sp|Q9NY61|AATF_HUMAN	sp|Q9NY61|AATF_HUMAN	Color2 [DarkGray]	1	4							29	29	29	545	545	545	63132	0	32331	298810000000	466	3.50541	0.448884	0.336013	0.165614	35.6116	35.5803	35.6393	35.2734	35.2345	35.3152
P17858	PFKL		1.49121	0.336385	0.792023	sp|P17858|PFKAL_HUMAN	sp|P17858|PFKAL_HUMAN	Color2 [DarkGray]	1	4							13	13	11	271	271	235	85018	0	10121	4162700000	42	1.49121	0.459624	0.336385	0.159844	29.621	29.3387	29.463	29.2605	29.1143	29.0387
Q9UQE7	SMC3		2.82026	0.338676	0.790766	sp|Q9UQE7|SMC3_HUMAN	sp|Q9UQE7|SMC3_HUMAN	Color2 [DarkGray]	1	4							39	39	39	468	468	468	14154	0	32331	23661000000	152	2.82026	0.44972	0.338676	0.165705	32.0374	31.9056	32.0182	31.6684	31.6184	31.6584
Q9Y4W2	LAS1L		3.08832	0.338718	0.790743	sp|Q9Y4W2|LAS1L_HUMAN	sp|Q9Y4W2|LAS1L_HUMAN	Color2 [DarkGray]	1	4							38	38	38	649	649	649	83064	0	32331	116380000000	304	3.08832	0.450249	0.338718	0.166258	34.326	34.2115	34.3004	33.9205	33.9342	33.967
P25705	ATP5A1		4.35226	0.338856	0.790668	sp|P25705|ATPA_HUMAN	sp|P25705|ATPA_HUMAN	Color2 [DarkGray]	1	4							27	27	27	609	609	609	5975	0	20811	45594000000	166	4.35226	0.44794	0.338856	0.167937	32.9388	32.9004	32.958	32.5872	32.5891	32.6043
Q93077	HIST1H2AC		2.71854	0.342022	0.788935	sp|Q93077|H2A1C_HUMAN;sp|Q7L7L0|H2A3_HUMAN;sp|P04908|H2A1B_HUMAN	sp|Q93077|H2A1C_HUMAN;sp|Q7L7L0|H2A3_HUMAN;sp|P04908|H2A1B_HUMAN	Color2 [DarkGray]	1	4							9	2	2	669	138	138	14105	0	68099	30551000000	21	2.71854	0.44797	0.342022	0.167075	32.2725	32.3604	32.428	31.984	32.0281	32.0227
P24752	ACAT1		1.23723	0.342524	0.788661	sp|P24752|THIL_HUMAN	sp|P24752|THIL_HUMAN	Color2 [DarkGray]	1	4							5	5	5	173	173	173	45199	0	16125	1397200000	17	1.23723	0.458415	0.342524	0.160808	27.7336	27.8101	28.1517	27.5264	27.5486	27.5928
Q9UMY1	NOL7		2.96055	0.345523	0.787023	sp|Q9UMY1|NOL7_HUMAN	sp|Q9UMY1|NOL7_HUMAN	Color2 [DarkGray]	1	4							10	10	10	268	268	268	29426	0	14533	70750000000	83	2.96055	0.445664	0.345523	0.169283	33.4785	33.58	33.6146	33.2131	33.204	33.2194
Q9H8H0	NOL11		3.82138	0.346944	0.786248	sp|Q9H8H0|NOL11_HUMAN	sp|Q9H8H0|NOL11_HUMAN	Color2 [DarkGray]	1	4							48	48	48	764	764	764	81123	0	32331	215850000000	549	3.82138	0.441944	0.346944	0.171349	35.1368	35.1891	35.1674	34.8414	34.7786	34.8323
Q13601	KRR1		3.61136	0.34863	0.785329	sp|Q13601|KRR1_HUMAN	sp|Q13601|KRR1_HUMAN	Color2 [DarkGray]	1	4							25	25	25	53	53	53	43664	0	32331	181150000000	247	3.61136	0.44131	0.34863	0.171895	34.9431	34.87	34.9535	34.5936	34.5605	34.5667
Q16222	UAP1		0.158077	0.349261	0.784986	sp|Q16222|UAP1_HUMAN;sp|Q3KQV9|UAP1L_HUMAN	sp|Q16222|UAP1_HUMAN	Color2 [DarkGray]	1	4							5	5	5	146	146	146	58768	0	12315	843280000	14	0.158077	0.54899	0.349261	0.123494	26.8748	26.9701	26.7762	27.3558	27.3455	24.8719
P84103	SRSF3		2.53787	0.349949	0.784612	sp|P84103|SRSF3_HUMAN	sp|P84103|SRSF3_HUMAN	Color2 [DarkGray]	1	4							3	2	2	159	159	159	19329	0	75839	13006000000	23	2.53787	0.443866	0.349949	0.170384	31.1075	31.0826	31.1784	30.8215	30.8154	30.6818
Q8IWA0	WDR75		4.14499	0.351301	0.783877	sp|Q8IWA0|WDR75_HUMAN	sp|Q8IWA0|WDR75_HUMAN	Color2 [DarkGray]	1	4							42	42	42	598	598	598	94498	0	32331	202480000000	389	4.14499	0.437388	0.351301	0.173845	35.0438	35.0421	35.1006	34.7081	34.6989	34.7257
P33992	MCM5		3.51388	0.35355	0.782656	sp|P33992|MCM5_HUMAN	sp|P33992|MCM5_HUMAN	Color2 [DarkGray]	1	4							30	30	30	553	553	553	82285	0	22045	50879000000	159	3.51388	0.437819	0.35355	0.174141	33.0337	33.1364	33.1013	32.7319	32.7397	32.7392
Q9Y285	FARSA		2.22157	0.356706	0.780946	sp|Q9Y285|SYFA_HUMAN	sp|Q9Y285|SYFA_HUMAN	Color2 [DarkGray]	1	4							10	10	10	335	335	335	57563	0	70371	3513000000	37	2.22157	0.440599	0.356706	0.172568	29.1553	29.2051	29.3358	28.9544	28.8462	28.8255
P04181	OAT		0.944056	0.361262	0.778483	sp|P04181|OAT_HUMAN	sp|P04181|OAT_HUMAN	Color2 [DarkGray]	1	4							9	9	9	41	41	41	48534	0	38644	1345000000	19	0.944056	0.45009	0.361262	0.165792	28.1844	27.7029	27.673	27.472	27.6183	27.3862
Q14690	PDCD11		5.10357	0.361376	0.778422	sp|Q14690|RRP5_HUMAN	sp|Q14690|RRP5_HUMAN	Color2 [DarkGray]	1	4							129	129	129	679	679	679	2087	0	32331	1383900000000	1663	5.10357	0.429643	0.361376	0.179588	37.8436	37.8312	37.8392	37.4669	37.463	37.4999
Q03701	CEBPZ		4.27073	0.362595	0.777765	sp|Q03701|CEBPZ_HUMAN	sp|Q03701|CEBPZ_HUMAN	Color2 [DarkGray]	1	4							80	80	80	676	676	676	12097	0	32331	734650000000	986	4.27073	0.429171	0.362595	0.179509	36.9077	36.9245	36.9714	36.5623	36.5712	36.5823
P42704	LRPPRC		3.35754	0.364335	0.776827	sp|P42704|LPPRC_HUMAN	sp|P42704|LPPRC_HUMAN	Color2 [DarkGray]	1	4							40	40	40	387	387	387	1579	0	16291	16194000000	159	3.35754	0.428707	0.364335	0.179106	31.4911	31.4376	31.4233	31.1198	31.1069	31.0324
Q9Y3C1	NOP16		3.71278	0.367504	0.775122	sp|Q9Y3C1|NOP16_HUMAN	sp|Q9Y3C1|NOP16_HUMAN	Color2 [DarkGray]	1	4							11	11	11	517	517	517	21188	0	20021	66281000000	120	3.71278	0.427077	0.367504	0.181218	33.4144	33.4628	33.4932	33.1032	33.1072	33.0574
O60716	CTNND1		1.12214	0.367669	0.775034	sp|O60716|CTND1_HUMAN	sp|O60716|CTND1_HUMAN	Color2 [DarkGray]	1	4							8	8	8	127	127	127	10817	0	17159	2983500000	18	1.12214	0.443741	0.367669	0.170684	29.0327	28.9565	29.007	28.7141	28.8436	28.3355
P78316	NOP14		3.89608	0.37311	0.772116	sp|P78316|NOP14_HUMAN	sp|P78316|NOP14_HUMAN	Color2 [DarkGray]	1	4							50	50	50	527	527	527	97667	0	32331	374150000000	435	3.89608	0.422976	0.37311	0.184206	35.9108	35.9559	35.9853	35.5736	35.5564	35.6026
Q96SB8	SMC6		3.21398	0.373793	0.771751	sp|Q96SB8|SMC6_HUMAN	sp|Q96SB8|SMC6_HUMAN	Color2 [DarkGray]	1	4							22	22	22	302	302	302	12632	0	89032	6972200000	85	3.21398	0.424496	0.373793	0.183394	30.2754	30.2315	30.2276	29.8212	29.9385	29.8534
P33991	MCM4		3.68859	0.37509	0.771057	sp|P33991|MCM4_HUMAN	sp|P33991|MCM4_HUMAN	Color2 [DarkGray]	1	4							29	29	29	466	466	466	96557	0	27216	49110000000	185	3.68859	0.422563	0.37509	0.184869	33.1005	33.0174	33.0166	32.6581	32.6851	32.6661
P38646	HSPA9		4.50691	0.380052	0.76841	sp|P38646|GRP75_HUMAN	sp|P38646|GRP75_HUMAN	Color2 [DarkGray]	1	4							19	19	19	343	343	343	7368	0	32331	36815000000	147	4.50691	0.417957	0.380052	0.188312	32.6679	32.6305	32.6132	32.2673	32.2405	32.2637
Q15084	PDIA6		2.22098	0.38178	0.76749	sp|Q15084|PDIA6_HUMAN	sp|Q15084|PDIA6_HUMAN	Color2 [DarkGray]	1	4							7	7	7	232	232	232	48121	0	28617	3015700000	34	2.22098	0.423445	0.38178	0.184276	28.9962	29.0657	29.0113	28.535	28.7702	28.6227
P28838	LAP3		0.305894	0.382711	0.766995	sp|P28838|AMPL_HUMAN	sp|P28838|AMPL_HUMAN	Color2 [DarkGray]	1	4							7	7	7	187	187	187	56166	0	12234	576540000	13	0.305894	0.473624	0.382711	0.152498	26.6278	26.6424	26.5296	26.5965	26.8446	25.2106
P33993	MCM7		3.69296	0.382926	0.766881	sp|P33993|MCM7_HUMAN	sp|P33993|MCM7_HUMAN	Color2 [DarkGray]	1	4							36	36	36	581	581	581	81307	0	32331	62875000000	232	3.69296	0.417822	0.382926	0.188681	33.4534	33.3719	33.4103	33.0154	33.0073	33.0642
P52272	HNRNPM		3.5349	0.383734	0.766451	sp|P52272|HNRPM_HUMAN	sp|P52272|HNRPM_HUMAN	Color2 [DarkGray]	1	4							38	38	38	633	633	633	77515	0	32331	282680000000	446	3.5349	0.417937	0.383734	0.188806	35.5086	35.5088	35.6005	35.1515	35.1394	35.1758
Q9Y3B9	RRP15		2.88231	0.386304	0.765087	sp|Q9Y3B9|RRP15_HUMAN	sp|Q9Y3B9|RRP15_HUMAN	Color2 [DarkGray]	1	4							13	13	13	319	319	319	31484	0	10674	79334000000	139	2.88231	0.41756	0.386304	0.18861	33.7152	33.7653	33.7651	33.3743	33.2786	33.4338
Q9Y4C8	RBM19		3.61842	0.386702	0.764876	sp|Q9Y4C8|RBM19_HUMAN	sp|Q9Y4C8|RBM19_HUMAN	Color2 [DarkGray]	1	4							41	41	41	456	456	456	10733	0	30612	55747000000	223	3.61842	0.414932	0.386702	0.19039	33.2328	33.2075	33.2875	32.8237	32.8933	32.8506
Q6ZN17	LIN28B		2.96581	0.38787	0.764257	sp|Q6ZN17|LN28B_HUMAN	sp|Q6ZN17|LN28B_HUMAN	Color2 [DarkGray]	1	4							9	9	9	464	464	464	27083	0	12492	18496000000	69	2.96581	0.416248	0.38787	0.189576	31.7387	31.6322	31.6043	31.2477	31.2515	31.3123
P62269	RPS18		3.15063	0.389469	0.763411	sp|P62269|RS18_HUMAN	sp|P62269|RS18_HUMAN	Color2 [DarkGray]	1	4							11	11	11	487	487	487	17718	0	46557	20579000000	59	3.15063	0.414519	0.389469	0.190792	31.7756	31.7808	31.8688	31.3627	31.4498	31.4444
Q15050	RRS1		5.89986	0.391383	0.762398	sp|Q15050|RRS1_HUMAN	sp|Q15050|RRS1_HUMAN	Color2 [DarkGray]	1	4							32	32	32	551	551	551	41193	0	32331	296120000000	360	5.89986	0.411013	0.391383	0.194875	35.6254	35.5989	35.6174	35.2182	35.2212	35.2281
Q9NWT1	PAK1IP1		3.09008	0.392466	0.761826	sp|Q9NWT1|PK1IP_HUMAN	sp|Q9NWT1|PK1IP_HUMAN	Color2 [DarkGray]	1	4							26	26	26	602	602	602	43963	0	32331	124640000000	246	3.09008	0.413138	0.392466	0.192086	34.3455	34.4174	34.4397	34.0141	33.9494	34.0616
O75818	RPP40		1.896	0.39256	0.761777	sp|O75818|RPP40_HUMAN	sp|O75818|RPP40_HUMAN	Color2 [DarkGray]	1	4							13	13	13	537	537	537	41833	0	13979	8153300000	72	1.896	0.419081	0.39256	0.1877	30.4651	30.3675	30.5742	30.0989	29.9468	30.1834
P23284	PPIB		2.86091	0.393864	0.761089	sp|P23284|PPIB_HUMAN	sp|P23284|PPIB_HUMAN	Color2 [DarkGray]	1	4							15	15	15	616	616	616	23742	0	11339	35272000000	94	2.86091	0.413476	0.393864	0.192152	32.4988	32.5659	32.6605	32.1901	32.149	32.2044
P56134	ATP5J2		0.279882	0.399949	0.757885	sp|P56134|ATPK_HUMAN	sp|P56134|ATPK_HUMAN	Color2 [DarkGray]	1	4							2	2	2	255	255	255	10918	0	57787	670740000	12	0.279882	0.467534	0.399949	0.155324	26.6323	26.8478	26.8281	25.2282	26.9642	26.9159
Q9BSC4	NOL10		4.82905	0.403896	0.755814	sp|Q9BSC4|NOL10_HUMAN	sp|Q9BSC4|NOL10_HUMAN	Color2 [DarkGray]	1	4							41	41	41	664	664	664	80301	0	32331	243640000000	394	4.82905	0.403879	0.403896	0.20034	35.3526	35.3726	35.3665	34.9545	34.9373	34.9881
Q99714	HSD17B10		2.17329	0.405311	0.755074	sp|Q99714|HCD2_HUMAN	sp|Q99714|HCD2_HUMAN	Color2 [DarkGray]	1	4							9	9	9	586	586	586	26923	0	53831	2199700000	31	2.17329	0.411053	0.405311	0.194993	28.5842	28.4668	28.6838	28.1959	28.0819	28.2411
P35232	PHB		1.96677	0.408525	0.753393	sp|P35232|PHB_HUMAN	sp|P35232|PHB_HUMAN	Color2 [DarkGray]	1	4							10	10	10	533	533	533	29804	0	49939	6125800000	45	1.96677	0.41089	0.408525	0.1954	30.0328	30.1581	30.0894	29.7288	29.524	29.8019
Q8NI36	WDR36		4.93649	0.409354	0.752961	sp|Q8NI36|WDR36_HUMAN	sp|Q8NI36|WDR36_HUMAN	Color2 [DarkGray]	1	4							54	54	54	595	595	595	10532	0	32331	550870000000	668	4.93649	0.401254	0.409354	0.203124	36.5261	36.5485	36.5699	36.1317	36.1289	36.156
P36542	ATP5C1		1.30054	0.409996	0.752625	sp|P36542|ATPG_HUMAN	sp|P36542|ATPG_HUMAN	Color2 [DarkGray]	1	4							7	7	7	352	352	352	32996	0	2031	2118800000	23	1.30054	0.414857	0.409996	0.190898	28.6972	28.6117	28.296	28.2861	28.081	28.0079
Q9BXY0	MAK16		5.66101	0.410688	0.752265	sp|Q9BXY0|MAK16_HUMAN	sp|Q9BXY0|MAK16_HUMAN	Color2 [DarkGray]	1	4							16	16	16	463	463	463	35368	0	32331	150130000000	145	5.66101	0.401081	0.410688	0.204312	34.6706	34.6651	34.6946	34.2704	34.2572	34.2705
P14550	AKR1A1		0.440964	0.418882	0.748004	sp|P14550|AK1A1_HUMAN	sp|P14550|AK1A1_HUMAN	Color2 [DarkGray]	1	4							3	3	3	123	123	123	36573	0	61116	604540000	10	0.440964	0.43756	0.418882	0.173977	26.3669	26.5852	26.2569	26.1059	26.6012	25.2453
P19388	POLR2E		2.54156	0.419831	0.747512	sp|P19388|RPAB1_HUMAN	sp|P19388|RPAB1_HUMAN	Color2 [DarkGray]	1	4							7	7	7	462	462	462	24551	0	5353	7155200000	32	2.54156	0.401349	0.419831	0.203358	30.2086	30.29	30.3845	29.9491	29.8136	29.861
Q9UNX4	WDR3		4.44419	0.419842	0.747507	sp|Q9UNX4|WDR3_HUMAN	sp|Q9UNX4|WDR3_HUMAN	Color2 [DarkGray]	1	4							70	70	70	743	743	743	1061	0	32331	497920000000	790	4.44419	0.397214	0.419842	0.207754	36.3847	36.3732	36.4281	35.9778	35.9528	35.9958
Q16777	HIST2H2AC		3.80327	0.421281	0.746761	sp|Q16777|H2A2C_HUMAN;sp|Q6FI13|H2A2A_HUMAN	sp|Q16777|H2A2C_HUMAN;sp|Q6FI13|H2A2A_HUMAN	Color2 [DarkGray]	1	4							10	10	2	674	674	256	13988	0	24125	672800000000	546	3.80327	0.397307	0.421281	0.207486	36.8805	36.7947	36.8521	36.4517	36.393	36.4188
P52434	POLR2H		2.60255	0.421391	0.746705	sp|P52434|RPAB3_HUMAN	sp|P52434|RPAB3_HUMAN	Color2 [DarkGray]	1	4							8	8	8	68	68	68	17143	0	80647	5336200000	52	2.60255	0.40155	0.421391	0.204327	29.8839	29.7549	29.9506	29.4819	29.4452	29.3982
Q9HAN9	NMNAT1		0.914094	0.42322	0.745758	sp|Q9HAN9|NMNA1_HUMAN	sp|Q9HAN9|NMNA1_HUMAN	Color2 [DarkGray]	1	4							3	3	3	19	19	19	31932	0	95363	467850000	13	0.914094	0.415169	0.42322	0.190968	26.2449	26.6674	26.0816	26.0261	25.6532	26.045
Q9H6R0	DHX33		4.1105	0.423224	0.745756	sp|Q9H6R0|DHX33_HUMAN	sp|Q9H6R0|DHX33_HUMAN	Color2 [DarkGray]	1	4							33	33	33	475	475	475	78873	0	17544	52842000000	192	4.1105	0.395077	0.423224	0.208945	33.2001	33.1503	33.1925	32.746	32.73	32.7973
Q9Y2L1	DIS3		4.24753	0.426325	0.744155	sp|Q9Y2L1|RRP44_HUMAN	sp|Q9Y2L1|RRP44_HUMAN	Color2 [DarkGray]	1	4							30	30	30	426	426	426	109	0	23931	25397000000	146	4.24753	0.391962	0.426325	0.210662	32.1504	32.1311	32.1276	31.753	31.6761	31.701
Q01780	EXOSC10		4.27594	0.427928	0.743329	sp|Q01780|EXOSX_HUMAN	sp|Q01780|EXOSX_HUMAN	Color2 [DarkGray]	1	4							52	52	52	696	696	696	10083	0	32331	154430000000	346	4.27594	0.391385	0.427928	0.211485	34.7183	34.7245	34.7443	34.2968	34.2652	34.3414
P84243	H3F3A		4.34983	0.430051	0.742235	sp|P84243|H33_HUMAN;sp|Q16695|H31T_HUMAN;sp|Q6NXT2|H3C_HUMAN	sp|P84243|H33_HUMAN;sp|Q16695|H31T_HUMAN;sp|Q6NXT2|H3C_HUMAN	Color2 [DarkGray]	1	4							7	7	2	551	551	243	15328	0	69129	591180000000	348	4.34983	0.391184	0.430051	0.212626	36.63	36.6655	36.699	36.2136	36.245	36.2458
Q92979	EMG1		4.63172	0.435406	0.739486	sp|Q92979|NEP1_HUMAN	sp|Q92979|NEP1_HUMAN	Color2 [DarkGray]	1	4							20	20	20	811	811	811	2672	0	1836	151590000000	229	4.63172	0.387366	0.435406	0.215611	34.6808	34.709	34.7164	34.282	34.2345	34.2834
O43159	RRP8		4.36492	0.438403	0.737951	sp|O43159|RRP8_HUMAN	sp|O43159|RRP8_HUMAN	Color2 [DarkGray]	1	4							32	32	32	761	761	761	50714	0	32331	185420000000	287	4.36492	0.38612	0.438403	0.21673	34.9949	35.0046	34.9916	34.5529	34.5229	34.6001
Q12788	TBL3		4.8529	0.439692	0.737292	sp|Q12788|TBL3_HUMAN	sp|Q12788|TBL3_HUMAN	Color2 [DarkGray]	1	4							49	49	49	748	748	748	89034	0	32331	570110000000	609	4.8529	0.384513	0.439692	0.217967	36.5812	36.6144	36.6307	36.1551	36.1656	36.1865
O43314	PPIP5K2		0.998725	0.447224	0.733453	sp|O43314|VIP2_HUMAN;sp|Q6PFW1|VIP1_HUMAN	sp|O43314|VIP2_HUMAN	Color2 [DarkGray]	1	4							6	6	6	82	82	82	14041	0	11049	595820000	17	0.998725	0.401805	0.447224	0.20236	26.5852	26.6645	26.8056	26.3055	26.5453	25.8628
Q7L2E3	DHX30		3.40042	0.450942	0.731565	sp|Q7L2E3|DHX30_HUMAN	sp|Q7L2E3|DHX30_HUMAN	Color2 [DarkGray]	1	4							23	23	22	24	24	232	13394	0	58979	4211500000	65	3.40042	0.381788	0.450942	0.220914	29.6004	29.5393	29.5242	29.1669	29.0501	29.094
P07954	FH		4.37293	0.457614	0.72819	sp|P07954|FUMH_HUMAN	sp|P07954|FUMH_HUMAN	Color2 [DarkGray]	1	4							10	10	10	443	443	443	54636	0	83985	5866400000	48	4.37293	0.376638	0.457614	0.226128	30.0334	29.9943	30.0733	29.5809	29.5839	29.5633
Q15269	PWP2		4.40165	0.459858	0.727058	sp|Q15269|PWP2_HUMAN	sp|Q15269|PWP2_HUMAN	Color2 [DarkGray]	1	4							55	55	55	579	579	579	10245	0	32331	397660000000	584	4.40165	0.375272	0.459858	0.227268	36.0561	36.084	36.1313	35.6325	35.6157	35.6437
P36776	LONP1		2.44751	0.460055	0.726959	sp|P36776|LONM_HUMAN	sp|P36776|LONM_HUMAN	Color2 [DarkGray]	1	4							16	16	16	294	294	294	10649	0	96249	4934000000	70	2.44751	0.381053	0.460055	0.22172	29.8351	29.8541	29.6469	29.3574	29.2483	29.3503
P40938	RFC3		1.5544	0.462266	0.725845	sp|P40938|RFC3_HUMAN	sp|P40938|RFC3_HUMAN	Color2 [DarkGray]	1	4							9	9	9	365	365	365	40556	0	49583	4475700000	35	1.5544	0.386471	0.462266	0.216321	29.6134	29.6764	29.6172	29.2271	29.3765	28.9167
Q86WX3	RPS19BP1		4.74088	0.463481	0.725234	sp|Q86WX3|AROS_HUMAN	sp|Q86WX3|AROS_HUMAN	Color2 [DarkGray]	1	4							8	8	8	478	478	478	15434	0	76243	15502000000	43	4.74088	0.373068	0.463481	0.229516	31.402	31.4181	31.4626	30.9503	30.9719	30.97
P30101	PDIA3		4.43679	0.463966	0.724991	sp|P30101|PDIA3_HUMAN	sp|P30101|PDIA3_HUMAN	Color2 [DarkGray]	1	4							18	18	18	422	422	422	56782	0	82446	9700200000	65	4.43679	0.373455	0.463966	0.229328	30.7731	30.7419	30.7707	30.2683	30.3382	30.2873
P08727	KRT19		1.34389	0.46446	0.724742	sp|P08727|K1C19_HUMAN;CON__P08727;sp|Q04695|K1C17_HUMAN;CON__Q04695;CON__Q9QWL7	sp|P08727|K1C19_HUMAN;CON__P08727	Color2 [DarkGray]	1	4				+			9	7	6	272	232	21	44105	0	19973	1476500000	15	1.34389	0.387543	0.46446	0.214866	27.8292	28.0097	28.2011	27.4415	27.4151	27.79
Q13492	PICALM		0.76801	0.46488	0.724531	sp|Q13492|PICAL_HUMAN	sp|Q13492|PICAL_HUMAN	Color2 [DarkGray]	1	4							3	3	3	8	8	8	70754	0	2835	808830000	14	0.76801	0.400864	0.46488	0.204013	27.1873	27.2212	27.1695	27.1062	26.1852	26.892
Q9NXX6	NSMCE4A		1.87708	0.467331	0.723302	sp|Q9NXX6|NSE4A_HUMAN;sp|Q8N140|EID3_HUMAN	sp|Q9NXX6|NSE4A_HUMAN	Color2 [DarkGray]	1	4							9	9	9	439	439	439	44301	0	37724	1600600000	31	1.87708	0.381168	0.467331	0.221459	28.2729	28.2325	27.9417	27.668	27.7492	27.628
Q8NDF8	PAPD5		2.91739	0.467617	0.723158	sp|Q8NDF8|PAPD5_HUMAN	sp|Q8NDF8|PAPD5_HUMAN	Color2 [DarkGray]	1	4							18	18	18	517	517	517	63266	0	15165	15834000000	97	2.91739	0.375731	0.467617	0.227321	31.4119	31.4324	31.4975	30.955	30.9064	31.0775
Q9NYH9	UTP6		5.4234	0.470744	0.721592	sp|Q9NYH9|UTP6_HUMAN	sp|Q9NYH9|UTP6_HUMAN	Color2 [DarkGray]	1	4							41	41	41	648	648	648	70193	0	32331	205470000000	370	5.4234	0.367102	0.470744	0.23382	35.1741	35.1428	35.16	34.6752	34.6822	34.7072
Q8IY18	SMC5		3.70011	0.471801	0.721064	sp|Q8IY18|SMC5_HUMAN	sp|Q8IY18|SMC5_HUMAN	Color2 [DarkGray]	1	4							23	23	23	225	225	225	12881	0	76015	7196500000	88	3.70011	0.36944	0.471801	0.23171	30.3673	30.3669	30.282	29.8253	29.9021	29.8734
P62805	HIST1H4A		4.00503	0.472393	0.720768	sp|P62805|H4_HUMAN	sp|P62805|H4_HUMAN	Color2 [DarkGray]	1	4							21	21	21	689	689	689	11367	0	26482	1334000000000	731	4.00503	0.367709	0.472393	0.232671	37.7864	37.7977	37.8382	37.318	37.3012	37.3859
Q14692	BMS1		4.72852	0.474662	0.719636	sp|Q14692|BMS1_HUMAN	sp|Q14692|BMS1_HUMAN	Color2 [DarkGray]	1	4							74	74	74	563	563	563	14581	0	32331	535210000000	757	4.72852	0.366758	0.474662	0.234981	36.5114	36.5323	36.552	36.0365	36.046	36.0891
Q5UIP0	RIF1		3.62323	0.47506	0.719437	sp|Q5UIP0|RIF1_HUMAN	sp|Q5UIP0|RIF1_HUMAN	Color2 [DarkGray]	1	4							25	25	25	154	154	154	27446	0	85166	6287800000	79	3.62323	0.367046	0.47506	0.233089	30.207	30.1323	30.0828	29.6412	29.6768	29.679
P49736	MCM2		4.15755	0.475101	0.719416	sp|P49736|MCM2_HUMAN	sp|P49736|MCM2_HUMAN	Color2 [DarkGray]	1	4							33	33	33	514	514	514	10189	0	25142	34484000000	160	4.15755	0.36697	0.475101	0.234284	32.605	32.5568	32.5955	32.0668	32.1174	32.1479
Q9H0S4	DDX47		5.94248	0.475324	0.719305	sp|Q9H0S4|DDX47_HUMAN	sp|Q9H0S4|DDX47_HUMAN	Color2 [DarkGray]	1	4							28	28	28	576	576	576	50646	0	32331	179190000000	277	5.94248	0.364195	0.475324	0.236487	34.9646	34.9616	34.9429	34.4837	34.4673	34.4921
P04264	KRT1		3.05295	0.486049	0.713978	sp|P04264|K2C1_HUMAN;CON__P04264	sp|P04264|K2C1_HUMAN;CON__P04264	Color2 [DarkGray]	1	4				+			24	24	15	415	415	306	66038	0	26763	22168000000	86	3.05295	0.364505	0.486049	0.236557	31.9819	31.9498	31.9596	31.4116	31.4372	31.5844
O00571	DDX3X		4.99512	0.488819	0.712608	sp|O00571|DDX3X_HUMAN;sp|O15523|DDX3Y_HUMAN;sp|Q9NQI0|DDX4_HUMAN	sp|O00571|DDX3X_HUMAN;sp|O15523|DDX3Y_HUMAN	Color2 [DarkGray]	1	4							27	26	26	435	435	435	73243	0	13199	18612000000	146	4.99512	0.353965	0.488819	0.242271	31.6762	31.73	31.7064	31.2051	31.2319	31.2093
P53582	METAP1		2.85387	0.492993	0.710549	sp|P53582|MAP11_HUMAN	sp|P53582|MAP11_HUMAN	Color2 [DarkGray]	1	4							15	15	15	591	591	591	43215	0	19442	20292000000	91	2.85387	0.360075	0.492993	0.239023	31.7399	31.8755	31.8986	31.3504	31.2763	31.4084
A6NHR9	SMCHD1		4.55842	0.493164	0.710465	sp|A6NHR9|SMHD1_HUMAN	sp|A6NHR9|SMHD1_HUMAN	Color2 [DarkGray]	1	4							78	78	78	549	549	549	22637	0	32331	55448000000	325	4.55842	0.352804	0.493164	0.243787	33.2914	33.2718	33.2887	32.7756	32.7625	32.8344
Q9Y2R4	DDX52		4.89037	0.495696	0.70922	sp|Q9Y2R4|DDX52_HUMAN	sp|Q9Y2R4|DDX52_HUMAN	Color2 [DarkGray]	1	4							34	34	34	621	621	621	67497	0	32331	215830000000	406	4.89037	0.35124	0.495696	0.245513	35.2444	35.1909	35.1959	34.6985	34.7188	34.7268
P53007	SLC25A1		2.66788	0.497521	0.708323	sp|P53007|TXTP_HUMAN	sp|P53007|TXTP_HUMAN	Color2 [DarkGray]	1	4							5	5	5	244	244	244	34012	0	22096	2543500000	32	2.66788	0.357877	0.497521	0.240268	28.9356	28.8719	28.7564	28.4487	28.3323	28.2903
Q9NRX1	PNO1		4.8542	0.501918	0.706168	sp|Q9NRX1|PNO1_HUMAN	sp|Q9NRX1|PNO1_HUMAN	Color2 [DarkGray]	1	4							14	14	14	579	579	579	27924	0	14055	69718000000	155	4.8542	0.346211	0.501918	0.248515	33.5746	33.5804	33.6285	33.0905	33.1104	33.0769
Q14004	CDK13		0.690233	0.507099	0.703636	sp|Q14004|CDK13_HUMAN;sp|Q96Q40|CDK15_HUMAN;sp|O94921|CDK14_HUMAN;sp|Q07002|CDK18_HUMAN;sp|Q00536|CDK16_HUMAN	sp|Q14004|CDK13_HUMAN	Color2 [DarkGray]	1	4							4	3	2	5	45	34	16492	0	12977	298230000	16	0.690233	0.385605	0.507099	0.217223	25.698	25.4356	25.8986	25.5367	24.5617	25.4126
Q99661	KIF2C		4.35091	0.510577	0.701942	sp|Q99661|KIF2C_HUMAN	sp|Q99661|KIF2C_HUMAN	Color2 [DarkGray]	1	4							37	37	34	582	582	556	81312	0	32331	139520000000	280	4.35091	0.341713	0.510577	0.251916	34.5808	34.5537	34.6226	34.0412	34.0828	34.1013
Q9BVI4	NOC4L		5.54694	0.519187	0.697765	sp|Q9BVI4|NOC4L_HUMAN	sp|Q9BVI4|NOC4L_HUMAN	Color2 [DarkGray]	1	4							45	45	45	89	89	89	58467	0	32331	350440000000	560	5.54694	0.337078	0.519187	0.257836	35.9383	35.9531	35.939	35.4182	35.4059	35.4488
Q3B726	TWISTNB		3.26897	0.522282	0.696269	sp|Q3B726|RPA43_HUMAN	sp|Q3B726|RPA43_HUMAN	Color2 [DarkGray]	1	4							11	11	11	462	462	462	37432	0	54968	7221200000	35	3.26897	0.339577	0.522282	0.254567	30.3802	30.2534	30.4089	29.7931	29.8608	29.8218
P13984	GTF2F2		3.58633	0.524461	0.695219	sp|P13984|T2FB_HUMAN	sp|P13984|T2FB_HUMAN	Color2 [DarkGray]	1	4							8	8	8	506	506	506	2838	0	62604	9523100000	34	3.58633	0.33688	0.524461	0.256712	30.7836	30.7483	30.7399	30.2933	30.155	30.2501
			3.16464	0.52802	0.693506	CON__P00761	CON__P00761	Color2 [DarkGray]	1	4				+			4	4	4	251	251	251	24409	0	1266	80316000000	25	3.16464	0.33686	0.52802	0.256874	33.8183	33.9036	33.7514	33.3168	33.2304	33.3421
P40939	HADHA		3.59531	0.529403	0.692841	sp|P40939|ECHA_HUMAN	sp|P40939|ECHA_HUMAN	Color2 [DarkGray]	1	4							21	21	21	461	461	461	82999	0	13211	5812400000	68	3.59531	0.337414	0.529403	0.259109	30.0996	30.076	30.0124	29.576	29.5587	29.4651
P35249	RFC4		3.16557	0.533417	0.690916	sp|P35249|RFC4_HUMAN	sp|P35249|RFC4_HUMAN	Color2 [DarkGray]	1	4							9	9	9	289	289	289	39681	0	18208	3970100000	29	3.16557	0.337216	0.533417	0.259431	29.4785	29.4981	29.5434	28.8756	29.0565	28.9876
P13804	ETFA		1.98315	0.535327	0.690002	sp|P13804|ETFA_HUMAN	sp|P13804|ETFA_HUMAN	Color2 [DarkGray]	1	4							6	6	6	255	255	255	35079	0	27967	2470000000	25	1.98315	0.341152	0.535327	0.252801	28.9499	28.8269	28.661	28.3072	28.403	28.1217
O95347	SMC2		2.91425	0.548127	0.683907	sp|O95347|SMC2_HUMAN	sp|O95347|SMC2_HUMAN	Color2 [DarkGray]	1	4							23	23	23	289	289	289	13565	0	83886	6414300000	60	2.91425	0.330838	0.548127	0.265176	30.2249	30.1657	30.2037	29.6281	29.5504	29.7715
Q9H6W3	RIOX1		4.39088	0.550105	0.682971	sp|Q9H6W3|NO66_HUMAN	sp|Q9H6W3|NO66_HUMAN	Color2 [DarkGray]	1	4							26	26	26	588	588	588	71085	0	22554	36622000000	155	4.39088	0.32517	0.550105	0.27123	32.6944	32.7249	32.7084	32.1077	32.1721	32.1977
P34897	SHMT2		2.77613	0.550849	0.682618	sp|P34897|GLYM_HUMAN;sp|P34896|GLYC_HUMAN	sp|P34897|GLYM_HUMAN	Color2 [DarkGray]	1	4							13	13	13	419	419	419	55992	0	46638	6331100000	53	2.77613	0.330688	0.550849	0.265692	30.1232	30.2186	30.1865	29.4914	29.6748	29.7096
Q9Y3T9	NOC2L		4.60754	0.551275	0.682417	sp|Q9Y3T9|NOC2L_HUMAN	sp|Q9Y3T9|NOC2L_HUMAN	Color2 [DarkGray]	1	4							40	40	40	539	539	539	84918	0	32331	534470000000	439	4.60754	0.323206	0.551275	0.272246	36.5212	36.5781	36.5907	35.9917	36.0088	36.0356
Q15397	PUM3		5.68682	0.555158	0.680583	sp|Q15397|PUM3_HUMAN	sp|Q15397|PUM3_HUMAN	Color2 [DarkGray]	1	4							44	44	44	597	597	597	73584	0	32331	340110000000	519	5.68682	0.321028	0.555158	0.275725	35.8968	35.8909	35.9192	35.3378	35.3359	35.3678
Q99547	MPHOSPH6		2.60476	0.555292	0.680519	sp|Q99547|MPH6_HUMAN	sp|Q99547|MPH6_HUMAN	Color2 [DarkGray]	1	4							6	6	6	281	281	281	19024	0	13768	5935600000	31	2.60476	0.330161	0.555292	0.266707	30.1589	29.9968	30.0945	29.5874	29.6029	29.3941
Q96P11	NSUN5		4.30501	0.557585	0.679438	sp|Q96P11|NSUN5_HUMAN;sp|Q3KNT7|NSN5B_HUMAN	sp|Q96P11|NSUN5_HUMAN	Color2 [DarkGray]	1	4							25	25	19	741	741	583	46691	0	19751	35715000000	171	4.30501	0.321378	0.557585	0.274668	32.6731	32.6603	32.6963	32.0915	32.0902	32.1752
P42285	SKIV2L2		4.57453	0.557996	0.679245	sp|P42285|SK2L2_HUMAN	sp|P42285|SK2L2_HUMAN	Color2 [DarkGray]	1	4							63	63	63	626	626	626	1178	0	32331	156510000000	517	4.57453	0.321613	0.557996	0.275458	34.8377	34.7613	34.8092	34.2226	34.2449	34.2668
Q9H6P5	TASP1		1.46816	0.559863	0.678366	sp|Q9H6P5|TASP1_HUMAN	sp|Q9H6P5|TASP1_HUMAN	Color2 [DarkGray]	1	4							3	3	3	121	121	121	44455	0	88581	606410000	15	1.46816	0.336852	0.559863	0.257183	26.868	26.9947	26.5013	26.0477	26.3801	26.2566
O75367	H2AFY		4.85352	0.561258	0.677711	sp|O75367|H2AY_HUMAN;sp|Q9P0M6|H2AW_HUMAN	sp|O75367|H2AY_HUMAN	Color2 [DarkGray]	1	4							18	18	18	696	696	696	39617	0	1677	42677000000	132	4.85352	0.319848	0.561258	0.277576	32.9102	32.9134	32.9704	32.3777	32.3501	32.3823
Q14191	WRN		4.15012	0.561527	0.677585	sp|Q14191|WRN_HUMAN	sp|Q14191|WRN_HUMAN	Color2 [DarkGray]	1	4							33	33	33	329	329	329	16246	0	23037	14188000000	143	4.15012	0.320733	0.561527	0.276193	31.3567	31.3669	31.3021	30.8309	30.7679	30.7425
Q99848	EBNA1BP2		5.71799	0.562134	0.6773	sp|Q99848|EBP2_HUMAN	sp|Q99848|EBP2_HUMAN	Color2 [DarkGray]	1	4							21	21	21	493	493	493	34852	0	32331	357140000000	235	5.71799	0.317647	0.562134	0.2792	35.987	35.9717	35.9883	35.4178	35.4002	35.4425
P40937	RFC5		3.64723	0.562629	0.677067	sp|P40937|RFC5_HUMAN	sp|P40937|RFC5_HUMAN	Color2 [DarkGray]	1	4							13	13	13	521	521	521	38496	0	60013	5364500000	52	3.64723	0.321342	0.562629	0.275192	30.0288	29.9313	29.8823	29.3659	29.384	29.4046
Q14566	MCM6		4.28903	0.564473	0.676202	sp|Q14566|MCM6_HUMAN	sp|Q14566|MCM6_HUMAN	Color2 [DarkGray]	1	4							25	25	25	463	463	463	92888	0	28286	29386000000	112	4.28903	0.319371	0.564473	0.277971	32.3759	32.3858	32.452	31.8076	31.8743	31.8384
P17844	DDX5		4.37516	0.568024	0.67454	sp|P17844|DDX5_HUMAN	sp|P17844|DDX5_HUMAN	Color2 [DarkGray]	1	4							48	48	37	578	578	485	69147	0	32331	325140000000	462	4.37516	0.316735	0.568024	0.279901	35.8407	35.8193	35.912	35.2908	35.2734	35.3038
P38935	IGHMBP2		1.08067	0.568096	0.674506	sp|P38935|SMBP2_HUMAN	sp|P38935|SMBP2_HUMAN	Color2 [DarkGray]	1	4							6	6	6	95	95	95	10915	0	58157	494290000	12	1.08067	0.341591	0.568096	0.25281	26.8483	27.1429	26.7295	25.9722	26.3294	26.7148
O43809	NUDT21		3.75188	0.569053	0.674059	sp|O43809|CPSF5_HUMAN	sp|O43809|CPSF5_HUMAN	Color2 [DarkGray]	1	4							13	13	13	661	661	661	26227	0	66488	13674000000	82	3.75188	0.318556	0.569053	0.27863	31.3198	31.2562	31.3217	30.6835	30.705	30.802
P25398	RPS12		4.11349	0.571079	0.673113	sp|P25398|RS12_HUMAN	sp|P25398|RS12_HUMAN	Color2 [DarkGray]	1	4							8	8	8	689	689	689	14515	0	69227	15527000000	59	4.11349	0.31539	0.571079	0.280713	31.4213	31.459	31.4978	30.8383	30.8987	30.9278
P12268	IMPDH2		0.176355	0.573104	0.672169	sp|P12268|IMDH2_HUMAN	sp|P12268|IMDH2_HUMAN	Color2 [DarkGray]	1	4							8	8	8	259	259	259	55804	0	23557	2258100000	27	0.176355	0.430584	0.573104	0.177263	28.1547	28.4455	28.4757	29.1116	28.9144	25.3305
Q71DI3	HIST2H3A		2.68897	0.57683	0.670435	sp|Q71DI3|H32_HUMAN	sp|Q71DI3|H32_HUMAN	Color2 [DarkGray]	1	4							6	1	1	544	235	235	15388	0	38851	20837000000	145	2.68897	0.320092	0.57683	0.277201	31.7775	31.552	31.8039	31.1593	31.124	31.1197
Q8WXE1	ATRIP		2.08472	0.577372	0.670184	sp|Q8WXE1|ATRIP_HUMAN	sp|Q8WXE1|ATRIP_HUMAN	Color2 [DarkGray]	1	4							7	7	7	183	183	183	85837	0	26465	1127300000	23	2.08472	0.323067	0.577372	0.272526	27.757	27.8796	27.5263	27.2336	27.1612	27.0359
Q8TDN6	BRIX1		5.14625	0.581533	0.668253	sp|Q8TDN6|BRX1_HUMAN	sp|Q8TDN6|BRX1_HUMAN	Color2 [DarkGray]	1	4							23	23	23	663	663	663	41401	0	32331	624670000000	391	5.14625	0.304916	0.581533	0.287995	36.7796	36.8003	36.83	36.202	36.2183	36.245
Q9Y2P8	RCL1		4.59668	0.585337	0.666493	sp|Q9Y2P8|RCL1_HUMAN	sp|Q9Y2P8|RCL1_HUMAN	Color2 [DarkGray]	1	4							27	27	27	861	861	861	40842	0	27601	117410000000	187	4.59668	0.304783	0.585337	0.288825	34.3373	34.4065	34.4242	33.8051	33.7992	33.8076
Q5JVF3	PCID2		2.99133	0.585533	0.666403	sp|Q5JVF3|PCID2_HUMAN	sp|Q5JVF3|PCID2_HUMAN	Color2 [DarkGray]	1	4							12	12	12	426	426	426	46029	0	9997	4932500000	53	2.99133	0.311628	0.585533	0.28309	29.9146	29.8078	29.8112	29.1448	29.3396	29.2926
P10809	HSPD1		5.16406	0.585561	0.66639	sp|P10809|CH60_HUMAN	sp|P10809|CH60_HUMAN	Color2 [DarkGray]	1	4							30	30	30	583	583	583	61054	0	30863	67527000000	243	5.16406	0.303788	0.585561	0.29	33.6253	33.6083	33.5624	33.0056	33.0188	33.0149
Q14146	URB2		5.45002	0.587655	0.665423	sp|Q14146|URB2_HUMAN	sp|Q14146|URB2_HUMAN	Color2 [DarkGray]	1	4							67	67	67	524	524	524	17054	0	32331	151540000000	567	5.45002	0.304952	0.587655	0.29145	34.749	34.7618	34.8021	34.18	34.1896	34.1803
Q6PK04	CCDC137		3.94955	0.592812	0.663049	sp|Q6PK04|CC137_HUMAN	sp|Q6PK04|CC137_HUMAN	Color2 [DarkGray]	1	4							11	11	11	443	443	443	33231	0	6537	23630000000	67	3.94955	0.303162	0.592812	0.290697	32.0612	32.0523	32.1506	31.4535	31.5352	31.497
O75683	SURF6		5.869	0.59444	0.662301	sp|O75683|SURF6_HUMAN	sp|O75683|SURF6_HUMAN	Color2 [DarkGray]	1	4							19	19	19	446	446	446	4145	0	32331	143820000000	155	5.869	0.29899	0.59444	0.295306	34.7074	34.671	34.7062	34.0955	34.0954	34.1105
Q9BVJ6	UTP14A		5.46146	0.598619	0.660386	sp|Q9BVJ6|UT14A_HUMAN	sp|Q9BVJ6|UT14A_HUMAN	Color2 [DarkGray]	1	4							48	48	40	61	61	493	87977	0	32331	415420000000	452	5.46146	0.295352	0.598619	0.296859	36.2069	36.2195	36.2582	35.6227	35.6249	35.6411
O75390	CS		3.09211	0.600819	0.659379	sp|O75390|CISY_HUMAN	sp|O75390|CISY_HUMAN	Color2 [DarkGray]	1	4							11	11	11	324	324	324	51712	0	37841	6532700000	57	3.09211	0.303586	0.600819	0.290809	30.3371	30.2812	30.1199	29.6234	29.6564	29.656
O60287	URB1		5.55021	0.603069	0.658352	sp|O60287|NPA1P_HUMAN	sp|O60287|NPA1P_HUMAN	Color2 [DarkGray]	1	4							120	120	120	663	663	663	25439	0	32331	280930000000	963	5.55021	0.293563	0.603069	0.299171	35.6825	35.6681	35.649	35.0771	35.0385	35.0748
P37108	SRP14		3.09757	0.604351	0.657767	sp|P37108|SRP14_HUMAN	sp|P37108|SRP14_HUMAN	Color2 [DarkGray]	1	4							6	6	6	382	382	382	1457	0	77212	11981000000	48	3.09757	0.303582	0.604351	0.292494	31.1356	31.1282	31.0919	30.385	30.5693	30.5883
Q96C57	C12orf43		2.84828	0.611137	0.654681	sp|Q96C57|CL043_HUMAN	sp|Q96C57|CL043_HUMAN	Color2 [DarkGray]	1	4							12	12	12	538	538	538	2817	0	14497	11621000000	54	2.84828	0.300992	0.611137	0.294129	30.9445	31.1879	31.1108	30.5167	30.4144	30.4787
Q13895	BYSL		5.96681	0.622548	0.649523	sp|Q13895|BYST_HUMAN	sp|Q13895|BYST_HUMAN	Color2 [DarkGray]	1	4							41	41	41	803	803	803	49601	0	32331	179390000000	383	5.96681	0.282157	0.622548	0.30929	35.0064	34.995	35.0218	34.3884	34.3661	34.4011
P62277	RPS13		4.8467	0.62626	0.647854	sp|P62277|RS13_HUMAN	sp|P62277|RS13_HUMAN	Color2 [DarkGray]	1	4							14	14	14	576	576	576	17222	0	83408	73780000000	112	4.8467	0.282566	0.62626	0.309319	33.7407	33.7099	33.7905	33.1162	33.1107	33.1355
P35269	GTF2F1		3.6527	0.631747	0.645394	sp|P35269|T2FA_HUMAN	sp|P35269|T2FA_HUMAN	Color2 [DarkGray]	1	4							18	18	18	387	387	387	5824	0	23699	20605000000	94	3.6527	0.283081	0.631747	0.308198	31.8332	31.9221	32.0051	31.2838	31.297	31.2843
Q8N8A6	DDX51		4.33868	0.63309	0.644794	sp|Q8N8A6|DDX51_HUMAN	sp|Q8N8A6|DDX51_HUMAN	Color2 [DarkGray]	1	4							37	37	37	632	632	632	72456	0	32331	118980000000	304	4.33868	0.279733	0.63309	0.311339	34.4371	34.3906	34.4948	33.7909	33.7957	33.8366
Q6RFH5	WDR74		4.62046	0.634722	0.644065	sp|Q6RFH5|WDR74_HUMAN	sp|Q6RFH5|WDR74_HUMAN	Color2 [DarkGray]	1	4							21	21	21	74	74	74	42441	0	32331	132640000000	226	4.62046	0.278453	0.634722	0.312907	34.5321	34.5802	34.6176	33.9216	33.9353	33.9689
P17096	HMGA1		2.72084	0.638109	0.642555	sp|P17096|HMGA1_HUMAN	sp|P17096|HMGA1_HUMAN	Color2 [DarkGray]	1	4							2	2	2	411	411	411	11676	0	31373	3690300000	17	2.72084	0.284557	0.638109	0.305641	29.4776	29.4126	29.3945	28.8664	28.8818	28.6222
Q5T280	SPOUT1		4.71284	0.64058	0.641455	sp|Q5T280|CI114_HUMAN	sp|Q5T280|CI114_HUMAN	Color2 [DarkGray]	1	4							15	15	15	463	463	463	42008	0	11915	61316000000	105	4.71284	0.273859	0.64058	0.315987	33.4736	33.4637	33.5337	32.843	32.8256	32.8806
Q9Y3A4	RRP7A		4.06063	0.646956	0.638626	sp|Q9Y3A4|RRP7A_HUMAN;sp|Q9NSQ0|RRP7B_HUMAN	sp|Q9Y3A4|RRP7A_HUMAN	Color2 [DarkGray]	1	4							16	16	16	489	489	489	32334	0	16845	53185000000	126	4.06063	0.273359	0.646956	0.317108	33.3141	33.2039	33.3292	32.6293	32.65	32.627
O15446	CD3EAP		4.44566	0.65314	0.635895	sp|O15446|RPA34_HUMAN	sp|O15446|RPA34_HUMAN	Color2 [DarkGray]	1	4							12	12	12	414	414	414	54985	0	13349	23405000000	63	4.44566	0.26668	0.65314	0.321361	32.1566	32.0866	32.0652	31.4315	31.4338	31.4837
P13645	KRT10		6.98471	0.653861	0.635577	sp|P13645|K1C10_HUMAN;CON__P13645;CON__P02535-1;CON__P08730-1;CON__ENSEMBL:ENSP00000377550;sp|P13646|K1C13_HUMAN;sp|Q7Z3Y7|K1C28_HUMAN;CON__Q148H6;CON__Q7Z3Y7;sp|Q14525|KT33B_HUMAN;CON__Q14525;sp|Q15323|K1H1_HUMAN;CON__Q9UE12;CON__Q15323;CON__A2A5Y0;CON__Q92764;sp|Q14532|K1H2_HUMAN;CON__Q14532;sp|O76014|KRT37_HUMAN;sp|Q7Z3Z0|K1C25_HUMAN;CON__Q7Z3Z0;CON__A2AB72;sp|Q92764|KRT35_HUMAN;CON__Q497I4;sp…	sp|P13645|K1C10_HUMAN;CON__P13645	Color2 [DarkGray]	1	4				+			17	16	14	399	387	356	58826	0	13395	20424000000	87	6.98471	0.26406	0.653861	0.32571	31.9105	31.9027	31.9096	31.2587	31.2627	31.2397
Q8IY37	DHX37		4.80739	0.654755	0.635184	sp|Q8IY37|DHX37_HUMAN	sp|Q8IY37|DHX37_HUMAN	Color2 [DarkGray]	1	4							38	38	38	424	424	424	12954	0	19884	37169000000	194	4.80739	0.264858	0.654755	0.323119	32.7948	32.7394	32.7983	32.1121	32.098	32.1582
Q9ULW0	TPX2		3.43143	0.663167	0.631491	sp|Q9ULW0|TPX2_HUMAN	sp|Q9ULW0|TPX2_HUMAN	Color2 [DarkGray]	1	4							23	23	23	436	436	436	85652	0	11157	18577000000	86	3.43143	0.266202	0.663167	0.321994	31.8795	31.7327	31.7278	31.1166	31.0603	31.1736
P0DMU9	CT45A10		3.20541	0.670092	0.628467	sp|P0DMU9|CT45A_HUMAN;sp|Q5DJT8|CT452_HUMAN;sp|P0DMV2|CT459_HUMAN;sp|P0DMV1|CT458_HUMAN;sp|Q8NHU0|CT453_HUMAN;sp|Q5HYN5|CT451_HUMAN;sp|P0DMV0|CT457_HUMAN;sp|P0DMU8|CT455_HUMAN;sp|P0DMU7|CT456_HUMAN	sp|P0DMU9|CT45A_HUMAN;sp|Q5DJT8|CT452_HUMAN;sp|P0DMV2|CT459_HUMAN;sp|P0DMV1|CT458_HUMAN;sp|Q8NHU0|CT453_HUMAN;sp|Q5HYN5|CT451_HUMAN;sp|P0DMV0|CT457_HUMAN;sp|P0DMU8|CT455_HUMAN;sp|P0DMU7|CT456_HUMAN	Color2 [DarkGray]	1	4							6	6	6	534	534	534	21145	0	52468	4439800000	31	3.20541	0.264756	0.670092	0.3239	29.7875	29.6542	29.7288	29.1611	28.9672	29.032
O15160	POLR1C		4.21026	0.675524	0.626105	sp|O15160|RPAC1_HUMAN	sp|O15160|RPAC1_HUMAN	Color2 [DarkGray]	1	4							18	18	18	682	682	682	39249	0	14429	33222000000	116	4.21026	0.255429	0.675524	0.331391	32.6349	32.5647	32.6694	31.9809	31.9582	31.9034
Q13535	ATR		6.88493	0.676741	0.625577	sp|Q13535|ATR_HUMAN	sp|Q13535|ATR_HUMAN	Color2 [DarkGray]	1	4							37	37	37	217	217	217	30136	0	17714	11606000000	155	6.88493	0.24867	0.676741	0.336986	31.1046	31.1044	31.1248	30.4383	30.4253	30.44
O75691	UTP20		7.40329	0.679708	0.624292	sp|O75691|UTP20_HUMAN	sp|O75691|UTP20_HUMAN	Color2 [DarkGray]	1	4							179	179	179	654	654	654	31838	0	32331	543360000000	1488	7.40329	0.246031	0.679708	0.338817	36.653	36.634	36.647	35.9655	35.9605	35.9688
P62244	RPS15A		4.40755	0.68112	0.623681	sp|P62244|RS15A_HUMAN	sp|P62244|RS15A_HUMAN	Color2 [DarkGray]	1	4							9	9	9	569	569	569	14839	0	29054	11935000000	42	4.40755	0.25054	0.68112	0.334774	31.1729	31.1207	31.1052	30.4127	30.4371	30.5057
P09622	DLD		6.36228	0.705331	0.613302	sp|P09622|DLDH_HUMAN	sp|P09622|DLDH_HUMAN	Color2 [DarkGray]	1	4							12	12	12	346	346	346	54177	0	667	6271800000	41	6.36228	0.22698	0.705331	0.350636	30.2571	30.2422	30.2201	29.5351	29.5415	29.5267
Q9NWH9	SLTM		3.89354	0.70766	0.612312	sp|Q9NWH9|SLTM_HUMAN	sp|Q9NWH9|SLTM_HUMAN	Color2 [DarkGray]	1	4							13	13	13	151	151	151	11715	0	16023	13904000000	74	3.89354	0.234743	0.70766	0.345462	31.2909	31.4055	31.427	30.7101	30.6282	30.6622
P59998	ARPC4		3.13119	0.710189	0.61124	sp|P59998|ARPC4_HUMAN	sp|P59998|ARPC4_HUMAN	Color2 [DarkGray]	1	4							5	5	5	351	351	351	19667	0	25793	2555200000	31	3.13119	0.241276	0.710189	0.342055	28.8315	29.068	28.8619	28.1908	28.1955	28.2445
P35250	RFC2		1.70879	0.710556	0.611085	sp|P35250|RFC2_HUMAN	sp|P35250|RFC2_HUMAN	Color2 [DarkGray]	1	4							10	10	10	384	384	384	39157	0	31976	2778700000	29	1.70879	0.263808	0.710556	0.324703	29.1778	29.0037	29.0349	28.4619	28.011	28.6118
Q06830	PRDX1		4.33605	0.716141	0.608724	sp|Q06830|PRDX1_HUMAN;sp|Q13162|PRDX4_HUMAN	sp|Q06830|PRDX1_HUMAN	Color2 [DarkGray]	1	4							15	15	14	729	729	673	2211	0	95849	25110000000	79	4.33605	0.226688	0.716141	0.351414	32.1911	32.2765	32.2187	31.5544	31.4586	31.5248
Q9H0A0	NAT10		6.28033	0.718782	0.60761	sp|Q9H0A0|NAT10_HUMAN	sp|Q9H0A0|NAT10_HUMAN	Color2 [DarkGray]	1	4							77	77	77	717	717	717	11573	0	32331	919080000000	1107	6.28033	0.219987	0.718782	0.357183	37.3869	37.3868	37.4127	36.659	36.6867	36.6843
Q05519	SRSF11		1.69	0.722627	0.605993	sp|Q05519|SRS11_HUMAN	sp|Q05519|SRS11_HUMAN	Color2 [DarkGray]	1	4							3	3	3	95	95	95	53542	0	88971	447720000	10	1.69	0.257743	0.722627	0.329352	25.826	25.9405	26.176	24.955	25.5203	25.2994
P22695	UQCRC2		1.3448	0.729677	0.603039	sp|P22695|QCR2_HUMAN	sp|P22695|QCR2_HUMAN	Color2 [DarkGray]	1	4							5	5	5	245	245	245	48442	0	17416	946260000	15	1.3448	0.264832	0.729677	0.323764	27.4858	27.33	27.2788	26.2219	26.6106	27.073
P78344	EIF4G2		0.588994	0.730347	0.602759	sp|P78344|IF4G2_HUMAN	sp|P78344|IF4G2_HUMAN	Color2 [DarkGray]	1	4							5	5	5	75	75	75	10236	0	11731	680580000	14	0.588994	0.307714	0.730347	0.28599	26.8743	26.8695	27.0179	26.7362	26.7474	25.087
P53621	COPA		3.24684	0.731019	0.602478	sp|P53621|COPA_HUMAN	sp|P53621|COPA_HUMAN	Color2 [DarkGray]	1	4							10	10	10	135	135	135	13834	0	24873	1899200000	31	3.24684	0.226303	0.731019	0.352595	28.4268	28.4363	28.6081	27.8178	27.6743	27.7861
Q13428	TCOF1		5.34495	0.733036	0.601636	sp|Q13428|TCOF_HUMAN	sp|Q13428|TCOF_HUMAN	Color2 [DarkGray]	1	4							48	48	48	373	373	373	1521	0	32331	561720000000	474	5.34495	0.213395	0.733036	0.362597	36.6796	36.6412	36.6915	35.923	35.9217	35.9686
Q10713	PMPCA		0.589259	0.737302	0.59986	sp|Q10713|MPPA_HUMAN	sp|Q10713|MPPA_HUMAN	Color2 [DarkGray]	1	4							1	1	1	32	32	32	58252	0	81793	220590000	15	0.589259	0.305566	0.737302	0.288143	26.7971	25.2014	25.0881	25.1333	24.8488	24.8926
Q8N684	CPSF7		4.01623	0.73794	0.599595	sp|Q8N684|CPSF7_HUMAN	sp|Q8N684|CPSF7_HUMAN	Color2 [DarkGray]	1	4							9	9	9	285	285	285	52049	0	71466	7695100000	69	4.01623	0.214848	0.73794	0.360494	30.522	30.5672	30.5227	29.7588	29.8884	29.7509
Q16891	IMMT		2.16674	0.740957	0.598342	sp|Q16891|MIC60_HUMAN	sp|Q16891|MIC60_HUMAN	Color2 [DarkGray]	1	4							10	10	10	164	164	164	83677	0	26059	2219500000	28	2.16674	0.234991	0.740957	0.345551	28.8121	28.779	28.6401	27.8293	28.2671	27.9119
P04844	RPN2		0.385846	0.7432	0.597413	sp|P04844|RPN2_HUMAN	sp|P04844|RPN2_HUMAN	Color2 [DarkGray]	1	4							8	8	8	306	306	306	69283	0	64103	1017400000	22	0.385846	0.331045	0.7432	0.264392	27.3449	27.5709	27.4364	25.0972	27.3892	27.6362
Q9Y6E2	BZW2		1.89432	0.746398	0.59609	sp|Q9Y6E2|BZW2_HUMAN	sp|Q9Y6E2|BZW2_HUMAN	Color2 [DarkGray]	1	4							5	4	4	155	138	138	48162	0	22021	788140000	14	1.89432	0.238239	0.746398	0.343326	27.016	27.5737	27.1487	26.5227	26.5629	26.4136
Q9BRT6	LLPH		4.75588	0.761822	0.589751	sp|Q9BRT6|LLPH_HUMAN	sp|Q9BRT6|LLPH_HUMAN	Color2 [DarkGray]	1	4							5	5	5	364	364	364	15225	0	61638	7345200000	37	4.75588	0.198102	0.761822	0.374988	30.4847	30.4255	30.5128	29.7161	29.7424	29.6791
P40926	MDH2		4.04685	0.764149	0.588801	sp|P40926|MDHM_HUMAN	sp|P40926|MDHM_HUMAN	Color2 [DarkGray]	1	4							13	13	13	47	47	47	35503	0	11675	24954000000	64	4.04685	0.200622	0.764149	0.37315	32.2395	32.2431	32.2507	31.3852	31.5348	31.5209
Q8NFW8	CMAS		2.32007	0.770543	0.586197	sp|Q8NFW8|NEUA_HUMAN	sp|Q8NFW8|NEUA_HUMAN	Color2 [DarkGray]	1	4							9	9	9	306	306	306	48379	0	32328	7024200000	43	2.32007	0.215192	0.770543	0.360741	30.3162	30.4453	30.4936	29.4479	29.8786	29.6171
P07199	CENPB		3.87234	0.781706	0.581678	sp|P07199|CENPB_HUMAN	sp|P07199|CENPB_HUMAN	Color2 [DarkGray]	1	4							14	14	14	357	357	357	65171	0	98754	13971000000	108	3.87234	0.19038	0.781706	0.380544	31.4491	31.4299	31.3828	30.6521	30.719	30.5456
O96008	TOMM40		0.727824	0.788656	0.578883	sp|O96008|TOM40_HUMAN	sp|O96008|TOM40_HUMAN	Color2 [DarkGray]	1	4							3	3	3	116	116	116	37893	0	11929	352420000	10	0.727824	0.27317	0.788656	0.315948	26.7116	26.7786	26.8336	26.7492	25.0586	26.15
Q96PV6	LENG8		3.57513	0.791631	0.577691	sp|Q96PV6|LENG8_HUMAN	sp|Q96PV6|LENG8_HUMAN	Color2 [DarkGray]	1	4							15	15	15	276	276	276	86128	0	15217	10208000000	70	3.57513	0.186924	0.791631	0.383296	30.8988	30.9595	31.0696	30.2351	30.217	30.1009
O43829	ZBTB14		1.27939	0.79208	0.577511	sp|O43829|ZBT14_HUMAN	sp|O43829|ZBT14_HUMAN	Color2 [DarkGray]	1	4							3	3	3	138	138	138	50956	0	88134	272210000	11	1.27939	0.234615	0.79208	0.345832	27.0033	26.1122	26.6332	25.6138	25.7091	26.0496
Q8NDD1	C1orf131		4.77278	0.796593	0.575707	sp|Q8NDD1|CA131_HUMAN	sp|Q8NDD1|CA131_HUMAN	Color2 [DarkGray]	1	4							14	14	14	381	381	381	32766	0	1565	21268000000	97	4.77278	0.177161	0.796593	0.391886	32.0042	32.0121	32.0739	31.2769	31.1933	31.2302
Q15233	NONO		5.85111	0.796867	0.575598	sp|Q15233|NONO_HUMAN	sp|Q15233|NONO_HUMAN	Color2 [DarkGray]	1	4							34	32	32	665	665	665	54231	0	32331	259300000000	419	5.85111	0.173378	0.796867	0.394967	35.5782	35.5564	35.6006	34.7642	34.7756	34.8048
P16403	HIST1H1C		5.29132	0.79712	0.575497	sp|P16403|H12_HUMAN	sp|P16403|H12_HUMAN	Color2 [DarkGray]	1	4							13	13	3	286	286	99	21364	0	10619	420600000000	154	5.29132	0.174408	0.79712	0.393784	36.3086	36.2929	36.336	35.4826	35.5097	35.5538
P49411	TUFM		5.06546	0.812832	0.569263	sp|P49411|EFTU_HUMAN	sp|P49411|EFTU_HUMAN	Color2 [DarkGray]	1	4							24	24	24	646	646	646	49541	0	26731	59259000000	165	5.06546	0.170363	0.812832	0.400769	33.4564	33.5198	33.5275	32.7054	32.6546	32.7052
Q96H22	CENPN		2.43562	0.82258	0.56543	sp|Q96H22|CENPN_HUMAN	sp|Q96H22|CENPN_HUMAN	Color2 [DarkGray]	1	4							6	6	6	274	274	274	39554	0	192	1424800000	16	2.43562	0.185222	0.82258	0.385286	28.1957	27.8828	28.3189	27.3135	27.2439	27.3722
P16401	HIST1H1B		4.74849	0.824956	0.564499	sp|P16401|H15_HUMAN	sp|P16401|H15_HUMAN	Color2 [DarkGray]	1	4							9	9	9	226	226	226	2258	0	12392	30808000000	47	4.74849	0.164124	0.824956	0.405512	32.5493	32.5609	32.6036	31.7034	31.731	31.8044
P55084	HADHB		3.41578	0.836968	0.559819	sp|P55084|ECHB_HUMAN	sp|P55084|ECHB_HUMAN	Color2 [DarkGray]	1	4							7	7	7	224	224	224	51294	0	23534	2785300000	27	3.41578	0.167305	0.836968	0.403189	29.1204	29.0509	29.1714	28.3432	28.3461	28.1426
P83916	CBX1		1.11791	0.847216	0.555856	sp|P83916|CBX1_HUMAN	sp|P83916|CBX1_HUMAN	Color2 [DarkGray]	1	4							6	5	5	378	292	292	21418	0	16518	493080000	8	1.11791	0.216294	0.847216	0.359539	27.032	27.0033	27.5168	26.9597	25.9428	26.1079
P31040	SDHA		2.11639	0.865111	0.549004	sp|P31040|SDHA_HUMAN	sp|P31040|SDHA_HUMAN	Color2 [DarkGray]	1	4							5	5	5	119	119	119	72691	0	36433	1313100000	21	2.11639	0.172136	0.865111	0.397926	28.1095	27.8578	28.0704	27.2628	26.8397	27.3399
P50454	SERPINH1		4.48682	0.865806	0.54874	sp|P50454|SERPH_HUMAN	sp|P50454|SERPH_HUMAN	Color2 [DarkGray]	1	4							12	12	12	426	426	426	4644	0	77905	7500900000	59	4.48682	0.143771	0.865806	0.424007	30.4683	30.5698	30.6073	29.6905	29.6869	29.6706
Q9NTJ3	SMC4		3.94197	0.867608	0.548055	sp|Q9NTJ3|SMC4_HUMAN	sp|Q9NTJ3|SMC4_HUMAN	Color2 [DarkGray]	1	4							26	26	26	255	255	255	14718	0	96809	5908200000	70	3.94197	0.145464	0.867608	0.421632	30.1653	30.2855	30.1769	29.3996	29.2571	29.3682
Q92841	DDX17		5.1867	0.880098	0.543331	sp|Q92841|DDX17_HUMAN	sp|Q92841|DDX17_HUMAN	Color2 [DarkGray]	1	4							46	35	35	583	505	505	80272	0	25685	101320000000	220	5.1867	0.134047	0.880098	0.433877	34.264	34.3252	34.328	33.3879	33.4517	33.4374
Q9ULK4	MED23		1.2208	0.886509	0.540921	sp|Q9ULK4|MED23_HUMAN	sp|Q9ULK4|MED23_HUMAN	Color2 [DarkGray]	1	4							8	8	8	97	97	97	15647	0	24063	718820000	15	1.2208	0.192614	0.886509	0.378661	27.2481	27.3937	27.2494	25.9799	26.1753	27.0765
O95602	POLR1A		5.56817	0.893532	0.538295	sp|O95602|RPA1_HUMAN	sp|O95602|RPA1_HUMAN	Color2 [DarkGray]	1	4							88	88	87	659	659	653	19481	0	32331	156030000000	593	5.56817	0.124193	0.893532	0.441648	34.9269	34.9096	34.9556	34.0232	34.0137	34.0746
P10412	HIST1H1E		4.03401	0.906172	0.533599	sp|P10412|H14_HUMAN;sp|P22492|H1T_HUMAN;sp|Q02539|H11_HUMAN	sp|P10412|H14_HUMAN	Color2 [DarkGray]	1	4							12	2	2	279	96	96	21865	0	28492	40041000000	27	4.03401	0.124974	0.906172	0.440498	32.9485	32.9904	32.9846	32.1059	31.9589	32.1402
Q07666	KHDRBS1		5.2231	0.913254	0.530986	sp|Q07666|KHDR1_HUMAN;sp|Q5VWX1|KHDR2_HUMAN	sp|Q07666|KHDR1_HUMAN	Color2 [DarkGray]	1	4							11	11	11	381	381	381	48227	0	14352	37650000000	112	5.2231	0.11675	0.913254	0.450121	32.834	32.9035	32.9256	31.9773	31.9584	31.9876
O60573	EIF4E2		1.88977	0.920609	0.528286	sp|O60573|IF4E2_HUMAN	sp|O60573|IF4E2_HUMAN	Color2 [DarkGray]	1	4							1	1	1	69	69	69	28362	56465	39756	183980000	6	1.88977	0.152484	0.920609	0.415569	26.2515	26.8604	26.8634	25.6208	25.7287	25.8641
P61619	SEC61A1		0.864876	0.931568	0.524288	sp|P61619|S61A1_HUMAN;sp|Q9H9S3|S61A2_HUMAN	sp|P61619|S61A1_HUMAN;sp|Q9H9S3|S61A2_HUMAN	Color2 [DarkGray]	1	4							2	2	2	9	9	9	52264	0	4781	167940000	11	0.864876	0.200881	0.931568	0.372477	26.0543	24.7518	26.3181	24.6999	25.0278	24.602
P35527	KRT9		1.8834	0.948436	0.518194	sp|P35527|K1C9_HUMAN;CON__P35527	sp|P35527|K1C9_HUMAN;CON__P35527	Color2 [DarkGray]	1	4				+			9	9	9	217	217	217	62064	0	69601	4326300000	35	1.8834	0.141834	0.948436	0.426691	29.86	29.7294	29.7479	28.9368	29.1456	28.4096
Q71SY5	MED25		0.902217	0.955741	0.515577	sp|Q71SY5|MED25_HUMAN	sp|Q71SY5|MED25_HUMAN	Color2 [DarkGray]	1	4							2	2	2	51	51	51	7817	0	96142	343300000	9	0.902217	0.186874	0.955741	0.383185	26.076	26.1266	25.7755	25.3686	24.0875	25.6549
Q9H6R4	NOL6		6.42312	0.958701	0.51452	sp|Q9H6R4|NOL6_HUMAN	sp|Q9H6R4|NOL6_HUMAN	Color2 [DarkGray]	1	4							58	58	58	709	709	709	12759	0	32331	504260000000	784	6.42312	0.090066	0.958701	0.475737	36.6574	36.6145	36.6476	35.6673	35.6815	35.6946
Q16836	HADH		4.31159	0.966287	0.511822	sp|Q16836|HCDH_HUMAN	sp|Q16836|HCDH_HUMAN	Color2 [DarkGray]	1	4							6	6	6	36	36	36	34293	0	40345	2969200000	41	4.31159	0.0953656	0.966287	0.470935	29.2818	29.3247	29.1552	28.2781	28.3074	28.2773
Q9H6F5	CCDC86		3.83088	0.966309	0.511814	sp|Q9H6F5|CCD86_HUMAN	sp|Q9H6F5|CCD86_HUMAN	Color2 [DarkGray]	1	4							11	11	11	381	381	381	40235	0	11828	14891000000	42	3.83088	0.0987332	0.966309	0.467126	31.545	31.5813	31.5981	30.4878	30.7185	30.6192
O43670	ZNF207		0.571672	0.968365	0.511085	sp|O43670|ZN207_HUMAN	sp|O43670|ZN207_HUMAN	Color2 [DarkGray]	1	4							6	6	6	169	169	169	5075	0	17551	2173600000	16	0.571672	0.226736	0.968365	0.351682	28.6239	28.5482	28.7069	26.1569	28.4939	28.3231
Q9UGY1	NOL12		3.62117	0.969793	0.510579	sp|Q9UGY1|NOL12_HUMAN	sp|Q9UGY1|NOL12_HUMAN	Color2 [DarkGray]	1	4							5	5	5	333	333	333	24663	0	6411	9765600000	32	3.62117	0.0989655	0.969793	0.466721	31.0373	30.9539	30.8966	29.903	29.9532	30.1223
Q68CQ4	DIEXF		6.58502	0.989118	0.503786	sp|Q68CQ4|DIEXF_HUMAN	sp|Q68CQ4|DIEXF_HUMAN	Color2 [DarkGray]	1	4							44	44	44	642	642	642	87054	0	32331	174480000000	367	6.58502	0.0791462	0.989118	0.491054	35.1196	35.1183	35.133	34.1171	34.1611	34.1254
Q9Y6V7	DDX49		5.44711	0.991742	0.50287	sp|Q9Y6V7|DDX49_HUMAN	sp|Q9Y6V7|DDX49_HUMAN	Color2 [DarkGray]	1	4							29	29	29	65	65	65	54226	0	21438	35658000000	185	5.44711	0.079811	0.991742	0.489125	32.8849	32.8298	32.8113	31.8817	31.8258	31.8433
Q9H9Y6	POLR1B		6.77839	0.999765	0.500082	sp|Q9H9Y6|RPA2_HUMAN	sp|Q9H9Y6|RPA2_HUMAN	Color2 [DarkGray]	1	4							42	42	42	485	485	485	12823	0	32331	61575000000	286	6.77839	0.0738603	0.999765	0.496677	33.6376	33.6161	33.6487	32.6225	32.6294	32.6512
P11474	ESRRA		0.756409	1.00018	0.499939	sp|P11474|ERR1_HUMAN	sp|P11474|ERR1_HUMAN	Color2 [DarkGray]	1	4							3	3	3	116	116	116	45509	0	72805	70306000	9	0.756409	0.187062	1.00018	0.383526	24.237	26.245	25.517	24.565	24.4028	24.0307
Q9NQT5	EXOSC3		5.53782	1.00267	0.499075	sp|Q9NQT5|EXOS3_HUMAN	sp|Q9NQT5|EXOS3_HUMAN	Color2 [DarkGray]	1	4							17	17	17	804	804	804	29572	0	15013	29616000000	87	5.53782	0.0742823	1.00267	0.494789	32.5835	32.5748	32.5825	31.5709	31.5358	31.6262
Q9BQE3	TUBA1C		0.393787	1.00373	0.49871	sp|Q9BQE3|TBA1C_HUMAN	sp|Q9BQE3|TBA1C_HUMAN	Color2 [DarkGray]	1	4							27	4	2	679	122	91	49895	0	42416	3956600000	14	0.393787	0.263003	1.00373	0.326275	29.3314	29.1342	29.2844	29.2956	29.346	26.0971
Q99798	ACO2		5.02711	1.01649	0.494319	sp|Q99798|ACON_HUMAN	sp|Q99798|ACON_HUMAN	Color2 [DarkGray]	1	4							11	11	11	245	245	245	85424	0	598	4102400000	43	5.02711	0.072169	1.01649	0.499249	29.7648	29.7156	29.7221	28.6526	28.7508	28.7497
O15226	NKRF		5.2852	1.04252	0.485479	sp|O15226|NKRF_HUMAN	sp|O15226|NKRF_HUMAN	Color2 [DarkGray]	1	4							47	47	47	645	645	645	77672	0	32331	207930000000	352	5.2852	0.0618939	1.04252	0.513092	35.3687	35.3855	35.4226	34.3315	34.3138	34.4039
Q96RP9	GFM1		1.78423	1.05876	0.480045	sp|Q96RP9|EFGM_HUMAN	sp|Q96RP9|EFGM_HUMAN	Color2 [DarkGray]	1	4							3	3	3	69	69	69	83471	0	60439	612190000	11	1.78423	0.0987769	1.05876	0.467198	27.3787	27.3134	26.9086	26.5659	26.0416	25.817
P99999	CYCS		4.98565	1.05902	0.479959	sp|P99999|CYC_HUMAN;CON__P62894	sp|P99999|CYC_HUMAN	Color2 [DarkGray]	1	4							11	11	11	60	60	60	11749	0	93219	13863000000	73	4.98565	0.0569547	1.05902	0.51952	31.5377	31.4814	31.4643	30.4314	30.4918	30.3832
P05204	HMGN2		2.27237	1.07441	0.474865	sp|P05204|HMGN2_HUMAN;sp|Q15651|HMGN3_HUMAN	sp|P05204|HMGN2_HUMAN;sp|Q15651|HMGN3_HUMAN	Color2 [DarkGray]	1	4							2	2	2	433	433	433	93926	0	12482	1186100000	23	2.27237	0.0797396	1.07441	0.489375	27.5535	28.101	28.1571	26.7964	26.9067	26.8853
Q86XI2	NCAPG2		3.24881	1.08121	0.472631	sp|Q86XI2|CNDG2_HUMAN	sp|Q86XI2|CNDG2_HUMAN	Color2 [DarkGray]	1	4							9	9	9	143	143	143	13096	0	26745	1673100000	26	3.24881	0.0617678	1.08121	0.512858	28.4384	28.3885	28.5878	27.5064	27.2129	27.4518
Q92616	GCN1		4.20736	1.08166	0.472485	sp|Q92616|GCN1_HUMAN	sp|Q92616|GCN1_HUMAN	Color2 [DarkGray]	1	4							48	48	48	278	278	278	29275	0	16469	8001100000	156	4.20736	0.0539917	1.08166	0.524652	30.7781	30.7998	30.6481	29.6702	29.7233	29.5876
Q9Y3B2	EXOSC1		4.41196	1.09298	0.468792	sp|Q9Y3B2|EXOS1_HUMAN	sp|Q9Y3B2|EXOS1_HUMAN	Color2 [DarkGray]	1	4							6	6	6	379	379	379	21452	0	24141	8111100000	28	4.41196	0.04925	1.09298	0.531779	30.7814	30.763	30.6949	29.7508	29.6022	29.6075
Q9H0D6	XRN2		6.50986	1.09538	0.468014	sp|Q9H0D6|XRN2_HUMAN	sp|Q9H0D6|XRN2_HUMAN	Color2 [DarkGray]	1	4							56	56	56	704	704	704	10858	0	32331	279650000000	501	6.50986	0.0458213	1.09538	0.543205	35.856	35.8165	35.8502	34.741	34.7291	34.7664
O43143	DHX15		5.75207	1.09759	0.467298	sp|O43143|DHX15_HUMAN	sp|O43143|DHX15_HUMAN	Color2 [DarkGray]	1	4							45	45	44	603	603	591	90932	0	32331	145840000000	400	5.75207	0.045724	1.09759	0.541856	34.8897	34.8693	34.9389	33.7801	33.7941	33.8308
Q9BRP1	PDCD2L		3.98254	1.09951	0.466674	sp|Q9BRP1|PDD2L_HUMAN	sp|Q9BRP1|PDD2L_HUMAN	Color2 [DarkGray]	1	4							5	5	5	246	246	246	39416	0	55	2932300000	16	3.98254	0.0504116	1.09951	0.530792	29.1564	29.2636	29.396	28.1545	28.2073	28.1556
Q9NXV6	CDKN2AIP		4.79182	1.1065	0.464419	sp|Q9NXV6|CARF_HUMAN	sp|Q9NXV6|CARF_HUMAN	Color2 [DarkGray]	1	4							19	19	19	486	486	486	61124	0	21218	12357000000	84	4.79182	0.0461864	1.1065	0.541092	31.393	31.3077	31.3924	30.3023	30.2823	30.1891
Q13011	ECH1		3.77078	1.11565	0.461484	sp|Q13011|ECH1_HUMAN	sp|Q13011|ECH1_HUMAN	Color2 [DarkGray]	1	4							4	4	4	213	213	213	35816	0	25807	815960000	33	3.77078	0.0474189	1.11565	0.535837	27.3216	27.4181	27.5838	26.3739	26.2721	26.3306
P00505	GOT2		5.06322	1.12429	0.458727	sp|P00505|AATM_HUMAN	sp|P00505|AATM_HUMAN	Color2 [DarkGray]	1	4							15	15	15	463	463	463	47517	0	11424	29016000000	82	5.06322	0.0428301	1.12429	0.551385	32.6025	32.5443	32.6237	31.4489	31.4227	31.526
Q9UHD8	2009-09-01		4.21519	1.12468	0.458603	sp|Q9UHD8|SEPT9_HUMAN	sp|Q9UHD8|SEPT9_HUMAN	Color2 [DarkGray]	1	4							9	9	9	224	224	224	65401	0	28276	2176400000	26	4.21519	0.0457484	1.12468	0.54495	28.7737	28.9822	28.8379	27.7696	27.7373	27.7127
Q14008	CKAP5		1.00213	1.15774	0.448214	sp|Q14008|CKAP5_HUMAN	sp|Q14008|CKAP5_HUMAN	Color2 [DarkGray]	1	4							21	21	21	151	151	151	22549	0	31381	2839000000	34	1.00213	0.112386	1.15774	0.455452	28.9527	28.866	28.9392	26.7461	28.5942	27.9444
Q5RKV6	EXOSC6		5.16543	1.15913	0.447784	sp|Q5RKV6|EXOS6_HUMAN	sp|Q5RKV6|EXOS6_HUMAN	Color2 [DarkGray]	1	4							9	9	9	485	485	485	28235	0	92704	18021000000	69	5.16543	0.0369156	1.15913	0.568775	31.973	31.8757	31.8976	30.7649	30.7927	30.7113
Q12905	ILF2		6.46034	1.16916	0.44468	sp|Q12905|ILF2_HUMAN	sp|Q12905|ILF2_HUMAN	Color2 [DarkGray]	1	4							24	24	24	746	746	746	43062	0	19476	48138000000	159	6.46034	0.0317652	1.16916	0.579329	33.3189	33.3586	33.3286	32.1472	32.1926	32.1588
Q96FK6	WDR89		4.44271	1.17921	0.441594	sp|Q96FK6|WDR89_HUMAN	sp|Q96FK6|WDR89_HUMAN	Color2 [DarkGray]	1	4							12	12	12	455	455	455	43214	0	20393	18796000000	63	4.44271	0.0344161	1.17921	0.57281	31.9894	32.0027	31.9711	30.8539	30.6935	30.8781
Q08257	CRYZ		1.86413	1.18695	0.43923	sp|Q08257|QOR_HUMAN	sp|Q08257|QOR_HUMAN	Color2 [DarkGray]	1	4							2	2	2	134	134	134	35206	0	7896	610680000	10	1.86413	0.0570722	1.18695	0.520029	27.0336	27.1948	27.3259	26.515	25.8709	25.6076
Q96MX3	ZNF48		1.94946	1.201	0.434974	sp|Q96MX3|ZNF48_HUMAN	sp|Q96MX3|ZNF48_HUMAN	Color2 [DarkGray]	1	4							3	3	3	6	6	6	67819	0	11462	750230000	11	1.94946	0.0513623	1.201	0.529121	27.3266	27.0519	27.6012	25.6925	26.2943	26.3898
O15144	ARPC2		3.07942	1.20576	0.433541	sp|O15144|ARPC2_HUMAN	sp|O15144|ARPC2_HUMAN	Color2 [DarkGray]	1	4							7	7	7	357	357	357	34333	0	25548	2468900000	26	3.07942	0.0373626	1.20576	0.565151	29.0606	28.9754	29.0904	27.7784	28.0831	27.6477
Q14739	LBR		0.446275	1.2153	0.430684	sp|Q14739|LBR_HUMAN	sp|Q14739|LBR_HUMAN	Color2 [DarkGray]	1	4							6	6	6	132	132	132	70702	0	31014	1935100000	26	0.446275	0.186806	1.2153	0.383286	28.3868	28.5734	28.3498	28.4011	28.3789	24.884
Q9NQT4	EXOSC5		5.5004	1.25299	0.419578	sp|Q9NQT4|EXOS5_HUMAN	sp|Q9NQT4|EXOS5_HUMAN	Color2 [DarkGray]	1	4							7	7	7	46	46	46	25249	0	1172	13249000000	50	5.5004	0.025841	1.25299	0.616085	31.458	31.4991	31.5589	30.2681	30.2187	30.2702
Q13868	EXOSC2		3.82561	1.25691	0.418439	sp|Q13868|EXOS2_HUMAN	sp|Q13868|EXOS2_HUMAN	Color2 [DarkGray]	1	4							15	15	15	488	488	488	32789	0	92319	15624000000	69	3.82561	0.0280753	1.25691	0.601526	31.7014	31.6294	31.896	30.4571	30.4329	30.566
O60216	RAD21		0.599897	1.28341	0.410824	sp|O60216|RAD21_HUMAN;sp|Q9H4I0|RD21L_HUMAN	sp|O60216|RAD21_HUMAN	Color2 [DarkGray]	1	4							8	8	8	158	158	158	71689	0	1987	1612800000	17	0.599897	0.134036	1.28341	0.43393	28.2096	28.0946	28.5608	27.94	27.9644	25.1104
Q15024	EXOSC7		4.68118	1.32104	0.400246	sp|Q15024|EXOS7_HUMAN	sp|Q15024|EXOS7_HUMAN	Color2 [DarkGray]	1	4							9	9	9	405	405	405	31821	0	10989	9008000000	56	4.68118	0.02014	1.32104	0.642153	31.02	30.9162	30.9749	29.5568	29.7218	29.6693
P23246	SFPQ		6.10286	1.34994	0.392309	sp|P23246|SFPQ_HUMAN	sp|P23246|SFPQ_HUMAN	Color2 [DarkGray]	1	4							36	36	34	506	506	492	76149	0	32331	324340000000	335	6.10286	0.0157076	1.34994	0.666398	36.1514	36.091	36.1621	34.7787	34.766	34.8101
Q96BT3	CENPT		1.47346	1.38517	0.382844	sp|Q96BT3|CENPT_HUMAN	sp|Q96BT3|CENPT_HUMAN	Color2 [DarkGray]	1	4							5	5	5	119	119	119	60422	0	2099	1690300000	17	1.47346	0.0368337	1.38517	0.568642	28.5781	28.748	28.7206	28.1606	26.9147	26.8158
Q12906	ILF3		5.91805	1.38606	0.382607	sp|Q12906|ILF3_HUMAN	sp|Q12906|ILF3_HUMAN	Color2 [DarkGray]	1	4							40	40	36	51	51	491	95337	0	32331	132200000000	288	5.91805	0.0136	1.38606	0.682999	34.8321	34.8365	34.9096	33.4448	33.4968	33.4785
O95453	PARN		6.20716	1.39254	0.380893	sp|O95453|PARN_HUMAN	sp|O95453|PARN_HUMAN	Color2 [DarkGray]	1	4							40	40	40	592	592	592	7345	0	32331	153780000000	325	6.20716	0.0118387	1.39254	0.687679	35.0529	35.06	35.0956	33.6532	33.6584	33.7193
Q06265	EXOSC9		5.37319	1.40678	0.377153	sp|Q06265|EXOS9_HUMAN	sp|Q06265|EXOS9_HUMAN	Color2 [DarkGray]	1	4							10	10	10	333	333	333	48948	0	10717	16172000000	51	5.37319	0.011935	1.40678	0.689316	31.769	31.8895	31.8558	30.4423	30.3935	30.4582
Q96PK6	RBM14	+	5.893	1.45636	0.36441	sp|Q96PK6|RBM14_HUMAN	sp|Q96PK6|RBM14_HUMAN	Color2 [DarkGray]	1	4					+	untr_HS	22	22	22	407	407	407	69491	0	15036	50673000000	115	5.893	0.00942618	1.45636	0.716955	33.4566	33.4945	33.5448	32.0512	32.0683	32.0074
P61160	ACTR2		0.69846	1.46764	0.361574	sp|P61160|ARP2_HUMAN	sp|P61160|ARP2_HUMAN	Color2 [DarkGray]	1	4							9	9	9	34	34	34	4476	0	43982	2168000000	27	0.69846	0.0741992	1.46764	0.496183	28.851	28.8955	28.7461	25.4594	28.147	28.4832
P39656	DDOST		0.91953	1.47003	0.360974	sp|P39656|OST48_HUMAN	sp|P39656|OST48_HUMAN	Color2 [DarkGray]	1	4							4	4	4	158	158	158	508	0	18408	1208900000	14	0.91953	0.0479916	1.47003	0.535195	27.5259	27.6699	27.8292	25.9644	25.0578	27.5926
Q9BVQ7	SPATA5L1		1.70965	1.51753	0.349282	sp|Q9BVQ7|SPA5L_HUMAN	sp|Q9BVQ7|SPA5L_HUMAN	Color2 [DarkGray]	1	4							7	7	7	113	113	113	80709	0	17395	429310000	10	1.70965	0.0222815	1.51753	0.631791	26.83	27.04	27.1966	24.7326	25.9525	25.8288
P11310	ACADM		0.68964	1.53501	0.345077	sp|P11310|ACADM_HUMAN	sp|P11310|ACADM_HUMAN	Color2 [DarkGray]	1	4							7	7	7	202	202	202	46588	0	22777	1623100000	20	0.68964	0.0640732	1.53501	0.509429	28.4977	28.5338	28.1418	24.846	27.9109	27.8113
P35637	FUS	+	8.52407	1.53797	0.34437	sp|P35637|FUS_HUMAN	sp|P35637|FUS_HUMAN	Color2 [DarkGray]	1	4					+	untr_HS	12	12	12	24	24	24	53425	0	21419	65484000000	123	8.52407	0.00451064	1.53797	0.7662	33.7811	33.7933	33.7955	32.2415	32.2611	32.2534
P18031	PTPN1		1.52696	1.6293	0.323245	sp|P18031|PTN1_HUMAN	sp|P18031|PTN1_HUMAN	Color2 [DarkGray]	1	4							3	3	3	108	108	108	49966	0	14654	521900000	10	1.52696	0.0187179	1.6293	0.653659	26.8399	26.9445	27.1116	25.5724	26.0347	24.401
Q8WXF1	PSPC1	+	4.66484	1.6396	0.320945	sp|Q8WXF1|PSPC1_HUMAN	sp|Q8WXF1|PSPC1_HUMAN	Color2 [DarkGray]	1	4					+	untr_HS	16	16	16	371	371	371	58743	0	13282	21665000000	62	4.66484	0.00357367	1.6396	0.791437	32.2309	32.4574	32.2914	30.6546	30.7325	30.6738
P55265	ADAR	+	5.15754	1.64485	0.31978	sp|P55265|DSRAD_HUMAN	sp|P55265|DSRAD_HUMAN	Color2 [DarkGray]	1	4					+	untr_HS	50	50	50	471	471	471	13606	0	32331	78577000000	222	5.15754	0.0032926	1.64485	0.800775	34.1881	34.1392	34.218	32.507	32.6326	32.4711
Q92674	CENPI		1.60482	1.6696	0.314341	sp|Q92674|CENPI_HUMAN	sp|Q92674|CENPI_HUMAN	Color2 [DarkGray]	1	4							7	7	7	126	126	126	86719	0	15551	673090000	8	1.60482	0.0149551	1.6696	0.674122	27.8162	27.6459	27.4629	26.7838	25.9615	25.1709
P30048	PRDX3	+	2.16127	1.67804	0.312506	sp|P30048|PRDX3_HUMAN	sp|P30048|PRDX3_HUMAN	Color2 [DarkGray]	1	4					+	untr_HS	3	3	3	211	211	211	27692	0	12755	615440000	12	2.16127	0.00882022	1.67804	0.72084	27.3362	27.4222	27.4604	25.418	25.387	26.3797
Q9NPD3	EXOSC4	+	3.4819	1.73571	0.30026	sp|Q9NPD3|EXOS4_HUMAN	sp|Q9NPD3|EXOS4_HUMAN	Color2 [DarkGray]	1	4					+	untr_HS	8	8	8	322	322	322	26383	0	32703	12686000000	26	3.4819	0.00332468	1.73571	0.806815	31.4348	31.4685	31.8257	29.6743	29.892	29.9556
O00479	HMGN4	+	1.88961	1.77972	0.291239	sp|O00479|HMGN4_HUMAN	sp|O00479|HMGN4_HUMAN	Color2 [DarkGray]	1	4					+	untr_HS	1	1	1	144	144	144	95388	48948	20292	642910000	9	1.88961	0.00670487	1.77972	0.73656	26.981	27.2918	27.2019	25.3177	26.11	24.7078
P35908	KRT2		0.584203	1.80365	0.286449	sp|P35908|K22E_HUMAN;CON__P35908;CON__Q9R0H5;sp|Q7Z794|K2C1B_HUMAN;CON__Q7Z794	sp|P35908|K22E_HUMAN;CON__P35908	Color2 [DarkGray]	1	4				+			11	7	4	21	164	127	65432	0	10723	1488200000	14	0.584203	0.0481342	1.80365	0.534053	27.8145	28.3995	28.2327	27.9316	23.6253	27.4789
O96013	PAK4	+	2.00398	1.83151	0.280971	sp|O96013|PAK4_HUMAN	sp|O96013|PAK4_HUMAN	Color2 [DarkGray]	1	4					+	untr_HS	2	2	2	51	51	51	64071	0	59971	986050000	10	2.00398	0.00446988	1.83151	0.764163	27.8824	28.0855	27.8163	25.5834	26.8582	25.8481
Q9NVA2	2011-09-01		0.922351	1.84041	0.279243	sp|Q9NVA2|SEP11_HUMAN	sp|Q9NVA2|SEP11_HUMAN	Color2 [DarkGray]	1	4							6	6	5	196	196	177	49398	0	19263	1037600000	15	0.922351	0.0223137	1.84041	0.627659	27.6678	27.6602	28.0501	27.4337	24.257	26.1662
P00338	LDHA		0.808535	1.84333	0.278677	sp|P00338|LDHA_HUMAN	sp|P00338|LDHA_HUMAN	Color2 [DarkGray]	1	4							3	3	2	114	114	78	36688	0	75327	1128400000	17	0.808535	0.0280948	1.84333	0.603456	27.4911	28.4281	27.956	24.0781	27.2064	27.0607
P61604	HSPE1	+	1.75243	1.89946	0.268044	sp|P61604|CH10_HUMAN	sp|P61604|CH10_HUMAN	Color2 [DarkGray]	1	4					+	untr_HS	4	4	4	422	422	422	10932	0	80798	989520000	9	1.75243	0.00445646	1.89946	0.763375	27.7795	27.9388	27.8391	26.2289	26.6223	25.0079
Q08211	DHX9	+	8.90082	2.00611	0.248943	sp|Q08211|DHX9_HUMAN	sp|Q08211|DHX9_HUMAN	Color2 [DarkGray]	1	4					+	untr_HS	89	89	89	637	637	637	14096	0	32331	1114700000000	1523	8.90082	0	2.00611	0.999244	38.067	38.0636	38.0868	36.0636	36.0644	36.0711
Q96B26	EXOSC8	+	3.97933	2.01247	0.247849	sp|Q96B26|EXOS8_HUMAN	sp|Q96B26|EXOS8_HUMAN	Color2 [DarkGray]	1	4					+	untr_HS	8	8	8	38	38	38	30039	0	85729	5884100000	48	3.97933	0	2.01247	0.94436	30.5489	30.483	30.5507	28.2772	28.5468	28.7211
P29401	TKT	+	7.3108	2.07281	0.237697	sp|P29401|TKT_HUMAN	sp|P29401|TKT_HUMAN	Color2 [DarkGray]	1	4					+	untr_HS	24	24	24	596	596	596	67877	0	32331	53607000000	171	7.3108	0	2.07281	1.0263	33.7102	33.7651	33.7177	31.6393	31.6643	31.6709
P53618	COPB1	+	2.56132	2.09916	0.233395	sp|P53618|COPB_HUMAN	sp|P53618|COPB_HUMAN	Color2 [DarkGray]	1	4					+	untr_HS	7	7	7	115	115	115	10714	0	12941	652080000	11	2.56132	0	2.09916	0.905382	27.4244	27.0055	26.9802	25.552	24.9892	24.5714
P42695	NCAPD3	+	2.35827	2.11798	0.230369	sp|P42695|CNDD3_HUMAN	sp|P42695|CNDD3_HUMAN	Color2 [DarkGray]	1	4					+	untr_HS	13	13	13	133	133	133	16889	0	70595	2171800000	35	2.35827	0	2.11798	0.895592	29.1733	28.7792	29.3091	26.3968	27.5345	26.9764
Q969U7	PSMG2	+	2.62546	2.15203	0.224996	sp|Q969U7|PSMG2_HUMAN	sp|Q969U7|PSMG2_HUMAN	Color2 [DarkGray]	1	4					+	untr_HS	2	2	2	189	189	189	29396	57837	44672	53862000	10	2.62546	0	2.15203	0.930056	25.6142	25.2625	26.0808	23.9119	23.3052	23.2843
P50213	IDH3A	+	1.0588	2.15471	0.224578	sp|P50213|IDH3A_HUMAN	sp|P50213|IDH3A_HUMAN	Color2 [DarkGray]	1	4					+	untr_HS	4	4	4	142	142	142	39591	0	70392	782360000	18	1.0588	0.0082849	2.15471	0.728853	27.5651	27.2892	27.2641	24.1088	27.1117	24.4339
Q9NPJ3	ACOT13		0.685638	2.1603	0.22371	sp|Q9NPJ3|ACO13_HUMAN	sp|Q9NPJ3|ACO13_HUMAN	Color2 [DarkGray]	1	4							5	5	5	436	436	436	1496	0	11937	5736700000	13	0.685638	0.0223686	2.1603	0.629218	29.9606	30.4674	30.2397	25.2109	29.5182	29.4577
Q9NXJ5	PGPEP1	+	2.28693	2.19273	0.218737	sp|Q9NXJ5|PGPI_HUMAN	sp|Q9NXJ5|PGPI_HUMAN	Color2 [DarkGray]	1	4					+	untr_HS	1	1	1	77	77	77	23138	0	55188	40750000	6	2.28693	0	2.19273	0.915447	26.0675	26.1622	25.0083	23.4311	23.3973	23.8314
Q9NNW7	TXNRD2	+	1.26298	2.19344	0.218629	sp|Q9NNW7|TRXR2_HUMAN;sp|Q16881|TRXR1_HUMAN	sp|Q9NNW7|TRXR2_HUMAN	Color2 [DarkGray]	1	4					+	untr_HS	9	9	9	365	365	365	56506	0	23267	1936200000	16	1.26298	0.00388854	2.19344	0.779204	28.5838	28.9746	29.1205	28.2977	25.9063	25.8947
P06744	GPI	+	1.50307	2.20719	0.216556	sp|P06744|G6PI_HUMAN;CON__Q3ZBD7	sp|P06744|G6PI_HUMAN	Color2 [DarkGray]	1	4					+	untr_HS	5	5	5	151	151	151	63146	0	31213	1024800000	22	1.50307	0.00209333	2.20719	0.82379	28.2653	28.2205	28.173	27.1336	24.7889	26.1147
Q9Y2K7	KDM2A	+	2.84975	2.24281	0.211275	sp|Q9Y2K7|KDM2A_HUMAN	sp|Q9Y2K7|KDM2A_HUMAN	Color2 [DarkGray]	1	4					+	untr_HS	20	20	20	227	227	227	13279	0	66019	10157000000	65	2.84975	0	2.24281	0.981441	31.2911	31.3215	31.4606	28.5809	29.5302	29.2338
P50570	DNM2	+	4.37052	2.2809	0.20577	sp|P50570|DYN2_HUMAN;sp|Q05193|DYN1_HUMAN	sp|P50570|DYN2_HUMAN	Color2 [DarkGray]	1	4					+	untr_HS	35	35	27	472	472	383	98063	0	20523	14479000000	109	4.37052	0	2.2809	1.07677	31.9199	31.785	31.9475	29.7014	29.3893	29.7191
P31930	UQCRC1	+	1.24722	2.31529	0.200922	sp|P31930|QCR1_HUMAN	sp|P31930|QCR1_HUMAN	Color2 [DarkGray]	1	4					+	untr_HS	8	8	8	244	244	244	52645	0	29689	2349500000	25	1.24722	0.00331392	2.31529	0.806286	29.0691	28.8396	29.1441	25.5114	28.3886	26.2069
E9PRG8	C11orf98	+	1.24056	2.31894	0.200415	sp|E9PRG8|CK098_HUMAN	sp|E9PRG8|CK098_HUMAN	Color2 [DarkGray]	1	4					+	untr_HS	2	2	2	123	123	123	13798	0	92952	2864700000	10	1.24056	0.00330323	2.31894	0.805809	29.1358	29.1876	29.2112	28.5352	25.5702	26.4724
Q9BY44	EIF2A	+	1.41234	2.32118	0.200104	sp|Q9BY44|EIF2A_HUMAN	sp|Q9BY44|EIF2A_HUMAN	Color2 [DarkGray]	1	4					+	untr_HS	12	12	12	309	309	309	64989	0	35613	1715400000	22	1.41234	0.00134722	2.32118	0.839335	28.7128	28.5045	28.7166	25.2916	27.8113	25.8674
P49458	SRP9	+	0.948245	2.34724	0.196521	sp|P49458|SRP09_HUMAN	sp|P49458|SRP09_HUMAN	Color2 [DarkGray]	1	4					+	untr_HS	2	2	2	221	221	221	10112	0	11612	4086600000	10	0.948245	0.00605814	2.34724	0.743209	29.5117	29.5338	29.6619	26.6097	25.5948	29.4611
Q6IPU0	CENPP	+	2.51429	2.34869	0.196324	sp|Q6IPU0|CENPP_HUMAN	sp|Q6IPU0|CENPP_HUMAN	Color2 [DarkGray]	1	4					+	untr_HS	6	6	5	281	281	25	33165	0	15929	955030000	18	2.51429	0	2.34869	0.992285	28.3641	28.1785	28.109	25.1964	25.986	26.4231
Q8NB90	SPATA5	+	2.5747	2.46742	0.180814	sp|Q8NB90|SPAT5_HUMAN	sp|Q8NB90|SPAT5_HUMAN	Color2 [DarkGray]	1	4					+	untr_HS	7	6	6	147	133	133	97903	0	26948	576640000	15	2.5747	0	2.46742	1.04053	27.5329	27.538	27.3214	25.4278	24.2722	25.29
P62857	RPS28	+	1.06035	2.46889	0.18063	sp|P62857|RS28_HUMAN	sp|P62857|RS28_HUMAN	Color2 [DarkGray]	1	4					+	untr_HS	5	5	5	449	449	449	78409	0	13767	2357100000	14	1.06035	0.00326115	2.46889	0.797916	28.9382	28.9378	29.1379	24.4181	27.1308	28.0583
O60934	NBN	+	2.51145	2.59467	0.165548	sp|O60934|NBN_HUMAN	sp|O60934|NBN_HUMAN	Color2 [DarkGray]	1	4					+	untr_HS	6	6	6	131	131	131	84958	0	63533	774050000	11	2.51145	0	2.59467	1.07837	27.8486	27.972	27.7104	24.7563	26.039	24.9517
Q13616	CUL1	+	1.28893	2.62781	0.16179	sp|Q13616|CUL1_HUMAN	sp|Q13616|CUL1_HUMAN	Color2 [DarkGray]	1	4					+	untr_HS	11	11	11	232	232	232	89677	0	38981	1800000000	25	1.28893	0.000444444	2.62781	0.889028	28.7092	28.9225	28.6401	25.7492	24.7038	27.9353
P50552	VASP	+	2.26012	2.63951	0.160482	sp|P50552|VASP_HUMAN	sp|P50552|VASP_HUMAN	Color2 [DarkGray]	1	4					+	untr_HS	3	3	3	10	10	10	39829	0	90743	990970000	12	2.26012	0	2.63951	1.0626	27.6766	27.6188	27.7273	24.154	25.1315	25.8187
Q9Y2Q3	GSTK1	+	1.06877	2.68458	0.155547	sp|Q9Y2Q3|GSTK1_HUMAN	sp|Q9Y2Q3|GSTK1_HUMAN	Color2 [DarkGray]	1	4					+	untr_HS	8	8	8	46	46	46	25497	0	21079	2418200000	15	1.06877	0.000682927	2.68458	0.844054	29.0877	29.24	29.1939	24.3608	26.6717	28.4353
P22570	FDXR	+	2.15649	2.74755	0.148904	sp|P22570|ADRO_HUMAN	sp|P22570|ADRO_HUMAN	Color2 [DarkGray]	1	4					+	untr_HS	5	5	5	165	165	165	53836	0	11991	1324000000	8	2.15649	0	2.74755	1.08233	28.1588	28.2536	28.2382	25.2708	26.484	24.6532
P32119	PRDX2	+	1.37072	2.77471	0.146126	sp|P32119|PRDX2_HUMAN	sp|P32119|PRDX2_HUMAN	Color2 [DarkGray]	1	4					+	untr_HS	5	4	4	298	242	242	21892	0	65647	1367600000	15	1.37072	0	2.77471	0.942086	28.5188	28.4078	28.2449	24.6453	24.7028	27.4994
Q00325	SLC25A3	+	0.905709	2.87512	0.136302	sp|Q00325|MPCP_HUMAN	sp|Q00325|MPCP_HUMAN	Color2 [DarkGray]	1	4					+	untr_HS	6	6	6	276	276	276	40094	0	15206	2974300000	16	0.905709	0.00211448	2.87512	0.825869	28.8728	28.8842	29.1329	23.8001	28.8555	25.6089
Q53FZ2	ACSM3	+	3.95952	2.95855	0.128644	sp|Q53FZ2|ACSM3_HUMAN	sp|Q53FZ2|ACSM3_HUMAN	Color2 [DarkGray]	1	4					+	untr_HS	22	22	22	497	497	497	66152	0	12588	21788000000	94	3.95952	0	2.95855	1.34793	32.5152	32.5759	32.6264	29.6385	29.934	29.2695
Q03001	DST	+	2.06207	3.03289	0.122183	sp|Q03001|DYST_HUMAN	sp|Q03001|DYST_HUMAN	Color2 [DarkGray]	1	4					+	untr_HS	3	3	3	7	7	7	86065	58196	19379	2447900000	10	2.06207	0	3.03289	1.15219	28.8512	29.3013	28.9461	26.2937	24.8147	26.8915
O15143	ARPC1B	+	2.47369	3.10431	0.116281	sp|O15143|ARC1B_HUMAN;sp|Q92747|ARC1A_HUMAN	sp|O15143|ARC1B_HUMAN	Color2 [DarkGray]	1	4					+	untr_HS	10	10	10	401	401	401	40949	0	28387	2371500000	20	2.47369	0	3.10431	1.243	29.2735	29.107	29.2903	26.7265	25.1408	26.4906
P47914	RPL29	+	1.09593	3.22101	0.107246	sp|P47914|RL29_HUMAN	sp|P47914|RL29_HUMAN	Color2 [DarkGray]	1	4					+	untr_HS	2	2	2	176	176	176	17752	0	4597	2972800000	10	1.09593	0	3.22101	0.952418	28.9929	29.3026	29.6116	24.3766	28.7922	25.0753
Q9Y2W2	WBP11	+	3.25187	3.41477	0.0937674	sp|Q9Y2W2|WBP11_HUMAN	sp|Q9Y2W2|WBP11_HUMAN	Color2 [DarkGray]	1	4					+	untr_HS	4	4	4	105	105	105	69997	0	54156	1162200000	8	3.25187	0	3.41477	1.45859	28.5336	28.5122	28.4573	25.6835	25.0708	24.5046
O75319	DUSP11	+	2.98646	3.63638	0.0804157	sp|O75319|DUS11_HUMAN	sp|O75319|DUS11_HUMAN	Color2 [DarkGray]	1	4					+	untr_HS	8	8	8	361	361	361	38938	0	47361	2422900000	33	2.98646	0	3.63638	1.49905	29.4065	29.5285	29.7124	25.2448	25.816	26.6775
P16402	HIST1H1D	+	1.98029	3.65362	0.0794603	sp|P16402|H13_HUMAN	sp|P16402|H13_HUMAN	Color2 [DarkGray]	1	4					+	untr_HS	13	3	3	276	95	95	2235	0	1043	1818500000	13	1.98029	0	3.65362	1.30299	28.8281	28.8303	29.0641	24.1588	26.8122	24.7907
Q9NTZ6	RBM12	+	1.79793	3.89263	0.0673288	sp|Q9NTZ6|RBM12_HUMAN	sp|Q9NTZ6|RBM12_HUMAN	Color2 [DarkGray]	1	4					+	untr_HS	12	12	12	139	139	139	97394	0	28047	2954100000	33	1.79793	0	3.89263	1.31091	29.7841	29.6735	29.7084	27.6972	24.4489	25.3419
Q96KR1	ZFR	+	3.83648	4.05731	0.0600659	sp|Q96KR1|ZFR_HUMAN	sp|Q96KR1|ZFR_HUMAN	Color2 [DarkGray]	1	4					+	untr_HS	12	12	12	215	215	215	11701	0	19587	1783000000	22	3.83648	0	4.05731	1.77393	29.0858	28.9226	29.0536	25.5286	24.6617	24.6998
Q06187	BTK	+	3.64027	4.30066	0.0507425	sp|Q06187|BTK_HUMAN;sp|P29317|EPHA2_HUMAN;sp|P54762|EPHB1_HUMAN;sp|P54760|EPHB4_HUMAN;sp|Q15375|EPHA7_HUMAN;sp|P54753|EPHB3_HUMAN;sp|P29322|EPHA8_HUMAN;sp|Q9UF33|EPHA6_HUMAN;sp|P54756|EPHA5_HUMAN;sp|P29323|EPHB2_HUMAN	sp|Q06187|BTK_HUMAN	Color2 [DarkGray]	1	4					+	untr_HS	13	13	12	276	276	264	7628	0	61986	3287400000	54	3.64027	0	4.30066	1.83668	29.6436	30.1444	30.0375	25.1326	25.6016	26.1894
Q01844	EWSR1	+	1.57866	4.30476	0.0505984	sp|Q01844|EWS_HUMAN	sp|Q01844|EWS_HUMAN	Color2 [DarkGray]	1	4					+	untr_HS	5	5	5	131	131	131	68477	0	58878	8466800000	21	1.57866	0	4.30476	1.32342	31.0849	31.0339	31.1466	25.6609	25.4061	29.284
