# Supplementary material for: Protein quality control in the nucleolus safeguards recovery of epigenetic regulators after heat shock
Source: eLife. 2019 Jun 14;8:e45205. doi: 10.7554/eLife.45205 (PMC6570483; doi:10.7554/eLife.45205)
Supplement: Supplementary file 2. — Table contains LC-MS/MS data, and label-free quantification data of identified proteins in nucleoli isolated from untreated and heat shocked K562 cells (experiment 2). [file elife-45205-supp2.xlsx]

## Sheet: Blad1
Supplementary file 2. Label-free-quantification of proteins detected in nucleoli from untreated and heat shocked K562 cells (exp 2)
From	To	Significant	P-value -log10	Difference	fold schange (HS/untr)	Protein IDs	Majority protein IDs	Symbol color	Symbol type	Symbol size	Show label	Only identified by site	Reverse	Potential contaminant	Student's T-test Significant untr_44	Student's T-test significant	Peptides	Razor + unique peptides	Unique peptides	Sequence coverage [%]	Unique + razor sequence coverage [%]	Unique sequence coverage [%]	Mol. weight [kDa]	Q-value	Score	Intensity	MS/MS count	-Log Student's T-test p-value untr_44	Student's T-test q-value untr_44	Student's T-test Difference untr_44	Student's T-test Test statistic untr_44	LFQ intensity 1TR1	LFQ intensity 1TR2	LFQ intensity 1TR3	LFQ intensity 2TR1	LFQ intensity 2TR2	LFQ intensity 2TR3
Q15054	POLD3	+	3.34845	-5.60764	48.7605	sp|Q15054|DPOD3_HUMAN	sp|Q15054|DPOD3_HUMAN	Color2 [DarkGray]	1	4					+	untr_44	11	11	11	29	29	29	514	0	49957	6606300000	33	3.34845	0	-5.60764	-2.21733	23.2518	24.2256	25.0812	29.8261	29.7469	29.8084
Q9UNF1	MAGED2	+	3.64067	-5.545	46.6887	sp|Q9UNF1|MAGD2_HUMAN;sp|Q9Y5V3|MAGD1_HUMAN;sp|Q12816|TROP_HUMAN	sp|Q9UNF1|MAGD2_HUMAN	Color2 [DarkGray]	1	4					+	untr_44	16	16	16	431	431	431	64953	0	66632	9835600000	49	3.64067	0	-5.545	-2.2723	24.9229	24.5983	25.9981	30.8274	30.8524	30.4744
O15355	PPM1G	+	9.29985	-5.38531	41.7966	sp|O15355|PPM1G_HUMAN	sp|O15355|PPM1G_HUMAN	Color2 [DarkGray]	1	4					+	untr_44	16	16	16	449	449	449	59271	0	22157	72751000000	187	9.29985	0	-5.38531	-2.67091	27.7229	27.6741	27.7079	33.1003	33.0863	33.0742
O96028	NSD2	+	4.2786	-5.35036	40.7961	sp|O96028|NSD2_HUMAN	sp|O96028|NSD2_HUMAN	Color2 [DarkGray]	1	4					+	untr_44	9	9	9	105	105	105	15226	0	40898	4610200000	19	4.2786	0	-5.35036	-2.3337	25.1492	24.3218	24.2325	29.939	29.8741	29.9415
Q9NWY4	HPF1	+	3.22186	-5.20309	36.8373	sp|Q9NWY4|CD027_HUMAN;sp|A8MVJ9|YI028_HUMAN	sp|Q9NWY4|CD027_HUMAN	Color2 [DarkGray]	1	4					+	untr_44	12	12	12	477	477	477	39436	0	43866	12566000000	66	3.22186	0	-5.20309	-2.05723	26.699	25.0777	25.176	30.7514	30.8282	30.9823
Q9P0U4	CXXC1	+	1.96075	-5.16072	35.7709	sp|Q9P0U4|CXXC1_HUMAN	sp|Q9P0U4|CXXC1_HUMAN	Color2 [DarkGray]	1	4					+	untr_44	8	8	8	178	178	178	75711	0	38313	27394000000	31	1.96075	0	-5.16072	-1.63801	25.6925	25.5467	29.0626	32.0263	31.7907	31.9669
Q53F19	NCBP3	+	3.50301	-5.15994	35.7518	sp|Q53F19|NCBP3_HUMAN	sp|Q53F19|NCBP3_HUMAN	Color2 [DarkGray]	1	4					+	untr_44	9	9	9	163	163	163	70592	0	33586	7221700000	26	3.50301	0	-5.15994	-2.11104	25.0204	24.4865	23.5069	29.4776	29.5585	29.4575
Q96GA3	LTV1	+	3.72621	-5.15977	35.7475	sp|Q96GA3|LTV1_HUMAN	sp|Q96GA3|LTV1_HUMAN	Color2 [DarkGray]	1	4					+	untr_44	14	14	14	442	442	442	54854	0	85485	16088000000	73	3.72621	0	-5.15977	-2.15926	25.7561	26.1709	24.8886	30.8585	30.5745	30.8619
Q8N9M1	C19orf47	+	3.99331	-4.67673	25.5763	sp|Q8N9M1|CS047_HUMAN	sp|Q8N9M1|CS047_HUMAN	Color2 [DarkGray]	1	4					+	untr_44	6	6	6	216	216	216	44746	0	19334	4264800000	20	3.99331	0	-4.67673	-2.03156	24.1359	24.6607	25.0723	29.4333	29.0328	29.433
O95551	TDP2	+	3.23619	-4.27182	19.3173	sp|O95551|TYDP2_HUMAN	sp|O95551|TYDP2_HUMAN	Color2 [DarkGray]	1	4					+	untr_44	7	7	7	271	271	271	40929	0	22196	3998400000	25	3.23619	0	-4.27182	-1.75739	23.8971	23.9437	25.2067	28.6765	28.5449	28.6416
Q9Y5A7	NUB1	+	1.64863	-4.14103	17.643	sp|Q9Y5A7|NUB1_HUMAN	sp|Q9Y5A7|NUB1_HUMAN	Color2 [DarkGray]	1	4					+	untr_44	12	12	12	237	237	237	70537	0	67193	8507200000	60	1.64863	0	-4.14103	-1.31648	26.9763	26.7565	23.4378	29.9441	29.7857	29.8639
P55201	BRPF1	+	3.00541	-3.96372	15.6026	sp|P55201|BRPF1_HUMAN	sp|P55201|BRPF1_HUMAN	Color2 [DarkGray]	1	4					+	untr_44	11	11	11	138	138	138	1375	0	40453	3293400000	16	3.00541	0	-3.96372	-1.61202	24.1389	25.0479	25.7134	28.9525	28.8384	29.0004
Q9UBQ5	EIF3K	+	1.62209	-3.94513	15.4029	sp|Q9UBQ5|EIF3K_HUMAN	sp|Q9UBQ5|EIF3K_HUMAN	Color2 [DarkGray]	1	4					+	untr_44	9	9	9	573	573	573	25059	0	45355	10406000000	47	1.62209	0	-3.94513	-1.26756	24.2915	27.7108	24.4632	29.4334	29.4044	29.4632
Q9UNE7	STUB1	+	4.19659	-3.89662	14.8936	sp|Q9UNE7|CHIP_HUMAN	sp|Q9UNE7|CHIP_HUMAN	Color2 [DarkGray]	1	4					+	untr_44	6	6	6	244	244	244	34856	0	32077	3019300000	13	4.19659	0	-3.89662	-1.75244	24.8244	24.0794	24.5804	28.434	28.3046	28.4354
Q13685	AAMP	+	4.7023	-3.79168	13.8487	sp|Q13685|AAMP_HUMAN	sp|Q13685|AAMP_HUMAN	Color2 [DarkGray]	1	4					+	untr_44	7	7	7	196	196	196	4675	0	27821	3499300000	16	4.7023	0	-3.79168	-1.75363	24.3288	24.8621	24.6003	28.3208	28.3566	28.4887
O95391	SLU7	+	1.89185	-3.77605	13.6995	sp|O95391|SLU7_HUMAN	sp|O95391|SLU7_HUMAN	Color2 [DarkGray]	1	4					+	untr_44	11	11	11	297	297	297	68386	0	48446	8705400000	44	1.89185	0	-3.77605	-1.31029	27.3463	27.309	24.6857	30.245	30.2875	30.1367
P25440	BRD2	+	5.59723	-3.75618	13.5121	sp|P25440|BRD2_HUMAN	sp|P25440|BRD2_HUMAN	Color2 [DarkGray]	1	4					+	untr_44	14	13	12	263	253	242	8806	0	39356	6282700000	36	5.59723	0	-3.75618	-1.79224	26.2402	26.0221	26.2289	30.0326	29.8094	29.9177
P54727	RAD23B	+	2.34707	-3.75232	13.476	sp|P54727|RD23B_HUMAN	sp|P54727|RD23B_HUMAN	Color2 [DarkGray]	1	4					+	untr_44	11	11	9	452	452	433	43171	0	50106	5810000000	46	2.34707	0	-3.75232	-1.41541	24.2759	26.1645	26.2756	29.4181	29.2328	29.3221
Q92541	RTF1	+	4.46558	-3.70644	13.0542	sp|Q92541|RTF1_HUMAN	sp|Q92541|RTF1_HUMAN	Color2 [DarkGray]	1	4					+	untr_44	16	16	16	277	277	277	80313	0	55398	12736000000	58	4.46558	0	-3.70644	-1.69875	26.6486	26.9891	26.4395	30.5427	30.409	30.2448
P19105	MYL12A	+	3.92469	-3.70164	13.0108	sp|P19105|ML12A_HUMAN	sp|P19105|ML12A_HUMAN	Color2 [DarkGray]	1	4					+	untr_44	7	7	1	632	632	175	19794	0	39972	8284000000	35	3.92469	0	-3.70164	-1.64602	24.8328	25.5471	24.7905	28.677	28.8054	28.793
Q9UBS0	RPS6KB2	+	5.95561	-3.68143	12.8298	sp|Q9UBS0|KS6B2_HUMAN	sp|Q9UBS0|KS6B2_HUMAN	Color2 [DarkGray]	1	4					+	untr_44	7	7	7	239	239	239	53455	0	18331	3575700000	10	5.95561	0	-3.68143	-1.77302	24.4793	24.5145	24.702	28.271	28.1824	28.2866
Q9NXG2	THUMPD1	+	2.06424	-3.63582	12.4305	sp|Q9NXG2|THUM1_HUMAN	sp|Q9NXG2|THUM1_HUMAN	Color2 [DarkGray]	1	4					+	untr_44	10	10	10	405	405	405	39315	0	59473	6291700000	23	2.06424	0	-3.63582	-1.31881	23.7646	24.1957	26.193	28.5449	28.1465	28.3694
Q7L2J0	MEPCE	+	1.79032	-3.61418	12.2455	sp|Q7L2J0|MEPCE_HUMAN	sp|Q7L2J0|MEPCE_HUMAN	Color2 [DarkGray]	1	4					+	untr_44	19	19	19	454	454	454	74354	0	10535	27143000000	123	1.79032	0	-3.61418	-1.2442	25.5187	28.3699	27.9307	30.9827	30.5352	31.1438
Q99598	TSNAX	+	2.9675	-3.59561	12.0889	sp|Q99598|TSNAX_HUMAN	sp|Q99598|TSNAX_HUMAN	Color2 [DarkGray]	1	4					+	untr_44	9	9	9	445	445	445	33112	0	70005	14146000000	70	2.9675	0	-3.59561	-1.48221	24.825	24.6449	23.5537	27.6431	28.1613	28.006
Q9NPF5	DMAP1	+	4.04751	-3.5753	11.9199	sp|Q9NPF5|DMAP1_HUMAN	sp|Q9NPF5|DMAP1_HUMAN	Color2 [DarkGray]	1	4					+	untr_44	5	5	5	167	167	167	52992	0	22028	3081300000	6	4.04751	0	-3.5753	-1.6078	24.5882	24.7028	24.0035	27.9311	27.9725	28.1167
Q96L73	NSD1	+	0.813039	-3.55113	11.7219	sp|Q96L73|NSD1_HUMAN	sp|Q96L73|NSD1_HUMAN	Color2 [DarkGray]	1	4					+	untr_44	2	2	2	13	13	13	29665	78309	48147	12701000000	13	0.813039	0.00252874	-3.55113	-0.88305	25.6401	30.6153	23.8659	30.2825	30.372	30.1202
Q6NYC1	JMJD6	+	4.29212	-3.50566	11.3581	sp|Q6NYC1|JMJD6_HUMAN	sp|Q6NYC1|JMJD6_HUMAN	Color2 [DarkGray]	1	4					+	untr_44	11	11	11	414	414	414	46461	0	13161	18317000000	91	4.29212	0	-3.50566	-1.60057	26.9738	27.2413	27.5751	30.6194	30.8121	30.8756
Q5F1R6	DNAJC21	+	3.7749	-3.47575	11.1251	sp|Q5F1R6|DJC21_HUMAN	sp|Q5F1R6|DJC21_HUMAN	Color2 [DarkGray]	1	4					+	untr_44	5	5	5	139	139	139	62027	0	2048	2617700000	8	3.7749	0	-3.47575	-1.54131	24.1357	24.5739	23.7109	27.7115	27.6138	27.5225
Q32P41	TRMT5	+	1.51918	-3.43675	10.8284	sp|Q32P41|TRM5_HUMAN	sp|Q32P41|TRM5_HUMAN	Color2 [DarkGray]	1	4					+	untr_44	8	8	8	187	187	187	58246	0	20988	2972900000	26	1.51918	0	-3.43675	-1.12863	26.7724	23.1892	25.2314	28.472	28.3033	28.728
P49721	PSMB2	+	2.7807	-3.43087	10.7844	sp|P49721|PSB2_HUMAN	sp|P49721|PSB2_HUMAN	Color2 [DarkGray]	1	4					+	untr_44	6	6	6	488	488	488	22836	0	38215	4932400000	38	2.7807	0	-3.43087	-1.3975	24.5477	24.8819	26.0434	28.5136	28.6031	28.6488
Q9BRJ6	C7orf50	+	1.90181	-3.42456	10.7373	sp|Q9BRJ6|CG050_HUMAN	sp|Q9BRJ6|CG050_HUMAN	Color2 [DarkGray]	1	4					+	untr_44	4	4	4	345	345	345	22083	0	15117	4076700000	13	1.90181	0	-3.42456	-1.22551	24.5436	27.076	24.9106	28.9666	28.7786	29.0588
Q9BTT0	ANP32E	+	7.67314	-3.41712	10.6821	sp|Q9BTT0|AN32E_HUMAN	sp|Q9BTT0|AN32E_HUMAN	Color2 [DarkGray]	1	4					+	untr_44	8	8	8	321	321	321	30692	0	16976	159370000000	211	7.67314	0	-3.41712	-1.68634	30.5647	30.5421	30.563	33.933	33.968	34.0202
Q9BRD0	BUD13	+	1.78956	-3.36023	10.269	sp|Q9BRD0|BUD13_HUMAN	sp|Q9BRD0|BUD13_HUMAN	Color2 [DarkGray]	1	4					+	untr_44	9	9	9	194	194	194	7052	0	19701	5055400000	21	1.78956	0	-3.36023	-1.18248	26.8034	24.0523	26.2457	28.9506	29.083	29.1484
O14647	CHD2	+	5.68612	-3.35821	10.2547	sp|O14647|CHD2_HUMAN	sp|O14647|CHD2_HUMAN	Color2 [DarkGray]	1	4					+	untr_44	48	39	39	371	309	309	21134	0	30361	32429000000	151	5.68612	0	-3.35821	-1.61346	29.1525	28.8797	29.0417	32.4158	32.3813	32.3514
Q96KB5	PBK	+	3.48893	-3.33715	10.1061	sp|Q96KB5|TOPK_HUMAN	sp|Q96KB5|TOPK_HUMAN	Color2 [DarkGray]	1	4					+	untr_44	13	13	13	50	50	50	36085	0	52919	23277000000	106	3.48893	0	-3.33715	-1.45745	27.4561	26.8809	26.4777	30.2609	30.3822	30.1831
Q9H3P2	NELFA	+	3.3868	-3.32938	10.0518	sp|Q9H3P2|NELFA_HUMAN	sp|Q9H3P2|NELFA_HUMAN	Color2 [DarkGray]	1	4					+	untr_44	14	14	14	447	447	447	57276	0	89878	14598000000	99	3.3868	0	-3.32938	-1.44314	27.5955	26.5497	27.2063	30.4965	30.3822	30.4611
P39748	FEN1	+	7.72159	-3.315	9.95208	sp|P39748|FEN1_HUMAN	sp|P39748|FEN1_HUMAN	Color2 [DarkGray]	1	4					+	untr_44	17	17	16	545	545	545	42592	0	22946	303020000000	403	7.72159	0	-3.315	-1.63715	31.7891	31.7329	31.8072	35.07	35.1048	35.0995
Q96Q11	TRNT1	+	3.0852	-3.28978	9.77964	sp|Q96Q11|TRNT1_HUMAN	sp|Q96Q11|TRNT1_HUMAN	Color2 [DarkGray]	1	4					+	untr_44	10	10	9	346	346	329	50127	0	31003	5098600000	23	3.0852	0	-3.28978	-1.39219	24.6139	25.464	24.2984	27.908	28.2649	28.0726
P25685	DNAJB1	+	6.16962	-3.26108	9.58702	sp|P25685|DNJB1_HUMAN	sp|P25685|DNJB1_HUMAN	Color2 [DarkGray]	1	4					+	untr_44	14	14	13	429	429	394	38044	0	4723	20949000000	91	6.16962	0	-3.26108	-1.58321	27.7775	27.8186	27.9619	31.1562	31.0935	31.0915
Q96JP5	ZFP91	+	2.02442	-3.2342	9.41006	sp|Q96JP5|ZFP91_HUMAN	sp|Q96JP5|ZFP91_HUMAN	Color2 [DarkGray]	1	4					+	untr_44	6	6	6	151	151	151	63444	0	77691	3656000000	30	2.02442	0	-3.2342	-1.20178	23.803	25.836	25.9128	28.4351	28.4454	28.3739
Q9H9A6	LRRC40	+	3.10053	-3.21822	9.30637	sp|Q9H9A6|LRC40_HUMAN	sp|Q9H9A6|LRC40_HUMAN	Color2 [DarkGray]	1	4					+	untr_44	8	8	8	176	176	176	68249	0	12747	3665100000	9	3.10053	0	-3.21822	-1.36835	25.3087	24.2705	24.3441	27.6416	27.9503	27.986
Q92785	DPF2	+	1.54393	-3.21507	9.2861	sp|Q92785|REQU_HUMAN	sp|Q92785|REQU_HUMAN	Color2 [DarkGray]	1	4					+	untr_44	5	5	5	212	212	212	44155	0	44629	5504700000	22	1.54393	0	-3.21507	-1.08623	24.247	24.8572	27.3404	28.9996	28.4428	28.6474
Q8TAD8	SNIP1	+	1.41905	-3.21267	9.27065	sp|Q8TAD8|SNIP1_HUMAN	sp|Q8TAD8|SNIP1_HUMAN	Color2 [DarkGray]	1	4					+	untr_44	12	12	12	364	364	364	45777	0	55363	10648000000	43	1.41905	0	-3.21267	-1.05195	25.0261	28.0159	28.313	30.3368	30.1621	30.4941
Q86V59	PNMA8A	+	1.82831	-3.18131	9.07129	sp|Q86V59|PNML1_HUMAN	sp|Q86V59|PNML1_HUMAN	Color2 [DarkGray]	1	4					+	untr_44	3	3	3	128	128	128	4816	0	13011	815570000	6	1.82831	0	-3.18131	-1.14606	22.8049	25.1797	22.944	26.9002	26.627	26.9454
O75821	EIF3G	+	2.99785	-3.17615	9.03893	sp|O75821|EIF3G_HUMAN	sp|O75821|EIF3G_HUMAN	Color2 [DarkGray]	1	4					+	untr_44	10	10	10	453	453	453	35611	0	52863	7422200000	33	2.99785	0	-3.17615	-1.34051	25.6296	25.0294	24.3694	28.121	28.1241	28.3117
O14981	BTAF1	+	2.68508	-3.16163	8.9484	sp|O14981|BTAF1_HUMAN	sp|O14981|BTAF1_HUMAN	Color2 [DarkGray]	1	4					+	untr_44	7	7	7	8	8	8	20689	0	4147	1547200000	14	2.68508	0	-3.16163	-1.29335	23.3751	24.7657	24.6234	27.3244	27.4295	27.4952
Q8WVY7	UBLCP1	+	2.03148	-3.15595	8.91324	sp|Q8WVY7|UBCP1_HUMAN	sp|Q8WVY7|UBCP1_HUMAN	Color2 [DarkGray]	1	4					+	untr_44	9	9	9	355	355	355	36804	0	26529	4897700000	24	2.03148	0	-3.15595	-1.18142	24.1175	25.8735	26.0673	28.9741	28.4652	28.0869
Q5VVQ6	YOD1	+	2.42506	-3.14168	8.82552	sp|Q5VVQ6|OTU1_HUMAN	sp|Q5VVQ6|OTU1_HUMAN	Color2 [DarkGray]	1	4					+	untr_44	6	6	6	302	302	302	38322	0	18198	3133200000	23	2.42506	0	-3.14168	-1.24721	23.3673	24.1632	25.1606	27.4032	27.3588	27.3541
Q96P16	RPRD1A	+	2.48481	-3.12391	8.71746	sp|Q96P16|RPR1A_HUMAN	sp|Q96P16|RPR1A_HUMAN	Color2 [DarkGray]	1	4					+	untr_44	5	3	3	224	106	106	35719	0	11272	1815200000	11	2.48481	0	-3.12391	-1.25101	23.1652	24.2335	24.7795	27.2732	27.3854	26.8913
Q86WJ1	CHD1L	+	4.30005	-3.1214	8.70229	sp|Q86WJ1|CHD1L_HUMAN	sp|Q86WJ1|CHD1L_HUMAN	Color2 [DarkGray]	1	4					+	untr_44	20	20	20	333	333	333	10098	0	73379	19351000000	65	4.30005	0	-3.1214	-1.43935	28.2435	28.4757	27.9194	31.3131	31.2619	31.4278
P14324	FDPS	+	2.40932	-3.04753	8.26796	sp|P14324|FPPS_HUMAN	sp|P14324|FPPS_HUMAN	Color2 [DarkGray]	1	4					+	untr_44	4	4	4	158	158	158	48275	0	48323	6673700000	16	2.40932	0	-3.04753	-1.21492	24.241	23.6917	25.3885	27.3365	27.4706	27.6567
Q08J23	NSUN2	+	3.9773	-3.03713	8.20854	sp|Q08J23|NSUN2_HUMAN	sp|Q08J23|NSUN2_HUMAN	Color2 [DarkGray]	1	4					+	untr_44	44	44	44	739	739	739	8647	0	32331	130360000000	415	3.9773	0	-3.03713	-1.38177	30.5689	30.9168	30.2395	33.5904	33.6733	33.5727
P55263	ADK	+	1.49708	-3.03555	8.1996	sp|P55263|ADK_HUMAN	sp|P55263|ADK_HUMAN	Color2 [DarkGray]	1	4					+	untr_44	9	9	9	354	354	354	40545	0	52806	10607000000	46	1.49708	0	-3.03555	-1.03304	23.5761	26.5339	23.9636	27.7602	27.4711	27.949
Q9UPP1	PHF8	+	2.69182	-3.01927	8.10755	sp|Q9UPP1|PHF8_HUMAN	sp|Q9UPP1|PHF8_HUMAN	Color2 [DarkGray]	1	4					+	untr_44	12	12	10	158	158	138	11786	0	33513	3952500000	32	2.69182	0	-3.01927	-1.24621	25.7335	27.107	26.8062	29.5928	29.676	29.4357
Q92890	UFD1	+	2.47059	-3.01151	8.0641	sp|Q92890|UFD1_HUMAN	sp|Q92890|UFD1_HUMAN	Color2 [DarkGray]	1	4					+	untr_44	3	3	3	124	124	124	345	0	10303	2801700000	9	2.47059	0	-3.01151	-1.21261	24.9849	23.3341	24.322	27.3363	27.1253	27.2139
O14908	GIPC1	+	3.57165	-2.98344	7.90871	sp|O14908|GIPC1_HUMAN;sp|Q8TF64|GIPC3_HUMAN	sp|O14908|GIPC1_HUMAN	Color2 [DarkGray]	1	4					+	untr_44	6	6	6	27	27	27	36049	0	26676	3445900000	16	3.57165	0	-2.98344	-1.32793	24.6505	25.1557	25.4823	27.9876	28.101	28.1502
O14646	CHD1	+	6.27792	-2.98038	7.89192	sp|O14646|CHD1_HUMAN	sp|O14646|CHD1_HUMAN	Color2 [DarkGray]	1	4					+	untr_44	56	56	47	40	40	333	19669	0	32331	86313000000	349	6.27792	0	-2.98038	-1.45289	30.8892	30.9335	30.7968	33.8569	33.9069	33.7967
P29084	GTF2E2	+	4.21094	-2.9788	7.88331	sp|P29084|T2EB_HUMAN	sp|P29084|T2EB_HUMAN	Color2 [DarkGray]	1	4					+	untr_44	9	9	9	409	409	409	33043	0	49321	10094000000	56	4.21094	0	-2.9788	-1.37305	27.2574	27.1144	26.7407	30.0941	29.8751	30.0797
P30520	ADSS	+	3.08013	-2.97245	7.84868	sp|P30520|PURA2_HUMAN	sp|P30520|PURA2_HUMAN	Color2 [DarkGray]	1	4					+	untr_44	7	7	7	228	228	228	50097	0	25803	3177900000	21	3.08013	0	-2.97245	-1.27627	24.9473	24.1298	24.1067	27.0542	27.3748	27.6721
P62380	TBPL1	+	2.08491	-2.95656	7.7627	sp|P62380|TBPL1_HUMAN	sp|P62380|TBPL1_HUMAN	Color2 [DarkGray]	1	4					+	untr_44	5	5	5	355	355	355	20886	0	36407	2294800000	22	2.08491	0	-2.95656	-1.134	23.9375	24.1504	25.8269	27.4266	27.7966	27.5614
O75152	ZC3H11A	+	5.71469	-2.94713	7.71214	sp|O75152|ZC11A_HUMAN	sp|O75152|ZC11A_HUMAN	Color2 [DarkGray]	1	4					+	untr_44	28	28	28	421	421	421	8913	0	16522	42622000000	191	5.71469	0	-2.94713	-1.42357	29.5779	29.3424	29.4119	32.3899	32.4047	32.379
Q9ULX6	AKAP8L	+	1.27942	-2.93959	7.67194	sp|Q9ULX6|AKP8L_HUMAN	sp|Q9ULX6|AKP8L_HUMAN	Color2 [DarkGray]	1	4					+	untr_44	6	6	6	15	15	15	71648	0	24621	10180000000	28	1.27942	0.00179021	-2.93959	-0.95517	27.6982	24.2552	24.7439	28.4042	28.6297	28.4822
Q9NRZ9	HELLS	+	2.96029	-2.90648	7.49784	sp|Q9NRZ9|HELLS_HUMAN	sp|Q9NRZ9|HELLS_HUMAN	Color2 [DarkGray]	1	4					+	untr_44	5	5	5	84	84	84	97073	0	23342	1023600000	6	2.96029	0	-2.90648	-1.23905	23.8351	24.817	24.7717	27.5637	27.4519	27.1276
Q9H4A5	GOLPH3L	+	3.4449	-2.90213	7.4753	sp|Q9H4A5|GLP3L_HUMAN	sp|Q9H4A5|GLP3L_HUMAN	Color2 [DarkGray]	1	4					+	untr_44	7	7	6	495	495	449	32767	0	52971	2834600000	52	3.4449	0	-2.90213	-1.28493	25.683	25.2386	24.7906	28.1232	28.1838	28.1115
Q9H7N4	SCAF1	+	3.54157	-2.89108	7.41823	sp|Q9H7N4|SFR19_HUMAN	sp|Q9H7N4|SFR19_HUMAN	Color2 [DarkGray]	1	4					+	untr_44	15	15	15	162	162	162	13927	0	57113	10316000000	64	3.54157	0	-2.89108	-1.28875	27.8852	27.101	27.2736	30.2752	30.2463	30.4115
Q96QD9	FYTTD1	+	1.64808	-2.87133	7.31739	sp|Q96QD9|UIF_HUMAN	sp|Q96QD9|UIF_HUMAN	Color2 [DarkGray]	1	4					+	untr_44	9	9	9	299	299	299	35818	0	36761	9761800000	51	1.64808	0	-2.87133	-1.02745	27.7127	25.0148	25.9569	29.0743	28.9746	29.2497
P25787	PSMA2	+	1.7143	-2.86582	7.2895	sp|P25787|PSA2_HUMAN	sp|P25787|PSA2_HUMAN	Color2 [DarkGray]	1	4					+	untr_44	4	4	4	291	291	291	25898	0	26107	3255500000	27	1.7143	0	-2.86582	-1.03962	25.2055	26.4157	23.8033	28.1112	27.9606	27.9502
Q8WWY3	PRPF31	+	5.17626	-2.8609	7.26469	sp|Q8WWY3|PRP31_HUMAN	sp|Q8WWY3|PRP31_HUMAN	Color2 [DarkGray]	1	4					+	untr_44	17	17	17	535	535	535	55455	0	10733	50853000000	164	5.17626	0	-2.8609	-1.36687	29.2462	29.0412	29.1931	31.8833	32.07	32.11
Q9Y314	NOSIP	+	1.79134	-2.84504	7.18525	sp|Q9Y314|NOSIP_HUMAN	sp|Q9Y314|NOSIP_HUMAN	Color2 [DarkGray]	1	4					+	untr_44	6	6	6	279	279	279	33172	0	31035	6552800000	37	1.79134	0	-2.84504	-1.04915	27.2827	27.4121	25.2301	29.4253	29.3814	29.6532
Q9HCG8	CWC22	+	7.2701	-2.84233	7.1718	sp|Q9HCG8|CWC22_HUMAN	sp|Q9HCG8|CWC22_HUMAN	Color2 [DarkGray]	1	4					+	untr_44	29	29	29	377	377	377	10547	0	32331	63514000000	331	7.2701	0	-2.84233	-1.40179	30.2255	30.1593	30.165	33.0589	33.0197	32.9982
P20618	PSMB1	+	1.77477	-2.83719	7.14626	sp|P20618|PSB1_HUMAN	sp|P20618|PSB1_HUMAN	Color2 [DarkGray]	1	4					+	untr_44	5	5	5	315	315	315	26489	0	23111	2884200000	15	1.77477	0	-2.83719	-1.04385	24.3012	26.3547	26.5141	28.6759	28.6184	28.3873
Q8NBT2	SPC24	+	1.86575	-2.83462	7.13356	sp|Q8NBT2|SPC24_HUMAN	sp|Q8NBT2|SPC24_HUMAN	Color2 [DarkGray]	1	4					+	untr_44	6	6	6	594	594	594	22478	0	60909	8924400000	50	1.86575	0	-2.83462	-1.06013	26.9458	25.1734	27.3598	29.2728	29.4603	29.2498
P24534	EEF1B2	+	2.58182	-2.79671	6.94855	sp|P24534|EF1B_HUMAN	sp|P24534|EF1B_HUMAN	Color2 [DarkGray]	1	4					+	untr_44	6	6	6	556	556	556	24763	0	40799	10301000000	36	2.58182	0	-2.79671	-1.15613	24.2107	23.8326	25.1683	27.0073	27.4546	27.1397
Q6PD62	CTR9	+	2.49597	-2.79576	6.94397	sp|Q6PD62|CTR9_HUMAN	sp|Q6PD62|CTR9_HUMAN	Color2 [DarkGray]	1	4					+	untr_44	22	22	22	299	299	299	1335	0	10775	20344000000	104	2.49597	0	-2.79576	-1.14496	27.2785	28.7839	28.0592	30.699	30.9732	30.8366
Q13415	ORC1	+	1.16884	-2.79497	6.94014	sp|Q13415|ORC1_HUMAN	sp|Q13415|ORC1_HUMAN	Color2 [DarkGray]	1	4					+	untr_44	9	9	9	138	138	138	97349	0	19582	2720900000	13	1.16884	0.00261905	-2.79497	-0.894569	27.5332	24.8488	23.7791	28.4365	28.1134	27.9961
Q96DF8	ESS2	+	2.61031	-2.77976	6.86736	sp|Q96DF8|DGC14_HUMAN	sp|Q96DF8|DGC14_HUMAN	Color2 [DarkGray]	1	4					+	untr_44	7	7	7	267	267	267	52567	0	59419	2472900000	14	2.61031	0	-2.77976	-1.1538	25.7067	24.5026	25.5348	27.9733	27.7793	28.3309
O43395	PRPF3	+	2.56307	-2.7767	6.85284	sp|O43395|PRPF3_HUMAN	sp|O43395|PRPF3_HUMAN	Color2 [DarkGray]	1	4					+	untr_44	17	17	17	413	413	413	77528	0	10282	15540000000	79	2.56307	0	-2.7767	-1.14698	27.7779	26.7613	28.1738	30.3648	30.3225	30.3558
P52895	AKR1C2	+	2.93416	-2.77519	6.84568	sp|P52895|AK1C2_HUMAN	sp|P52895|AK1C2_HUMAN	Color2 [DarkGray]	1	4					+	untr_44	18	4	4	669	136	136	36735	0	90467	2675900000	7	2.93416	0	-2.77519	-1.18834	25.7385	24.5969	25.2122	27.982	28.0479	27.8432
P54920	NAPA	+	4.17268	-2.76584	6.80143	sp|P54920|SNAA_HUMAN;sp|Q9H115|SNAB_HUMAN	sp|P54920|SNAA_HUMAN	Color2 [DarkGray]	1	4					+	untr_44	11	11	11	461	461	461	33232	0	66052	6573900000	27	4.17268	0	-2.76584	-1.27995	24.9033	25.3734	25.0002	27.8561	27.9859	27.7325
Q13888	GTF2H2	+	1.34026	-2.7649	6.79702	sp|Q13888|TF2H2_HUMAN	sp|Q13888|TF2H2_HUMAN	Color2 [DarkGray]	1	4					+	untr_44	6	6	1	266	266	56	44419	0	18023	2936500000	23	1.34026	0.00216774	-2.7649	-0.932533	24.4054	24.823	27.4853	28.3513	28.371	28.2862
P60660	MYL6	+	4.09234	-2.75529	6.75189	sp|P60660|MYL6_HUMAN;sp|P14649|MYL6B_HUMAN	sp|P60660|MYL6_HUMAN	Color2 [DarkGray]	1	4					+	untr_44	6	6	6	424	424	424	1693	0	17341	5432500000	19	4.09234	0	-2.75529	-1.27091	25.4948	24.9843	25.4439	28.0663	27.9867	28.1359
Q9BSL1	UBAC1	+	1.4053	-2.74499	6.70384	sp|Q9BSL1|UBAC1_HUMAN	sp|Q9BSL1|UBAC1_HUMAN	Color2 [DarkGray]	1	4					+	untr_44	10	10	10	44	44	44	45338	0	57628	11856000000	68	1.4053	0.00172973	-2.74499	-0.943223	27.4712	27.2589	24.6425	29.2188	29.1375	29.2512
Q9Y3D8	AK6	+	1.98179	-2.73727	6.66805	sp|Q9Y3D8|KAD6_HUMAN	sp|Q9Y3D8|KAD6_HUMAN	Color2 [DarkGray]	1	4					+	untr_44	5	5	5	424	424	424	20061	0	5477	3438500000	24	1.98179	0	-2.73727	-1.05208	25.5858	23.7978	25.6106	27.7429	27.8075	27.6555
Q86W42	THOC6	+	1.30065	-2.73512	6.65814	sp|Q86W42|THOC6_HUMAN	sp|Q86W42|THOC6_HUMAN	Color2 [DarkGray]	1	4					+	untr_44	10	10	10	402	402	402	37535	0	30697	5065100000	26	1.30065	0.00204878	-2.73512	-0.91616	27.151	25.0243	23.8113	27.9709	28.3311	27.8899
O95400	CD2BP2	+	1.4098	-2.73079	6.6382	sp|O95400|CD2B2_HUMAN	sp|O95400|CD2B2_HUMAN	Color2 [DarkGray]	1	4					+	untr_44	6	6	6	282	282	282	37646	0	16624	3364400000	29	1.4098	0.00170667	-2.73079	-0.940888	23.8872	26.8442	26.2425	28.3635	28.4061	28.3967
P55854	SUMO3	+	5.13685	-2.71317	6.55761	sp|P55854|SUMO3_HUMAN	sp|P55854|SUMO3_HUMAN	Color2 [DarkGray]	1	4					+	untr_44	2	1	1	243	126	126	11637	78401	48207	803300000	12	5.13685	0	-2.71317	-1.298	24.6285	24.7594	24.808	27.5161	27.5195	27.2999
Q12873	CHD3	+	3.73705	-2.67162	6.37145	sp|Q12873|CHD3_HUMAN	sp|Q12873|CHD3_HUMAN	Color2 [DarkGray]	1	4					+	untr_44	18	6	4	136	61	42	22659	0	44358	542250000	11	3.73705	0	-2.67162	-1.21413	24.5348	23.9189	24.3256	26.9146	26.7907	27.089
P83731	RPL24	+	3.82382	-2.66099	6.32466	sp|P83731|RL24_HUMAN	sp|P83731|RL24_HUMAN	Color2 [DarkGray]	1	4					+	untr_44	5	5	5	306	306	306	17779	0	18588	53535000000	58	3.82382	0	-2.66099	-1.2152	29.1354	29.6422	29.0786	32.0713	31.8891	31.8787
Q9H8M2	BRD9	+	2.78973	-2.65598	6.30276	sp|Q9H8M2|BRD9_HUMAN	sp|Q9H8M2|BRD9_HUMAN	Color2 [DarkGray]	1	4					+	untr_44	2	2	2	54	54	54	66999	0	11257	1245100000	10	2.78973	0	-2.65598	-1.13006	24.7971	23.6134	24.2282	26.7226	26.9822	26.902
Q9UHR5	SAP30BP	+	3.20669	-2.65308	6.29008	sp|Q9UHR5|S30BP_HUMAN	sp|Q9UHR5|S30BP_HUMAN	Color2 [DarkGray]	1	4					+	untr_44	6	6	6	292	292	292	3387	0	91769	2762400000	17	3.20669	0	-2.65308	-1.16758	24.6898	24.8975	25.5616	27.6007	27.6685	27.8389
Q01831	XPC	+	4.82905	-2.64024	6.23436	sp|Q01831|XPC_HUMAN	sp|Q01831|XPC_HUMAN	Color2 [DarkGray]	1	4					+	untr_44	24	24	24	348	348	348	10595	0	22328	31034000000	142	4.82905	0	-2.64024	-1.2543	29.5933	29.3712	29.2378	32.0439	32.0674	32.0117
Q96FF9	CDCA5	+	1.56723	-2.63238	6.2005	sp|Q96FF9|CDCA5_HUMAN	sp|Q96FF9|CDCA5_HUMAN	Color2 [DarkGray]	1	4					+	untr_44	4	4	4	218	218	218	276	0	82382	2583400000	16	1.56723	0.00176552	-2.63238	-0.949459	24.473	24.4495	26.7589	27.8793	27.6759	28.0233
Q9Y5S9	RBM8A	+	1.84398	-2.6323	6.20013	sp|Q9Y5S9|RBM8A_HUMAN	sp|Q9Y5S9|RBM8A_HUMAN	Color2 [DarkGray]	1	4					+	untr_44	7	7	7	557	557	557	19889	0	71673	30069000000	85	1.84398	0.00087218	-2.6323	-0.998934	27.1841	27.9577	25.8199	29.5209	29.8454	29.4923
Q2TAL8	QRICH1	+	2.15969	-2.6121	6.11393	sp|Q2TAL8|QRIC1_HUMAN	sp|Q2TAL8|QRIC1_HUMAN	Color2 [DarkGray]	1	4					+	untr_44	4	4	4	86	86	86	86435	0	87842	1412800000	7	2.15969	0	-2.6121	-1.04028	24.5443	23.8814	25.6228	27.1792	27.3783	27.3272
P11142	HSPA8	+	8.39548	-2.61172	6.11233	sp|P11142|HSP7C_HUMAN;sp|P54652|HSP72_HUMAN	sp|P11142|HSP7C_HUMAN	Color2 [DarkGray]	1	4					+	untr_44	30	30	27	613	613	579	70897	0	32331	652260000000	878	8.39548	0	-2.61172	-1.29724	33.6235	33.6402	33.621	36.2634	36.2314	36.2251
Q9BTE7	DCUN1D5	+	4.38715	-2.60349	6.07754	sp|Q9BTE7|DCNL5_HUMAN;sp|Q92564|DCNL4_HUMAN	sp|Q9BTE7|DCNL5_HUMAN	Color2 [DarkGray]	1	4					+	untr_44	9	9	9	54	54	54	27508	0	59848	11439000000	99	4.38715	0	-2.60349	-1.22018	28.0834	27.6453	27.7444	30.3958	30.453	30.4348
Q8TF76	HASPIN	+	4.10457	-2.58895	6.01661	sp|Q8TF76|HASP_HUMAN	sp|Q8TF76|HASP_HUMAN	Color2 [DarkGray]	1	4					+	untr_44	7	7	7	135	135	135	88494	0	2734	2394300000	18	4.10457	0	-2.58895	-1.20042	26.0137	25.9115	26.4166	28.707	28.6524	28.7493
P28702	RXRB	+	2.008	-2.58873	6.01568	sp|P28702|RXRB_HUMAN;sp|P19793|RXRA_HUMAN;sp|P48443|RXRG_HUMAN	sp|P28702|RXRB_HUMAN	Color2 [DarkGray]	1	4					+	untr_44	6	6	6	173	173	173	56921	0	13923	1962800000	28	2.008	0	-2.58873	-1.0115	23.9092	25.3094	25.7506	27.4594	27.6969	27.5791
P0DMV9	HSPA1B	+	8.70607	-2.58598	6.00423	sp|P0DMV9|HS71B_HUMAN;sp|P0DMV8|HS71A_HUMAN	sp|P0DMV9|HS71B_HUMAN;sp|P0DMV8|HS71A_HUMAN	Color2 [DarkGray]	1	4					+	untr_44	28	27	16	665	644	39	70051	0	32331	521030000000	892	8.70607	0	-2.58598	-1.28591	32.5089	32.5146	32.4882	35.1048	35.0835	35.0812
P17482	HOXB9	+	3.11092	-2.58436	5.99748	sp|P17482|HXB9_HUMAN	sp|P17482|HXB9_HUMAN	Color2 [DarkGray]	1	4					+	untr_44	4	4	4	20	20	20	28058	44366	78579	2257900000	11	3.11092	0	-2.58436	-1.13308	24.8515	25.3017	25.6434	27.5299	28.0552	27.9645
O15247	CLIC2	+	3.72502	-2.57012	5.93861	sp|O15247|CLIC2_HUMAN	sp|O15247|CLIC2_HUMAN	Color2 [DarkGray]	1	4					+	untr_44	13	13	12	632	632	599	28356	0	12074	18843000000	84	3.72502	0	-2.57012	-1.17133	27.8697	27.7858	28.291	30.3405	30.5795	30.7369
P28066	PSMA5	+	4.86667	-2.56039	5.89866	sp|P28066|PSA5_HUMAN	sp|P28066|PSA5_HUMAN	Color2 [DarkGray]	1	4					+	untr_44	10	10	10	523	523	523	26411	0	10237	30735000000	60	4.86667	0	-2.56039	-1.21947	27.8916	28.1085	28.2152	30.6902	30.5971	30.6092
Q9Y3C6	PPIL1	+	2.2035	-2.55345	5.87037	sp|Q9Y3C6|PPIL1_HUMAN	sp|Q9Y3C6|PPIL1_HUMAN	Color2 [DarkGray]	1	4					+	untr_44	2	2	2	145	145	145	18237	0	13767	4382000000	17	2.2035	0	-2.55345	-1.02732	25.4264	26.5552	24.919	28.2687	28.1742	28.1179
Q9H7Z6	KAT8	+	2.15362	-2.54875	5.85129	sp|Q9H7Z6|KAT8_HUMAN	sp|Q9H7Z6|KAT8_HUMAN	Color2 [DarkGray]	1	4					+	untr_44	4	3	3	133	109	109	52402	43271	72769	1413300000	6	2.15362	0	-2.54875	-1.01929	24.5866	25.9396	24.3255	27.5328	27.4925	27.4727
O43290	SART1	+	4.35687	-2.54013	5.81641	sp|O43290|SNUT1_HUMAN	sp|O43290|SNUT1_HUMAN	Color2 [DarkGray]	1	4					+	untr_44	26	26	26	411	411	411	90254	0	15079	57747000000	164	4.35687	0	-2.54013	-1.19101	29.5042	29.9449	29.8067	32.2427	32.3325	32.301
O75717	WDHD1	+	1.06494	-2.53586	5.79921	sp|O75717|WDHD1_HUMAN	sp|O75717|WDHD1_HUMAN	Color2 [DarkGray]	1	4					+	untr_44	11	11	11	153	153	153	12597	0	32138	8152200000	20	1.06494	0.00542723	-2.53586	-0.813006	28.8593	25.2974	25.8623	29.4108	29.3568	28.859
O95696	BRD1	+	1.61941	-2.50218	5.66541	sp|O95696|BRD1_HUMAN	sp|O95696|BRD1_HUMAN	Color2 [DarkGray]	1	4					+	untr_44	10	10	10	105	105	105	11952	0	22263	2606300000	12	1.61941	0.00212658	-2.50218	-0.92437	26.8401	26.9178	24.7745	28.5114	28.7786	28.7489
P52756	RBM5	+	2.22363	-2.49897	5.65283	sp|P52756|RBM5_HUMAN	sp|P52756|RBM5_HUMAN	Color2 [DarkGray]	1	4					+	untr_44	5	5	5	113	113	113	92153	0	18763	1698900000	14	2.22363	0	-2.49897	-1.01211	26.1122	25.5196	24.5386	27.993	27.6945	27.9798
Q96S55	WRNIP1	+	1.0485	-2.47977	5.57809	sp|Q96S55|WRIP1_HUMAN	sp|Q96S55|WRIP1_HUMAN	Color2 [DarkGray]	1	4					+	untr_44	13	13	13	28	28	28	72132	0	3612	10955000000	36	1.0485	0.00516071	-2.47977	-0.797068	28.6196	25.1228	28.1496	29.4217	29.8694	30.0401
Q8WW01	TSEN15	+	5.72099	-2.47812	5.57172	sp|Q8WW01|SEN15_HUMAN	sp|Q8WW01|SEN15_HUMAN	Color2 [DarkGray]	1	4					+	untr_44	3	3	3	333	333	333	18641	0	18649	3042500000	16	5.72099	0	-2.47812	-1.20364	24.8906	24.8711	24.7581	27.3454	27.3729	27.2357
P09884	POLA1	+	1.07706	-2.47298	5.55188	sp|P09884|DPOLA_HUMAN	sp|P09884|DPOLA_HUMAN	Color2 [DarkGray]	1	4					+	untr_44	10	10	10	97	97	97	16591	0	20218	4391800000	20	1.07706	0.00527854	-2.47298	-0.803095	25.7162	24.2101	27.915	28.4347	28.5641	28.2614
Q5TBB1	RNASEH2B	+	2.07952	-2.47118	5.54496	sp|Q5TBB1|RNH2B_HUMAN	sp|Q5TBB1|RNH2B_HUMAN	Color2 [DarkGray]	1	4					+	untr_44	4	4	4	218	218	218	35138	0	10672	2081900000	14	2.07952	0.000846715	-2.47118	-0.984806	25.9318	26.4131	24.7104	28.058	28.2276	28.1832
Q15185	PTGES3	+	2.41446	-2.44529	5.44634	sp|Q15185|TEBP_HUMAN	sp|Q15185|TEBP_HUMAN	Color2 [DarkGray]	1	4					+	untr_44	7	7	7	531	531	531	18697	0	11071	72471000000	100	2.41446	0	-2.44529	-1.01606	28.9367	29.6233	28.269	31.6114	31.2889	31.2646
Q7L590	MCM10	+	3.84283	-2.44051	5.42834	sp|Q7L590|MCM10_HUMAN	sp|Q7L590|MCM10_HUMAN	Color2 [DarkGray]	1	4					+	untr_44	8	8	8	113	113	113	98182	0	33697	2797100000	15	3.84283	0	-2.44051	-1.12357	26.6242	26.5577	26.0848	28.8113	28.8694	28.9076
P04083	ANXA1	+	4.58637	-2.43666	5.41389	sp|P04083|ANXA1_HUMAN	sp|P04083|ANXA1_HUMAN	Color2 [DarkGray]	1	4					+	untr_44	25	25	25	688	688	688	38714	0	26924	126710000000	208	4.58637	0	-2.43666	-1.15401	29.0558	29.4353	29.2523	31.6501	31.6821	31.7211
Q8WUU5	GATAD1	+	3.42469	-2.42686	5.37722	sp|Q8WUU5|GATD1_HUMAN	sp|Q8WUU5|GATD1_HUMAN	Color2 [DarkGray]	1	4					+	untr_44	3	3	3	186	186	186	2869	0	12038	1206100000	11	3.42469	0	-2.42686	-1.09375	24.9724	24.5038	24.8575	26.8707	27.3887	27.355
P21283	ATP6V1C1	+	1.18485	-2.41928	5.34903	sp|P21283|VATC1_HUMAN	sp|P21283|VATC1_HUMAN	Color2 [DarkGray]	1	4					+	untr_44	7	7	7	275	275	275	43941	0	28122	4719300000	26	1.18485	0.005	-2.41928	-0.817346	25.8515	23.9742	27.2888	28.0829	28.1249	28.1644
P49720	PSMB3	+	1.40722	-2.41347	5.32754	sp|P49720|PSB3_HUMAN	sp|P49720|PSB3_HUMAN	Color2 [DarkGray]	1	4					+	untr_44	4	4	4	273	273	273	22949	0	22275	3665400000	31	1.40722	0.00300552	-2.41347	-0.862231	26.8246	26.3026	24.2432	28.4547	28.1525	28.0036
Q15833	STXBP2	+	2.62959	-2.41111	5.31885	sp|Q15833|STXB2_HUMAN	sp|Q15833|STXB2_HUMAN	Color2 [DarkGray]	1	4					+	untr_44	17	17	17	384	384	384	66452	0	1031	11788000000	56	2.62959	0	-2.41111	-1.02567	26.0113	26.6054	27.2237	28.9851	29.0644	29.0243
Q8WUQ7	CACTIN	+	1.02998	-2.40561	5.29861	sp|Q8WUQ7|CATIN_HUMAN	sp|Q8WUQ7|CATIN_HUMAN	Color2 [DarkGray]	1	4					+	untr_44	6	6	6	127	127	127	88701	0	30675	3108500000	11	1.02998	0.00581513	-2.40561	-0.776827	23.8168	27.5265	25.043	28.001	27.9524	27.6497
Q99829	CPNE1	+	2.1564	-2.40275	5.2881	sp|Q99829|CPNE1_HUMAN	sp|Q99829|CPNE1_HUMAN	Color2 [DarkGray]	1	4					+	untr_44	6	6	6	13	13	13	59058	0	31728	2439700000	13	2.1564	0.000822695	-2.40275	-0.97238	25.3075	24.1563	25.6843	27.3279	27.6568	27.3718
Q96MU7	YTHDC1	+	4.52962	-2.39739	5.2685	sp|Q96MU7|YTDC1_HUMAN	sp|Q96MU7|YTDC1_HUMAN	Color2 [DarkGray]	1	4					+	untr_44	13	13	13	219	219	219	84699	0	62853	23096000000	112	4.52962	0	-2.39739	-1.13441	28.7506	28.8166	28.6763	31.3566	31.0299	31.0491
P40692	MLH1	+	2.12089	-2.3971	5.26745	sp|P40692|MLH1_HUMAN	sp|P40692|MLH1_HUMAN	Color2 [DarkGray]	1	4					+	untr_44	5	5	5	14	14	14	846	0	19215	1642900000	10	2.12089	0.000816901	-2.3971	-0.966239	25.0508	24.6366	26.2074	27.7017	27.8679	27.5165
Q12888	TP53BP1	+	1.9142	-2.39618	5.26406	sp|Q12888|TP53B_HUMAN	sp|Q12888|TP53B_HUMAN	Color2 [DarkGray]	1	4					+	untr_44	8	8	8	63	63	63	21357	0	18919	2673000000	21	1.9142	0.00222517	-2.39618	-0.939233	25.2435	26.2094	24.5323	28.2334	27.5634	27.3769
Q9Y6A9	SPCS1	+	2.56034	-2.38921	5.23872	sp|Q9Y6A9|SPCS1_HUMAN	sp|Q9Y6A9|SPCS1_HUMAN	Color2 [DarkGray]	1	4					+	untr_44	2	2	2	314	314	314	11805	43917	75466	2007300000	11	2.56034	0	-2.38921	-1.0112	24.6692	25.2562	24.0595	26.8517	27.2342	27.0666
Q13907	IDI1	+	1.23607	-2.37236	5.17787	sp|Q13907|IDI1_HUMAN	sp|Q13907|IDI1_HUMAN	Color2 [DarkGray]	1	4					+	untr_44	5	5	5	335	335	335	26319	0	19608	2595500000	18	1.23607	0.00502415	-2.37236	-0.817668	24.1283	26.7104	23.9393	27.232	27.5242	27.139
Q6P1J9	CDC73	+	6.94013	-2.35704	5.12317	sp|Q6P1J9|CDC73_HUMAN	sp|Q6P1J9|CDC73_HUMAN	Color2 [DarkGray]	1	4					+	untr_44	27	27	27	552	552	552	60576	0	11876	32561000000	174	6.94013	0	-2.35704	-1.1624	29.3587	29.3727	29.418	31.6992	31.7701	31.7511
P43366	MAGEB1	+	2.48744	-2.34397	5.07697	sp|P43366|MAGB1_HUMAN;sp|O15481|MAGB4_HUMAN;sp|Q96LZ2|MAGBA_HUMAN	sp|P43366|MAGB1_HUMAN	Color2 [DarkGray]	1	4					+	untr_44	6	5	5	219	199	199	39037	0	11706	3177500000	6	2.48744	0.000852941	-2.34397	-0.988022	24.7432	25.0897	25.9759	27.7071	27.494	27.6396
Q96PZ0	PUS7	+	2.88192	-2.32504	5.01081	sp|Q96PZ0|PUS7_HUMAN	sp|Q96PZ0|PUS7_HUMAN	Color2 [DarkGray]	1	4					+	untr_44	16	16	16	371	371	371	75035	0	75821	9861900000	39	2.88192	0	-2.32504	-1.01532	26.8589	27.355	27.4184	29.7679	29.0763	29.7631
Q14738	PPP2R5D	+	3.99893	-2.3243	5.00824	sp|Q14738|2A5D_HUMAN;sp|Q15173|2A5B_HUMAN	sp|Q14738|2A5D_HUMAN	Color2 [DarkGray]	1	4					+	untr_44	17	17	10	407	407	228	69991	0	96619	20095000000	90	3.99893	0	-2.3243	-1.08126	28.1669	28.6382	28.4531	30.6328	30.7599	30.8385
P61956	SUMO2	+	3.47347	-2.3089	4.95506	sp|P61956|SUMO2_HUMAN;sp|Q6EEV6|SUMO4_HUMAN	sp|P61956|SUMO2_HUMAN;sp|Q6EEV6|SUMO4_HUMAN	Color2 [DarkGray]	1	4					+	untr_44	2	2	1	274	274	147	10871	0	17262	55878000000	43	3.47347	0	-2.3089	-1.04841	31.1407	30.5935	31.2402	33.3386	33.2605	33.302
P08397	HMBS	+	6.11853	-2.287	4.88039	sp|P08397|HEM3_HUMAN	sp|P08397|HEM3_HUMAN	Color2 [DarkGray]	1	4					+	untr_44	8	8	8	247	247	247	3933	0	2853	5276300000	46	6.11853	0	-2.287	-1.11933	26.9436	27.0742	27.009	29.3374	29.2817	29.2687
P08758	ANXA5	+	3.86739	-2.28561	4.8757	sp|P08758|ANXA5_HUMAN	sp|P08758|ANXA5_HUMAN	Color2 [DarkGray]	1	4					+	untr_44	19	19	19	659	659	659	35936	0	1271	26208000000	131	3.86739	0	-2.28561	-1.0587	26.7909	27.3196	26.9283	29.2856	29.2859	29.3241
Q6UX04	CWC27	+	4.99744	-2.27535	4.84114	sp|Q6UX04|CWC27_HUMAN	sp|Q6UX04|CWC27_HUMAN	Color2 [DarkGray]	1	4					+	untr_44	11	11	11	447	447	447	53846	0	1041	18293000000	83	4.99744	0	-2.27535	-1.09284	28.6052	28.6354	28.4121	30.7671	30.9096	30.8021
O75190	DNAJB6	+	6.26249	-2.26879	4.81917	sp|O75190|DNJB6_HUMAN;sp|Q8WWF6|DNJB3_HUMAN;sp|Q8NHS0|DNJB8_HUMAN;sp|Q7Z6W7|DNJB7_HUMAN;sp|P25686|DNJB2_HUMAN	sp|O75190|DNJB6_HUMAN	Color2 [DarkGray]	1	4					+	untr_44	7	7	7	325	325	325	36087	0	86241	4489400000	82	6.26249	0	-2.26879	-1.11246	26.9638	26.9999	26.9142	29.245	29.2706	29.1687
P25490	YY1	+	4.51032	-2.26302	4.79995	sp|P25490|TYY1_HUMAN	sp|P25490|TYY1_HUMAN	Color2 [DarkGray]	1	4					+	untr_44	10	10	8	348	348	28	44712	0	16887	13134000000	64	4.51032	0	-2.26302	-1.07344	27.9209	27.6488	27.6952	30.1339	30.0221	29.8979
P50225	SULT1A1	+	1.24819	-2.26123	4.794	sp|P50225|ST1A1_HUMAN;sp|P50226|ST1A2_HUMAN;sp|P0DMN0|ST1A4_HUMAN;sp|P0DMM9|ST1A3_HUMAN	sp|P50225|ST1A1_HUMAN;sp|P50226|ST1A2_HUMAN;sp|P0DMN0|ST1A4_HUMAN;sp|P0DMM9|ST1A3_HUMAN	Color2 [DarkGray]	1	4					+	untr_44	7	7	7	369	369	369	34165	0	30507	2596000000	23	1.24819	0.00509251	-2.26123	-0.793271	26.3816	23.4539	25.1962	27.2303	27.2854	27.2996
Q56NI9	ESCO2	+	4.32279	-2.25989	4.78956	sp|Q56NI9|ESCO2_HUMAN	sp|Q56NI9|ESCO2_HUMAN	Color2 [DarkGray]	1	4					+	untr_44	9	9	9	21	21	21	68306	0	19998	4749000000	27	4.32279	0	-2.25989	-1.06575	27.0604	27.2436	27.3684	29.3238	29.5814	29.5469
P50502	ST13	+	1.43514	-2.23919	4.72133	sp|P50502|F10A1_HUMAN;sp|Q8NFI4|F10A5_HUMAN;sp|Q8IZP2|ST134_HUMAN	sp|P50502|F10A1_HUMAN;sp|Q8NFI4|F10A5_HUMAN;sp|Q8IZP2|ST134_HUMAN	Color2 [DarkGray]	1	4					+	untr_44	6	6	6	184	184	184	41331	0	18657	4974300000	17	1.43514	0.00512315	-2.23919	-0.821543	25.0856	26.9752	25.1179	28.2012	28.4538	27.2413
Q7L2Z9	CENPQ		0.800344	-2.23213	4.69829	sp|Q7L2Z9|CENPQ_HUMAN	sp|Q7L2Z9|CENPQ_HUMAN	Color2 [DarkGray]	1	4							6	6	6	369	369	369	30595	0	15456	10417000000	31	0.800344	0.0159723	-2.23213	-0.678673	25.3942	29.2189	29.2814	30.0328	30.1955	30.3625
P21127	CDK11B	+	5.14704	-2.22544	4.67653	sp|P21127|CD11B_HUMAN;sp|Q13882|PTK6_HUMAN	sp|P21127|CD11B_HUMAN	Color2 [DarkGray]	1	4					+	untr_44	28	28	3	389	389	65	92706	0	95607	51840000000	189	5.14704	0	-2.22544	-1.07322	30.1695	30.1274	30.3614	32.4612	32.4144	32.459
Q8N9Z2	CCDC71L	+	5.38405	-2.21618	4.64662	sp|Q8N9Z2|CC71L_HUMAN	sp|Q8N9Z2|CC71L_HUMAN	Color2 [DarkGray]	1	4					+	untr_44	8	8	8	366	366	366	26261	0	26512	17658000000	54	5.38405	0	-2.21618	-1.07377	28.6594	28.8404	28.6563	30.9383	30.967	30.8993
Q9NZT2	OGFR	+	2.55464	-2.21428	4.64051	sp|Q9NZT2|OGFR_HUMAN	sp|Q9NZT2|OGFR_HUMAN	Color2 [DarkGray]	1	4					+	untr_44	5	5	5	117	117	117	73324	0	30747	1685300000	7	2.55464	0.00175342	-2.21428	-0.947331	25.307	24.6354	24.1539	26.9703	26.9448	26.8241
Q92917	GPKOW	+	3.26994	-2.21033	4.62782	sp|Q92917|GPKOW_HUMAN	sp|Q92917|GPKOW_HUMAN	Color2 [DarkGray]	1	4					+	untr_44	9	9	9	326	326	326	52228	0	85695	6818700000	46	3.26994	0.000859259	-2.21033	-0.996336	27.4558	27.0313	27.6722	29.5795	29.7968	29.4139
Q8IYN0	ZNF100	+	2.68703	-2.1988	4.59098	sp|Q8IYN0|ZN100_HUMAN;sp|Q03924|ZN117_HUMAN;sp|Q6ZMV8|ZN730_HUMAN;sp|O75373|ZN737_HUMAN;sp|Q9H8G1|ZN430_HUMAN	sp|Q8IYN0|ZN100_HUMAN	Color2 [DarkGray]	1	4					+	untr_44	3	3	2	63	63	41	62744	0	87248	693170000	7	2.68703	0.00177778	-2.1988	-0.952364	24.655	24.1412	24.8772	26.99	26.9604	26.3194
O75446	SAP30	+	3.40265	-2.19645	4.58351	sp|O75446|SAP30_HUMAN	sp|O75446|SAP30_HUMAN	Color2 [DarkGray]	1	4					+	untr_44	3	3	3	123	123	123	23306	42753	69581	1603000000	14	3.40265	0.000865672	-2.19645	-0.998087	25.6643	25.5582	25.4212	27.9857	27.8733	27.3742
O95372	LYPLA2		0.995951	-2.18272	4.5401	sp|O95372|LYPA2_HUMAN	sp|O95372|LYPA2_HUMAN	Color2 [DarkGray]	1	4							5	5	5	411	411	411	24737	0	32949	5822900000	34	0.995951	0.0124106	-2.18272	-0.72088	26.9889	23.5275	24.705	27.0426	27.1691	27.5579
Q5T6V5	C9orf64	+	4.42186	-2.17823	4.52599	sp|Q5T6V5|CI064_HUMAN	sp|Q5T6V5|CI064_HUMAN	Color2 [DarkGray]	1	4					+	untr_44	5	5	5	176	176	176	39028	0	10081	1546200000	6	4.42186	0	-2.17823	-1.03252	24.2581	24.3842	24.0504	26.3893	26.3333	26.5048
Q13123	IK	+	4.87921	-2.1725	4.50805	sp|Q13123|RED_HUMAN	sp|Q13123|RED_HUMAN	Color2 [DarkGray]	1	4					+	untr_44	14	14	14	366	366	366	65601	0	13333	26055000000	105	4.87921	0	-2.1725	-1.04252	28.6042	28.718	28.7119	30.8395	30.9862	30.726
Q08945	SSRP1	+	6.38664	-2.16682	4.49032	sp|Q08945|SSRP1_HUMAN	sp|Q08945|SSRP1_HUMAN	Color2 [DarkGray]	1	4					+	untr_44	30	30	30	547	547	547	81074	0	29948	327290000000	687	6.38664	0	-2.16682	-1.06474	33.2171	33.1921	33.2557	35.4472	35.3506	35.3676
Q93084	ATP2A3	+	2.44894	-2.16483	4.48412	sp|Q93084|AT2A3_HUMAN	sp|Q93084|AT2A3_HUMAN	Color2 [DarkGray]	1	4					+	untr_44	9	6	6	133	96	96	11398	0	1171	2119900000	12	2.44894	0.00208696	-2.16483	-0.920303	24.4964	25.6878	24.906	27.1212	27.2743	27.1891
Q9BWU0	SLC4A1AP	+	2.8412	-2.14988	4.43792	sp|Q9BWU0|NADAP_HUMAN	sp|Q9BWU0|NADAP_HUMAN	Color2 [DarkGray]	1	4					+	untr_44	3	3	3	67	67	67	88813	0	1771	2111600000	11	2.8412	0.0017415	-2.14988	-0.945078	24.8184	24.5308	25.3622	26.9864	26.8754	27.2993
Q9Y5B9	SUPT16H	+	7.10088	-2.14429	4.42074	sp|Q9Y5B9|SP16H_HUMAN	sp|Q9Y5B9|SP16H_HUMAN	Color2 [DarkGray]	1	4					+	untr_44	57	57	57	603	603	603	11991	0	32331	386880000000	995	7.10088	0	-2.14429	-1.05996	33.8235	33.8843	33.838	35.9875	36.0191	35.9721
O15372	EIF3H	+	1.34754	-2.12959	4.37594	sp|O15372|EIF3H_HUMAN	sp|O15372|EIF3H_HUMAN	Color2 [DarkGray]	1	4					+	untr_44	11	11	11	446	446	446	3993	0	40856	8476200000	28	1.34754	0.00586441	-2.12959	-0.777527	24.0397	26.2117	26.2836	27.6824	27.5186	27.7229
P32519	ELF1	+	1.56706	-2.12933	4.37513	sp|P32519|ELF1_HUMAN	sp|P32519|ELF1_HUMAN	Color2 [DarkGray]	1	4					+	untr_44	3	3	3	84	84	84	67497	0	86797	1051500000	7	1.56706	0.00537674	-2.12933	-0.811185	26.0698	23.992	24.6252	26.8792	26.9508	27.2449
Q86U42	PABPN1	+	5.80698	-2.11719	4.33847	sp|Q86U42|PABP2_HUMAN	sp|Q86U42|PABP2_HUMAN	Color2 [DarkGray]	1	4					+	untr_44	9	9	9	493	493	493	32749	0	87885	26947000000	98	5.80698	0	-2.11719	-1.03386	28.8699	29.0211	28.9337	31.0791	31.0204	31.0768
Q9NRL2	BAZ1A	+	4.77953	-2.10348	4.29744	sp|Q9NRL2|BAZ1A_HUMAN	sp|Q9NRL2|BAZ1A_HUMAN	Color2 [DarkGray]	1	4					+	untr_44	15	15	15	153	153	153	1787	0	82548	6934000000	48	4.77953	0	-2.10348	-1.00836	28.1109	27.9167	27.8191	30.0401	30.0646	30.0525
Q14781	CBX2	+	1.22993	-2.10031	4.28801	sp|Q14781|CBX2_HUMAN	sp|Q14781|CBX2_HUMAN	Color2 [DarkGray]	1	4					+	untr_44	3	3	3	81	81	81	5608	0	12366	1446200000	5	1.22993	0.00689157	-2.10031	-0.749544	26.7082	25.6876	23.9684	27.6761	27.5374	27.4517
Q15738	NSDHL	+	1.51535	-2.09544	4.27357	sp|Q15738|NSDHL_HUMAN	sp|Q15738|NSDHL_HUMAN	Color2 [DarkGray]	1	4					+	untr_44	7	7	7	311	311	311	419	0	22536	3416900000	15	1.51535	0.00511504	-2.09544	-0.794023	24.647	26.4923	24.5701	27.1781	27.5602	27.2575
Q13596	SNX1		1.10744	-2.08781	4.25101	sp|Q13596|SNX1_HUMAN	sp|Q13596|SNX1_HUMAN	Color2 [DarkGray]	1	4							8	8	6	178	178	138	59069	0	21789	4508900000	15	1.10744	0.0116015	-2.08781	-0.723295	26.876	24.8185	23.9406	27.0391	27.2375	27.6218
Q9NQG5	RPRD1B		0.632151	-2.08023	4.22873	sp|Q9NQG5|RPR1B_HUMAN	sp|Q9NQG5|RPR1B_HUMAN	Color2 [DarkGray]	1	4							11	11	9	482	482	368	36899	0	53046	10927000000	40	0.632151	0.0262006	-2.08023	-0.597307	27.8821	23.8659	28.6415	28.7744	28.9668	28.889
Q96KP4	CNDP2	+	1.72735	-2.07818	4.22274	sp|Q96KP4|CNDP2_HUMAN	sp|Q96KP4|CNDP2_HUMAN	Color2 [DarkGray]	1	4					+	untr_44	8	8	8	257	257	257	52878	0	20628	1820600000	13	1.72735	0.00497608	-2.07818	-0.817009	24.4488	24.7534	26.207	27.2074	27.1568	27.2796
Q8WUA4	GTF3C2	+	1.22826	-2.07707	4.21949	sp|Q8WUA4|TF3C2_HUMAN	sp|Q8WUA4|TF3C2_HUMAN	Color2 [DarkGray]	1	4					+	untr_44	7	7	7	136	136	136	10068	0	20898	3080400000	53	1.22826	0.00774902	-2.07707	-0.743311	26.5763	26.5865	24.304	27.4424	28.0414	28.2142
P62310	LSM3		1.05488	-2.05568	4.1574	sp|P62310|LSM3_HUMAN	sp|P62310|LSM3_HUMAN	Color2 [DarkGray]	1	4							2	2	2	196	196	196	11845	11407	42817	2686300000	10	1.05488	0.0133723	-2.05568	-0.705049	23.3598	24.34	26.4363	27.0075	26.6938	26.6019
Q9NYL9	TMOD3	+	2.61857	-2.05396	4.15244	sp|Q9NYL9|TMOD3_HUMAN;sp|P28289|TMOD1_HUMAN	sp|Q9NYL9|TMOD3_HUMAN	Color2 [DarkGray]	1	4					+	untr_44	6	6	6	278	278	278	39594	0	22222	2810700000	13	2.61857	0.00260355	-2.05396	-0.8927	25.3287	25.7613	24.7357	27.2377	27.3625	27.3874
Q6UWP8	SBSN	+	1.35884	-2.05121	4.14453	sp|Q6UWP8|SBSN_HUMAN	sp|Q6UWP8|SBSN_HUMAN	Color2 [DarkGray]	1	4					+	untr_44	2	2	2	153	153	153	6054	41068	59697	32260000	3	1.35884	0.00622041	-2.05121	-0.758196	22.51	22.8062	22.553	25.9868	23.5996	24.4365
O00170	AIP	+	1.85586	-2.04878	4.13755	sp|O00170|AIP_HUMAN	sp|O00170|AIP_HUMAN	Color2 [DarkGray]	1	4					+	untr_44	4	4	4	164	164	164	37636	0	14673	2373000000	12	1.85586	0.0052	-2.04878	-0.822694	24.3873	24.0315	25.6019	26.6598	26.9544	26.5529
P41743	PRKCI	+	2.27235	-2.04745	4.13374	sp|P41743|KPCI_HUMAN	sp|P41743|KPCI_HUMAN	Color2 [DarkGray]	1	4					+	untr_44	5	5	5	173	173	173	68262	0	32085	1580100000	22	2.27235	0.00302222	-2.04745	-0.862985	23.9532	25.1806	24.6529	26.8189	26.6734	26.4367
Q9UNP9	PPIE	+	1.90439	-2.04627	4.13036	sp|Q9UNP9|PPIE_HUMAN	sp|Q9UNP9|PPIE_HUMAN	Color2 [DarkGray]	1	4					+	untr_44	6	6	6	332	332	332	3343	0	28064	7624100000	42	1.90439	0.00464975	-2.04627	-0.827162	27.2303	25.8723	27.3107	28.7753	29.0149	28.7618
P50995	ANXA11	+	1.45137	-2.03309	4.0928	sp|P50995|ANX11_HUMAN	sp|P50995|ANX11_HUMAN	Color2 [DarkGray]	1	4					+	untr_44	15	15	15	323	323	323	54389	0	10001	16572000000	52	1.45137	0.00629752	-2.03309	-0.767008	23.5692	24.8565	25.6156	27.206	26.333	26.6016
Q9UNS1	TIMELESS	+	1.75705	-2.03255	4.09128	sp|Q9UNS1|TIM_HUMAN	sp|Q9UNS1|TIM_HUMAN	Color2 [DarkGray]	1	4					+	untr_44	4	4	4	5	5	5	13866	0	9108	863950000	8	1.75705	0.00530275	-2.03255	-0.806325	24.3902	24.8935	25.9296	27.6132	26.9015	26.7963
P35659	DEK	+	5.2009	-2.02874	4.08048	sp|P35659|DEK_HUMAN	sp|P35659|DEK_HUMAN	Color2 [DarkGray]	1	4					+	untr_44	23	23	23	499	499	499	42674	0	32331	228240000000	320	5.2009	0.00084058	-2.02874	-0.982419	31.8922	32.0587	32.1039	34.0648	34.0425	34.0337
O94888	UBXN7	+	2.7229	-2.02846	4.0797	sp|O94888|UBXN7_HUMAN	sp|O94888|UBXN7_HUMAN	Color2 [DarkGray]	1	4					+	untr_44	9	9	9	272	272	272	54862	0	35595	2734800000	27	2.7229	0.0025731	-2.02846	-0.890195	25.2751	24.8499	25.7708	27.1621	27.4212	27.398
Q5MIZ7	PPP4R3B		1.23263	-2.01496	4.04169	sp|Q5MIZ7|P4R3B_HUMAN	sp|Q5MIZ7|P4R3B_HUMAN	Color2 [DarkGray]	1	4							9	9	8	171	171	157	97457	0	82897	3531300000	47	1.23263	0.0105846	-2.01496	-0.728005	24.5541	26.5446	27.0739	28.0337	28.1363	28.0474
Q9NPI1	BRD7	+	1.41865	-2.00871	4.02424	sp|Q9NPI1|BRD7_HUMAN	sp|Q9NPI1|BRD7_HUMAN	Color2 [DarkGray]	1	4					+	untr_44	5	5	5	155	155	155	74138	0	98699	1361200000	7	1.41865	0.00619512	-2.00871	-0.755375	24.2118	26.4236	25.0416	26.985	27.4521	27.266
Q96J01	THOC3		1.22683	-1.98431	3.95672	sp|Q96J01|THOC3_HUMAN	sp|Q96J01|THOC3_HUMAN	Color2 [DarkGray]	1	4							6	6	6	279	279	279	38771	0	29269	7131500000	22	1.22683	0.0127094	-1.98431	-0.719007	24.9671	27.381	27.0443	28.6198	28.3395	28.386
Q8WVC0	LEO1	+	4.19307	-1.96331	3.89955	sp|Q8WVC0|LEO1_HUMAN	sp|Q8WVC0|LEO1_HUMAN	Color2 [DarkGray]	1	4					+	untr_44	12	12	12	281	281	281	75403	0	79487	9501900000	62	4.19307	0.00215385	-1.96331	-0.929216	27.5883	27.5069	27.8458	29.5278	29.6089	29.6942
Q9UBE0	SAE1	+	2.62051	-1.96173	3.8953	sp|Q9UBE0|SAE1_HUMAN	sp|Q9UBE0|SAE1_HUMAN	Color2 [DarkGray]	1	4					+	untr_44	13	13	13	523	523	523	38449	0	10122	19168000000	89	2.62051	0.00297268	-1.96173	-0.857781	27.3926	26.9094	27.8919	29.2807	29.4322	29.3662
P25789	PSMA4	+	2.37653	-1.95675	3.88187	sp|P25789|PSA4_HUMAN	sp|P25789|PSA4_HUMAN	Color2 [DarkGray]	1	4					+	untr_44	9	9	9	582	582	582	29483	0	49105	7245200000	42	2.37653	0.00414508	-1.95675	-0.838637	27.3509	27.5064	26.483	29.1647	28.8734	29.1725
Q16222	UAP1	+	4.60646	-1.9534	3.87287	sp|Q16222|UAP1_HUMAN;sp|Q3KQV9|UAP1L_HUMAN	sp|Q16222|UAP1_HUMAN	Color2 [DarkGray]	1	4					+	untr_44	12	12	12	28	28	28	58768	0	69015	10456000000	41	4.60646	0.00219608	-1.9534	-0.935389	24.4219	24.1557	24.2795	26.2806	26.2844	26.1522
Q9H0C8	ILKAP		1.12606	-1.94574	3.85234	sp|Q9H0C8|ILKAP_HUMAN	sp|Q9H0C8|ILKAP_HUMAN	Color2 [DarkGray]	1	4							7	7	7	207	207	207	42906	0	28407	3637200000	28	1.12606	0.0141429	-1.94574	-0.69179	24.2034	26.2964	26.8739	27.831	27.7022	27.6776
Q9Y266	NUDC	+	1.46968	-1.94481	3.84986	sp|Q9Y266|NUDC_HUMAN	sp|Q9Y266|NUDC_HUMAN	Color2 [DarkGray]	1	4					+	untr_44	14	14	14	553	553	553	38242	0	72631	21805000000	53	1.46968	0.00781028	-1.94481	-0.74405	27.1878	26.6687	25.1472	28.2988	28.197	28.3424
Q96I25	RBM17		0.75931	-1.94161	3.84134	sp|Q96I25|SPF45_HUMAN	sp|Q96I25|SPF45_HUMAN	Color2 [DarkGray]	1	4							9	9	9	264	264	264	44961	0	64612	8245300000	26	0.75931	0.0251799	-1.94161	-0.611352	27.3788	27.4391	23.8944	28.0882	28.0696	28.3792
P18858	LIG1	+	4.8779	-1.94003	3.83714	sp|P18858|DNLI1_HUMAN	sp|P18858|DNLI1_HUMAN	Color2 [DarkGray]	1	4					+	untr_44	17	17	17	285	285	285	10173	0	92647	13869000000	126	4.8779	0.00218182	-1.94003	-0.93497	27.8734	28.0934	27.8827	29.9296	29.8845	29.8556
Q13362	PPP2R5C	+	3.02344	-1.93051	3.8119	sp|Q13362|2A5G_HUMAN	sp|Q13362|2A5G_HUMAN	Color2 [DarkGray]	1	4					+	untr_44	15	8	6	433	227	195	6106	0	78314	5970300000	63	3.02344	0.00307345	-1.93051	-0.869178	26.4224	26.6123	26.7283	28.1733	28.8738	28.5074
O14818	PSMA7	+	5.6394	-1.93048	3.81181	sp|O14818|PSA7_HUMAN;sp|Q8TAA3|PSA7L_HUMAN	sp|O14818|PSA7_HUMAN	Color2 [DarkGray]	1	4					+	untr_44	11	11	11	524	524	524	27887	0	10543	24656000000	98	5.6394	0.00171812	-1.93048	-0.942591	29.0147	28.8782	28.9257	30.9232	30.8429	30.8439
Q15555	MAPRE2		0.976241	-1.92902	3.80795	sp|Q15555|MARE2_HUMAN	sp|Q15555|MARE2_HUMAN	Color2 [DarkGray]	1	4							5	4	4	257	226	226	37031	0	10769	10862000000	24	0.976241	0.0195333	-1.92902	-0.659284	26.3011	29.0971	28.907	29.7669	29.8813	30.444
Q99543	DNAJC2		0.719903	-1.92743	3.80376	sp|Q99543|DNJC2_HUMAN	sp|Q99543|DNJC2_HUMAN	Color2 [DarkGray]	1	4							10	10	10	203	203	203	71996	0	27318	3378400000	21	0.719903	0.0262759	-1.92743	-0.597745	23.3065	24.6749	27.3056	27.2736	27.4637	26.3322
Q9H967	WDR76	+	5.20286	-1.91278	3.76533	sp|Q9H967|WDR76_HUMAN	sp|Q9H967|WDR76_HUMAN	Color2 [DarkGray]	1	4					+	untr_44	13	13	13	286	286	286	69768	0	80239	9209300000	61	5.20286	0.00214013	-1.91278	-0.927966	28.5164	28.4936	28.6733	30.517	30.4354	30.4693
P48507	GCLM	+	2.66814	-1.91243	3.76441	sp|P48507|GSH0_HUMAN	sp|P48507|GSH0_HUMAN	Color2 [DarkGray]	1	4					+	untr_44	8	8	8	423	423	423	30727	0	68842	11256000000	59	2.66814	0.00358115	-1.91243	-0.841849	27.0682	26.8918	27.4431	29.3916	29.1047	28.6441
O95251	KAT7	+	2.826	-1.91229	3.76405	sp|O95251|KAT7_HUMAN;sp|Q8WYB5|KAT6B_HUMAN	sp|O95251|KAT7_HUMAN	Color2 [DarkGray]	1	4					+	untr_44	7	7	6	18	18	162	70642	0	37403	6261700000	42	2.826	0.00292473	-1.91229	-0.851149	27.8482	27.3787	27.0873	29.1444	29.3948	29.5118
Q86W50	METTL16		1.21418	-1.90821	3.75343	sp|Q86W50|MET16_HUMAN	sp|Q86W50|MET16_HUMAN	Color2 [DarkGray]	1	4							7	7	7	174	174	174	6362	0	22553	3365700000	17	1.21418	0.0144	-1.90821	-0.696815	25.342	26.9705	24.4596	27.3862	27.6187	27.4918
Q96ME7	ZNF512	+	6.69295	-1.8983	3.72774	sp|Q96ME7|ZN512_HUMAN	sp|Q96ME7|ZN512_HUMAN	Color2 [DarkGray]	1	4					+	untr_44	21	21	21	529	529	529	64681	0	23358	72232000000	241	6.69295	0.00221053	-1.8983	-0.937088	31.0245	31.0118	30.9969	32.8771	32.9574	32.8936
P00374	DHFR	+	2.35955	-1.89431	3.71745	sp|P00374|DYR_HUMAN;sp|Q86XF0|DYRL1_HUMAN	sp|P00374|DYR_HUMAN	Color2 [DarkGray]	1	4					+	untr_44	4	4	4	278	278	278	21452	0	19138	2144300000	16	2.35955	0.00490566	-1.89431	-0.814374	26.4943	26.2719	25.5032	28.1161	27.7297	28.1065
Q86WB0	ZC3HC1		1.25324	-1.88482	3.69307	sp|Q86WB0|NIPA_HUMAN	sp|Q86WB0|NIPA_HUMAN	Color2 [DarkGray]	1	4							11	11	11	371	371	371	55261	0	63692	4876500000	65	1.25324	0.0143478	-1.88482	-0.696541	24.5393	26.7019	26.5932	27.8022	27.7424	27.9443
P30291	WEE1	+	2.24616	-1.88376	3.69036	sp|P30291|WEE1_HUMAN	sp|P30291|WEE1_HUMAN	Color2 [DarkGray]	1	4					+	untr_44	5	5	5	107	107	107	71597	0	20717	1030500000	7	2.24616	0.00525455	-1.88376	-0.802105	24.9064	24.2362	25.4236	26.6652	26.853	26.6992
O95243	MBD4	+	2.83018	-1.88112	3.68361	sp|O95243|MBD4_HUMAN	sp|O95243|MBD4_HUMAN	Color2 [DarkGray]	1	4					+	untr_44	3	3	3	67	67	67	6605	42123	65594	807330000	6	2.83018	0.00416667	-1.88112	-0.839007	25.21	24.6799	25.0908	27.0881	26.5144	27.0216
Q14149	MORC3	+	5.65582	-1.87924	3.67881	sp|Q14149|MORC3_HUMAN	sp|Q14149|MORC3_HUMAN	Color2 [DarkGray]	1	4					+	untr_44	12	12	12	146	146	146	10711	0	34895	3970100000	32	5.65582	0.00206135	-1.87924	-0.918342	26.9284	26.9167	26.8379	28.7072	28.8334	28.7801
Q86UV5	USP48	+	5.74651	-1.87773	3.67497	sp|Q86UV5|UBP48_HUMAN	sp|Q86UV5|UBP48_HUMAN	Color2 [DarkGray]	1	4					+	untr_44	23	23	23	315	315	315	11903	0	21692	42628000000	181	5.74651	0.00207407	-1.87773	-0.918682	30.4687	30.3238	30.3668	32.2458	32.2732	32.2735
O15479	MAGEB2	+	3.04478	-1.87465	3.66712	sp|O15479|MAGB2_HUMAN	sp|O15479|MAGB2_HUMAN	Color2 [DarkGray]	1	4					+	untr_44	8	8	7	241	241	219	35277	0	27991	12740000000	40	3.04478	0.00290909	-1.87465	-0.847512	27.8072	27.8511	27.7776	29.266	29.87	29.9238
O14579	COPE		1.39435	-1.87332	3.66374	sp|O14579|COPE_HUMAN	sp|O14579|COPE_HUMAN	Color2 [DarkGray]	1	4							13	13	13	617	617	617	34482	0	1415	11457000000	81	1.39435	0.0134382	-1.87332	-0.713238	25.9042	24.3852	26.4292	27.2336	27.6822	27.4227
Q04828	AKR1C1	+	4.9797	-1.87308	3.66313	sp|Q04828|AK1C1_HUMAN	sp|Q04828|AK1C1_HUMAN	Color2 [DarkGray]	1	4					+	untr_44	20	20	2	746	746	9	36788	0	13757	54159000000	225	4.9797	0.0020241	-1.87308	-0.905637	30.1319	30.2233	30.3607	32.0923	32.142	32.1008
Q14241	ELOA	+	6.47789	-1.87228	3.6611	sp|Q14241|ELOA1_HUMAN	sp|Q14241|ELOA1_HUMAN	Color2 [DarkGray]	1	4					+	untr_44	21	21	21	337	337	337	89908	0	15863	35003000000	144	6.47789	0.00211321	-1.87228	-0.922875	30.5291	30.4813	30.5657	32.3678	32.4167	32.4083
Q9Y5B6	PAXBP1	+	4.75376	-1.86499	3.64265	sp|Q9Y5B6|PAXB1_HUMAN	sp|Q9Y5B6|PAXB1_HUMAN	Color2 [DarkGray]	1	4					+	untr_44	11	11	11	193	193	193	1048	0	52494	5961800000	57	4.75376	0.00201198	-1.86499	-0.897735	27.2328	27.2115	27.214	29.1412	29.1803	28.9318
Q9NW08	POLR3B	+	2.47008	-1.86415	3.64053	sp|Q9NW08|RPC2_HUMAN	sp|Q9NW08|RPC2_HUMAN	Color2 [DarkGray]	1	4					+	untr_44	4	4	4	38	38	38	12778	42937	70471	1705500000	3	2.47008	0.00535185	-1.86415	-0.810718	25.3539	24.8632	24.3256	26.6507	26.7027	26.7818
Q9Y4E5	ZNF451	+	4.60813	-1.86022	3.63064	sp|Q9Y4E5|ZN451_HUMAN	sp|Q9Y4E5|ZN451_HUMAN	Color2 [DarkGray]	1	4					+	untr_44	15	15	15	181	181	181	12148	0	45222	7641700000	53	4.60813	0.00258824	-1.86022	-0.892606	28.0117	28.2722	28.2165	30.0018	30.0831	29.9962
Q9NXZ1	SAGE1		1.50873	-1.85826	3.62569	sp|Q9NXZ1|SAGE1_HUMAN	sp|Q9NXZ1|SAGE1_HUMAN	Color2 [DarkGray]	1	4							2	2	2	35	35	35	99224	43554	73909	981180000	9	1.50873	0.0120153	-1.85826	-0.723199	25.8533	24.1957	24.142	26.4052	26.7146	26.6459
Q86X53	ERICH1	+	2.54706	-1.85551	3.61879	sp|Q86X53|ERIC1_HUMAN	sp|Q86X53|ERIC1_HUMAN	Color2 [DarkGray]	1	4					+	untr_44	5	5	5	169	169	169	48984	0	35433	1287400000	9	2.54706	0.00540187	-1.85551	-0.812373	25.0583	25.5351	25.9203	27.1392	27.6083	27.3327
Q02241	KIF23	+	2.78936	-1.83988	3.57981	sp|Q02241|KIF23_HUMAN	sp|Q02241|KIF23_HUMAN	Color2 [DarkGray]	1	4					+	untr_44	6	6	6	106	106	106	11006	0	28708	2802100000	20	2.78936	0.00509804	-1.83988	-0.82038	27.2135	26.621	26.8848	28.8092	29.0076	28.4222
O75569	PRKRA		1.15959	-1.83786	3.57481	sp|O75569|PRKRA_HUMAN	sp|O75569|PRKRA_HUMAN	Color2 [DarkGray]	1	4							6	6	6	278	278	278	34404	0	14854	3380000000	19	1.15959	0.0176054	-1.83786	-0.669458	27.6826	25.4252	25.4852	28.0656	27.9151	28.1258
Q03468	ERCC6	+	1.82889	-1.83338	3.56372	sp|Q03468|ERCC6_HUMAN	sp|Q03468|ERCC6_HUMAN	Color2 [DarkGray]	1	4					+	untr_44	6	6	6	62	62	62	16841	0	14707	469570000	4	1.82889	0.006864	-1.83338	-0.749253	25.0012	24.157	25.653	26.9886	26.6937	26.6291
Q9H7E9	C8orf33	+	2.22296	-1.83274	3.56213	sp|Q9H7E9|CH033_HUMAN	sp|Q9H7E9|CH033_HUMAN	Color2 [DarkGray]	1	4					+	untr_44	5	5	5	367	367	367	24992	0	26627	3771300000	25	2.22296	0.00498276	-1.83274	-0.781831	27.731	26.7523	27.8199	29.3407	29.212	29.2487
O95983	MBD3		0.890758	-1.82384	3.54023	sp|O95983|MBD3_HUMAN	sp|O95983|MBD3_HUMAN	Color2 [DarkGray]	1	4							7	7	7	419	419	419	32844	0	53103	5520100000	42	0.890758	0.0242042	-1.82384	-0.617331	24.3007	27.3665	26.8904	28.0147	27.9043	28.1101
Q96S94	CCNL2	+	1.91556	-1.82278	3.53762	sp|Q96S94|CCNL2_HUMAN	sp|Q96S94|CCNL2_HUMAN	Color2 [DarkGray]	1	4					+	untr_44	3	3	3	10	10	10	58147	0	13595	1164800000	6	1.91556	0.00694737	-1.82278	-0.75355	24.6017	25.961	24.8666	27.0339	26.9934	26.8703
P16403	HIST1H1C		0.317984	-1.82257	3.5371	sp|P16403|H12_HUMAN	sp|P16403|H12_HUMAN	Color2 [DarkGray]	1	4							10	3	3	352	15	15	21364	0	9247	115270000000	55	0.317984	0.0932712	-1.82257	-0.41923	24.954	31.831	32.1456	31.3366	31.5442	31.5176
Q13451	FKBP5	+	5.70095	-1.81917	3.52879	sp|Q13451|FKBP5_HUMAN	sp|Q13451|FKBP5_HUMAN	Color2 [DarkGray]	1	4					+	untr_44	20	20	20	536	536	536	51212	0	17311	40939000000	153	5.70095	0.00255814	-1.81917	-0.890136	29.7381	29.6285	29.7207	31.5555	31.4627	31.5267
Q9BV86	NTMT1	+	1.85488	-1.81535	3.51945	sp|Q9BV86|NTM1A_HUMAN	sp|Q9BV86|NTM1A_HUMAN	Color2 [DarkGray]	1	4					+	untr_44	5	5	5	323	323	323	25387	0	19689	2952500000	19	1.85488	0.00787251	-1.81535	-0.7456	25.5521	24.4282	25.7689	27.081	26.8359	27.2783
P51692	STAT5B	+	4.12555	-1.81517	3.51902	sp|P51692|STA5B_HUMAN	sp|P51692|STA5B_HUMAN	Color2 [DarkGray]	1	4					+	untr_44	26	7	7	431	169	169	89865	0	59962	9260400000	58	4.12555	0.00298901	-1.81517	-0.86087	27.3353	27.5269	27.7084	29.3327	29.3639	29.3194
Q13151	HNRNPA0	+	5.63787	-1.81208	3.51149	sp|Q13151|ROA0_HUMAN	sp|Q13151|ROA0_HUMAN	Color2 [DarkGray]	1	4					+	untr_44	8	8	8	357	357	357	3084	0	14219	150570000000	152	5.63787	0.00254335	-1.81208	-0.88604	31.3779	31.2657	31.3884	33.1996	33.1426	33.1261
Q8IZ69	TRMT2A	+	4.13041	-1.80789	3.5013	sp|Q8IZ69|TRM2A_HUMAN	sp|Q8IZ69|TRM2A_HUMAN	Color2 [DarkGray]	1	4					+	untr_44	20	20	20	443	443	443	68725	0	92918	25601000000	110	4.13041	0.00295652	-1.80789	-0.857718	29.4548	29.0993	29.1989	31.019	31.0851	31.0725
P54105	CLNS1A	+	3.16096	-1.80072	3.48394	sp|P54105|ICLN_HUMAN	sp|P54105|ICLN_HUMAN	Color2 [DarkGray]	1	4					+	untr_44	7	7	7	612	612	612	26215	0	49248	11006000000	37	3.16096	0.00517413	-1.80072	-0.82228	26.8136	26.2962	26.6099	28.3593	28.5815	28.1811
Q14119	VEZF1	+	2.77606	-1.79401	3.46778	sp|Q14119|VEZF1_HUMAN	sp|Q14119|VEZF1_HUMAN	Color2 [DarkGray]	1	4					+	untr_44	2	2	2	10	10	10	56931	0	80323	901170000	13	2.77606	0.00523077	-1.79401	-0.801402	25.6016	24.8524	24.959	27.0244	26.8783	26.8924
Q7Z4Q2	HEATR3	+	3.18684	-1.78952	3.45701	sp|Q7Z4Q2|HEAT3_HUMAN	sp|Q7Z4Q2|HEAT3_HUMAN	Color2 [DarkGray]	1	4					+	untr_44	7	7	7	159	159	159	74582	0	29932	3380000000	67	3.18684	0.00504854	-1.78952	-0.818689	25.4619	25.9468	25.6497	27.2612	27.6795	27.4863
P60900	PSMA6	+	3.73506	-1.78533	3.44698	sp|P60900|PSA6_HUMAN	sp|P60900|PSA6_HUMAN	Color2 [DarkGray]	1	4					+	untr_44	5	5	5	256	256	256	27399	0	15721	5777200000	31	3.73506	0.00410256	-1.78533	-0.83657	26.8634	26.6308	26.4647	28.3484	28.3949	28.5714
Q99436	PSMB7	+	1.84285	-1.78492	3.44598	sp|Q99436|PSB7_HUMAN	sp|Q99436|PSB7_HUMAN	Color2 [DarkGray]	1	4					+	untr_44	3	3	3	144	144	144	29965	0	14036	2753200000	31	1.84285	0.00977432	-1.78492	-0.734234	26.1282	26.9218	25.4644	28.1196	27.9447	27.805
Q9UHB7	AFF4	+	2.76743	-1.7809	3.43641	sp|Q9UHB7|AFF4_HUMAN	sp|Q9UHB7|AFF4_HUMAN	Color2 [DarkGray]	1	4					+	untr_44	5	5	5	73	73	73	12746	0	41344	1014200000	11	2.76743	0.00513778	-1.7809	-0.795721	25.7334	25.1217	25.5296	26.9797	27.5197	27.228
Q9BTY7	HGH1	+	4.22598	-1.77912	3.43217	sp|Q9BTY7|HGH1_HUMAN	sp|Q9BTY7|HGH1_HUMAN	Color2 [DarkGray]	1	4					+	untr_44	14	14	14	564	564	564	42129	0	87975	15645000000	95	4.22598	0.0036383	-1.77912	-0.847064	28.1201	28.0508	28.3273	29.8359	29.9764	30.0233
O43663	PRC1	+	5.14932	-1.77715	3.42749	sp|O43663|PRC1_HUMAN	sp|O43663|PRC1_HUMAN	Color2 [DarkGray]	1	4					+	untr_44	19	19	19	337	337	337	71606	0	77751	25006000000	114	5.14932	0.00303911	-1.77715	-0.863239	29.5051	29.4828	29.6084	31.2324	31.3101	31.3853
Q9Y333	LSM2		0.893441	-1.77213	3.41558	sp|Q9Y333|LSM2_HUMAN	sp|Q9Y333|LSM2_HUMAN	Color2 [DarkGray]	1	4							4	4	4	60	60	60	10834	0	25838	2575500000	13	0.893441	0.0261466	-1.77213	-0.605909	24.6393	23.5263	26.6328	26.426	27.0173	26.6715
Q6FI81	CIAPIN1	+	2.76839	-1.77032	3.4113	sp|Q6FI81|CPIN1_HUMAN	sp|Q6FI81|CPIN1_HUMAN	Color2 [DarkGray]	1	4					+	untr_44	5	5	5	25	25	25	33582	0	16073	4164700000	28	2.76839	0.00507018	-1.77032	-0.791542	24.9344	25.2555	25.5145	27.0259	26.7065	27.2829
Q16539	MAPK14	+	2.56874	-1.76909	3.4084	sp|Q16539|MK14_HUMAN	sp|Q16539|MK14_HUMAN	Color2 [DarkGray]	1	4					+	untr_44	13	13	13	522	522	522	41293	0	48963	10464000000	55	2.56874	0.00547009	-1.76909	-0.780294	27.8635	27.0191	27.1428	29.0225	29.1346	29.1755
P27635	RPL10	+	5.92077	-1.76714	3.40378	sp|P27635|RL10_HUMAN;sp|Q96L21|RL10L_HUMAN	sp|P27635|RL10_HUMAN	Color2 [DarkGray]	1	4					+	untr_44	11	11	11	43	43	43	24604	0	68313	74463000000	165	5.92077	0.00305618	-1.76714	-0.867351	30.7399	30.6319	30.6682	32.4257	32.429	32.4867
Q9UIG0	BAZ1B	+	6.36373	-1.7665	3.40227	sp|Q9UIG0|BAZ1B_HUMAN	sp|Q9UIG0|BAZ1B_HUMAN	Color2 [DarkGray]	1	4					+	untr_44	56	56	56	44	44	44	1709	0	32331	102940000000	414	6.36373	0.00309091	-1.7665	-0.87064	32.0063	31.921	31.9345	33.7361	33.6975	33.7277
Q9NV72	ZNF701	+	4.52243	-1.7619	3.39145	sp|Q9NV72|ZN701_HUMAN;sp|A2RRD8|ZN320_HUMAN;sp|Q6ZNA1|ZN836_HUMAN	sp|Q9NV72|ZN701_HUMAN;sp|A2RRD8|ZN320_HUMAN	Color2 [DarkGray]	1	4					+	untr_44	3	1	1	72	34	34	60902	0	10523	706080000	10	4.52243	0.00361905	-1.7619	-0.845585	25.1065	24.9953	24.884	26.8643	26.7054	26.7017
Q6P1X5	TAF2		1.04903	-1.75875	3.38405	sp|Q6P1X5|TAF2_HUMAN	sp|Q6P1X5|TAF2_HUMAN	Color2 [DarkGray]	1	4							3	3	3	29	29	29	13697	79334	50454	730450000	7	1.04903	0.023679	-1.75875	-0.630905	25.606	23.5592	23.6662	25.7229	26.871	25.5137
Q04323	UBXN1	+	3.02714	-1.75833	3.38305	sp|Q04323|UBXN1_HUMAN	sp|Q04323|UBXN1_HUMAN	Color2 [DarkGray]	1	4					+	untr_44	7	7	7	441	441	441	33325	0	92221	5023700000	87	3.02714	0.00518386	-1.75833	-0.798909	26.087	25.5516	25.9238	27.7784	27.688	27.3709
P82979	SARNP	+	4.22227	-1.75776	3.38173	sp|P82979|SARNP_HUMAN	sp|P82979|SARNP_HUMAN	Color2 [DarkGray]	1	4					+	untr_44	6	6	6	338	338	338	23671	0	43176	9440000000	25	4.22227	0.00412371	-1.75776	-0.837289	27.6828	27.7798	27.492	29.4263	29.49	29.3116
Q8N7H5	PAF1	+	2.59107	-1.75735	3.38077	sp|Q8N7H5|PAF1_HUMAN	sp|Q8N7H5|PAF1_HUMAN	Color2 [DarkGray]	1	4					+	untr_44	11	11	11	288	288	288	59975	0	47265	9552800000	56	2.59107	0.00583966	-1.75735	-0.776971	28.1471	27.3102	27.4502	29.4123	29.3172	29.4501
P55199	ELL	+	2.10792	-1.75549	3.37642	sp|P55199|ELL_HUMAN	sp|P55199|ELL_HUMAN	Color2 [DarkGray]	1	4					+	untr_44	5	5	5	113	113	113	68264	0	1017	1012200000	5	2.10792	0.00784127	-1.75549	-0.745387	25.3693	24.9338	25.811	27.1186	27.5622	26.6998
Q99986	VRK1	+	5.3128	-1.7523	3.36895	sp|Q99986|VRK1_HUMAN	sp|Q99986|VRK1_HUMAN	Color2 [DarkGray]	1	4					+	untr_44	17	17	17	631	631	631	45476	0	24171	127860000000	278	5.3128	0.00294054	-1.7523	-0.853671	32.1349	32.1108	31.9864	33.8673	33.8411	33.7807
Q9UER7	DAXX	+	2.5374	-1.74844	3.35995	sp|Q9UER7|DAXX_HUMAN	sp|Q9UER7|DAXX_HUMAN	Color2 [DarkGray]	1	4					+	untr_44	6	6	6	145	145	145	81372	0	30632	5847800000	24	2.5374	0.00635	-1.74844	-0.770484	28	27.4225	27.7264	29.3522	29.168	29.8739
Q9Y4E8	USP15	+	3.18373	-1.74445	3.35068	sp|Q9Y4E8|UBP15_HUMAN;sp|Q13107|UBP4_HUMAN	sp|Q9Y4E8|UBP15_HUMAN	Color2 [DarkGray]	1	4					+	untr_44	12	12	11	162	162	153	11242	0	40179	3010600000	23	3.18373	0.00520721	-1.74445	-0.799659	24.6405	24.9956	25.2309	26.806	26.6926	26.6017
Q16666	IFI16	+	3.78747	-1.7433	3.34801	sp|Q16666|IF16_HUMAN;sp|Q6K0P9|IFIX_HUMAN	sp|Q16666|IF16_HUMAN	Color2 [DarkGray]	1	4					+	untr_44	10	10	10	136	136	136	88255	0	29751	3807300000	18	3.78747	0.00507317	-1.7433	-0.81961	27.336	27.3992	27.5568	28.9795	29.1869	29.3555
Q15813	TBCE		1.00062	-1.73619	3.33154	sp|Q15813|TBCE_HUMAN	sp|Q15813|TBCE_HUMAN	Color2 [DarkGray]	1	4							6	6	6	188	188	188	59345	0	33494	3235300000	22	1.00062	0.0247761	-1.73619	-0.616999	26.1618	26.2563	23.8158	26.8305	27.33	27.282
Q9NZJ9	NUDT4	+	2.79931	-1.73576	3.33056	sp|Q9NZJ9|NUDT4_HUMAN;sp|Q96G61|NUD11_HUMAN;sp|Q8NFP7|NUD10_HUMAN	sp|Q9NZJ9|NUDT4_HUMAN	Color2 [DarkGray]	1	4					+	untr_44	3	3	3	272	272	272	20306	0	2062	3317200000	22	2.79931	0.00544681	-1.73576	-0.779207	25.3455	25.4835	25.7741	26.9417	27.5975	27.2711
Q9Y3Y2	CHTOP	+	4.09119	-1.73027	3.31791	sp|Q9Y3Y2|CHTOP_HUMAN	sp|Q9Y3Y2|CHTOP_HUMAN	Color2 [DarkGray]	1	4					+	untr_44	5	5	5	238	238	238	26396	0	33756	8102500000	43	4.09119	0.00514851	-1.73027	-0.821768	27.2912	27.5702	27.2279	29.1069	29.0981	29.0751
Q8WUA2	PPIL4	+	3.94573	-1.72565	3.30728	sp|Q8WUA2|PPIL4_HUMAN	sp|Q8WUA2|PPIL4_HUMAN	Color2 [DarkGray]	1	4					+	untr_44	21	21	21	547	547	547	57224	0	17456	32118000000	158	3.94573	0.00495238	-1.72565	-0.816067	29.5543	29.2867	29.641	31.1371	31.2745	31.2472
Q03111	MLLT1	+	2.1766	-1.71556	3.28423	sp|Q03111|ENL_HUMAN	sp|Q03111|ENL_HUMAN	Color2 [DarkGray]	1	4					+	untr_44	6	6	6	15	15	15	62055	0	1871	2671700000	12	2.1766	0.00901562	-1.71556	-0.735682	26.7176	26.2969	26.6248	28.5456	28.5907	27.6497
Q99615	DNAJC7	+	5.30983	-1.70476	3.25974	sp|Q99615|DNJC7_HUMAN	sp|Q99615|DNJC7_HUMAN	Color2 [DarkGray]	1	4					+	untr_44	16	16	16	36	36	36	5644	0	92238	13997000000	62	5.30983	0.00467347	-1.70476	-0.831051	28.8204	28.7905	28.7003	30.4036	30.5235	30.4983
P04792	HSPB1	+	5.20635	-1.6984	3.2454	sp|P04792|HSPB1_HUMAN	sp|P04792|HSPB1_HUMAN	Color2 [DarkGray]	1	4					+	untr_44	12	12	12	722	722	722	22782	0	14443	89830000000	240	5.20635	0.00462626	-1.6984	-0.826759	30.3991	30.3721	30.4864	32.1435	32.1737	32.0356
Q16342	PDCD2		1.89301	-1.69354	3.2345	sp|Q16342|PDCD2_HUMAN	sp|Q16342|PDCD2_HUMAN	Color2 [DarkGray]	1	4							4	4	4	198	198	198	38592	0	18888	923100000	17	1.89301	0.0132399	-1.69354	-0.707058	23.9803	24.3244	25.0602	26.2852	25.6926	26.4676
Q9P2W1	PSMC3IP		1.69177	-1.6802	3.20472	sp|Q9P2W1|HOP2_HUMAN	sp|Q9P2W1|HOP2_HUMAN	Color2 [DarkGray]	1	4							2	2	2	138	138	138	24906	42409	67631	930490000	5	1.69177	0.0150035	-1.6802	-0.685597	25.2292	25.7102	24.2426	26.5313	26.9749	26.7163
P17980	PSMC3	+	3.49328	-1.6794	3.20294	sp|P17980|PRS6A_HUMAN	sp|P17980|PRS6A_HUMAN	Color2 [DarkGray]	1	4					+	untr_44	19	19	19	606	606	606	49203	0	13026	23495000000	100	3.49328	0.00500433	-1.6794	-0.782779	28.0148	28.0898	27.661	29.5819	29.5074	29.7146
Q9NXJ5	PGPEP1	+	2.83605	-1.66759	3.17684	sp|Q9NXJ5|PGPI_HUMAN	sp|Q9NXJ5|PGPI_HUMAN	Color2 [DarkGray]	1	4					+	untr_44	3	3	3	316	316	316	23138	0	51408	2299600000	37	2.83605	0.00691935	-1.66759	-0.753258	25.5616	25.4039	25.3487	26.9044	26.8987	27.5138
P49585	PCYT1A		0.825431	-1.65754	3.15479	sp|P49585|PCY1A_HUMAN;sp|Q9Y5K3|PCY1B_HUMAN	sp|P49585|PCY1A_HUMAN	Color2 [DarkGray]	1	4							7	7	7	267	267	267	41731	0	22828	6988200000	27	0.825431	0.033174	-1.65754	-0.565603	25.2384	27.9968	28.0567	28.833	28.7434	28.6882
Q9Y3Z3	SAMHD1		0.830259	-1.65285	3.14455	sp|Q9Y3Z3|SAMH1_HUMAN	sp|Q9Y3Z3|SAMH1_HUMAN	Color2 [DarkGray]	1	4							10	10	10	216	216	216	722	0	25071	3456700000	19	0.830259	0.0330881	-1.65285	-0.565465	27.8747	25.1107	25.2696	27.2949	27.9591	27.9595
Q15056	EIF4H		0.804902	-1.6463	3.13031	sp|Q15056|IF4H_HUMAN	sp|Q15056|IF4H_HUMAN	Color2 [DarkGray]	1	4							5	5	5	367	367	367	27385	0	54599	10392000000	40	0.804902	0.0355408	-1.6463	-0.55887	27.0729	24.6599	27.7659	28.0315	28.3271	28.079
Q969S3	ZNF622		0.828666	-1.64429	3.12594	sp|Q969S3|ZN622_HUMAN	sp|Q969S3|ZN622_HUMAN	Color2 [DarkGray]	1	4							6	6	6	216	216	216	54271	0	67069	4386300000	30	0.828666	0.0339381	-1.64429	-0.563145	23.6349	26.1686	26.4001	26.8536	26.7448	27.538
P55081	MFAP1	+	3.37502	-1.63187	3.09914	sp|P55081|MFAP1_HUMAN	sp|P55081|MFAP1_HUMAN	Color2 [DarkGray]	1	4					+	untr_44	11	11	11	369	369	369	51958	0	64165	11201000000	63	3.37502	0.0062459	-1.63187	-0.758464	27.5746	27.2773	27.785	29.1304	29.1546	29.2475
Q96JB5	CDK5RAP3		1.05123	-1.62687	3.08841	sp|Q96JB5|CK5P3_HUMAN	sp|Q96JB5|CK5P3_HUMAN	Color2 [DarkGray]	1	4							10	10	10	243	243	243	5692	0	27151	3321800000	22	1.05123	0.0261257	-1.62687	-0.596554	24.5382	26.6348	24.4916	26.5633	27.154	26.8278
Q9NZL4	HSPBP1		1.99799	-1.62615	3.08688	sp|Q9NZL4|HPBP1_HUMAN	sp|Q9NZL4|HPBP1_HUMAN	Color2 [DarkGray]	1	4							8	8	8	265	265	265	39474	0	35236	5671700000	25	1.99799	0.0140426	-1.62615	-0.6909	26.0201	25.7664	26.8924	27.6988	27.8361	28.0224
Q9Y6X9	MORC2	+	5.15394	-1.62214	3.07832	sp|Q9Y6X9|MORC2_HUMAN;sp|Q86VD1|MORC1_HUMAN	sp|Q9Y6X9|MORC2_HUMAN	Color2 [DarkGray]	1	4					+	untr_44	19	19	19	264	264	264	11782	0	75006	12027000000	61	5.15394	0.00504803	-1.62214	-0.789965	29.1363	29.0459	29.231	30.7623	30.7584	30.7588
O60870	KIN	+	3.68987	-1.62191	3.07783	sp|O60870|KIN17_HUMAN	sp|O60870|KIN17_HUMAN	Color2 [DarkGray]	1	4					+	untr_44	14	14	14	415	415	415	45373	0	50976	9151400000	47	3.68987	0.0062716	-1.62191	-0.763214	28.4193	28.5691	28.3269	29.8998	30.028	30.2533
Q68E01	INTS3	+	4.58726	-1.61942	3.07253	sp|Q68E01|INT3_HUMAN	sp|Q68E01|INT3_HUMAN	Color2 [DarkGray]	1	4					+	untr_44	23	23	23	346	346	346	11807	0	20412	25795000000	152	4.58726	0.00549356	-1.61942	-0.780804	29.7422	29.7988	29.5596	31.3488	31.3187	31.2915
Q8NAV1	PRPF38A	+	4.35797	-1.60587	3.04378	sp|Q8NAV1|PR38A_HUMAN	sp|Q8NAV1|PR38A_HUMAN	Color2 [DarkGray]	1	4					+	untr_44	9	9	9	381	381	381	37476	0	63805	14078000000	60	4.35797	0.00637657	-1.60587	-0.770615	27.8476	27.8775	27.82	29.6081	29.327	29.4276
Q8IYA6	CKAP2L		1.96099	-1.60548	3.04296	sp|Q8IYA6|CKP2L_HUMAN	sp|Q8IYA6|CKP2L_HUMAN	Color2 [DarkGray]	1	4							6	6	6	105	105	105	83586	0	11225	1376100000	14	1.96099	0.0156655	-1.60548	-0.680896	26.0699	26.2388	26.1747	28.1657	27.0596	28.0746
P04818	TYMS		1.67104	-1.58886	3.00812	sp|P04818|TYSY_HUMAN	sp|P04818|TYSY_HUMAN	Color2 [DarkGray]	1	4							4	4	4	185	185	185	35716	0	9548	1954600000	16	1.67104	0.021316	-1.58886	-0.65317	26.3191	25.1908	24.9115	26.9824	27.1352	27.0704
Q8N5F7	NKAP	+	3.33435	-1.57595	2.98131	sp|Q8N5F7|NKAP_HUMAN;sp|Q5M9Q1|NKAPL_HUMAN	sp|Q8N5F7|NKAP_HUMAN	Color2 [DarkGray]	1	4					+	untr_44	5	5	5	214	214	214	47138	0	40798	9094200000	33	3.33435	0.00973643	-1.57595	-0.733027	27.8041	27.7752	27.7864	29.4727	29.0687	29.5521
Q7Z4V5	HDGFL2		1.69636	-1.57015	2.96935	sp|Q7Z4V5|HDGR2_HUMAN;sp|Q9Y3E1|HDGR3_HUMAN	sp|Q7Z4V5|HDGR2_HUMAN	Color2 [DarkGray]	1	4							7	6	6	139	127	127	74316	0	25754	2984900000	12	1.69636	0.0222913	-1.57015	-0.648869	24.9465	26.2917	25.8206	27.1533	27.0737	27.5422
Q96ST2	IWS1	+	4.07721	-1.55886	2.94621	sp|Q96ST2|IWS1_HUMAN	sp|Q96ST2|IWS1_HUMAN	Color2 [DarkGray]	1	4					+	untr_44	16	16	16	293	293	293	91954	0	1402	15752000000	84	4.07721	0.00777953	-1.55886	-0.743777	28.8307	28.5882	28.7272	30.402	30.1875	30.2331
P51946	CCNH		0.784537	-1.55546	2.93928	sp|P51946|CCNH_HUMAN	sp|P51946|CCNH_HUMAN	Color2 [DarkGray]	1	4							4	4	4	201	201	201	37643	0	15138	2204400000	27	0.784537	0.0403697	-1.55546	-0.533672	27.2354	27.0402	24.4128	27.6026	27.8728	27.8795
O00429	DNM1L		2.04805	-1.55437	2.93706	sp|O00429|DNM1L_HUMAN	sp|O00429|DNM1L_HUMAN	Color2 [DarkGray]	1	4							16	16	16	323	323	323	81876	0	61612	5040700000	29	2.04805	0.0179054	-1.55437	-0.66796	25.09	25.2196	25.7357	26.4	27.0333	27.2751
O00764	PDXK		2.11664	-1.54361	2.91523	sp|O00764|PDXK_HUMAN	sp|O00764|PDXK_HUMAN	Color2 [DarkGray]	1	4							12	12	12	708	708	708	35102	0	66074	9354300000	68	2.11664	0.0179661	-1.54361	-0.668083	24.9593	24.5695	24.7252	26.3437	26.7695	25.7716
P17947	SPI1		1.66169	-1.543	2.91401	sp|P17947|SPI1_HUMAN	sp|P17947|SPI1_HUMAN	Color2 [DarkGray]	1	4							2	2	2	148	148	148	31083	0	82156	1154800000	16	1.66169	0.0235094	-1.543	-0.63685	26.106	24.7965	25.6739	26.7314	27.1596	27.3144
Q96G46	DUS3L		1.0518	-1.52926	2.88637	sp|Q96G46|DUS3L_HUMAN	sp|Q96G46|DUS3L_HUMAN	Color2 [DarkGray]	1	4							5	5	5	111	111	111	72593	0	25148	2125800000	11	1.0518	0.0320844	-1.52926	-0.569954	24.0195	26.3621	25.2935	26.6507	26.678	26.9342
Q14CB8	ARHGAP19		4.11287	-1.52286	2.87359	sp|Q14CB8|RHG19_HUMAN	sp|Q14CB8|RHG19_HUMAN	Color2 [DarkGray]	1	4							9	9	9	261	261	261	55756	0	72529	3512600000	73	4.11287	0.0106255	-1.52286	-0.728036	27.2136	27.4454	27.3335	28.7827	28.7996	28.9788
P57076	C21orf59		1.84284	-1.51006	2.84822	sp|P57076|CU059_HUMAN	sp|P57076|CU059_HUMAN	Color2 [DarkGray]	1	4							5	5	5	355	355	355	33224	0	13881	1939200000	9	1.84284	0.022946	-1.51006	-0.638604	25.1364	26.3836	25.7497	27.2065	27.3818	27.2117
Q9Y5K5	UCHL5		3.69305	-1.50836	2.84486	sp|Q9Y5K5|UCHL5_HUMAN	sp|Q9Y5K5|UCHL5_HUMAN	Color2 [DarkGray]	1	4							11	11	11	432	432	432	37606	0	57367	20837000000	88	3.69305	0.0133881	-1.50836	-0.71279	28.654	28.6986	28.3513	30.012	30.149	30.0679
Q9UBU9	NXF1		1.97158	-1.50447	2.8372	sp|Q9UBU9|NXF1_HUMAN	sp|Q9UBU9|NXF1_HUMAN	Color2 [DarkGray]	1	4							16	16	16	315	315	315	70182	0	54058	28827000000	54	1.97158	0.0221479	-1.50447	-0.644861	29.6734	28.7026	29.2834	30.9507	30.8468	30.3753
Q96S44	TP53RK		1.52266	-1.50416	2.83659	sp|Q96S44|PRPK_HUMAN	sp|Q96S44|PRPK_HUMAN	Color2 [DarkGray]	1	4							5	5	5	265	265	265	2816	0	28435	5793000000	21	1.52266	0.0249112	-1.50416	-0.61239	26.4396	24.9227	25.3148	27.1398	27.0194	27.0302
Q8TAT6	NPLOC4		2.065	-1.49881	2.82609	sp|Q8TAT6|NPL4_HUMAN	sp|Q8TAT6|NPL4_HUMAN	Color2 [DarkGray]	1	4							14	14	14	373	373	373	68119	0	82777	7532200000	58	2.065	0.0222194	-1.49881	-0.648313	26.6688	26.674	25.8812	28.1978	27.6196	27.903
Q9Y580	RBM7		2.89561	-1.49149	2.81179	sp|Q9Y580|RBM7_HUMAN	sp|Q9Y580|RBM7_HUMAN	Color2 [DarkGray]	1	4							4	4	4	195	195	195	30503	0	17453	1557200000	7	2.89561	0.0153147	-1.49149	-0.682767	25.5469	25.3219	25.0215	26.6328	26.9863	26.7456
Q99459	CDC5L		4.55286	-1.49147	2.81175	sp|Q99459|CDC5L_HUMAN	sp|Q99459|CDC5L_HUMAN	Color2 [DarkGray]	1	4							25	25	25	46	46	46	9225	0	18925	38081000000	160	4.55286	0.0123636	-1.49147	-0.720664	30.2947	30.1725	30.1784	31.5946	31.7812	31.7443
Q8IX01	SUGP2		1.86922	-1.48711	2.80327	sp|Q8IX01|SUGP2_HUMAN	sp|Q8IX01|SUGP2_HUMAN	Color2 [DarkGray]	1	4							7	7	7	91	91	91	12021	0	18576	2691500000	18	1.86922	0.023517	-1.48711	-0.632093	26.3752	27.1899	26.1538	28.3772	27.902	27.901
Q9H2P0	ADNP		0.600976	-1.4816	2.79259	sp|Q9H2P0|ADNP_HUMAN	sp|Q9H2P0|ADNP_HUMAN	Color2 [DarkGray]	1	4							8	8	8	11	11	11	12356	0	19954	4474200000	15	0.600976	0.0617377	-1.4816	-0.477352	28.2846	25.0614	28.1716	28.9582	28.0123	28.9919
Q9NS91	RAD18		4.16099	-1.47947	2.78847	sp|Q9NS91|RAD18_HUMAN	sp|Q9NS91|RAD18_HUMAN	Color2 [DarkGray]	1	4							12	12	12	259	259	259	56222	0	38655	6531000000	41	4.16099	0.0132889	-1.47947	-0.709016	28.1114	28.3023	28.2132	29.7953	29.5654	29.7045
Q9NR31	SAR1A		0.502469	-1.47779	2.78521	sp|Q9NR31|SAR1A_HUMAN	sp|Q9NR31|SAR1A_HUMAN	Color2 [DarkGray]	1	4							6	6	4	545	545	449	22367	0	55347	9684500000	39	0.502469	0.076425	-1.47779	-0.449766	23.389	26.8723	27.4311	27.5085	26.9235	27.6937
Q9H0H5	RACGAP1		2.90749	-1.4768	2.78331	sp|Q9H0H5|RGAP1_HUMAN	sp|Q9H0H5|RGAP1_HUMAN	Color2 [DarkGray]	1	4							12	12	12	347	347	347	71026	0	50797	8121500000	42	2.90749	0.0162759	-1.4768	-0.677013	27.7429	28.0827	28.1294	29.7302	29.3396	29.3156
Q9BTD8	RBM42		0.862781	-1.45848	2.74819	sp|Q9BTD8|RBM42_HUMAN	sp|Q9BTD8|RBM42_HUMAN	Color2 [DarkGray]	1	4							4	4	4	131	131	131	50413	0	39257	3359300000	25	0.862781	0.0442704	-1.45848	-0.523476	26.8717	24.3444	26.4544	27.3874	27.4609	27.1977
O75396	SEC22B		0.971036	-1.45254	2.7369	sp|O75396|SC22B_HUMAN	sp|O75396|SC22B_HUMAN	Color2 [DarkGray]	1	4							6	6	6	353	353	353	24593	0	3159	5370600000	28	0.971036	0.0396707	-1.45254	-0.537823	24.6112	27.0371	25.8402	27.3324	27.2466	27.2671
Q8WVJ2	NUDCD2		1.25777	-1.45227	2.73638	sp|Q8WVJ2|NUDC2_HUMAN	sp|Q8WVJ2|NUDC2_HUMAN	Color2 [DarkGray]	1	4							6	6	6	58	58	58	17676	0	42946	2949800000	29	1.25777	0.0321383	-1.45227	-0.571328	25.525	25.2441	26.9891	27.3076	27.4019	27.4055
Q9H4L7	SMARCAD1		3.80395	-1.45156	2.73503	sp|Q9H4L7|SMRCD_HUMAN	sp|Q9H4L7|SMRCD_HUMAN	Color2 [DarkGray]	1	4							9	9	9	14	14	14	1174	0	37191	6646000000	54	3.80395	0.0139929	-1.45156	-0.689666	27.7103	27.9124	27.6962	29.1334	29.3798	29.1604
Q9UKM9	RALY		5.86146	-1.44959	2.73131	sp|Q9UKM9|RALY_HUMAN	sp|Q9UKM9|RALY_HUMAN	Color2 [DarkGray]	1	4							15	15	15	68	68	68	32463	0	27263	96981000000	144	5.86146	0.0134887	-1.44959	-0.713472	30.5039	30.5798	30.6005	32.0294	32.0153	31.9883
Q8IXH7	NELFCD		4.42444	-1.43232	2.6988	sp|Q8IXH7|NELFD_HUMAN	sp|Q8IXH7|NELFD_HUMAN	Color2 [DarkGray]	1	4							16	16	16	353	353	353	66246	0	9282	15637000000	121	4.42444	0.0140925	-1.43232	-0.69128	28.8178	28.6165	28.803	30.1722	30.1269	30.2351
Q8NCN4	RNF169		1.33455	-1.42985	2.69419	sp|Q8NCN4|RN169_HUMAN	sp|Q8NCN4|RN169_HUMAN	Color2 [DarkGray]	1	4							2	2	2	52	52	52	77193	79428	50643	689810000	4	1.33455	0.032224	-1.42985	-0.571645	23.9154	25.6363	24.9497	26.301	26.1965	26.2934
Q13951	CBFB		1.66437	-1.42929	2.69315	sp|Q13951|PEBB_HUMAN	sp|Q13951|PEBB_HUMAN	Color2 [DarkGray]	1	4							5	5	5	308	308	308	21508	0	58343	3405800000	15	1.66437	0.0263516	-1.42929	-0.597792	25.77	26.3546	25.1368	26.8644	27.2356	27.4492
Q9NR45	NANS		1.02072	-1.42008	2.67599	sp|Q9NR45|SIAS_HUMAN	sp|Q9NR45|SIAS_HUMAN	Color2 [DarkGray]	1	4							3	3	3	15	15	15	40307	0	18525	2695900000	12	1.02072	0.0399045	-1.42008	-0.535253	26.8485	25.0146	25.5206	27.0187	26.7179	27.9074
P17028	ZNF24		2.41476	-1.41538	2.6673	sp|P17028|ZNF24_HUMAN	sp|P17028|ZNF24_HUMAN	Color2 [DarkGray]	1	4							8	8	8	372	372	372	42155	0	26386	4713400000	31	2.41476	0.0235901	-1.41538	-0.633189	26.5268	26.2435	26.4223	27.7556	27.4633	28.2199
O60264	SMARCA5		6.5081	-1.40737	2.65253	sp|O60264|SMCA5_HUMAN;sp|P28370|SMCA1_HUMAN	sp|O60264|SMCA5_HUMAN	Color2 [DarkGray]	1	4							54	54	54	546	546	546	1219	0	32331	137140000000	503	6.5081	0.014296	-1.40737	-0.696294	32.418	32.4325	32.4204	33.8717	33.8177	33.8036
O94906	PRPF6		6.32096	-1.40628	2.65052	sp|O94906|PRP6_HUMAN	sp|O94906|PRP6_HUMAN	Color2 [DarkGray]	1	4							36	36	36	425	425	425	10692	0	17937	52459000000	238	6.32096	0.0141935	-1.40628	-0.694928	30.6246	30.6345	30.6936	32.0621	32.0385	32.0711
P42224	STAT1		1.88608	-1.406	2.65002	sp|P42224|STAT1_HUMAN	sp|P42224|STAT1_HUMAN	Color2 [DarkGray]	1	4							15	15	15	26	26	26	87334	0	64382	8450000000	42	1.88608	0.0260702	-1.406	-0.603527	27.659	27.8555	27.7983	29.8255	28.8346	28.8707
Q9Y547	HSPB11		0.885724	-1.39548	2.63076	sp|Q9Y547|IFT25_HUMAN	sp|Q9Y547|IFT25_HUMAN	Color2 [DarkGray]	1	4							2	2	2	257	257	257	16297	0	51237	3668000000	22	0.885724	0.046205	-1.39548	-0.510398	27.2621	24.8849	26.8268	27.7713	27.8078	27.5811
Q9UBB9	TFIP11		3.1873	-1.39347	2.62709	sp|Q9UBB9|TFP11_HUMAN	sp|Q9UBB9|TFP11_HUMAN	Color2 [DarkGray]	1	4							14	14	14	252	252	252	96819	0	56814	11113000000	59	3.1873	0.0223636	-1.39347	-0.649734	28.5091	28.2767	28.0922	29.791	29.5293	29.7381
Q8WXI9	GATAD2B		0.60351	-1.39343	2.62702	sp|Q8WXI9|P66B_HUMAN	sp|Q8WXI9|P66B_HUMAN	Color2 [DarkGray]	1	4							4	3	3	11	91	91	6526	0	12479	2415400000	6	0.60351	0.0717752	-1.39343	-0.459226	27.0622	27.1416	24.0035	27.366	27.4852	27.5365
Q9NTK5	OLA1		3.90664	-1.39327	2.62674	sp|Q9NTK5|OLA1_HUMAN	sp|Q9NTK5|OLA1_HUMAN	Color2 [DarkGray]	1	4							20	20	20	601	601	601	44743	0	18011	49884000000	145	3.90664	0.0188591	-1.39327	-0.665156	29.3538	29.4176	29.6383	30.7913	30.8723	30.9259
Q15345	LRRC41		2.17863	-1.39088	2.62238	sp|Q15345|LRC41_HUMAN	sp|Q15345|LRC41_HUMAN	Color2 [DarkGray]	1	4							3	3	3	65	65	65	88649	43122	71462	360550000	8	2.17863	0.0249852	-1.39088	-0.613058	24.2959	24.3799	24.4644	25.8806	26.1639	25.2682
Q70Z53	FRA10AC1		1.49111	-1.37799	2.59906	sp|Q70Z53|F10C1_HUMAN	sp|Q70Z53|F10C1_HUMAN	Color2 [DarkGray]	1	4							4	4	4	168	168	168	37548	41982	64829	1081100000	7	1.49111	0.0323864	-1.37799	-0.567558	25.0874	25.3706	26.4021	26.8433	26.8459	27.3049
Q53HL2	CDCA8		3.77698	-1.37583	2.59517	sp|Q53HL2|BOREA_HUMAN	sp|Q53HL2|BOREA_HUMAN	Color2 [DarkGray]	1	4							10	10	10	429	429	429	31323	0	87296	15118000000	51	3.77698	0.0201188	-1.37583	-0.654895	28.915	29.2054	29.1944	30.5389	30.4815	30.4218
P62851	RPS25		4.6846	-1.3745	2.59278	sp|P62851|RS25_HUMAN	sp|P62851|RS25_HUMAN	Color2 [DarkGray]	1	4							4	4	4	24	24	24	13742	0	2057	28895000000	42	4.6846	0.0182492	-1.3745	-0.667425	28.9089	29.0343	29.1048	30.3626	30.392	30.4168
Q96FW1	OTUB1		1.8287	-1.37446	2.59271	sp|Q96FW1|OTUB1_HUMAN	sp|Q96FW1|OTUB1_HUMAN	Color2 [DarkGray]	1	4							12	12	12	55	55	55	31284	0	10581	13380000000	60	1.8287	0.0286648	-1.37446	-0.588605	27.0235	27.2736	26.3577	27.8923	28.551	28.3349
Q9NYB0	TERF2IP		0.511014	-1.36947	2.58375	sp|Q9NYB0|TE2IP_HUMAN	sp|Q9NYB0|TE2IP_HUMAN	Color2 [DarkGray]	1	4							7	7	7	333	333	333	44259	0	44618	4229100000	19	0.511014	0.0868408	-1.36947	-0.431429	23.7837	27.1494	27.4271	27.3129	27.5749	27.5808
Q9BZJ0	CRNKL1		2.96542	-1.3617	2.56988	sp|Q9BZJ0|CRNL1_HUMAN	sp|Q9BZJ0|CRNL1_HUMAN	Color2 [DarkGray]	1	4							15	15	15	191	191	191	10045	0	36643	4985300000	28	2.96542	0.0234618	-1.3617	-0.629987	27.4872	27.6566	27.6279	28.9239	28.7031	29.2299
P60174	TPI1		0.802768	-1.352	2.55266	sp|P60174|TPIS_HUMAN	sp|P60174|TPIS_HUMAN	Color2 [DarkGray]	1	4							7	7	7	374	374	374	30791	0	35041	3012300000	15	0.802768	0.0579788	-1.352	-0.48658	26.0069	23.5551	25.6581	26.3423	26.2344	26.6995
Q7Z2E3	APTX		4.83248	-1.35121	2.55126	sp|Q7Z2E3|APTX_HUMAN	sp|Q7Z2E3|APTX_HUMAN	Color2 [DarkGray]	1	4							5	5	5	23	23	23	4074	0	25856	3424400000	17	4.83248	0.0194684	-1.35121	-0.657971	27.1264	27.0722	27.2386	28.4552	28.5074	28.5283
P68036	UBE2L3		0.604948	-1.34802	2.54562	sp|P68036|UB2L3_HUMAN	sp|P68036|UB2L3_HUMAN	Color2 [DarkGray]	1	4							5	5	5	578	578	578	17861	0	16195	5948200000	17	0.604948	0.0762803	-1.34802	-0.449563	27.5584	27.2649	24.4632	27.8052	27.496	28.0294
Q6ZN55	ZNF574		3.50104	-1.34789	2.54539	sp|Q6ZN55|ZN574_HUMAN	sp|Q6ZN55|ZN574_HUMAN	Color2 [DarkGray]	1	4							2	2	2	32	32	32	98899	0	98056	2263000000	18	3.50104	0.0236582	-1.34789	-0.636941	25.6179	25.5948	25.9228	27.1498	27.0446	26.9848
Q96T88	UHRF1		4.68836	-1.34445	2.53933	sp|Q96T88|UHRF1_HUMAN	sp|Q96T88|UHRF1_HUMAN	Color2 [DarkGray]	1	4							15	15	15	246	246	246	89813	0	60709	9061900000	70	4.68836	0.0213856	-1.34445	-0.653285	28.6973	28.5547	28.5958	30.0366	29.9038	29.9407
Q13148	TARDBP		5.30755	-1.33298	2.51922	sp|Q13148|TADBP_HUMAN	sp|Q13148|TADBP_HUMAN	Color2 [DarkGray]	1	4							14	14	14	486	486	486	44739	0	18723	62658000000	194	5.30755	0.0214557	-1.33298	-0.653362	30.4238	30.4634	30.539	31.7772	31.7977	31.8503
O95433	AHSA1		0.836167	-1.33184	2.51724	sp|O95433|AHSA1_HUMAN	sp|O95433|AHSA1_HUMAN	Color2 [DarkGray]	1	4							10	10	10	402	402	402	38274	0	9984	11719000000	32	0.836167	0.0578559	-1.33184	-0.486267	27.0209	26.9075	24.7529	27.6244	27.5659	27.4865
Q14320	FAM50A		5.82736	-1.32946	2.51308	sp|Q14320|FA50A_HUMAN;sp|Q9Y247|FA50B_HUMAN	sp|Q14320|FA50A_HUMAN	Color2 [DarkGray]	1	4							13	13	13	404	404	404	40241	0	12938	37764000000	119	5.82736	0.0201854	-1.32946	-0.655005	30.3835	30.3484	30.3119	31.719	31.6484	31.6648
Q99856	ARID3A		4.03493	-1.32706	2.5089	sp|Q99856|ARI3A_HUMAN;sp|A6NKF2|ARI3C_HUMAN	sp|Q99856|ARI3A_HUMAN	Color2 [DarkGray]	1	4							16	16	15	369	369	342	62888	0	10173	20720000000	83	4.03493	0.0235836	-1.32706	-0.63689	28.6759	28.527	28.3873	29.8597	29.8434	29.8682
Q9UPN9	TRIM33		0.991045	-1.32388	2.50339	sp|Q9UPN9|TRI33_HUMAN	sp|Q9UPN9|TRI33_HUMAN	Color2 [DarkGray]	1	4							6	6	6	71	71	71	12253	0	14819	2991800000	10	0.991045	0.0483571	-1.32388	-0.504071	26.882	26.621	24.8885	27.5184	27.429	27.4158
Q9H307	PNN		0.720185	-1.31856	2.49417	sp|Q9H307|PININ_HUMAN	sp|Q9H307|PININ_HUMAN	Color2 [DarkGray]	1	4							12	12	12	199	199	199	81613	0	46624	13405000000	32	0.720185	0.0683874	-1.31856	-0.464708	28.8474	28.6857	26.2663	29.257	29.3648	29.1333
Q9UQ35	SRRM2		2.4751	-1.31797	2.49315	sp|Q9UQ35|SRRM2_HUMAN	sp|Q9UQ35|SRRM2_HUMAN	Color2 [DarkGray]	1	4							32	32	32	176	176	176	29961	0	29829	25135000000	116	2.4751	0.0260513	-1.31797	-0.596096	28.2425	28.8821	28.8092	30.0808	29.8815	29.9255
Q9NP77	SSU72		1.07118	-1.3129	2.48441	sp|Q9NP77|SSU72_HUMAN	sp|Q9NP77|SSU72_HUMAN	Color2 [DarkGray]	1	4							3	3	3	175	175	175	22574	0	87497	1295200000	7	1.07118	0.0466757	-1.3129	-0.50965	26.5165	25.8489	24.5663	27.0251	27.0216	26.8238
Q2NL82	TSR1		5.58451	-1.30811	2.47616	sp|Q2NL82|TSR1_HUMAN	sp|Q2NL82|TSR1_HUMAN	Color2 [DarkGray]	1	4							30	30	30	50	50	50	91809	0	26523	99821000000	330	5.58451	0.0220064	-1.30811	-0.643243	32.1984	32.2968	32.2054	33.5451	33.5207	33.5591
P63151	PPP2R2A		0.827294	-1.30372	2.46865	sp|P63151|2ABA_HUMAN;sp|Q66LE6|2ABD_HUMAN;sp|Q00005|2ABB_HUMAN;sp|Q9Y2T4|2ABG_HUMAN	sp|P63151|2ABA_HUMAN	Color2 [DarkGray]	1	4							12	12	12	345	345	345	51691	0	64674	9219900000	38	0.827294	0.0618645	-1.30372	-0.47748	26.1018	25.0538	25.8296	25.7419	27.1506	28.0039
Q01081	U2AF1		4.42436	-1.30184	2.46543	sp|Q01081|U2AF1_HUMAN;sp|P0DN76|U2AF5_HUMAN;sp|Q8WU68|U2AF4_HUMAN	sp|Q01081|U2AF1_HUMAN;sp|P0DN76|U2AF5_HUMAN	Color2 [DarkGray]	1	4							8	8	8	467	467	467	27872	0	11075	42880000000	162	4.42436	0.0235337	-1.30184	-0.630299	29.9239	29.8284	30.0267	31.2766	31.2394	31.1686
Q9H3S7	PTPN23		2.76193	-1.29987	2.46206	sp|Q9H3S7|PTN23_HUMAN	sp|Q9H3S7|PTN23_HUMAN	Color2 [DarkGray]	1	4							5	5	5	57	57	57	17897	0	11994	1235000000	11	2.76193	0.0264277	-1.29987	-0.597813	24.7095	24.7487	24.2143	25.8193	25.8388	25.914
Q9UNN5	FAF1		1.52085	-1.29924	2.46099	sp|Q9UNN5|FAF1_HUMAN	sp|Q9UNN5|FAF1_HUMAN	Color2 [DarkGray]	1	4							7	7	7	158	158	158	73953	0	59845	5350100000	35	1.52085	0.0378235	-1.29924	-0.542572	26.9957	27.4974	26.2281	28.4839	28.0422	28.0928
Q15910	EZH2		4.61644	-1.28692	2.44007	sp|Q15910|EZH2_HUMAN	sp|Q15910|EZH2_HUMAN	Color2 [DarkGray]	1	4							7	7	6	145	145	127	85362	0	21802	7159400000	40	4.61644	0.0236242	-1.28692	-0.625369	28.0714	28.1657	28.1646	29.3704	29.5182	29.3739
O94905	ERLIN2		0.668566	-1.28375	2.43471	sp|O94905|ERLN2_HUMAN	sp|O94905|ERLN2_HUMAN	Color2 [DarkGray]	1	4							5	5	5	209	209	209	37839	0	19511	2946600000	12	0.668566	0.0762172	-1.28375	-0.447151	25.1969	27.2947	24.3697	26.9029	26.9542	26.8556
Q9Y2Z0	SUGT1		1.11262	-1.28372	2.43466	sp|Q9Y2Z0|SGT1_HUMAN	sp|Q9Y2Z0|SGT1_HUMAN	Color2 [DarkGray]	1	4							8	8	8	299	299	299	41024	0	25924	5368400000	21	1.11262	0.0481879	-1.28372	-0.504891	26.8623	25.1864	26.5716	27.172	27.7209	27.5785
Q96T37	RBM15		5.96764	-1.28312	2.43364	sp|Q96T37|RBM15_HUMAN;sp|Q8NDT2|RB15B_HUMAN	sp|Q96T37|RBM15_HUMAN	Color2 [DarkGray]	1	4							24	24	24	358	358	358	10719	0	12828	33212000000	169	5.96764	0.0236636	-1.28312	-0.633191	30.1208	30.122	30.1581	31.4034	31.4623	31.3845
Q14181	POLA2		2.44519	-1.2831	2.43361	sp|Q14181|DPOA2_HUMAN	sp|Q14181|DPOA2_HUMAN	Color2 [DarkGray]	1	4							6	6	6	212	212	212	65947	0	37514	3765100000	33	2.44519	0.0291538	-1.2831	-0.580771	26.9274	26.3638	26.4389	27.6477	28.0294	27.9022
O95319	CELF2		0.797639	-1.26969	2.41109	sp|O95319|CELF2_HUMAN	sp|O95319|CELF2_HUMAN	Color2 [DarkGray]	1	4							7	7	7	219	219	219	54284	0	40527	3371500000	18	0.797639	0.0685906	-1.26969	-0.464159	24.6588	27.1126	26.253	27.5882	27.1387	27.1066
P04632	CAPNS1		3.00076	-1.26961	2.41097	sp|P04632|CPNS1_HUMAN;sp|Q96L46|CPNS2_HUMAN	sp|P04632|CPNS1_HUMAN	Color2 [DarkGray]	1	4							6	6	6	34	34	34	28315	0	63579	4255800000	40	3.00076	0.0275354	-1.26961	-0.591237	25.8698	25.9677	25.5347	26.9567	27.1868	27.0376
P49427	CDC34		1.53268	-1.26757	2.40755	sp|P49427|UB2R1_HUMAN	sp|P49427|UB2R1_HUMAN	Color2 [DarkGray]	1	4							2	2	2	11	11	11	26736	4	5267	696600000	2	1.53268	0.0407153	-1.26757	-0.532235	24.8543	24.9691	26.0299	26.6976	26.45	26.5085
Q8IXK0	PHC2		3.00198	-1.25962	2.39433	sp|Q8IXK0|PHC2_HUMAN;sp|Q8NDX5|PHC3_HUMAN	sp|Q8IXK0|PHC2_HUMAN	Color2 [DarkGray]	1	4							8	8	8	124	124	124	90712	0	20323	7315800000	34	3.00198	0.0285042	-1.25962	-0.586931	28.1074	28.0017	27.9449	29.3451	29.4759	29.0119
Q9BUQ8	DDX23		6.07217	-1.25201	2.38172	sp|Q9BUQ8|DDX23_HUMAN	sp|Q9BUQ8|DDX23_HUMAN	Color2 [DarkGray]	1	4							29	29	29	438	438	438	95581	0	11516	48044000000	219	6.07217	0.0242771	-1.25201	-0.618494	30.5371	30.4911	30.5473	31.8111	31.757	31.7635
Q9NSI8	SAMSN1		1.1976	-1.25091	2.37992	sp|Q9NSI8|SAMN1_HUMAN;sp|O94885|SASH1_HUMAN	sp|Q9NSI8|SAMN1_HUMAN	Color2 [DarkGray]	1	4							8	8	8	346	346	346	41708	0	68371	6266700000	38	1.1976	0.0491567	-1.25091	-0.502183	26.5209	26.4085	25.0342	27.2768	27.4116	27.0279
Q2TBE0	CWF19L2		2.93056	-1.24981	2.3781	sp|Q2TBE0|C19L2_HUMAN	sp|Q2TBE0|C19L2_HUMAN	Color2 [DarkGray]	1	4							7	7	7	104	104	104	10379	0	18221	1289000000	13	2.93056	0.0292342	-1.24981	-0.580941	26.3037	26.1484	26.5333	27.7801	27.5032	27.4515
P07910	HNRNPC		6.10871	-1.24908	2.3769	sp|P07910|HNRPC_HUMAN;sp|P0DMR1|HNRC4_HUMAN;sp|O60812|HNRC1_HUMAN;sp|B7ZW38|HNRC3_HUMAN;sp|B2RXH8|HNRC2_HUMAN	sp|P07910|HNRPC_HUMAN	Color2 [DarkGray]	1	4							15	15	15	542	542	542	3367	0	15075	665890000000	495	6.10871	0.0241317	-1.24908	-0.61722	33.5685	33.5772	33.5506	34.8347	34.7698	34.8391
P49642	PRIM1		3.72732	-1.24609	2.37198	sp|P49642|PRI1_HUMAN	sp|P49642|PRI1_HUMAN	Color2 [DarkGray]	1	4							5	5	5	181	181	181	49901	0	2784	4011800000	18	3.72732	0.0259773	-1.24609	-0.59507	27.3195	27.4528	27.1712	28.6549	28.5169	28.5099
Q14669	TRIP12		4.42999	-1.24439	2.36918	sp|Q14669|TRIPC_HUMAN	sp|Q14669|TRIPC_HUMAN	Color2 [DarkGray]	1	4							18	18	18	143	143	143	22043	0	54562	7214600000	43	4.42999	0.0259942	-1.24439	-0.603389	28.4264	28.5919	28.5611	29.8223	29.789	29.7013
Q96DG6	CMBL		3.40609	-1.2388	2.36003	sp|Q96DG6|CMBL_HUMAN	sp|Q96DG6|CMBL_HUMAN	Color2 [DarkGray]	1	4							10	10	10	453	453	453	28048	0	63965	17021000000	57	3.40609	0.0290139	-1.2388	-0.586293	27.6207	27.4611	27.2941	28.5755	28.7372	28.7796
Q9GZS3	WDR61		3.03893	-1.22421	2.33628	sp|Q9GZS3|WDR61_HUMAN	sp|Q9GZS3|WDR61_HUMAN	Color2 [DarkGray]	1	4							5	5	5	325	325	325	3358	0	33372	4007300000	49	3.03893	0.0323102	-1.22421	-0.572357	26.6873	26.9643	26.6632	27.8138	28.016	28.1576
P37837	TALDO1		3.80026	-1.22417	2.33621	sp|P37837|TALDO_HUMAN	sp|P37837|TALDO_HUMAN	Color2 [DarkGray]	1	4							11	11	11	347	347	347	3754	0	45482	23382000000	53	3.80026	0.0289333	-1.22417	-0.586145	27.7327	27.8066	27.8697	29.1346	29.0742	28.8727
Q15785	TOMM34		2.44	-1.22158	2.33202	sp|Q15785|TOM34_HUMAN	sp|Q15785|TOM34_HUMAN	Color2 [DarkGray]	1	4							8	8	8	291	291	291	34559	0	41405	5767200000	21	2.44	0.035798	-1.22158	-0.555285	28.1179	27.829	28.1727	28.9573	29.2855	29.5417
Q04760	GLO1		0.657306	-1.22077	2.33071	sp|Q04760|LGUL_HUMAN	sp|Q04760|LGUL_HUMAN	Color2 [DarkGray]	1	4							8	8	8	484	484	484	20777	0	29406	8007500000	31	0.657306	0.0877936	-1.22077	-0.429737	23.9377	26.2509	26.4996	26.6798	26.4941	27.1765
Q99747	NAPG		1.39092	-1.21803	2.32628	sp|Q99747|SNAG_HUMAN	sp|Q99747|SNAG_HUMAN	Color2 [DarkGray]	1	4							5	5	5	196	196	196	34746	0	2936	2558300000	11	1.39092	0.048045	-1.21803	-0.505733	24.8994	26.0855	25.0575	26.8592	26.5636	26.2737
P30154	PPP2R1B		1.99341	-1.21631	2.32352	sp|P30154|2AAB_HUMAN	sp|P30154|2AAB_HUMAN	Color2 [DarkGray]	1	4							12	5	5	326	16	16	66213	0	19733	3313800000	23	1.99341	0.0393846	-1.21631	-0.536923	26.6882	26.6688	27.4204	28.081	28.015	28.3304
Q14493	SLBP		1.00136	-1.21541	2.32207	sp|Q14493|SLBP_HUMAN	sp|Q14493|SLBP_HUMAN	Color2 [DarkGray]	1	4							3	3	3	126	126	126	31285	0	99413	2878500000	17	1.00136	0.0643002	-1.21541	-0.473037	25.5997	25.2372	25.883	25.723	27.4478	27.1954
P37802	TAGLN2		2.11259	-1.21517	2.32168	sp|P37802|TAGL2_HUMAN;sp|Q9UI15|TAGL3_HUMAN	sp|P37802|TAGL2_HUMAN	Color2 [DarkGray]	1	4							12	12	12	764	764	764	22391	0	14367	18512000000	66	2.11259	0.0392117	-1.21517	-0.541257	28.0683	28.58	27.7557	29.4371	29.3423	29.2701
Q15717	ELAVL1		4.34814	-1.21079	2.31465	sp|Q15717|ELAV1_HUMAN;sp|Q12926|ELAV2_HUMAN;sp|P26378|ELAV4_HUMAN	sp|Q15717|ELAV1_HUMAN	Color2 [DarkGray]	1	4							10	10	10	408	408	408	36091	0	11831	41217000000	75	4.34814	0.0284246	-1.21079	-0.586738	29.7241	29.5967	29.5155	30.8005	30.8076	30.8605
O76003	GLRX3		2.58527	-1.21036	2.31395	sp|O76003|GLRX3_HUMAN	sp|O76003|GLRX3_HUMAN	Color2 [DarkGray]	1	4							16	16	16	737	737	737	37432	0	15513	31588000000	151	2.58527	0.0356181	-1.21036	-0.554966	28.1268	28.5513	28.5127	29.3703	29.7574	29.6941
Q15102	PAFAH1B3		3.22929	-1.20761	2.30955	sp|Q15102|PA1B3_HUMAN	sp|Q15102|PA1B3_HUMAN	Color2 [DarkGray]	1	4							10	10	10	727	727	727	25734	0	106	17188000000	59	3.22929	0.0324712	-1.20761	-0.569018	28.5196	28.1753	28.5018	29.5899	29.6988	29.5307
Q92759	GTF2H4		3.8742	-1.20151	2.2998	sp|Q92759|TF2H4_HUMAN	sp|Q92759|TF2H4_HUMAN	Color2 [DarkGray]	1	4							15	15	15	517	517	517	52186	0	87565	12624000000	97	3.8742	0.0306054	-1.20151	-0.576762	29.1204	29.2554	29.1986	30.2506	30.495	30.4334
P62191	PSMC1		1.72731	-1.19192	2.28456	sp|P62191|PRS4_HUMAN	sp|P62191|PRS4_HUMAN	Color2 [DarkGray]	1	4							15	15	15	466	466	466	49184	0	10156	26113000000	119	1.72731	0.0452936	-1.19192	-0.515578	28.1619	28.8844	29.1343	30.0197	30.0387	29.698
O60231	DHX16		5.27451	-1.18963	2.28094	sp|O60231|DHX16_HUMAN	sp|O60231|DHX16_HUMAN	Color2 [DarkGray]	1	4							28	27	27	331	323	323	11926	0	13657	25768000000	109	5.27451	0.0293149	-1.18963	-0.584138	30.0226	30.1449	30.103	31.2674	31.2805	31.2915
Q9Y696	CLIC4		0.748298	-1.18851	2.27917	sp|Q9Y696|CLIC4_HUMAN	sp|Q9Y696|CLIC4_HUMAN	Color2 [DarkGray]	1	4							10	9	9	601	569	569	28772	0	88256	6783700000	28	0.748298	0.0834213	-1.18851	-0.435457	24.0043	26.026	25.3819	25.9665	25.8481	27.1631
P05455	SSB		7.09665	-1.18351	2.27129	sp|P05455|LA_HUMAN	sp|P05455|LA_HUMAN	Color2 [DarkGray]	1	4							34	34	34	586	586	586	46836	0	32331	304430000000	604	7.09665	0.0285843	-1.18351	-0.588016	33.0118	32.9926	32.9815	34.197	34.1703	34.1691
P55072	VCP		4.11849	-1.17943	2.26487	sp|P55072|TERA_HUMAN	sp|P55072|TERA_HUMAN	Color2 [DarkGray]	1	4							37	37	37	612	612	612	89321	0	26803	62454000000	271	4.11849	0.031916	-1.17943	-0.569548	30.7433	30.8553	30.8496	31.8758	32.0376	32.0731
P18754	RCC1		5.6033	-1.1783	2.26311	sp|P18754|RCC1_HUMAN	sp|P18754|RCC1_HUMAN	Color2 [DarkGray]	1	4							18	18	18	679	679	679	44969	0	18475	84557000000	152	5.6033	0.029074	-1.1783	-0.580461	30.9595	31.0239	30.9535	32.1958	32.1454	32.1306
Q9Y6A4	CFAP20		3.63437	-1.17826	2.26304	sp|Q9Y6A4|CFA20_HUMAN	sp|Q9Y6A4|CFA20_HUMAN	Color2 [DarkGray]	1	4							6	6	6	378	378	378	22774	0	35646	3123800000	41	3.63437	0.0338509	-1.17826	-0.562712	27.1368	26.9044	27.1697	28.308	28.2725	28.1651
Q13769	THOC5		4.35119	-1.17606	2.25958	sp|Q13769|THOC5_HUMAN	sp|Q13769|THOC5_HUMAN	Color2 [DarkGray]	1	4							15	15	15	388	388	388	78507	0	84033	19089000000	91	4.35119	0.0321693	-1.17606	-0.570439	29.0327	28.9035	28.8323	30.076	30.084	30.1367
Q8TBX8	PIP4K2C		1.30259	-1.17464	2.25737	sp|Q8TBX8|PI42C_HUMAN	sp|Q8TBX8|PI42C_HUMAN	Color2 [DarkGray]	1	4							7	7	7	287	287	287	47299	0	24809	3573500000	33	1.30259	0.0591411	-1.17464	-0.48488	24.27	25.6214	25.403	26.2812	26.3648	26.1723
Q08752	PPID		3.15304	-1.1708	2.25136	sp|Q08752|PPID_HUMAN	sp|Q08752|PPID_HUMAN	Color2 [DarkGray]	1	4							12	12	12	341	341	341	40763	0	36464	11240000000	75	3.15304	0.03599	-1.1708	-0.551207	28.2224	27.9901	28.1244	29.4644	29.2813	29.1035
Q5SSJ5	HP1BP3		7.23312	-1.16663	2.24486	sp|Q5SSJ5|HP1B3_HUMAN	sp|Q5SSJ5|HP1B3_HUMAN	Color2 [DarkGray]	1	4							22	22	22	47	47	47	61206	0	14384	131360000000	321	7.23312	0.0292022	-1.16663	-0.579952	32.5171	32.5188	32.5037	33.6979	33.6804	33.6613
P49643	PRIM2		3.14619	-1.16174	2.23728	sp|P49643|PRI2_HUMAN	sp|P49643|PRI2_HUMAN	Color2 [DarkGray]	1	4							10	10	10	244	244	244	58805	0	30512	3918900000	32	3.14619	0.0367921	-1.16174	-0.547061	26.8452	26.6882	26.9214	28.178	27.929	27.833
Q96HA7	TONSL		0.341713	-1.16051	2.23537	sp|Q96HA7|TONSL_HUMAN	sp|Q96HA7|TONSL_HUMAN	Color2 [DarkGray]	1	4							7	7	7	72	72	72	15093	0	13421	2612400000	11	0.341713	0.154095	-1.16051	-0.340806	27.8531	23.7192	28.0086	27.764	27.6232	27.6753
P43490	NAMPT		0.733922	-1.15834	2.23201	sp|P43490|NAMPT_HUMAN	sp|P43490|NAMPT_HUMAN	Color2 [DarkGray]	1	4							6	6	6	261	261	261	5552	0	35757	4573800000	24	0.733922	0.088414	-1.15834	-0.425344	27.2321	25.0558	27.1643	27.4206	27.7935	27.7131
Q12996	CSTF3		0.737175	-1.15791	2.23134	sp|Q12996|CSTF3_HUMAN	sp|Q12996|CSTF3_HUMAN	Color2 [DarkGray]	1	4							14	14	14	28	28	28	82921	0	31166	5968700000	21	0.737175	0.0887254	-1.15791	-0.425674	27.7514	25.5652	27.6917	28.1463	28.2389	28.0968
P62979	RPS27A		3.1174	-1.15078	2.22034	sp|P62979|RS27A_HUMAN;sp|P62987|RL40_HUMAN;sp|P0CG47|UBB_HUMAN;sp|P0CG48|UBC_HUMAN	sp|P62979|RS27A_HUMAN;sp|P62987|RL40_HUMAN;sp|P0CG47|UBB_HUMAN;sp|P0CG48|UBC_HUMAN	Color2 [DarkGray]	1	4							10	10	10	538	538	538	17965	0	12602	396510000000	242	3.1174	0.0385623	-1.15078	-0.541654	33.7269	33.7828	33.7414	35.1478	34.7689	34.7867
P62081	RPS7		4.40838	-1.14871	2.21715	sp|P62081|RS7_HUMAN	sp|P62081|RS7_HUMAN	Color2 [DarkGray]	1	4							10	10	10	557	557	557	22127	0	78509	85439000000	187	4.40838	0.0356751	-1.14871	-0.558095	31.3087	31.2695	31.325	32.338	32.5058	32.5056
Q96PU8	QKI		0.904344	-1.14837	2.21663	sp|Q96PU8|QKI_HUMAN	sp|Q96PU8|QKI_HUMAN	Color2 [DarkGray]	1	4							4	4	4	164	164	164	3767	0	99951	5561200000	18	0.904344	0.0794307	-1.14837	-0.442958	25.7574	27.3588	27.6691	28.1043	28.0674	28.0588
O43447	PPIH		4.50191	-1.14801	2.21608	sp|O43447|PPIH_HUMAN	sp|O43447|PPIH_HUMAN	Color2 [DarkGray]	1	4							7	7	7	441	441	441	19208	0	24485	6050800000	59	4.50191	0.0354504	-1.14801	-0.558601	27.4397	27.3295	27.2866	28.5619	28.4653	28.4726
O95721	SNAP29		0.521137	-1.14619	2.21329	sp|O95721|SNP29_HUMAN	sp|O95721|SNP29_HUMAN	Color2 [DarkGray]	1	4							7	7	7	314	314	314	2897	0	25195	4591000000	15	0.521137	0.122308	-1.14619	-0.386403	24.3347	27.1438	27.3109	27.4897	27.3473	27.3909
Q06587	RING1		0.430195	-1.14561	2.2124	sp|Q06587|RING1_HUMAN	sp|Q06587|RING1_HUMAN	Color2 [DarkGray]	1	4							5	5	4	212	212	177	42429	0	1806	3224800000	14	0.430195	0.137241	-1.14561	-0.364976	23.6617	27.2813	26.83	27.0537	27.0571	27.099
Q6P9B9	INTS5		0.599673	-1.14462	2.21087	sp|Q6P9B9|INT5_HUMAN	sp|Q6P9B9|INT5_HUMAN	Color2 [DarkGray]	1	4							10	10	10	135	135	135	10799	0	23518	2615600000	16	0.599673	0.107927	-1.14462	-0.401007	27.0366	27.2179	24.5758	27.4147	27.5323	27.3172
Q14331	FRG1		3.12459	-1.14441	2.21055	sp|Q14331|FRG1_HUMAN;sp|Q9BZ01|FRG1B_HUMAN	sp|Q14331|FRG1_HUMAN	Color2 [DarkGray]	1	4							6	6	6	31	31	31	29172	0	21371	9357400000	28	3.12459	0.039767	-1.14441	-0.538965	28.4329	28.6317	28.6099	29.7542	29.8549	29.4985
Q96ST3	SIN3A		1.63619	-1.14334	2.20891	sp|Q96ST3|SIN3A_HUMAN	sp|Q96ST3|SIN3A_HUMAN	Color2 [DarkGray]	1	4							20	20	20	236	236	236	14517	0	67262	11071000000	58	1.63619	0.0541039	-1.14334	-0.493004	28.7274	28.5513	27.7039	29.4429	29.4107	29.559
P42229	STAT5A		6.57729	-1.14064	2.20479	sp|P42229|STA5A_HUMAN	sp|P42229|STA5A_HUMAN	Color2 [DarkGray]	1	4							29	29	10	461	461	202	90646	0	15131	44373000000	203	6.57729	0.0332604	-1.14064	-0.565645	30.4268	30.3874	30.4292	31.55	31.5419	31.5735
P11388	TOP2A		6.47242	-1.14036	2.20436	sp|P11388|TOP2A_HUMAN	sp|P11388|TOP2A_HUMAN	Color2 [DarkGray]	1	4							92	92	77	627	627	554	17438	0	32331	496930000000	1380	6.47242	0.0333643	-1.14036	-0.565218	34.5203	34.5328	34.5504	35.6476	35.7004	35.6766
Q7L2H7	EIF3M		3.09649	-1.13185	2.19139	sp|Q7L2H7|EIF3M_HUMAN	sp|Q7L2H7|EIF3M_HUMAN	Color2 [DarkGray]	1	4							15	15	15	634	634	634	42502	0	18293	34280000000	192	3.09649	0.0405377	-1.13185	-0.53287	29.484	29.4057	29.7614	30.5945	30.6521	30.7999
Q86U86	PBRM1		1.97088	-1.13173	2.19122	sp|Q86U86|PB1_HUMAN	sp|Q86U86|PB1_HUMAN	Color2 [DarkGray]	1	4							17	17	17	138	138	138	19295	0	47662	7349900000	41	1.97088	0.0493747	-1.13173	-0.502854	28.3238	28.9925	28.1817	29.665	29.6245	29.6037
P09874	PARP1		6.12245	-1.12981	2.1883	sp|P09874|PARP1_HUMAN	sp|P09874|PARP1_HUMAN	Color2 [DarkGray]	1	4							59	59	59	586	586	586	11308	0	32331	1183900000000	1556	6.12245	0.0356317	-1.12981	-0.558955	35.64	35.6907	35.6707	36.8173	36.8068	36.7668
Q15631	TSN		0.837531	-1.12587	2.18233	sp|Q15631|TSN_HUMAN	sp|Q15631|TSN_HUMAN	Color2 [DarkGray]	1	4							13	13	13	627	627	627	26183	0	11145	24892000000	108	0.837531	0.0880639	-1.12587	-0.429114	24.7468	26.7318	26.2972	26.8304	26.9575	27.3655
Q92688	ANP32B		3.37613	-1.12554	2.18184	sp|Q92688|AN32B_HUMAN	sp|Q92688|AN32B_HUMAN	Color2 [DarkGray]	1	4							8	5	5	319	175	175	28787	0	69493	144480000000	151	3.37613	0.0398095	-1.12554	-0.534839	31.2637	31.5558	31.251	32.5145	32.4192	32.5134
Q01105	SET		4.65909	-1.12349	2.17874	sp|Q01105|SET_HUMAN;sp|P0DME0|SETLP_HUMAN	sp|Q01105|SET_HUMAN;sp|P0DME0|SETLP_HUMAN	Color2 [DarkGray]	1	4							9	9	9	462	462	462	33488	0	27702	258050000000	194	4.65909	0.0366766	-1.12349	-0.548239	32.1435	32.0737	32.1689	33.1968	33.3304	33.2293
P12277	CKB		3.62208	-1.12133	2.17548	sp|P12277|KCRB_HUMAN	sp|P12277|KCRB_HUMAN	Color2 [DarkGray]	1	4							20	20	20	78	78	78	42644	0	26376	95057000000	247	3.62208	0.0395396	-1.12133	-0.53652	30.2367	30.318	30.3001	31.2455	31.5424	31.4309
P33240	CSTF2		0.627314	-1.11989	2.17331	sp|P33240|CSTF2_HUMAN	sp|P33240|CSTF2_HUMAN	Color2 [DarkGray]	1	4							7	7	3	224	224	104	60959	0	23919	2609500000	27	0.627314	0.108855	-1.11989	-0.399449	26.6978	24.2079	26.5168	26.8227	26.9367	27.0226
O95071	UBR5		3.84059	-1.115	2.16595	sp|O95071|UBR5_HUMAN	sp|O95071|UBR5_HUMAN	Color2 [DarkGray]	1	4							29	29	29	158	158	158	30935	0	92453	12606000000	66	3.84059	0.039445	-1.115	-0.536385	28.4941	28.3037	28.275	29.5361	29.4782	29.4035
Q9NR50	EIF2B3		4.26883	-1.10799	2.15545	sp|Q9NR50|EI2BG_HUMAN	sp|Q9NR50|EI2BG_HUMAN	Color2 [DarkGray]	1	4							13	13	13	356	356	356	5024	0	10931	11459000000	54	4.26883	0.0395749	-1.10799	-0.537612	28.1789	28.068	28.2675	29.3126	29.2809	29.2449
O75934	BCAS2		0.40763	-1.10657	2.15333	sp|O75934|SPF27_HUMAN	sp|O75934|SPF27_HUMAN	Color2 [DarkGray]	1	4							7	7	7	453	453	453	26131	0	4391	4927700000	28	0.40763	0.147337	-1.10657	-0.351066	28.4423	28.037	24.8632	27.7887	28.4542	28.4193
O00255	MEN1		0.52995	-1.10427	2.14991	sp|O00255|MEN1_HUMAN	sp|O00255|MEN1_HUMAN	Color2 [DarkGray]	1	4							5	5	5	184	184	184	68023	0	14004	2515700000	16	0.52995	0.12783	-1.10427	-0.378488	27.5026	24.7394	27.4309	27.4283	27.715	27.8425
Q71F23	CENPU		2.36261	-1.10287	2.14781	sp|Q71F23|CENPU_HUMAN	sp|Q71F23|CENPU_HUMAN	Color2 [DarkGray]	1	4							8	8	8	246	246	246	47521	0	11667	7752200000	36	2.36261	0.0487929	-1.10287	-0.503712	28.5894	29.08	28.4648	29.8517	29.8254	29.7657
Q8WYA6	CTNNBL1		4.26671	-1.10045	2.14422	sp|Q8WYA6|CTBL1_HUMAN	sp|Q8WYA6|CTBL1_HUMAN	Color2 [DarkGray]	1	4							22	22	22	439	439	439	65173	0	19628	54885000000	254	4.26671	0.0399905	-1.10045	-0.534043	30.6656	30.8579	30.7183	31.8378	31.8854	31.82
Q13144	EIF2B5		0.393348	-1.09957	2.14291	sp|Q13144|EI2BE_HUMAN	sp|Q13144|EI2BE_HUMAN	Color2 [DarkGray]	1	4							11	11	11	265	265	265	80379	0	64788	4792300000	33	0.393348	0.15119	-1.09957	-0.345752	27.4078	26.6118	23.6291	27.2822	27.2111	26.454
P13693	TPT1		3.10765	-1.0984	2.14117	sp|P13693|TCTP_HUMAN;sp|Q56UQ5|TPT1L_HUMAN	sp|P13693|TCTP_HUMAN;sp|Q56UQ5|TPT1L_HUMAN	Color2 [DarkGray]	1	4							4	4	4	326	326	326	19595	0	38286	22043000000	42	3.10765	0.0454259	-1.0984	-0.518212	28.2621	28.3244	28.4521	29.5974	29.2417	29.4947
Q9UIF9	BAZ2A		2.5343	-1.09561	2.13704	sp|Q9UIF9|BAZ2A_HUMAN	sp|Q9UIF9|BAZ2A_HUMAN	Color2 [DarkGray]	1	4							8	8	8	78	78	78	2112	0	24163	1807000000	17	2.5343	0.0480628	-1.09561	-0.50511	26.3765	26.1166	26.1479	27.1327	27.1921	27.6031
Q15072	ZNF146		1.48447	-1.09452	2.13542	sp|Q15072|OZF_HUMAN	sp|Q15072|OZF_HUMAN	Color2 [DarkGray]	1	4							2	2	2	103	103	103	33307	40883	5815	161750000	15	1.48447	0.067816	-1.09452	-0.467422	23.1282	23.2565	24.0804	24.7641	24.2505	24.7341
P49916	LIG3		5.38022	-1.09108	2.13033	sp|P49916|DNLI3_HUMAN	sp|P49916|DNLI3_HUMAN	Color2 [DarkGray]	1	4							37	37	37	50	50	50	11291	0	2385	56016000000	250	5.38022	0.0394795	-1.09108	-0.537068	31.574	31.6207	31.5958	32.7075	32.7245	32.6317
P38432	COIL		3.11175	-1.08972	2.12833	sp|P38432|COIL_HUMAN	sp|P38432|COIL_HUMAN	Color2 [DarkGray]	1	4							14	14	14	326	326	326	62608	0	96938	26713000000	103	3.11175	0.0456934	-1.08972	-0.514418	29.0584	29.3121	28.9319	30.1306	30.1776	30.2634
Q9NR56	MBNL1		2.09294	-1.08343	2.11907	sp|Q9NR56|MBNL1_HUMAN;sp|Q9NUK0|MBNL3_HUMAN;sp|Q5VZF2|MBNL2_HUMAN	sp|Q9NR56|MBNL1_HUMAN	Color2 [DarkGray]	1	4							4	4	4	175	175	175	41817	0	11651	6699900000	30	2.09294	0.0565021	-1.08343	-0.487737	27.2662	27.2662	26.8271	28.5351	28.048	28.0267
O43396	TXNL1		5.52146	-1.07862	2.11202	sp|O43396|TXNL1_HUMAN	sp|O43396|TXNL1_HUMAN	Color2 [DarkGray]	1	4							9	9	9	436	436	436	32251	0	68205	11530000000	45	5.52146	0.0415117	-1.07862	-0.531671	28.0288	28.1047	28.0369	29.1046	29.1563	29.1453
Q9NPQ8	RIC8A		2.71548	-1.07706	2.10974	sp|Q9NPQ8|RIC8A_HUMAN	sp|Q9NPQ8|RIC8A_HUMAN	Color2 [DarkGray]	1	4							14	14	14	354	354	354	59709	0	56141	9192000000	50	2.71548	0.0494802	-1.07706	-0.501277	27.623	27.896	27.4539	28.5883	28.7866	28.8293
Q9BQ52	ELAC2		0.786734	-1.07363	2.10472	sp|Q9BQ52|RNZ2_HUMAN	sp|Q9BQ52|RNZ2_HUMAN	Color2 [DarkGray]	1	4							11	11	11	217	217	217	92218	0	40703	7902600000	36	0.786734	0.102791	-1.07363	-0.408268	27.6939	27.8069	29.6276	29.4314	29.5659	29.3519
P07737	PFN1		1.44247	-1.0712	2.10119	sp|P07737|PROF1_HUMAN;CON__P02584	sp|P07737|PROF1_HUMAN;CON__P02584	Color2 [DarkGray]	1	4				+			9	9	9	807	807	807	15054	0	78749	45980000000	83	1.44247	0.0720615	-1.0712	-0.45677	28.3115	28.038	27.9206	29.805	28.919	28.7597
Q96EY4	TMA16		3.7135	-1.06932	2.09844	sp|Q96EY4|TMA16_HUMAN	sp|Q96EY4|TMA16_HUMAN	Color2 [DarkGray]	1	4							7	7	7	33	33	33	23864	0	49036	9292200000	59	3.7135	0.045589	-1.06932	-0.513762	28.7706	28.7914	28.5427	29.7379	29.7899	29.7848
Q00013	MPP1		4.83368	-1.06227	2.08821	sp|Q00013|EM55_HUMAN	sp|Q00013|EM55_HUMAN	Color2 [DarkGray]	1	4							18	18	18	616	616	616	52296	0	13212	38884000000	166	4.83368	0.0456372	-1.06227	-0.52018	30.0001	30.0428	30.0982	31.0529	31.1602	31.1149
Q8NEY8	PPHLN1		1.8995	-1.05656	2.07997	sp|Q8NEY8|PPHLN_HUMAN	sp|Q8NEY8|PPHLN_HUMAN	Color2 [DarkGray]	1	4							5	5	5	107	107	107	52736	0	11617	4576100000	23	1.8995	0.0654919	-1.05656	-0.47053	26.1956	26.2792	26.8774	27.7433	27.4167	27.3619
O60493	SNX3		1.87944	-1.05368	2.07582	sp|O60493|SNX3_HUMAN	sp|O60493|SNX3_HUMAN	Color2 [DarkGray]	1	4							5	5	4	296	296	253	18762	0	12987	6396100000	23	1.87944	0.0666854	-1.05368	-0.468687	27.8539	27.1532	27.1693	28.371	28.3399	28.6266
P78395	PRAME		2.7579	-1.0529	2.0747	sp|P78395|PRAME_HUMAN;sp|Q5SWL7|PRA14_HUMAN;sp|Q5VXH5|PRAM7_HUMAN;sp|Q5VWM6|PRA13_HUMAN;sp|Q5VWM4|PRAM8_HUMAN;sp|Q5VTA0|PRA17_HUMAN;sp|O60811|PRAM2_HUMAN;sp|O60809|PRA10_HUMAN;sp|O95522|PRA12_HUMAN	sp|P78395|PRAME_HUMAN	Color2 [DarkGray]	1	4							11	11	10	303	303	289	57889	0	3054	5314600000	44	2.7579	0.0549397	-1.0529	-0.491644	27.6753	27.5483	27.4739	28.4364	28.8675	28.5524
Q5TA45	INTS11		1.84934	-1.05003	2.07057	sp|Q5TA45|INT11_HUMAN	sp|Q5TA45|INT11_HUMAN	Color2 [DarkGray]	1	4							7	7	7	203	203	203	67662	0	13568	2944700000	20	1.84934	0.0680558	-1.05003	-0.466179	26.4766	27.3066	27.1007	28.0703	27.9403	28.0234
O75663	TIPRL		3.58933	-1.04831	2.0681	sp|O75663|TIPRL_HUMAN	sp|O75663|TIPRL_HUMAN	Color2 [DarkGray]	1	4							8	8	8	456	456	456	31444	0	27884	6544900000	36	3.58933	0.0492655	-1.04831	-0.502596	26.811	26.9327	26.6596	27.8895	27.8758	27.7829
Q05D32	CTDSPL2		2.45033	-1.04793	2.06756	sp|Q05D32|CTSL2_HUMAN	sp|Q05D32|CTSL2_HUMAN	Color2 [DarkGray]	1	4							7	7	7	242	242	242	52998	0	20008	3573400000	14	2.45033	0.0594322	-1.04793	-0.482831	27.6936	27.4496	27.7439	28.8544	28.3915	28.7849
Q96FV9	THOC1		3.94192	-1.04686	2.06603	sp|Q96FV9|THOC1_HUMAN	sp|Q96FV9|THOC1_HUMAN	Color2 [DarkGray]	1	4							16	16	16	327	327	327	75665	0	87491	16593000000	97	3.94192	0.0481535	-1.04686	-0.505809	28.5953	28.7878	28.8099	29.7992	29.7503	29.784
O75940	SMNDC1		0.475812	-1.04236	2.0596	sp|O75940|SPF30_HUMAN	sp|O75940|SPF30_HUMAN	Color2 [DarkGray]	1	4							4	4	4	294	294	294	26711	0	1184	2329900000	9	0.475812	0.145258	-1.04236	-0.353296	24.0748	26.7037	27.0749	26.9346	27.2024	26.8435
P62841	RPS15		1.4737	-1.03639	2.05109	sp|P62841|RS15_HUMAN	sp|P62841|RS15_HUMAN	Color2 [DarkGray]	1	4							5	5	5	559	559	559	1704	0	53441	12492000000	78	1.4737	0.0774153	-1.03639	-0.445546	27.3047	27.1461	28.1044	28.7811	28.5711	28.3121
Q9BY77	POLDIP3		0.350046	-1.03085	2.04323	sp|Q9BY77|PDIP3_HUMAN	sp|Q9BY77|PDIP3_HUMAN	Color2 [DarkGray]	1	4							5	5	5	178	178	178	46089	0	15014	2729800000	23	0.350046	0.173033	-1.03085	-0.319873	24.1156	27.6484	27.8644	27.3157	27.7733	27.632
P54619	PRKAG1		3.33424	-1.02967	2.04155	sp|P54619|AAKG1_HUMAN;sp|Q9UGJ0|AAKG2_HUMAN	sp|P54619|AAKG1_HUMAN	Color2 [DarkGray]	1	4							10	10	10	417	417	417	37579	0	52821	6536600000	63	3.33424	0.0554421	-1.02967	-0.490795	27.2878	27.3139	27.0624	28.2396	28.1589	28.3546
O60885	BRD4		4.39481	-1.02842	2.03979	sp|O60885|BRD4_HUMAN;sp|Q58F21|BRDT_HUMAN	sp|O60885|BRD4_HUMAN	Color2 [DarkGray]	1	4							14	14	9	126	126	91	15222	0	47685	14047000000	65	4.39481	0.0493714	-1.02842	-0.501038	29.1314	29.0712	29.1623	30.24	30.114	30.0962
Q8WX92	NELFB		3.85041	-1.02764	2.03869	sp|Q8WX92|NELFB_HUMAN	sp|Q8WX92|NELFB_HUMAN	Color2 [DarkGray]	1	4							19	19	19	466	466	466	65697	0	10322	19514000000	111	3.85041	0.0522	-1.02764	-0.49593	28.7977	29.0093	28.8518	29.8493	29.9259	29.9665
P62333	PSMC6		2.80915	-1.02708	2.03789	sp|P62333|PRS10_HUMAN	sp|P62333|PRS10_HUMAN	Color2 [DarkGray]	1	4							14	14	14	519	519	519	44172	0	80448	28605000000	112	2.80915	0.0599006	-1.02708	-0.48132	28.9053	29.1852	29.0098	29.8674	30.0809	30.2332
P61088	UBE2N		1.54467	-1.02529	2.03537	sp|P61088|UBE2N_HUMAN;sp|Q5JXB2|UE2NL_HUMAN	sp|P61088|UBE2N_HUMAN	Color2 [DarkGray]	1	4							7	7	7	651	651	651	17138	0	19228	4976400000	23	1.54467	0.0777737	-1.02529	-0.444632	25.1114	24.8858	25.8885	26.2491	26.3417	26.3708
P25786	PSMA1		4.47093	-1.02367	2.03309	sp|P25786|PSA1_HUMAN	sp|P25786|PSA1_HUMAN	Color2 [DarkGray]	1	4							14	14	14	722	722	722	29555	0	89428	19973000000	59	4.47093	0.0503596	-1.02367	-0.499335	29.1237	28.9862	29.0385	30.0836	30.1192	30.0166
Q15427	SF3B4		0.353406	-1.02091	2.02919	sp|Q15427|SF3B4_HUMAN	sp|Q15427|SF3B4_HUMAN	Color2 [DarkGray]	1	4							5	5	5	215	215	215	44385	0	13839	5605800000	28	0.353406	0.173943	-1.02091	-0.318931	24.9485	28.1126	28.868	28.2781	28.3897	28.324
Q86VM9	ZC3H18		4.34005	-1.01888	2.02635	sp|Q86VM9|ZCH18_HUMAN	sp|Q86VM9|ZCH18_HUMAN	Color2 [DarkGray]	1	4							7	7	7	13	13	13	10638	0	6651	14119000000	66	4.34005	0.0523137	-1.01888	-0.496102	28.4129	28.5552	28.4876	29.4516	29.5696	29.4911
Q01518	CAP1		1.11887	-1.01802	2.02514	sp|Q01518|CAP1_HUMAN;sp|P40123|CAP2_HUMAN	sp|Q01518|CAP1_HUMAN	Color2 [DarkGray]	1	4							20	20	20	516	516	516	51901	0	11424	17064000000	92	1.11887	0.0931903	-1.01802	-0.419303	27.3223	26.6847	26.5131	27.1587	28.1828	28.2327
Q16763	UBE2S		2.11939	-1.01347	2.01877	sp|Q16763|UBE2S_HUMAN	sp|Q16763|UBE2S_HUMAN	Color2 [DarkGray]	1	4							2	2	2	99	99	99	23845	44189	77696	2667000000	7	2.11939	0.0717505	-1.01347	-0.459938	26.3344	25.7264	26.3112	27.1259	27.0695	27.2171
P62314	SNRPD1		4.15767	-1.01101	2.01532	sp|P62314|SMD1_HUMAN	sp|P62314|SMD1_HUMAN	Color2 [DarkGray]	1	4							4	4	4	546	546	546	13281	0	29865	39338000000	103	4.15767	0.0552602	-1.01101	-0.490939	29.8957	29.7507	29.9017	30.8898	30.8966	30.7947
Q13889	GTF2H3		3.00378	-1.01057	2.0147	sp|Q13889|TF2H3_HUMAN	sp|Q13889|TF2H3_HUMAN	Color2 [DarkGray]	1	4							8	8	8	367	367	367	34378	0	50686	6808500000	55	3.00378	0.0616115	-1.01057	-0.477336	28.4828	28.5638	28.1843	29.4363	29.3813	29.4451
O15067	PFAS		0.772736	-1.00746	2.01036	sp|O15067|PUR4_HUMAN	sp|O15067|PUR4_HUMAN	Color2 [DarkGray]	1	4							17	17	17	227	227	227	14473	0	53978	6785200000	34	0.772736	0.121181	-1.00746	-0.387396	24.2242	26.0752	25.4379	26.3321	26.6533	25.7743
P32780	GTF2H1		3.78184	-1.00705	2.00979	sp|P32780|TF2H1_HUMAN	sp|P32780|TF2H1_HUMAN	Color2 [DarkGray]	1	4							14	14	14	321	321	321	62031	0	60794	13728000000	68	3.78184	0.0585485	-1.00705	-0.485651	29.6057	29.5205	29.3709	30.456	30.5465	30.5156
Q6PJG6	BRAT1		0.420377	-1.00405	2.00562	sp|Q6PJG6|BRAT1_HUMAN	sp|Q6PJG6|BRAT1_HUMAN	Color2 [DarkGray]	1	4							3	3	3	58	58	58	88118	0	84562	1350300000	6	0.420377	0.159743	-1.00405	-0.332677	23.6901	26.7651	26.6693	26.4827	26.9418	26.712
P15559	NQO1		3.63479	-1.00362	2.00503	sp|P15559|NQO1_HUMAN	sp|P15559|NQO1_HUMAN	Color2 [DarkGray]	1	4							11	11	11	573	573	573	30867	0	94487	25652000000	71	3.63479	0.0597083	-1.00362	-0.482521	28.1001	27.9779	27.8904	29.0887	28.9104	28.9801
O00165	HAX1		1.38377	-1.00291	2.00403	sp|O00165|HAX1_HUMAN	sp|O00165|HAX1_HUMAN	Color2 [DarkGray]	1	4							3	3	3	143	143	143	3162	0	81286	474720000	12	1.38377	0.0879078	-1.00291	-0.428925	24.9221	24.749	24.4162	26.3063	25.4069	25.3829
O00231	PSMD11		3.35482	-1.00111	2.00154	sp|O00231|PSD11_HUMAN	sp|O00231|PSD11_HUMAN	Color2 [DarkGray]	1	4							21	21	21	557	557	557	47463	0	6767	21635000000	91	3.35482	0.0617449	-1.00111	-0.478067	28.8751	28.8196	28.9254	29.9484	29.6973	29.9777
Q9BQ75	CMSS1		4.56832	-1.00071	2.00099	sp|Q9BQ75|CMS1_HUMAN	sp|Q9BQ75|CMS1_HUMAN	Color2 [DarkGray]	1	4							12	12	12	405	405	405	31884	0	4949	30185000000	107	4.56832	0.05629	-1.00071	-0.489045	30.7951	30.6905	30.8382	31.7463	31.7948	31.785
P62937	PPIA		3.32093	-0.999809	1.99974	sp|P62937|PPIA_HUMAN;sp|Q9Y536|PAL4A_HUMAN;sp|P0DN26|PAL4F_HUMAN;sp|F5H284|PAL4D_HUMAN;sp|A0A0B4J2A2|PAL4C_HUMAN;sp|A0A075B759|PAL4E_HUMAN;sp|P0DN37|PAL4G_HUMAN	sp|P62937|PPIA_HUMAN	Color2 [DarkGray]	1	4							12	12	12	715	715	715	18012	0	86141	100070000000	229	3.32093	0.0614857	-0.999809	-0.477038	30.522	30.6746	30.821	31.7518	31.6546	31.6106
Q6NZY4	ZCCHC8		0.479632	-0.997156	1.99606	sp|Q6NZY4|ZCHC8_HUMAN	sp|Q6NZY4|ZCHC8_HUMAN	Color2 [DarkGray]	1	4							4	4	4	12	12	12	78576	0	83394	2640300000	11	0.479632	0.153862	-0.997156	-0.343497	27.4075	27.3328	24.6773	27.6039	27.5205	27.2846
Q9Y6I4	USP3		4.13359	-0.996324	1.99491	sp|Q9Y6I4|UBP3_HUMAN	sp|Q9Y6I4|UBP3_HUMAN	Color2 [DarkGray]	1	4							12	12	12	308	308	308	58896	0	33822	8642900000	31	4.13359	0.0592353	-0.996324	-0.483818	28.7064	28.5763	28.5211	29.642	29.5709	29.5799
Q9BXW9	FANCD2		3.9752	-0.996294	1.99487	sp|Q9BXW9|FACD2_HUMAN	sp|Q9BXW9|FACD2_HUMAN	Color2 [DarkGray]	1	4							27	27	27	273	273	273	16413	0	14919	18165000000	148	3.9752	0.0595842	-0.996294	-0.48246	29.7188	29.8808	29.6711	30.7676	30.7672	30.7248
Q8NI27	THOC2		4.04783	-0.993728	1.99132	sp|Q8NI27|THOC2_HUMAN	sp|Q8NI27|THOC2_HUMAN	Color2 [DarkGray]	1	4							39	39	39	326	326	326	18277	0	17517	42952000000	226	4.04783	0.0596183	-0.993728	-0.481885	30.6368	30.6027	30.7978	31.6988	31.6446	31.675
Q9UH17	APOBEC3B		0.477414	-0.992793	1.99003	sp|Q9UH17|ABC3B_HUMAN;sp|P31941|ABC3A_HUMAN	sp|Q9UH17|ABC3B_HUMAN	Color2 [DarkGray]	1	4							5	5	4	207	207	178	45924	0	16657	2307100000	10	0.477414	0.154652	-0.992793	-0.342037	27.1839	24.3695	26.9535	27.1312	27.1398	27.2142
Q9H4A4	RNPEP		3.229	-0.989602	1.98564	sp|Q9H4A4|AMPB_HUMAN	sp|Q9H4A4|AMPB_HUMAN	Color2 [DarkGray]	1	4							22	22	22	572	572	572	72595	0	20173	26100000000	107	3.229	0.0656242	-0.989602	-0.47119	29.082	28.8673	28.845	29.8146	29.9071	30.0414
Q9Y606	PUS1		2.562	-0.986556	1.98145	sp|Q9Y606|TRUA_HUMAN	sp|Q9Y606|TRUA_HUMAN	Color2 [DarkGray]	1	4							9	9	9	23	23	23	4747	0	22299	4200800000	27	2.562	0.0716525	-0.986556	-0.45894	27.5088	27.1568	27.6383	28.4698	28.3393	28.4545
O94762	RECQL5		1.8987	-0.986013	1.9807	sp|O94762|RECQ5_HUMAN	sp|O94762|RECQ5_HUMAN	Color2 [DarkGray]	1	4							12	12	12	174	174	174	10886	0	28972	2950000000	18	1.8987	0.0789926	-0.986013	-0.442316	27.6033	27.5652	27.858	28.8506	28.2422	28.8917
P35998	PSMC2		3.54755	-0.984872	1.97914	sp|P35998|PRS7_HUMAN	sp|P35998|PRS7_HUMAN	Color2 [DarkGray]	1	4							18	18	18	457	457	457	48633	0	10047	24364000000	76	3.54755	0.064332	-0.984872	-0.472905	28.9234	28.9953	28.9278	30.0545	29.7844	29.9621
Q9H8V3	ECT2		1.54885	-0.982292	1.9756	sp|Q9H8V3|ECT2_HUMAN	sp|Q9H8V3|ECT2_HUMAN	Color2 [DarkGray]	1	4							3	3	3	4	4	4	1035	40984	59436	933240000	5	1.54885	0.0879575	-0.982292	-0.428537	25.7858	25.7105	25.0159	26.7403	26.5255	26.1933
P06733	ENO1		3.572	-0.976765	1.96805	sp|P06733|ENOA_HUMAN;sp|P13929|ENOB_HUMAN;sp|P09104|ENOG_HUMAN	sp|P06733|ENOA_HUMAN	Color2 [DarkGray]	1	4							15	15	15	512	512	512	47168	0	13225	33486000000	117	3.572	0.0659277	-0.976765	-0.46943	29.3035	29.493	29.5443	30.3557	30.4618	30.4536
P23528	CFL1		5.1457	-0.974778	1.96534	sp|P23528|COF1_HUMAN;sp|Q9Y281|COF2_HUMAN	sp|P23528|COF1_HUMAN	Color2 [DarkGray]	1	4							11	11	11	645	645	645	18502	0	12105	75204000000	124	5.1457	0.0607273	-0.974778	-0.479651	30.2392	30.2682	30.2179	31.1906	31.1851	31.274
P48147	PREP		0.679288	-0.974534	1.96501	sp|P48147|PPCE_HUMAN	sp|P48147|PPCE_HUMAN	Color2 [DarkGray]	1	4							12	12	12	248	248	248	80699	0	35308	4187200000	21	0.679288	0.13611	-0.974534	-0.367481	26.8149	24.6854	25.2917	26.4399	26.3966	26.8791
Q9UJV9	DDX41		3.27692	-0.973254	1.96326	sp|Q9UJV9|DDX41_HUMAN	sp|Q9UJV9|DDX41_HUMAN	Color2 [DarkGray]	1	4							22	22	22	442	442	442	69837	0	78648	28375000000	108	3.27692	0.0684813	-0.973254	-0.464384	30.4921	30.5104	30.3044	31.2975	31.5369	31.3924
Q8WWK9	CKAP2		1.14052	-0.971218	1.9605	sp|Q8WWK9|CKAP2_HUMAN	sp|Q8WWK9|CKAP2_HUMAN	Color2 [DarkGray]	1	4							5	5	5	13	13	13	76986	0	14021	2546800000	11	1.14052	0.104402	-0.971218	-0.404595	27.2076	26.0992	27.3266	27.7717	27.7518	28.0234
Q9UI30	TRMT112		1.98572	-0.967714	1.95574	sp|Q9UI30|TR112_HUMAN	sp|Q9UI30|TR112_HUMAN	Color2 [DarkGray]	1	4							5	5	5	608	608	608	14199	0	28551	8169600000	31	1.98572	0.0821494	-0.967714	-0.437446	27.6127	27.467	27.4773	28.6226	28.0802	28.7573
O75530	EED		4.17778	-0.967253	1.95511	sp|O75530|EED_HUMAN	sp|O75530|EED_HUMAN	Color2 [DarkGray]	1	4							11	11	11	29	29	29	50197	0	37176	15791000000	69	4.17778	0.0653602	-0.967253	-0.470431	29.4493	29.4102	29.5737	30.4891	30.4493	30.3965
Q9UGN5	PARP2		1.78667	-0.964949	1.95199	sp|Q9UGN5|PARP2_HUMAN	sp|Q9UGN5|PARP2_HUMAN	Color2 [DarkGray]	1	4							13	13	13	326	326	326	66205	0	3107	5403000000	33	1.78667	0.0872571	-0.964949	-0.43036	28.1952	28.8061	28.0119	29.3244	29.2402	29.3434
Q12972	PPP1R8		2.08723	-0.9649	1.95193	sp|Q12972|PP1R8_HUMAN	sp|Q12972|PP1R8_HUMAN	Color2 [DarkGray]	1	4							11	11	11	501	501	501	38478	0	73264	12719000000	56	2.08723	0.0815413	-0.9649	-0.439018	28.2727	28.2663	28.0927	28.8087	29.2806	29.4372
P98179	RBM3		0.512413	-0.962744	1.94901	sp|P98179|RBM3_HUMAN	sp|P98179|RBM3_HUMAN	Color2 [DarkGray]	1	4							1	1	1	204	204	204	1717	0	1734	898360000	10	0.512413	0.15431	-0.962744	-0.340967	27.0463	24.5399	26.9705	27.1026	27.1456	27.1967
O60763	USO1		0.917599	-0.961662	1.94755	sp|O60763|USO1_HUMAN	sp|O60763|USO1_HUMAN	Color2 [DarkGray]	1	4							18	18	17	28	28	272	10789	0	20304	16242000000	75	0.917599	0.122112	-0.961662	-0.386294	27.6234	26.402	27.6849	28.6143	28.2463	27.7347
P62308	SNRPG		2.87062	-0.958492	1.94328	sp|P62308|RUXG_HUMAN;sp|A8MWD9|RUXGL_HUMAN	sp|P62308|RUXG_HUMAN;sp|A8MWD9|RUXGL_HUMAN	Color2 [DarkGray]	1	4							3	3	3	579	579	579	8496	0	99762	3642400000	19	2.87062	0.0745095	-0.958492	-0.452042	26.8247	26.8322	26.4799	27.7045	27.6082	27.6995
Q9Y483	MTF2		4.16682	-0.958121	1.94278	sp|Q9Y483|MTF2_HUMAN	sp|Q9Y483|MTF2_HUMAN	Color2 [DarkGray]	1	4							4	4	4	116	116	116	67105	0	15798	2184400000	19	4.16682	0.068167	-0.958121	-0.466029	26.668	26.5326	26.7079	27.6292	27.5822	27.5716
Q9NRN7	AASDHPPT		1.42668	-0.955638	1.93944	sp|Q9NRN7|ADPPT_HUMAN	sp|Q9NRN7|ADPPT_HUMAN	Color2 [DarkGray]	1	4							10	10	10	45	45	45	35776	0	26761	7268800000	40	1.42668	0.0994462	-0.955638	-0.413394	27.2244	27.2878	27.0311	28.7303	27.7433	27.9366
Q96JB3	HIC2		3.70865	-0.955079	1.93869	sp|Q96JB3|HIC2_HUMAN	sp|Q96JB3|HIC2_HUMAN	Color2 [DarkGray]	1	4							11	11	11	25	25	25	66155	0	49591	7153000000	88	3.70865	0.0718906	-0.955079	-0.460753	27.7645	27.7911	27.992	28.826	28.8033	28.7836
Q12824	SMARCB1		3.27656	-0.953705	1.93684	sp|Q12824|SNF5_HUMAN	sp|Q12824|SNF5_HUMAN	Color2 [DarkGray]	1	4							9	9	9	39	39	39	44141	0	48783	6934900000	48	3.27656	0.072696	-0.953705	-0.45547	27.6774	27.4733	27.7686	28.6474	28.529	28.604
O75431	MTX2		0.776252	-0.952902	1.93576	sp|O75431|MTX2_HUMAN	sp|O75431|MTX2_HUMAN	Color2 [DarkGray]	1	4							3	3	3	30	30	30	29763	0	18365	1735000000	42	0.776252	0.131994	-0.952902	-0.371395	25.8735	26.0085	24.2728	26.409	26.1468	26.4577
P61513	RPL37A		1.4693	-0.95201	1.93457	sp|P61513|RL37A_HUMAN	sp|P61513|RL37A_HUMAN	Color2 [DarkGray]	1	4							2	2	2	326	326	326	10275	0	1879	4353900000	20	1.4693	0.0994443	-0.95201	-0.413818	27.207	26.4396	26.2331	27.6305	27.6275	27.4778
P52701	MSH6		4.83579	-0.951742	1.93421	sp|P52701|MSH6_HUMAN	sp|P52701|MSH6_HUMAN	Color2 [DarkGray]	1	4							39	39	39	423	423	423	15278	0	19673	63127000000	320	4.83579	0.0679122	-0.951742	-0.46707	31.2748	31.2783	31.3702	32.2339	32.3013	32.2433
P18615	NELFE		0.999606	-0.947552	1.9286	sp|P18615|NELFE_HUMAN	sp|P18615|NELFE_HUMAN	Color2 [DarkGray]	1	4							5	5	5	213	213	213	43239	0	41302	3105100000	20	0.999606	0.121376	-0.947552	-0.387604	25.7843	27.185	26.9981	27.4656	27.6959	27.6486
P39687	ANP32A		3.97813	-0.947478	1.9285	sp|P39687|AN32A_HUMAN;sp|O95626|AN32D_HUMAN;sp|O43423|AN32C_HUMAN	sp|P39687|AN32A_HUMAN	Color2 [DarkGray]	1	4							11	11	8	45	45	422	28585	0	14939	86250000000	183	3.97813	0.0720545	-0.947478	-0.459553	30.5061	30.672	30.6872	31.5798	31.5285	31.5994
Q53EL6	PDCD4		0.587026	-0.944301	1.92426	sp|Q53EL6|PDCD4_HUMAN	sp|Q53EL6|PDCD4_HUMAN	Color2 [DarkGray]	1	4							10	10	10	311	311	311	51735	0	59087	8504600000	24	0.587026	0.15014	-0.944301	-0.347418	25.2055	27.346	27.3719	27.6172	27.5657	27.5735
Q9Y530	OARD1		1.5459	-0.941285	1.92024	sp|Q9Y530|OARD1_HUMAN	sp|Q9Y530|OARD1_HUMAN	Color2 [DarkGray]	1	4							3	3	3	276	276	276	17025	0	17626	2192400000	33	1.5459	0.100041	-0.941285	-0.412734	26.1922	25.8983	25.7418	26.6815	27.3782	26.5965
Q92879	CELF1		4.12118	-0.939226	1.9175	sp|Q92879|CELF1_HUMAN	sp|Q92879|CELF1_HUMAN	Color2 [DarkGray]	1	4							10	10	10	239	239	239	52063	0	55416	16906000000	75	4.12118	0.0721919	-0.939226	-0.456755	28.6136	28.5475	28.4543	29.455	29.5412	29.437
P50750	CDK9		3.17974	-0.938698	1.9168	sp|P50750|CDK9_HUMAN	sp|P50750|CDK9_HUMAN	Color2 [DarkGray]	1	4							8	8	8	261	261	261	42777	0	55298	7446300000	37	3.17974	0.0763602	-0.938698	-0.447448	27.6386	27.7422	27.7983	28.776	28.7235	28.4958
Q9Y232	CDYL		0.7355	-0.932445	1.90851	sp|Q9Y232|CDYL1_HUMAN;sp|Q9Y6F8|CDY1_HUMAN;sp|Q9Y6F7|CDY2_HUMAN	sp|Q9Y232|CDYL1_HUMAN	Color2 [DarkGray]	1	4							3	3	3	7	7	7	66481	0	10826	982120000	4	0.7355	0.13848	-0.932445	-0.361254	24.2644	26.2379	24.9342	26.0696	26.1595	26.0047
P22314	UBA1		3.65584	-0.93176	1.9076	sp|P22314|UBA1_HUMAN	sp|P22314|UBA1_HUMAN	Color2 [DarkGray]	1	4							43	43	43	637	637	637	11785	0	32331	93139000000	332	3.65584	0.0761887	-0.93176	-0.449404	30.9606	30.8368	30.7483	31.7028	31.8349	31.8033
Q8IU81	IRF2BP1		1.43369	-0.929838	1.90506	sp|Q8IU81|I2BP1_HUMAN	sp|Q8IU81|I2BP1_HUMAN	Color2 [DarkGray]	1	4							4	4	4	132	132	132	61687	0	14187	1314100000	14	1.43369	0.104313	-0.929838	-0.403988	25.3206	26.0846	26.0556	26.5043	27.0735	26.6725
Q9Y3A5	SBDS		1.59665	-0.928994	1.90395	sp|Q9Y3A5|SBDS_HUMAN	sp|Q9Y3A5|SBDS_HUMAN	Color2 [DarkGray]	1	4							10	10	10	404	404	404	28763	0	12822	17070000000	58	1.59665	0.101892	-0.928994	-0.409822	29.0903	28.2582	28.3577	29.5917	29.4726	29.4289
P40425	PBX2		1.05727	-0.925758	1.89968	sp|P40425|PBX2_HUMAN	sp|P40425|PBX2_HUMAN	Color2 [DarkGray]	1	4							3	3	3	156	156	156	45881	0	87162	1516800000	8	1.05727	0.123256	-0.925758	-0.383901	24.8053	26.1589	25.7533	26.3248	26.6376	26.5324
Q96GM8	TOE1		3.05599	-0.922308	1.89514	sp|Q96GM8|TOE1_HUMAN	sp|Q96GM8|TOE1_HUMAN	Color2 [DarkGray]	1	4							8	8	8	235	235	235	56547	0	30985	6684800000	48	3.05599	0.0816819	-0.922308	-0.438448	28.0742	27.8784	27.7946	28.9113	28.7145	28.8884
O43660	PLRG1		6.07143	-0.921649	1.89428	sp|O43660|PLRG1_HUMAN	sp|O43660|PLRG1_HUMAN	Color2 [DarkGray]	1	4							13	13	13	379	379	379	57193	0	81146	16241000000	83	6.07143	0.0720536	-0.921649	-0.45674	29.6237	29.6295	29.6453	30.5671	30.5214	30.5749
Q05048	CSTF1		0.300593	-0.921294	1.89381	sp|Q05048|CSTF1_HUMAN	sp|Q05048|CSTF1_HUMAN	Color2 [DarkGray]	1	4							6	6	6	244	244	244	48357	0	22827	6633900000	20	0.300593	0.209876	-0.921294	-0.283879	25.1118	29.2822	28.1147	28.4985	28.5286	28.2454
P40616	ARL1		0.759919	-0.914447	1.88485	sp|P40616|ARL1_HUMAN	sp|P40616|ARL1_HUMAN	Color2 [DarkGray]	1	4							6	6	6	448	448	448	20417	0	23429	2883300000	23	0.759919	0.140813	-0.914447	-0.358125	26.516	26.3424	24.7822	26.8914	26.7374	26.7551
Q9UBF1	MAGEC2		0.494522	-0.914139	1.88444	sp|Q9UBF1|MAGC2_HUMAN;sp|O60732|MAGC1_HUMAN	sp|Q9UBF1|MAGC2_HUMAN	Color2 [DarkGray]	1	4							7	6	6	228	209	209	41162	0	1602	3026600000	29	0.494522	0.164431	-0.914139	-0.325746	27.6427	26.3401	24.8538	27.2341	27.2151	27.1299
Q9UKL0	RCOR1		2.20496	-0.911214	1.88063	sp|Q9UKL0|RCOR1_HUMAN;sp|Q9P2K3|RCOR3_HUMAN	sp|Q9UKL0|RCOR1_HUMAN	Color2 [DarkGray]	1	4							11	11	11	336	336	336	53027	0	64637	11287000000	59	2.20496	0.0933518	-0.911214	-0.419314	28.1032	28.3838	27.8793	28.8545	29.1675	29.078
P09382	LGALS1		0.375958	-0.910686	1.87994	sp|P09382|LEG1_HUMAN	sp|P09382|LEG1_HUMAN	Color2 [DarkGray]	1	4							4	4	4	37	37	37	14716	0	24236	5331500000	17	0.375958	0.193493	-0.910686	-0.301944	27.2629	26.4692	23.9248	26.6264	26.6959	27.0666
Q969G3	SMARCE1		4.94164	-0.904304	1.87164	sp|Q969G3|SMCE1_HUMAN	sp|Q969G3|SMCE1_HUMAN	Color2 [DarkGray]	1	4							9	9	9	282	282	282	46649	0	50609	10709000000	52	4.94164	0.0779182	-0.904304	-0.444664	28.4333	28.3812	28.418	29.3737	29.2967	29.275
P27695	APEX1		4.00615	-0.901849	1.86846	sp|P27695|APEX1_HUMAN	sp|P27695|APEX1_HUMAN	Color2 [DarkGray]	1	4							16	16	16	664	664	664	35554	0	218	43130000000	146	4.00615	0.0817883	-0.901849	-0.438257	30.2055	30.1923	30.3265	31.0941	31.1154	31.2202
O75400	PRPF40A		3.70742	-0.901678	1.86824	sp|O75400|PR40A_HUMAN	sp|O75400|PR40A_HUMAN	Color2 [DarkGray]	1	4							21	21	21	259	259	259	1088	0	12525	38880000000	129	3.70742	0.083245	-0.901678	-0.435838	30.4991	30.4409	30.3648	31.226	31.4142	31.3697
O43172	PRPF4		3.4297	-0.901227	1.86765	sp|O43172|PRP4_HUMAN	sp|O43172|PRP4_HUMAN	Color2 [DarkGray]	1	4							15	15	15	366	366	366	58449	0	77341	24397000000	81	3.4297	0.0853285	-0.901227	-0.433068	29.7224	29.6678	29.527	30.4418	30.5419	30.6371
Q9UI12	ATP6V1H		0.574808	-0.899068	1.86486	sp|Q9UI12|VATH_HUMAN	sp|Q9UI12|VATH_HUMAN	Color2 [DarkGray]	1	4							6	6	6	203	203	203	55882	0	18944	1687600000	11	0.574808	0.159222	-0.899068	-0.333447	24.351	26.6954	25.7923	26.2809	26.5001	26.7549
P19623	SRM		1.37903	-0.898746	1.86445	sp|P19623|SPEE_HUMAN	sp|P19623|SPEE_HUMAN	Color2 [DarkGray]	1	4							13	13	13	649	649	649	33824	0	19618	22850000000	73	1.37903	0.117994	-0.898746	-0.390049	24.4466	24.6511	24.7372	26.0146	25.5125	25.0041
Q86XK2	FBXO11		0.334345	-0.897313	1.86259	sp|Q86XK2|FBX11_HUMAN	sp|Q86XK2|FBX11_HUMAN	Color2 [DarkGray]	1	4							1	1	1	15	15	15	10358	24579	30953	34136000	3	0.334345	0.206418	-0.897313	-0.288803	23.0104	22.9451	23.6446	25.1022	25.2593	21.9307
P46783	RPS10		3.75787	-0.895778	1.86061	sp|P46783|RS10_HUMAN;sp|Q9NQ39|RS10L_HUMAN	sp|P46783|RS10_HUMAN;sp|Q9NQ39|RS10L_HUMAN	Color2 [DarkGray]	1	4							6	6	6	382	382	382	18898	0	42012	24251000000	124	3.75787	0.0853285	-0.895778	-0.433498	29.1933	29.125	29.2469	30.014	30.1954	30.0432
O43719	HTATSF1		2.13499	-0.891706	1.85537	sp|O43719|HTSF1_HUMAN	sp|O43719|HTSF1_HUMAN	Color2 [DarkGray]	1	4							11	11	11	183	183	183	85852	0	11349	5725500000	32	2.13499	0.101719	-0.891706	-0.409557	27.1766	27.3037	27.1505	27.9631	28.4417	27.9011
P46940	IQGAP1		3.05397	-0.890689	1.85406	sp|P46940|IQGA1_HUMAN	sp|P46940|IQGA1_HUMAN	Color2 [DarkGray]	1	4							45	45	43	39	39	381	18925	0	2963	35339000000	141	3.05397	0.0887426	-0.890689	-0.424108	29.1155	29.0568	28.9961	29.8625	29.8434	30.1346
Q9BQA1	WDR77		0.84182	-0.88424	1.84579	sp|Q9BQA1|MEP50_HUMAN	sp|Q9BQA1|MEP50_HUMAN	Color2 [DarkGray]	1	4							7	7	7	374	374	374	36724	0	23658	6074200000	23	0.84182	0.143627	-0.88424	-0.355466	25.921	27.4187	27.2878	27.8457	27.8573	27.5773
O75937	DNAJC8		3.31092	-0.884027	1.84552	sp|O75937|DNJC8_HUMAN	sp|O75937|DNJC8_HUMAN	Color2 [DarkGray]	1	4							10	10	10	482	482	482	29841	0	11169	19518000000	77	3.31092	0.089049	-0.884027	-0.423938	29.6379	29.4077	29.6611	30.4012	30.4923	30.4653
P09211	GSTP1		3.08192	-0.881117	1.8418	sp|P09211|GSTP1_HUMAN	sp|P09211|GSTP1_HUMAN	Color2 [DarkGray]	1	4							13	13	13	61	61	61	23356	0	22868	114140000000	166	3.08192	0.0928681	-0.881117	-0.420095	31.0561	30.8766	31.0622	31.7537	31.8681	32.0164
P36543	ATP6V1E1		0.833267	-0.879091	1.83922	sp|P36543|VATE1_HUMAN	sp|P36543|VATE1_HUMAN	Color2 [DarkGray]	1	4							3	3	3	15	15	15	26145	0	13302	1635800000	17	0.833267	0.145401	-0.879091	-0.35315	25.7917	26.6616	25.0057	26.9055	26.5874	26.6034
P25788	PSMA3		2.18329	-0.877116	1.8367	sp|P25788|PSA3_HUMAN	sp|P25788|PSA3_HUMAN	Color2 [DarkGray]	1	4							5	5	5	188	188	188	28433	0	11869	8929400000	18	2.18329	0.104401	-0.877116	-0.404392	27.7889	27.2474	27.5784	28.4517	28.498	28.2963
Q9Y312	AAR2		1.02068	-0.868823	1.82617	sp|Q9Y312|AAR2_HUMAN	sp|Q9Y312|AAR2_HUMAN	Color2 [DarkGray]	1	4							2	2	2	89	89	89	43472	0	16016	999750000	9	1.02068	0.138892	-0.868823	-0.362072	26.0506	25.2838	24.7138	26.3693	26.0335	26.2519
Q9NSY1	BMP2K		0.402699	-0.868434	1.82568	sp|Q9NSY1|BMP2K_HUMAN	sp|Q9NSY1|BMP2K_HUMAN	Color2 [DarkGray]	1	4							2	2	2	4	4	4	12917	0	10034	1075800000	7	0.402699	0.195454	-0.868434	-0.298065	23.1567	25.7525	26.0088	25.8962	25.9228	25.7044
O75419	CDC45		3.91764	-0.867728	1.82479	sp|O75419|CDC45_HUMAN	sp|O75419|CDC45_HUMAN	Color2 [DarkGray]	1	4							13	13	13	258	258	258	65568	0	59371	11776000000	102	3.91764	0.0919374	-0.867728	-0.421519	29.5561	29.686	29.5088	30.4976	30.4445	30.412
O15371	EIF3D		3.28389	-0.864777	1.82106	sp|O15371|EIF3D_HUMAN	sp|O15371|EIF3D_HUMAN	Color2 [DarkGray]	1	4							12	12	12	352	352	352	63972	0	10153	18931000000	69	3.28389	0.0984828	-0.864777	-0.414808	29.1842	29.2094	29.2133	30.1076	29.9051	30.1885
P08670	VIM		4.78409	-0.862021	1.81758	sp|P08670|VIME_HUMAN;sp|P17661|DESM_HUMAN;sp|P41219|PERI_HUMAN;sp|Q16352|AINX_HUMAN;sp|P07196|NFL_HUMAN;sp|P12036|NFH_HUMAN	sp|P08670|VIME_HUMAN	Color2 [DarkGray]	1	4							30	30	29	661	661	642	53651	0	24814	147450000000	347	4.78409	0.0896405	-0.862021	-0.423562	32.4984	32.5015	32.4573	33.2836	33.3758	33.3838
P52565	ARHGDIA		0.502044	-0.861254	1.81662	sp|P52565|GDIR1_HUMAN	sp|P52565|GDIR1_HUMAN	Color2 [DarkGray]	1	4							7	7	7	676	676	676	23207	0	36947	12164000000	32	0.502044	0.181179	-0.861254	-0.313201	27.1824	27.1869	25.133	26.7893	27.8423	27.4544
Q8WV22	NSMCE1		0.561987	-0.85638	1.81049	sp|Q8WV22|NSE1_HUMAN	sp|Q8WV22|NSE1_HUMAN	Color2 [DarkGray]	1	4							3	3	3	173	173	173	30855	0	14189	1655800000	11	0.561987	0.17316	-0.85638	-0.319981	24.752	26.7596	26.6939	26.6393	27.1684	26.967
Q86YP4	GATAD2A		3.23527	-0.855501	1.80939	sp|Q86YP4|P66A_HUMAN	sp|Q86YP4|P66A_HUMAN	Color2 [DarkGray]	1	4							16	16	15	36	36	343	68062	0	45305	11386000000	46	3.23527	0.101854	-0.855501	-0.410053	28.939	28.815	28.6513	29.6921	29.6148	29.6649
P35244	RPA3		3.44901	-0.855092	1.80887	sp|P35244|RFA3_HUMAN	sp|P35244|RFA3_HUMAN	Color2 [DarkGray]	1	4							4	4	4	587	587	587	13569	0	29594	8693400000	21	3.44901	0.100463	-0.855092	-0.411892	27.1397	27.1223	27.1404	27.8433	28.0269	28.0975
P62304	SNRPE		2.79419	-0.85383	1.80729	sp|P62304|RUXE_HUMAN	sp|P62304|RUXE_HUMAN	Color2 [DarkGray]	1	4							4	4	4	652	652	652	10803	0	19368	18691000000	47	2.79419	0.104361	-0.85383	-0.404217	28.6142	28.2993	28.6534	29.3814	29.3624	29.3846
Q14166	TTLL12		2.8243	-0.847202	1.79901	sp|Q14166|TTL12_HUMAN	sp|Q14166|TTL12_HUMAN	Color2 [DarkGray]	1	4							18	18	18	475	475	475	74403	0	10541	21271000000	95	2.8243	0.107521	-0.847202	-0.401629	29.79	29.4286	29.5429	30.4799	30.3958	30.4274
P52292	KPNA2		4.42388	-0.847148	1.79894	sp|P52292|IMA1_HUMAN	sp|P52292|IMA1_HUMAN	Color2 [DarkGray]	1	4							21	21	21	737	737	737	57861	0	25566	73104000000	403	4.42388	0.0985267	-0.847148	-0.414743	31.6042	31.6956	31.6048	32.429	32.5322	32.4849
Q9Y5Q8	GTF3C5		2.06748	-0.843587	1.79451	sp|Q9Y5Q8|TF3C5_HUMAN	sp|Q9Y5Q8|TF3C5_HUMAN	Color2 [DarkGray]	1	4							10	10	10	299	299	299	5957	0	32574	5168000000	33	2.06748	0.121346	-0.843587	-0.387814	26.9639	27.5047	27.4539	28.1919	28.0897	28.1717
O60884	DNAJA2		3.41067	-0.840219	1.79032	sp|O60884|DNJA2_HUMAN	sp|O60884|DNJA2_HUMAN	Color2 [DarkGray]	1	4							14	14	14	512	512	512	45745	0	90354	25487000000	152	3.41067	0.104577	-0.840219	-0.404653	30.3578	30.3124	30.4999	31.2483	31.1335	31.3089
P56270	MAZ		3.22333	-0.833584	1.78211	sp|P56270|MAZ_HUMAN	sp|P56270|MAZ_HUMAN	Color2 [DarkGray]	1	4							3	3	3	88	88	88	48607	0	84335	1934300000	22	3.22333	0.108587	-0.833584	-0.399857	26.6074	26.4486	26.4946	27.3416	27.4765	27.2333
O75369	FLNB		0.497886	-0.833068	1.78147	sp|O75369|FLNB_HUMAN	sp|O75369|FLNB_HUMAN	Color2 [DarkGray]	1	4							9	5	5	46	29	29	27816	0	14662	2197800000	8	0.497886	0.189872	-0.833068	-0.305096	27.1056	24.8579	26.9625	27.1684	26.9987	27.2581
Q9P2I0	CPSF2		2.64421	-0.832853	1.7812	sp|Q9P2I0|CPSF2_HUMAN	sp|Q9P2I0|CPSF2_HUMAN	Color2 [DarkGray]	1	4							17	17	17	353	353	353	88486	0	53138	7599500000	42	2.64421	0.114578	-0.832853	-0.392841	27.0557	27.0271	27.2897	27.8858	28.1293	27.856
O95239	KIF4A		3.96454	-0.832845	1.78119	sp|O95239|KIF4A_HUMAN;sp|Q2VIQ3|KIF4B_HUMAN	sp|O95239|KIF4A_HUMAN	Color2 [DarkGray]	1	4							25	25	25	274	274	274	13988	0	11116	18954000000	106	3.96454	0.104753	-0.832845	-0.405337	30.0041	30.1616	30.0411	30.889	30.8627	30.9537
Q13435	SF3B2		4.31717	-0.832239	1.78045	sp|Q13435|SF3B2_HUMAN	sp|Q13435|SF3B2_HUMAN	Color2 [DarkGray]	1	4							25	25	25	368	368	368	10023	0	17357	40730000000	168	4.31717	0.103987	-0.832239	-0.40706	30.7104	30.7576	30.8588	31.6065	31.6226	31.5945
O43765	SGTA		0.859826	-0.831636	1.7797	sp|O43765|SGTA_HUMAN	sp|O43765|SGTA_HUMAN	Color2 [DarkGray]	1	4							4	4	4	147	147	147	34063	0	17555	3745900000	17	0.859826	0.154125	-0.831636	-0.339486	26.56	25.1786	26.4561	26.9404	26.7587	26.9904
Q7Z3K3	POGZ		0.510099	-0.824125	1.77046	sp|Q7Z3K3|POGZ_HUMAN	sp|Q7Z3K3|POGZ_HUMAN	Color2 [DarkGray]	1	4							7	7	7	68	68	68	15534	0	16998	2129100000	13	0.510099	0.19072	-0.824125	-0.304359	26.7007	27.0245	24.759	27.0204	26.9448	26.9914
Q53GS9	USP39		3.9216	-0.821322	1.76702	sp|Q53GS9|SNUT2_HUMAN	sp|Q53GS9|SNUT2_HUMAN	Color2 [DarkGray]	1	4							17	17	17	451	451	451	6538	0	81605	21370000000	109	3.9216	0.108843	-0.821322	-0.399609	29.4943	29.6314	29.6605	30.3905	30.4579	30.4017
P28340	POLD1		4.28916	-0.820078	1.7655	sp|P28340|DPOD1_HUMAN	sp|P28340|DPOD1_HUMAN	Color2 [DarkGray]	1	4							26	26	26	326	326	326	12363	0	90506	12624000000	107	4.28916	0.108106	-0.820078	-0.401098	29.3518	29.2081	29.2401	30.0827	30.1049	30.0726
Q14498	RBM39		4.27258	-0.81957	1.76488	sp|Q14498|RBM39_HUMAN	sp|Q14498|RBM39_HUMAN	Color2 [DarkGray]	1	4							18	18	15	472	472	398	59379	0	19965	90082000000	301	4.27258	0.10794	-0.81957	-0.400771	31.3066	31.3706	31.2583	32.1932	32.1056	32.0953
Q9UBQ0	VPS29		1.56284	-0.817601	1.76247	sp|Q9UBQ0|VPS29_HUMAN	sp|Q9UBQ0|VPS29_HUMAN	Color2 [DarkGray]	1	4							7	7	7	445	445	445	20505	0	34272	10440000000	32	1.56284	0.137221	-0.817601	-0.364885	26.5474	26.5684	27.2735	27.6181	27.6668	27.5571
P31948	STIP1		3.79669	-0.814702	1.75894	sp|P31948|STIP1_HUMAN	sp|P31948|STIP1_HUMAN	Color2 [DarkGray]	1	4							16	16	16	308	308	308	62639	0	75383	24275000000	91	3.79669	0.112124	-0.814702	-0.395673	29.3544	29.517	29.4309	30.2716	30.1787	30.296
Q13177	PAK2		0.156898	-0.813389	1.75733	sp|Q13177|PAK2_HUMAN;sp|O75914|PAK3_HUMAN;sp|Q13153|PAK1_HUMAN	sp|Q13177|PAK2_HUMAN	Color2 [DarkGray]	1	4							10	10	10	296	296	296	58042	0	45755	9179800000	26	0.156898	0.321524	-0.813389	-0.206359	27.176	24.2099	30.8501	28.3973	28.611	27.6678
O95456	PSMG1		2.05891	-0.809938	1.75314	sp|O95456|PSMG1_HUMAN	sp|O95456|PSMG1_HUMAN	Color2 [DarkGray]	1	4							2	2	2	9	9	9	32854	0	91399	1252900000	9	2.05891	0.131261	-0.809938	-0.373381	24.7072	24.5653	24.1505	25.2305	25.3171	25.3051
P07741	APRT		2.28131	-0.807923	1.75069	sp|P07741|APT_HUMAN	sp|P07741|APT_HUMAN	Color2 [DarkGray]	1	4							9	9	9	672	672	672	19608	0	99016	25371000000	133	2.28131	0.128419	-0.807923	-0.376451	28.6802	28.2779	28.7089	29.4527	29.3125	29.3255
O15042	U2SURP		5.45769	-0.806304	1.74873	sp|O15042|SR140_HUMAN	sp|O15042|SR140_HUMAN	Color2 [DarkGray]	1	4							25	25	25	347	347	347	11829	0	13275	35430000000	153	5.45769	0.109905	-0.806304	-0.398709	30.2774	30.2036	30.2273	31.0517	31.0402	31.0354
Q8WWQ0	PHIP		0.71622	-0.806196	1.74859	sp|Q8WWQ0|PHIP_HUMAN;sp|Q9NSI6|BRWD1_HUMAN	sp|Q8WWQ0|PHIP_HUMAN	Color2 [DarkGray]	1	4							11	11	11	96	96	96	20669	0	31213	9937300000	42	0.71622	0.171558	-0.806196	-0.320615	28.4163	29.7933	28.2042	29.3806	29.8267	29.6251
P31689	DNAJA1		5.61608	-0.804545	1.74659	sp|P31689|DNJA1_HUMAN	sp|P31689|DNJA1_HUMAN	Color2 [DarkGray]	1	4							12	12	12	466	466	466	44868	0	12474	32139000000	153	5.61608	0.110026	-0.804545	-0.398231	30.4903	30.4701	30.4296	31.2866	31.2541	31.2629
Q92925	SMARCD2		2.16219	-0.803066	1.74481	sp|Q92925|SMRD2_HUMAN;sp|Q6STE5|SMRD3_HUMAN	sp|Q92925|SMRD2_HUMAN	Color2 [DarkGray]	1	4							13	13	12	373	373	341	5892	0	76129	12354000000	62	2.16219	0.131709	-0.803066	-0.372336	28.5803	28.6826	28.2611	29.1269	29.401	29.4053
Q99733	NAP1L4		2.67426	-0.801107	1.74244	sp|Q99733|NP1L4_HUMAN	sp|Q99733|NP1L4_HUMAN	Color2 [DarkGray]	1	4							14	14	13	621	621	595	42823	0	16477	39323000000	125	2.67426	0.127703	-0.801107	-0.379063	28.9787	28.9722	29.2764	29.7747	29.9512	29.9047
O14929	HAT1		2.6546	-0.797588	1.73819	sp|O14929|HAT1_HUMAN	sp|O14929|HAT1_HUMAN	Color2 [DarkGray]	1	4							17	17	17	649	649	649	49512	0	15824	41090000000	151	2.6546	0.128717	-0.797588	-0.377242	29.6499	29.9288	29.5627	30.4883	30.476	30.5699
Q9UBM7	DHCR7		0.539016	-0.795821	1.73606	sp|Q9UBM7|DHCR7_HUMAN	sp|Q9UBM7|DHCR7_HUMAN	Color2 [DarkGray]	1	4							3	3	3	93	93	93	54489	0	21503	3140400000	22	0.539016	0.194483	-0.795821	-0.300122	27.4094	25.715	27.8466	27.8356	27.6948	27.828
Q8IWS0	PHF6		3.46409	-0.794846	1.73489	sp|Q8IWS0|PHF6_HUMAN	sp|Q8IWS0|PHF6_HUMAN	Color2 [DarkGray]	1	4							13	13	13	458	458	458	4129	0	20575	27737000000	93	3.46409	0.123452	-0.794846	-0.383979	30.2555	30.2735	30.4667	31.1561	31.0929	31.1312
P29083	GTF2E1		2.0317	-0.791463	1.73083	sp|P29083|T2EA_HUMAN	sp|P29083|T2EA_HUMAN	Color2 [DarkGray]	1	4							8	8	8	241	241	241	49452	0	52419	3021300000	22	2.0317	0.137448	-0.791463	-0.36501	26.4812	26.9141	26.811	27.5803	27.3221	27.6783
P17066	HSPA6		1.56337	-0.789938	1.729	sp|P17066|HSP76_HUMAN;sp|P48741|HSP77_HUMAN	sp|P17066|HSP76_HUMAN;sp|P48741|HSP77_HUMAN	Color2 [DarkGray]	1	4							9	2	2	174	54	54	71027	0	10011	54574000000	61	1.56337	0.145091	-0.789938	-0.353839	31.1591	31.1781	31.216	32.0849	31.529	32.3091
Q15020	SART3		4.91504	-0.788859	1.72771	sp|Q15020|SART3_HUMAN	sp|Q15020|SART3_HUMAN	Color2 [DarkGray]	1	4							30	30	30	40	40	40	10993	0	24113	42424000000	218	4.91504	0.12022	-0.788859	-0.388632	30.1067	30.196	30.1226	30.9265	30.9525	30.913
Q9Y613	FHOD1		0.307332	-0.788389	1.72714	sp|Q9Y613|FHOD1_HUMAN	sp|Q9Y613|FHOD1_HUMAN	Color2 [DarkGray]	1	4							9	9	9	138	138	138	12655	0	26667	1619100000	18	0.307332	0.246603	-0.788389	-0.258862	26.0123	26.8631	23.4351	26.0729	26.0252	26.5776
Q9UBL3	ASH2L		2.25616	-0.781554	1.71898	sp|Q9UBL3|ASH2L_HUMAN	sp|Q9UBL3|ASH2L_HUMAN	Color2 [DarkGray]	1	4							10	10	10	247	247	247	68722	0	72853	8659600000	63	2.25616	0.137169	-0.781554	-0.364586	28.0294	27.887	28.0801	28.5177	28.9231	28.9005
Q7Z7K6	CENPV		2.37325	-0.777496	1.71415	sp|Q7Z7K6|CENPV_HUMAN	sp|Q7Z7K6|CENPV_HUMAN	Color2 [DarkGray]	1	4							5	5	5	335	335	335	29946	0	60139	11287000000	43	2.37325	0.136964	-0.777496	-0.364561	28.7993	28.4129	28.6094	29.4212	29.4869	29.246
P62753	RPS6		3.69137	-0.777028	1.7136	sp|P62753|RS6_HUMAN	sp|P62753|RS6_HUMAN	Color2 [DarkGray]	1	4							6	6	6	261	261	261	2868	0	3555	105190000000	98	3.69137	0.128515	-0.777028	-0.37722	32.1098	32.2571	32.3043	33.0226	32.9796	33.0001
Q9Y383	LUC7L2		4.19314	-0.775262	1.7115	sp|Q9Y383|LC7L2_HUMAN	sp|Q9Y383|LC7L2_HUMAN	Color2 [DarkGray]	1	4							13	13	10	383	383	283	46513	0	15081	81377000000	205	4.19314	0.127709	-0.775262	-0.379182	31.0171	30.9607	30.9128	31.6751	31.7845	31.7568
P61923	COPZ1		2.1601	-0.770378	1.70572	sp|P61923|COPZ1_HUMAN	sp|P61923|COPZ1_HUMAN	Color2 [DarkGray]	1	4							7	7	7	605	605	605	20198	0	47906	7061200000	41	2.1601	0.140902	-0.770378	-0.358207	26.7093	26.549	26.5338	27.3917	27.597	27.1145
P15153	RAC2		0.667969	-0.769295	1.70444	sp|P15153|RAC2_HUMAN	sp|P15153|RAC2_HUMAN	Color2 [DarkGray]	1	4							5	5	2	328	328	146	21429	0	21889	4628700000	23	0.667969	0.189884	-0.769295	-0.304993	26.2835	26.62	24.9129	26.7266	26.7219	26.6757
P49591	SARS		2.7319	-0.768471	1.70346	sp|P49591|SYSC_HUMAN	sp|P49591|SYSC_HUMAN	Color2 [DarkGray]	1	4							18	18	18	49	49	49	58777	0	1872	31402000000	115	2.7319	0.137864	-0.768471	-0.365071	28.6676	28.7908	28.8119	29.7116	29.463	29.4012
Q9UBQ7	GRHPR		1.63167	-0.765823	1.70034	sp|Q9UBQ7|GRHPR_HUMAN	sp|Q9UBQ7|GRHPR_HUMAN	Color2 [DarkGray]	1	4							9	9	9	454	454	454	35668	0	58008	10841000000	36	1.63167	0.151404	-0.765823	-0.34583	26.6934	27.3466	27.1788	27.6794	27.9804	27.8564
P43246	MSH2		4.40419	-0.763135	1.69717	sp|P43246|MSH2_HUMAN	sp|P43246|MSH2_HUMAN	Color2 [DarkGray]	1	4							38	38	38	562	562	562	10474	0	26566	64025000000	383	4.40419	0.130128	-0.763135	-0.374305	31.1767	31.2281	31.2777	31.9441	32.0324	31.9955
P06400	RB1		0.499256	-0.76151	1.69526	sp|P06400|RB_HUMAN	sp|P06400|RB_HUMAN	Color2 [DarkGray]	1	4							9	9	9	144	144	144	10616	0	20169	3139300000	22	0.499256	0.207547	-0.76151	-0.285618	27.582	27.4295	25.5135	27.6622	27.5759	27.5714
Q13347	EIF3I		3.37809	-0.761483	1.69523	sp|Q13347|EIF3I_HUMAN	sp|Q13347|EIF3I_HUMAN	Color2 [DarkGray]	1	4							11	11	11	523	523	523	36501	0	98155	21510000000	87	3.37809	0.136006	-0.761483	-0.367762	29.136	29.1188	29.3385	29.9633	29.9541	29.9604
Q6P3X3	TTC27		3.18044	-0.754694	1.68727	sp|Q6P3X3|TTC27_HUMAN	sp|Q6P3X3|TTC27_HUMAN	Color2 [DarkGray]	1	4							6	6	6	116	116	116	96631	0	28428	1773700000	33	3.18044	0.138268	-0.754694	-0.363065	25.6456	25.6625	25.7606	26.5839	26.3653	26.3835
P55209	NAP1L1		3.45787	-0.752572	1.68479	sp|P55209|NP1L1_HUMAN	sp|P55209|NP1L1_HUMAN	Color2 [DarkGray]	1	4							14	13	13	555	529	529	45374	0	12078	62973000000	189	3.45787	0.137315	-0.752572	-0.364169	30.035	30.0394	29.8616	30.6777	30.7289	30.7872
Q96GM5	SMARCD1		0.584296	-0.751409	1.68344	sp|Q96GM5|SMRD1_HUMAN	sp|Q96GM5|SMRD1_HUMAN	Color2 [DarkGray]	1	4							4	3	3	142	109	109	58232	0	30317	2594100000	8	0.584296	0.203481	-0.751409	-0.291956	26.9242	27.1248	25.3151	27.1856	27.2707	27.162
P19447	ERCC3		3.79039	-0.74928	1.68095	sp|P19447|ERCC3_HUMAN	sp|P19447|ERCC3_HUMAN	Color2 [DarkGray]	1	4							28	28	28	564	564	564	89277	0	15046	30543000000	170	3.79039	0.137375	-0.74928	-0.364704	30.9317	30.9021	31.0186	31.6678	31.6494	31.783
Q99460	PSMD1		3.34395	-0.74926	1.68093	sp|Q99460|PSMD1_HUMAN	sp|Q99460|PSMD1_HUMAN	Color2 [DarkGray]	1	4							28	28	28	443	443	443	10584	0	19412	36644000000	179	3.34395	0.138686	-0.74926	-0.361809	29.9845	29.8975	29.7429	30.6138	30.6329	30.6261
P18887	XRCC1		4.22409	-0.747683	1.67909	sp|P18887|XRCC1_HUMAN	sp|P18887|XRCC1_HUMAN	Color2 [DarkGray]	1	4							15	15	15	37	37	37	69476	0	78602	21496000000	142	4.22409	0.13742	-0.747683	-0.366114	30.2222	30.2689	30.342	31.0718	30.9933	31.0109
Q96A72	MAGOHB		3.46543	-0.746349	1.67754	sp|Q96A72|MGN2_HUMAN	sp|Q96A72|MGN2_HUMAN	Color2 [DarkGray]	1	4							8	8	1	574	574	61	17276	0	52674	23549000000	77	3.46543	0.138684	-0.746349	-0.361306	29.2066	29.4041	29.3593	30.016	30.105	30.088
P26599	PTBP1		4.2349	-0.74535	1.67638	sp|P26599|PTBP1_HUMAN	sp|P26599|PTBP1_HUMAN	Color2 [DarkGray]	1	4							19	19	17	631	631	603	57221	0	27762	226460000000	564	4.2349	0.137656	-0.74535	-0.365042	33.2335	33.2714	33.2581	33.9258	34.0086	34.0646
Q8N163	CCAR2		3.64188	-0.744162	1.675	sp|Q8N163|CCAR2_HUMAN	sp|Q8N163|CCAR2_HUMAN	Color2 [DarkGray]	1	4							26	26	26	437	437	437	1029	0	13736	29942000000	137	3.64188	0.138889	-0.744162	-0.361412	29.5126	29.6411	29.5319	30.3908	30.2472	30.2802
P13667	PDIA4		1.2978	-0.743886	1.67468	sp|P13667|PDIA4_HUMAN	sp|P13667|PDIA4_HUMAN	Color2 [DarkGray]	1	4							18	18	18	296	296	296	72932	0	1399	17608000000	67	1.2978	0.162269	-0.743886	-0.327901	28.1521	28.663	27.7432	28.8593	28.9462	28.9845
P57737	CORO7		2.53335	-0.743886	1.67468	sp|P57737|CORO7_HUMAN	sp|P57737|CORO7_HUMAN	Color2 [DarkGray]	1	4							7	7	7	159	159	159	1006	0	18823	4770600000	26	2.53335	0.146503	-0.743886	-0.351744	26.9392	26.8833	27.0579	27.5036	27.8428	27.7657
Q13523	PRPF4B		1.16039	-0.7436	1.67435	sp|Q13523|PRP4B_HUMAN	sp|Q13523|PRP4B_HUMAN	Color2 [DarkGray]	1	4							16	16	16	193	193	193	11699	0	71826	15349000000	65	1.16039	0.167952	-0.7436	-0.323116	28.5258	28.4025	27.5717	28.9725	28.8935	28.8649
P62273	RPS29		0.440873	-0.74059	1.67086	sp|P62273|RS29_HUMAN	sp|P62273|RS29_HUMAN	Color2 [DarkGray]	1	4							1	1	1	196	196	196	66767	41806	64124	1408700000	9	0.440873	0.225442	-0.74059	-0.272183	25.7248	25.4005	23.5108	25.6916	25.2287	25.9376
Q9NVU7	SDAD1		4.77305	-0.737858	1.6677	sp|Q9NVU7|SDA1_HUMAN	sp|Q9NVU7|SDA1_HUMAN	Color2 [DarkGray]	1	4							29	29	29	447	447	447	7987	0	23478	83359000000	296	4.77305	0.138036	-0.737858	-0.363424	32.5046	32.5641	32.5181	33.22	33.302	33.2784
Q13838	DDX39B		4.56218	-0.73688	1.66657	sp|Q13838|DX39B_HUMAN	sp|Q13838|DX39B_HUMAN	Color2 [DarkGray]	1	4							26	26	14	687	687	418	48991	0	24393	349440000000	477	4.56218	0.138772	-0.73688	-0.362248	33.2742	33.3268	33.3597	34.0836	34.0773	34.0104
Q13619	CUL4A		3.11976	-0.736742	1.66641	sp|Q13619|CUL4A_HUMAN	sp|Q13619|CUL4A_HUMAN	Color2 [DarkGray]	1	4							12	12	6	198	198	121	87679	0	43622	4590400000	34	3.11976	0.144552	-0.736742	-0.354265	27.7128	27.4602	27.6586	28.3556	28.3791	28.3072
Q00535	CDK5		1.35501	-0.731815	1.66073	sp|Q00535|CDK5_HUMAN	sp|Q00535|CDK5_HUMAN	Color2 [DarkGray]	1	4							4	4	4	168	168	168	33304	0	87905	2298100000	19	1.35501	0.165926	-0.731815	-0.324901	26.013	26.2513	25.6495	26.3851	26.7089	27.0153
O95816	BAG2		0.490067	-0.73167	1.66056	sp|O95816|BAG2_HUMAN	sp|O95816|BAG2_HUMAN	Color2 [DarkGray]	1	4							6	6	6	351	351	351	23772	0	31474	3088000000	16	0.490067	0.221774	-0.73167	-0.27606	27.6154	25.6414	27.4445	27.3318	27.8554	27.7091
P46109	CRKL		4.64083	-0.729993	1.65863	sp|P46109|CRKL_HUMAN	sp|P46109|CRKL_HUMAN	Color2 [DarkGray]	1	4							17	17	17	607	607	607	33777	0	15829	42672000000	98	4.64083	0.140135	-0.729993	-0.359185	29.663	29.7341	29.6306	30.3847	30.4164	30.4166
Q2TAY7	SMU1		4.04266	-0.729361	1.6579	sp|Q2TAY7|SMU1_HUMAN	sp|Q2TAY7|SMU1_HUMAN	Color2 [DarkGray]	1	4							17	17	17	575	575	575	57543	0	20396	37403000000	161	4.04266	0.14278	-0.729361	-0.356522	30.3994	30.3473	30.2437	31.0594	31.0601	31.0589
Q96EV2	RBM33		0.986305	-0.728574	1.657	sp|Q96EV2|RBM33_HUMAN	sp|Q96EV2|RBM33_HUMAN	Color2 [DarkGray]	1	4							2	2	2	25	25	25	12998	42212	66188	644440000	10	0.986305	0.182543	-0.728574	-0.31052	25.4279	25.3831	25.4629	26.7023	26.2421	25.5152
P62318	SNRPD3		2.50441	-0.728469	1.65688	sp|P62318|SMD3_HUMAN	sp|P62318|SMD3_HUMAN	Color2 [DarkGray]	1	4							5	5	5	532	532	532	13916	0	66764	31594000000	52	2.50441	0.152633	-0.728469	-0.344509	29.8937	29.6921	29.966	30.4197	30.6462	30.6712
Q02880	TOP2B		5.45421	-0.726934	1.65512	sp|Q02880|TOP2B_HUMAN	sp|Q02880|TOP2B_HUMAN	Color2 [DarkGray]	1	4							71	56	56	517	439	439	18326	0	29186	129120000000	488	5.45421	0.139518	-0.726934	-0.359844	32.9416	32.9233	32.8813	33.6441	33.6575	33.6254
P29590	PML		0.452563	-0.72642	1.65453	sp|P29590|PML_HUMAN	sp|P29590|PML_HUMAN	Color2 [DarkGray]	1	4							4	4	4	79	79	79	9755	0	26122	2496000000	14	0.452563	0.230043	-0.72642	-0.2699	26.6898	26.7172	24.6667	26.8922	26.4901	26.8707
Q13595	TRA2A		2.55183	-0.718944	1.64598	sp|Q13595|TRA2A_HUMAN	sp|Q13595|TRA2A_HUMAN	Color2 [DarkGray]	1	4							6	6	6	298	298	298	32688	0	2916	6222300000	29	2.55183	0.15388	-0.718944	-0.340774	27.7652	27.8064	27.5123	28.4531	28.2959	28.4918
P45974	USP5		1.248	-0.717306	1.64411	sp|P45974|UBP5_HUMAN	sp|P45974|UBP5_HUMAN	Color2 [DarkGray]	1	4							21	21	21	375	375	375	95785	0	97681	15494000000	73	1.248	0.177183	-0.717306	-0.316016	27.2539	27.9315	27.7829	28.0307	28.4855	28.604
P46779	RPL28		3.34624	-0.714666	1.6411	sp|P46779|RL28_HUMAN	sp|P46779|RL28_HUMAN	Color2 [DarkGray]	1	4							5	5	5	343	343	343	15747	0	15258	34869000000	53	3.34624	0.151321	-0.714666	-0.345665	30.2723	30.5019	30.3721	31.1174	31.0964	31.0765
O75607	NPM3		4.02607	-0.713242	1.63948	sp|O75607|NPM3_HUMAN	sp|O75607|NPM3_HUMAN	Color2 [DarkGray]	1	4							7	7	7	601	601	601	19343	0	25667	58456000000	150	4.02607	0.1495	-0.713242	-0.348741	31.8086	31.9341	31.8054	32.5926	32.5394	32.5558
Q16656	NRF1		0.733412	-0.711336	1.63732	sp|Q16656|NRF1_HUMAN	sp|Q16656|NRF1_HUMAN	Color2 [DarkGray]	1	4							4	4	4	101	101	101	5354	0	10472	1742300000	13	0.733412	0.204522	-0.711336	-0.290999	24.5262	25.3918	26.0347	26.1873	25.9226	25.9769
O00148	DDX39A		3.72842	-0.710886	1.63681	sp|O00148|DX39A_HUMAN	sp|O00148|DX39A_HUMAN	Color2 [DarkGray]	1	4							25	13	13	644	375	375	49129	0	12045	76561000000	183	3.72842	0.151329	-0.710886	-0.346164	30.9737	31.0146	30.98	31.7945	31.6147	31.6917
Q12874	SF3A3		4.05692	-0.709105	1.63479	sp|Q12874|SF3A3_HUMAN	sp|Q12874|SF3A3_HUMAN	Color2 [DarkGray]	1	4							18	18	18	495	495	495	58848	0	18676	30870000000	212	4.05692	0.150188	-0.709105	-0.346898	30.0869	30.196	30.1747	30.9166	30.8189	30.8495
P40763	STAT3		3.2895	-0.705444	1.63065	sp|P40763|STAT3_HUMAN	sp|P40763|STAT3_HUMAN	Color2 [DarkGray]	1	4							21	21	21	431	431	431	88067	0	11684	22383000000	124	3.2895	0.154527	-0.705444	-0.340973	29.4218	29.5492	29.6109	30.1583	30.2981	30.2418
P43307	SSR1		0.650482	-0.704353	1.62941	sp|P43307|SSRA_HUMAN	sp|P43307|SSRA_HUMAN	Color2 [DarkGray]	1	4							5	5	5	269	269	269	32235	0	1896	6115600000	31	0.650482	0.211238	-0.704353	-0.282922	26.6366	25.2263	26.6647	26.6623	26.9056	27.0725
O00299	CLIC1		5.20682	-0.702295	1.62709	sp|O00299|CLIC1_HUMAN	sp|O00299|CLIC1_HUMAN	Color2 [DarkGray]	1	4							16	16	16	826	826	826	26922	0	17191	254390000000	332	5.20682	0.150291	-0.702295	-0.347251	32.1925	32.2321	32.2056	32.8948	32.8915	32.9507
P62917	RPL8		5.10491	-0.702081	1.62685	sp|P62917|RL8_HUMAN	sp|P62917|RL8_HUMAN	Color2 [DarkGray]	1	4							15	15	15	56	56	56	28024	0	12617	101620000000	143	5.10491	0.150402	-0.702081	-0.346913	32.2326	32.2666	32.2035	32.9594	32.9422	32.9074
Q96SK2	TMEM209		0.555973	-0.701096	1.62574	sp|Q96SK2|TM209_HUMAN	sp|Q96SK2|TM209_HUMAN	Color2 [DarkGray]	1	4							7	7	7	226	226	226	62921	0	22446	2401600000	23	0.555973	0.223418	-0.701096	-0.273983	26.3157	24.4779	25.7705	26.1292	26.4684	26.0699
Q16531	DDB1		2.78369	-0.700978	1.62561	sp|Q16531|DDB1_HUMAN	sp|Q16531|DDB1_HUMAN	Color2 [DarkGray]	1	4							22	22	22	232	232	232	12697	0	60057	12001000000	55	2.78369	0.15808	-0.700978	-0.334948	29.9089	29.6469	29.8995	30.5833	30.5133	30.4615
Q9BXP5	SRRT		2.42843	-0.698151	1.62242	sp|Q9BXP5|SRRT_HUMAN	sp|Q9BXP5|SRRT_HUMAN	Color2 [DarkGray]	1	4							25	25	25	342	342	342	10067	0	1863	27606000000	146	2.42843	0.161348	-0.698151	-0.330082	29.5966	29.4557	29.7866	30.3739	30.1838	30.3758
P62195	PSMC5		2.35664	-0.698091	1.62236	sp|P62195|PRS8_HUMAN	sp|P62195|PRS8_HUMAN	Color2 [DarkGray]	1	4							19	19	18	53	53	50	45626	0	12587	24899000000	112	2.35664	0.161382	-0.698091	-0.329227	29.39	29.1662	28.9757	29.8739	29.8982	29.8541
P78347	GTF2I		4.99212	-0.694095	1.61787	sp|P78347|GTF2I_HUMAN;sp|Q86UP8|GTD2A_HUMAN;sp|Q6EKJ0|GTD2B_HUMAN	sp|P78347|GTF2I_HUMAN	Color2 [DarkGray]	1	4							35	35	35	486	486	486	11242	0	19732	66102000000	316	4.99212	0.154408	-0.694095	-0.342745	31.46	31.4384	31.4507	32.1842	32.1471	32.1001
P43686	PSMC4		4.28166	-0.691649	1.61513	sp|P43686|PRS6B_HUMAN	sp|P43686|PRS6B_HUMAN	Color2 [DarkGray]	1	4							21	21	21	744	744	744	47366	0	13794	35424000000	198	4.28166	0.153911	-0.691649	-0.339416	29.7757	29.8428	29.8846	30.5468	30.5462	30.485
O43913	ORC5		2.70478	-0.691018	1.61442	sp|O43913|ORC5_HUMAN	sp|O43913|ORC5_HUMAN	Color2 [DarkGray]	1	4							7	7	7	191	191	191	50282	0	33746	6219200000	36	2.70478	0.161319	-0.691018	-0.329685	27.9437	28.0644	28.018	28.5217	28.7749	28.8025
Q7KZ85	SUPT6H		0.387034	-0.6903	1.61362	sp|Q7KZ85|SPT6H_HUMAN	sp|Q7KZ85|SPT6H_HUMAN	Color2 [DarkGray]	1	4							7	7	7	57	57	57	19907	0	18654	2526900000	12	0.387034	0.255547	-0.6903	-0.250902	24.8929	27.155	27.1064	27.223	26.9176	27.0846
Q13427	PPIG		1.84077	-0.689884	1.61315	sp|Q13427|PPIG_HUMAN	sp|Q13427|PPIG_HUMAN	Color2 [DarkGray]	1	4							8	8	8	126	126	126	88616	0	4063	5473900000	27	1.84077	0.174583	-0.689884	-0.318386	27.2711	27.0344	26.7469	27.8377	27.6849	27.5995
O00303	EIF3F		1.45404	-0.689536	1.61277	sp|O00303|EIF3F_HUMAN	sp|O00303|EIF3F_HUMAN	Color2 [DarkGray]	1	4							11	11	11	501	501	501	37563	0	53065	15161000000	98	1.45404	0.182775	-0.689536	-0.31057	28.5611	29.2457	28.6313	29.5356	29.5386	29.4326
Q9P016	THYN1		2.51117	-0.68771	1.61073	sp|Q9P016|THYN1_HUMAN	sp|Q9P016|THYN1_HUMAN	Color2 [DarkGray]	1	4							9	9	9	40	40	40	25697	0	22412	7245400000	40	2.51117	0.163675	-0.68771	-0.326292	27.9857	27.8344	27.9187	28.7956	28.4806	28.5257
Q9BTV4	TMEM43		0.288238	-0.684791	1.60747	sp|Q9BTV4|TMM43_HUMAN	sp|Q9BTV4|TMM43_HUMAN	Color2 [DarkGray]	1	4							7	7	7	268	268	268	44875	0	19269	2467100000	10	0.288238	0.283662	-0.684791	-0.231369	26.7152	26.5471	23.7593	26.2841	26.342	26.4498
Q8NCD3	HJURP		1.93436	-0.684573	1.60723	sp|Q8NCD3|HJURP_HUMAN	sp|Q8NCD3|HJURP_HUMAN	Color2 [DarkGray]	1	4							7	7	7	12	12	12	83538	0	11566	2838400000	12	1.93436	0.17516	-0.684573	-0.317615	27.4503	27.4495	27.908	28.2377	28.2874	28.3364
Q96DI7	SNRNP40		3.69407	-0.681346	1.60364	sp|Q96DI7|SNR40_HUMAN	sp|Q96DI7|SNR40_HUMAN	Color2 [DarkGray]	1	4							14	14	14	591	591	591	3931	0	68771	27945000000	108	3.69407	0.159793	-0.681346	-0.331971	29.7215	29.8439	29.8036	30.4603	30.5417	30.411
Q8N5C6	SRBD1		1.15556	-0.679473	1.60155	sp|Q8N5C6|SRBD1_HUMAN	sp|Q8N5C6|SRBD1_HUMAN	Color2 [DarkGray]	1	4							13	13	13	179	179	179	11177	0	42985	6738700000	43	1.15556	0.195497	-0.679473	-0.298471	29.174	28.3376	29.0721	29.6923	29.4025	29.5274
Q14562	DHX8		2.11838	-0.679202	1.60125	sp|Q14562|DHX8_HUMAN	sp|Q14562|DHX8_HUMAN	Color2 [DarkGray]	1	4							7	6	6	88	8	8	13931	0	25593	1468900000	14	2.11838	0.174795	-0.679202	-0.317909	26.3179	26.2261	26.3352	26.7853	27.2277	26.9038
O75475	PSIP1		4.75155	-0.677117	1.59894	sp|O75475|PSIP1_HUMAN;sp|P51858|HDGF_HUMAN	sp|O75475|PSIP1_HUMAN	Color2 [DarkGray]	1	4							17	17	16	413	413	398	60103	0	19494	28609000000	130	4.75155	0.158974	-0.677117	-0.333859	29.7488	29.7485	29.7822	30.438	30.4812	30.3917
P46778	RPL21		4.25426	-0.675554	1.59721	sp|P46778|RL21_HUMAN	sp|P46778|RL21_HUMAN	Color2 [DarkGray]	1	4							9	9	9	388	388	388	18565	0	37875	78424000000	93	4.25426	0.160038	-0.675554	-0.331564	31.6251	31.7361	31.6418	32.3422	32.3186	32.3689
Q15369	ELOC		1.66748	-0.67527	1.5969	sp|Q15369|ELOC_HUMAN	sp|Q15369|ELOC_HUMAN	Color2 [DarkGray]	1	4							4	4	4	491	491	491	12473	0	75368	6875400000	23	1.66748	0.184248	-0.67527	-0.309147	26.8823	27.3734	26.826	27.7927	27.729	27.5859
O75494	SRSF10		3.58031	-0.673051	1.59444	sp|O75494|SRS10_HUMAN;sp|Q8WXF0|SRS12_HUMAN	sp|O75494|SRS10_HUMAN	Color2 [DarkGray]	1	4							7	7	7	263	263	263	313	0	28174	20928000000	56	3.58031	0.162647	-0.673051	-0.32746	28.8597	28.7286	28.9118	29.5003	29.5257	29.4934
Q9BSD7	NTPCR		0.294232	-0.672941	1.59432	sp|Q9BSD7|NTPCR_HUMAN	sp|Q9BSD7|NTPCR_HUMAN	Color2 [DarkGray]	1	4							5	5	5	347	347	347	20713	0	1964	2137700000	15	0.294232	0.284587	-0.672941	-0.229943	26.7028	26.6425	23.8962	26.3787	26.379	26.5027
Q8WUM4	PDCD6IP		3.10466	-0.664684	1.58522	sp|Q8WUM4|PDC6I_HUMAN	sp|Q8WUM4|PDC6I_HUMAN	Color2 [DarkGray]	1	4							37	37	37	601	601	601	96022	0	25846	41641000000	173	3.10466	0.171341	-0.664684	-0.320716	29.6446	29.4268	29.64	30.223	30.2541	30.2285
Q96T58	SPEN		0.50514	-0.664106	1.58459	sp|Q96T58|MINT_HUMAN	sp|Q96T58|MINT_HUMAN	Color2 [DarkGray]	1	4							3	3	3	15	15	15	40224	4065	57059	322580000	3	0.50514	0.247925	-0.664106	-0.257891	24.5526	24.3201	24.4761	24.5639	26.2556	24.5216
Q96SY0	INTS14		2.00747	-0.663857	1.58431	sp|Q96SY0|VWA9_HUMAN	sp|Q96SY0|VWA9_HUMAN	Color2 [DarkGray]	1	4							5	5	5	149	149	149	5747	0	13538	1620400000	15	2.00747	0.183904	-0.663857	-0.30971	26.1172	26.3994	26.0205	26.6744	26.9684	26.8859
Q96IJ6	GMPPA		0.308099	-0.663682	1.58412	sp|Q96IJ6|GMPPA_HUMAN	sp|Q96IJ6|GMPPA_HUMAN	Color2 [DarkGray]	1	4							3	3	3	107	107	107	46291	0	11373	1054400000	5	0.308099	0.28459	-0.663682	-0.23058	24.9948	23.4518	26.4877	25.7026	25.5276	25.6953
Q29RF7	PDS5A		5.55714	-0.662449	1.58277	sp|Q29RF7|PDS5A_HUMAN	sp|Q29RF7|PDS5A_HUMAN	Color2 [DarkGray]	1	4							59	59	55	53	53	503	15083	0	32331	86030000000	424	5.55714	0.162229	-0.662449	-0.328385	32.3446	32.3004	32.3446	32.9832	33.0104	32.9833
P62910	RPL32		4.62521	-0.662284	1.58259	sp|P62910|RL32_HUMAN	sp|P62910|RL32_HUMAN	Color2 [DarkGray]	1	4							11	11	11	541	541	541	1586	0	45344	71473000000	128	4.62521	0.163893	-0.662284	-0.326309	31.8311	31.8312	31.8209	32.4357	32.4976	32.5367
P53602	MVD		0.836341	-0.661442	1.58166	sp|P53602|MVD1_HUMAN	sp|P53602|MVD1_HUMAN	Color2 [DarkGray]	1	4							8	8	8	308	308	308	43404	0	3731	3597200000	16	0.836341	0.217485	-0.661442	-0.279455	26.11	27.2255	27.1161	27.5226	27.3008	27.6125
Q15008	PSMD6		2.94947	-0.660189	1.58029	sp|Q15008|PSMD6_HUMAN	sp|Q15008|PSMD6_HUMAN	Color2 [DarkGray]	1	4							20	20	20	566	566	566	45531	0	13573	29401000000	144	2.94947	0.174933	-0.660189	-0.317545	29.8297	29.7299	29.7734	30.3208	30.5736	30.4192
P11387	TOP1		4.94254	-0.658295	1.57822	sp|P11387|TOP1_HUMAN;sp|Q969P6|TOP1M_HUMAN	sp|P11387|TOP1_HUMAN	Color2 [DarkGray]	1	4							34	34	34	455	455	455	90725	0	32331	300880000000	543	4.94254	0.165147	-0.658295	-0.325163	33.9438	34.003	33.9557	34.6493	34.5939	34.6342
Q5T3I0	GPATCH4		3.72547	-0.657051	1.57686	sp|Q5T3I0|GPTC4_HUMAN	sp|Q5T3I0|GPTC4_HUMAN	Color2 [DarkGray]	1	4							15	15	15	379	379	379	50381	0	11648	29477000000	100	3.72547	0.171469	-0.657051	-0.32057	30.9917	31.1529	31.0684	31.7007	31.7599	31.7234
P47813	EIF1AX		3.3119	-0.65277	1.57218	sp|P47813|IF1AX_HUMAN;sp|O14602|IF1AY_HUMAN	sp|P47813|IF1AX_HUMAN;sp|O14602|IF1AY_HUMAN	Color2 [DarkGray]	1	4							5	5	5	347	347	347	1646	0	20693	8332700000	53	3.3119	0.177102	-0.65277	-0.316428	27.8391	27.7589	27.6812	28.4668	28.3268	28.444
P62316	SNRPD2		4.27615	-0.650702	1.56993	sp|P62316|SMD2_HUMAN	sp|P62316|SMD2_HUMAN	Color2 [DarkGray]	1	4							7	7	7	619	619	619	13527	0	31855	26948000000	56	4.27615	0.173063	-0.650702	-0.319654	29.6757	29.6454	29.7301	30.3066	30.3111	30.3856
P35520	CBS		1.83048	-0.647221	1.56615	sp|P35520|CBS_HUMAN;sp|P0DN79|CBSL_HUMAN	sp|P35520|CBS_HUMAN;sp|P0DN79|CBSL_HUMAN	Color2 [DarkGray]	1	4							19	19	19	592	592	592	60586	0	14833	24566000000	116	1.83048	0.194485	-0.647221	-0.299971	28.5417	28.6689	28.1949	29.0362	29.2534	29.0576
P06493	CDK1		4.62427	-0.646322	1.56517	sp|P06493|CDK1_HUMAN	sp|P06493|CDK1_HUMAN	Color2 [DarkGray]	1	4							17	17	16	714	714	677	34095	0	15436	62277000000	274	4.62427	0.174561	-0.646322	-0.318554	31.4507	31.4184	31.4337	32.0757	32.1302	32.0357
P18669	PGAM1		0.5632	-0.644678	1.56339	sp|P18669|PGAM1_HUMAN;sp|Q8N0Y7|PGAM4_HUMAN;sp|P15259|PGAM2_HUMAN	sp|P18669|PGAM1_HUMAN	Color2 [DarkGray]	1	4							11	11	11	65	65	65	28804	0	11081	16769000000	69	0.5632	0.249288	-0.644678	-0.257028	25.1767	23.4342	24.4957	25.0737	24.9539	25.013
Q03426	MVK		1.47789	-0.644594	1.5633	sp|Q03426|KIME_HUMAN	sp|Q03426|KIME_HUMAN	Color2 [DarkGray]	1	4							3	3	3	134	134	134	4245	0	10526	696650000	9	1.47789	0.203055	-0.644594	-0.292707	25.1768	25.1949	24.6071	25.5207	25.6698	25.7221
Q9UNM6	PSMD13		4.08558	-0.642622	1.56116	sp|Q9UNM6|PSD13_HUMAN	sp|Q9UNM6|PSD13_HUMAN	Color2 [DarkGray]	1	4							17	17	17	617	617	617	42945	0	11371	30596000000	153	4.08558	0.17937	-0.642622	-0.315114	29.7746	29.7068	29.6943	30.4266	30.3249	30.352
P68871	HBB		0.938984	-0.638868	1.55711	CON__Q3SX09;sp|P68871|HBB_HUMAN;sp|P02042|HBD_HUMAN	CON__Q3SX09	Color2 [DarkGray]	1	4				+			12	11	8	612	562	438	2206	0	58625	30441000000	57	0.938984	0.222082	-0.638868	-0.275589	28.3847	27.5029	28.4429	28.5666	28.804	28.8765
P14866	HNRNPL		6.76417	-0.638755	1.55698	sp|P14866|HNRPL_HUMAN	sp|P14866|HNRPL_HUMAN	Color2 [DarkGray]	1	4							24	24	23	694	694	683	64132	0	32331	261400000000	664	6.76417	0.175022	-0.638755	-0.318055	32.7556	32.7668	32.7432	33.3873	33.3914	33.4032
Q6SPF0	SAMD1		0.47701	-0.638643	1.55686	sp|Q6SPF0|SAMD1_HUMAN	sp|Q6SPF0|SAMD1_HUMAN	Color2 [DarkGray]	1	4							3	3	3	164	164	164	56051	0	10665	701970000	13	0.47701	0.263546	-0.638643	-0.247436	25.3032	24.4738	25.7451	25.9088	24.997	26.5323
Q9HCS7	XAB2		3.00687	-0.638586	1.5568	sp|Q9HCS7|SYF1_HUMAN	sp|Q9HCS7|SYF1_HUMAN	Color2 [DarkGray]	1	4							13	13	13	209	209	209	10001	0	4024	4036700000	26	3.00687	0.185876	-0.638586	-0.307922	27.5795	27.6943	27.798	28.4057	28.2864	28.2954
Q9UBU8	MORF4L1		1.23981	-0.636915	1.555	sp|Q9UBU8|MO4L1_HUMAN;sp|Q15014|MO4L2_HUMAN	sp|Q9UBU8|MO4L1_HUMAN	Color2 [DarkGray]	1	4							6	6	6	282	282	282	41473	0	2408	3251700000	16	1.23981	0.210144	-0.636915	-0.28418	27.5611	26.7493	27.1261	27.6714	27.8198	27.8561
Q9NVN8	GNL3L		5.04779	-0.634868	1.5528	sp|Q9NVN8|GNL3L_HUMAN	sp|Q9NVN8|GNL3L_HUMAN	Color2 [DarkGray]	1	4							14	14	14	325	325	325	65572	0	41247	20196000000	46	5.04779	0.18069	-0.634868	-0.313943	30.4196	30.4832	30.4889	31.1009	31.0975	31.098
P09429	HMGB1		3.20879	-0.631894	1.5496	sp|P09429|HMGB1_HUMAN;sp|B2RPK0|HGB1A_HUMAN	sp|P09429|HMGB1_HUMAN	Color2 [DarkGray]	1	4							8	7	7	353	298	298	24893	0	85954	54477000000	102	3.20879	0.188126	-0.631894	-0.306036	30.7106	30.6877	30.8567	31.3148	31.4432	31.3927
Q13263	TRIM28		5.19016	-0.630006	1.54757	sp|Q13263|TIF1B_HUMAN	sp|Q13263|TIF1B_HUMAN	Color2 [DarkGray]	1	4							30	30	30	593	593	593	88549	0	32331	199890000000	436	5.19016	0.181333	-0.630006	-0.311834	32.5059	32.5591	32.5556	33.1882	33.1718	33.1506
Q8N201	INTS1		1.84901	-0.629636	1.54717	sp|Q8N201|INT1_HUMAN	sp|Q8N201|INT1_HUMAN	Color2 [DarkGray]	1	4							16	16	16	133	133	133	24429	0	45193	4455800000	76	1.84901	0.202905	-0.629636	-0.292664	27.6464	27.5568	27.902	28.5247	28.1417	28.3277
O94901	SUN1		0.354251	-0.629505	1.54703	sp|O94901|SUN1_HUMAN	sp|O94901|SUN1_HUMAN	Color2 [DarkGray]	1	4							8	8	8	145	145	145	90063	0	24261	3634400000	18	0.354251	0.284299	-0.629505	-0.229826	24.962	27.1668	27.1168	27.01	27.2925	26.8316
P21964	COMT		3.01964	-0.627988	1.54541	sp|P21964|COMT_HUMAN	sp|P21964|COMT_HUMAN	Color2 [DarkGray]	1	4							12	12	12	535	535	535	30037	0	12008	61967000000	145	3.01964	0.192365	-0.627988	-0.303071	29.8892	30.0908	29.9805	30.5306	30.6486	30.6654
Q96T60	PNKP		2.77801	-0.624206	1.54136	sp|Q96T60|PNKP_HUMAN	sp|Q96T60|PNKP_HUMAN	Color2 [DarkGray]	1	4							17	17	17	489	489	489	57076	0	77297	14873000000	99	2.77801	0.194438	-0.624206	-0.299679	29.7193	29.5021	29.6128	30.33	30.2348	30.1421
Q9NP64	ZCCHC17		3.47065	-0.619092	1.53591	sp|Q9NP64|NO40_HUMAN	sp|Q9NP64|NO40_HUMAN	Color2 [DarkGray]	1	4							4	4	4	195	195	195	27569	0	14728	3355600000	25	3.47065	0.19403	-0.619092	-0.301359	27.5433	27.6185	27.6407	28.2094	28.3037	28.1467
Q09161	NCBP1		5.41184	-0.617071	1.53376	sp|Q09161|NCBP1_HUMAN	sp|Q09161|NCBP1_HUMAN	Color2 [DarkGray]	1	4							30	30	30	586	586	586	91838	0	26656	63979000000	331	5.41184	0.188191	-0.617071	-0.305857	30.9351	30.9623	30.9459	31.5566	31.5429	31.5951
Q9HB71	CACYBP		5.05721	-0.614893	1.53144	sp|Q9HB71|CYBP_HUMAN	sp|Q9HB71|CYBP_HUMAN	Color2 [DarkGray]	1	4							13	13	13	654	654	654	2621	0	27184	71958000000	153	5.05721	0.190767	-0.614893	-0.304188	31.1609	31.133	31.1541	31.7578	31.7337	31.8011
O43592	XPOT		0.876436	-0.61003	1.52629	sp|O43592|XPOT_HUMAN	sp|O43592|XPOT_HUMAN	Color2 [DarkGray]	1	4							24	24	24	376	376	376	10996	0	89245	12015000000	46	0.876436	0.240904	-0.61003	-0.262483	25.8999	26.0327	26.7326	26.5014	27.1787	26.8152
P37268	FDFT1		0.337543	-0.60998	1.52624	sp|P37268|FDFT_HUMAN	sp|P37268|FDFT_HUMAN	Color2 [DarkGray]	1	4							6	6	6	206	206	206	48115	0	33167	3167900000	26	0.337543	0.29933	-0.60998	-0.222101	27.1928	27.3144	25.1011	27.4885	27.1625	26.7872
P55795	HNRNPH2		2.24568	-0.60938	1.5256	sp|P55795|HNRH2_HUMAN	sp|P55795|HNRH2_HUMAN	Color2 [DarkGray]	1	4							12	7	7	399	256	256	49263	0	52841	16266000000	74	2.24568	0.206887	-0.60938	-0.288426	28.8384	29.1295	28.9112	29.71	29.5167	29.4806
Q15424	SAFB		1.86326	-0.609297	1.52552	sp|Q15424|SAFB1_HUMAN	sp|Q15424|SAFB1_HUMAN	Color2 [DarkGray]	1	4							11	11	6	167	167	77	10264	0	79546	12752000000	49	1.86326	0.209498	-0.609297	-0.284043	29.0094	28.5763	28.9846	29.3933	29.4964	29.5084
O95104	SCAF4		3.07955	-0.608815	1.52501	sp|O95104|SFR15_HUMAN	sp|O95104|SFR15_HUMAN	Color2 [DarkGray]	1	4							9	9	6	129	129	106	12587	0	45522	6720400000	65	3.07955	0.200166	-0.608815	-0.294482	27.8754	27.9234	28.0411	28.6461	28.5246	28.4957
Q9NVI1	FANCI		3.58259	-0.605384	1.52138	sp|Q9NVI1|FANCI_HUMAN	sp|Q9NVI1|FANCI_HUMAN	Color2 [DarkGray]	1	4							43	43	43	453	453	453	14932	0	20124	28990000000	257	3.58259	0.199226	-0.605384	-0.295347	30.8303	30.8251	30.7509	31.3226	31.457	31.4429
Q9UKF6	CPSF3		2.19542	-0.605291	1.52129	sp|Q9UKF6|CPSF3_HUMAN	sp|Q9UKF6|CPSF3_HUMAN	Color2 [DarkGray]	1	4							16	16	16	402	402	402	77485	0	12507	17705000000	90	2.19542	0.207267	-0.605291	-0.286095	29.0778	29.0852	29.3405	29.9248	29.674	29.7205
O75083	WDR1		2.25555	-0.603525	1.51942	sp|O75083|WDR1_HUMAN	sp|O75083|WDR1_HUMAN	Color2 [DarkGray]	1	4							19	19	19	553	553	553	66193	0	14017	34375000000	97	2.25555	0.207438	-0.603525	-0.285897	29.4098	29.6799	29.648	30.0642	30.3101	30.1739
O94776	MTA2		4.70149	-0.602521	1.51837	sp|O94776|MTA2_HUMAN	sp|O94776|MTA2_HUMAN	Color2 [DarkGray]	1	4							22	22	19	38	38	335	75022	0	93247	29419000000	127	4.70149	0.196285	-0.602521	-0.297426	30.0877	30.153	30.1711	30.7354	30.7346	30.7493
P09661	SNRPA1		3.32611	-0.601283	1.51706	sp|P09661|RU2A_HUMAN	sp|P09661|RU2A_HUMAN	Color2 [DarkGray]	1	4							14	14	14	604	604	604	28415	0	13519	28322000000	109	3.32611	0.203267	-0.601283	-0.292242	30.2327	30.1268	30.261	30.8404	30.7278	30.8562
Q9NW64	RBM22		0.542187	-0.594773	1.51023	sp|Q9NW64|RBM22_HUMAN	sp|Q9NW64|RBM22_HUMAN	Color2 [DarkGray]	1	4							4	4	4	98	98	98	46895	0	12588	2882100000	16	0.542187	0.273583	-0.594773	-0.239387	25.1062	26.6388	26.2301	26.2756	26.7878	26.6959
P62241	RPS8		5.41459	-0.594607	1.51006	sp|P62241|RS8_HUMAN	sp|P62241|RS8_HUMAN	Color2 [DarkGray]	1	4							12	12	12	558	558	558	24205	0	99253	174290000000	193	5.41459	0.199535	-0.594607	-0.29482	33.378	33.3762	33.346	33.9843	33.9614	33.9383
P60228	EIF3E		3.16496	-0.591454	1.50676	sp|P60228|EIF3E_HUMAN	sp|P60228|EIF3E_HUMAN	Color2 [DarkGray]	1	4							15	15	15	407	407	407	5222	0	85413	18397000000	98	3.16496	0.207249	-0.591454	-0.286803	29.1028	28.9855	29.0094	29.6267	29.7108	29.5345
O96019	ACTL6A		3.39382	-0.591332	1.50664	sp|O96019|ACL6A_HUMAN;sp|O94805|ACL6B_HUMAN	sp|O96019|ACL6A_HUMAN	Color2 [DarkGray]	1	4							11	11	11	415	415	415	4746	0	84119	15047000000	93	3.39382	0.206877	-0.591332	-0.28785	29.081	28.9838	29.1047	29.6579	29.5745	29.7112
P42766	RPL35		3.79963	-0.591047	1.50634	sp|P42766|RL35_HUMAN	sp|P42766|RL35_HUMAN	Color2 [DarkGray]	1	4							3	3	3	26	26	26	14551	0	18993	66770000000	56	3.79963	0.206262	-0.591047	-0.289339	31.6212	31.6165	31.5857	32.2063	32.2663	32.1239
Q5VTL8	PRPF38B		5.07995	-0.587206	1.50233	sp|Q5VTL8|PR38B_HUMAN	sp|Q5VTL8|PR38B_HUMAN	Color2 [DarkGray]	1	4							7	7	7	165	165	165	64467	0	26663	5173800000	29	5.07995	0.204844	-0.587206	-0.290669	26.9765	26.9683	26.9837	27.5563	27.5333	27.6004
P22061	PCMT1		2.15252	-0.586068	1.50115	sp|P22061|PIMT_HUMAN	sp|P22061|PIMT_HUMAN	Color2 [DarkGray]	1	4							11	11	11	643	643	643	24636	0	11614	20118000000	62	2.15252	0.220629	-0.586068	-0.277078	28.2333	27.8815	28.2097	28.6582	28.7247	28.6998
P40429	RPL13A		3.6367	-0.586043	1.50112	sp|P40429|RL13A_HUMAN;sp|Q6NVV1|R13P3_HUMAN	sp|P40429|RL13A_HUMAN	Color2 [DarkGray]	1	4							10	10	10	419	419	419	23577	0	29224	90458000000	148	3.6367	0.207209	-0.586043	-0.286344	32.2457	32.3383	32.24	32.8721	32.7969	32.9132
Q8IX12	CCAR1		2.94568	-0.58263	1.49758	sp|Q8IX12|CCAR1_HUMAN	sp|Q8IX12|CCAR1_HUMAN	Color2 [DarkGray]	1	4							21	21	21	263	263	263	13282	0	10729	19790000000	104	2.94568	0.213786	-0.58263	-0.281475	29.6194	29.5082	29.462	30.2073	30.102	30.028
O43242	PSMD3		5.11447	-0.578868	1.49368	sp|O43242|PSMD3_HUMAN	sp|O43242|PSMD3_HUMAN	Color2 [DarkGray]	1	4							25	25	25	521	521	521	60977	0	15074	42938000000	177	5.11447	0.207004	-0.578868	-0.286638	30.4667	30.4281	30.4797	31.0282	31.0605	31.0224
Q8NFH4	NUP37		1.32376	-0.57506	1.48974	sp|Q8NFH4|NUP37_HUMAN	sp|Q8NFH4|NUP37_HUMAN	Color2 [DarkGray]	1	4							8	8	8	359	359	359	36707	0	33239	3736000000	21	1.32376	0.243361	-0.57506	-0.260992	26.3723	26.0654	26.5603	26.6678	27.1637	26.8918
Q13200	PSMD2		3.76721	-0.569743	1.48426	sp|Q13200|PSMD2_HUMAN	sp|Q13200|PSMD2_HUMAN	Color2 [DarkGray]	1	4							35	35	35	55	55	55	1002	0	27346	89656000000	419	3.76721	0.21763	-0.569743	-0.279012	31.5657	31.4769	31.4998	32.1461	32.0689	32.0366
Q15181	PPA1		1.40377	-0.568527	1.48301	sp|Q15181|IPYR_HUMAN	sp|Q15181|IPYR_HUMAN	Color2 [DarkGray]	1	4							8	8	8	422	422	422	3266	0	42047	8744300000	36	1.40377	0.244788	-0.568527	-0.25975	27.9733	27.3534	27.7664	28.2267	28.3639	28.208
P00558	PGK1		2.54363	-0.567952	1.48242	sp|P00558|PGK1_HUMAN;sp|P07205|PGK2_HUMAN	sp|P00558|PGK1_HUMAN	Color2 [DarkGray]	1	4							18	18	18	578	578	578	44614	0	80042	26792000000	78	2.54363	0.225187	-0.567952	-0.272121	29.2457	29.2396	29.1143	29.8208	29.6181	29.8644
P51948	MNAT1		3.49223	-0.566879	1.48132	sp|P51948|MAT1_HUMAN	sp|P51948|MAT1_HUMAN	Color2 [DarkGray]	1	4							8	8	8	43	43	43	35823	0	27525	3589000000	24	3.49223	0.221413	-0.566879	-0.276645	27.8582	27.8388	27.8615	28.3524	28.5141	28.3926
Q8IWX8	CHERP		1.50994	-0.565997	1.48041	sp|Q8IWX8|CHERP_HUMAN	sp|Q8IWX8|CHERP_HUMAN	Color2 [DarkGray]	1	4							16	16	16	263	263	263	1037	0	64399	17260000000	67	1.50994	0.243823	-0.565997	-0.260432	28.9724	28.8895	28.4377	29.4054	29.3538	29.2384
P78332	RBM6		0.408447	-0.565873	1.48028	sp|P78332|RBM6_HUMAN	sp|P78332|RBM6_HUMAN	Color2 [DarkGray]	1	4							4	3	3	56	49	49	12864	0	12068	1308100000	13	0.408447	0.302916	-0.565873	-0.218644	26.4799	24.6417	26.2517	26.1511	26.5039	26.4158
Q9UBT2	UBA2		2.65772	-0.564419	1.47879	sp|Q9UBT2|SAE2_HUMAN	sp|Q9UBT2|SAE2_HUMAN	Color2 [DarkGray]	1	4							24	24	24	497	497	497	71223	0	23002	38151000000	173	2.65772	0.227376	-0.564419	-0.271264	29.2027	29.4739	29.3355	29.9144	29.8634	29.9276
Q8N1G4	LRRC47		2.12407	-0.564294	1.47866	sp|Q8N1G4|LRC47_HUMAN	sp|Q8N1G4|LRC47_HUMAN	Color2 [DarkGray]	1	4							14	14	14	345	345	345	63472	0	73068	18920000000	67	2.12407	0.233545	-0.564294	-0.267063	28.6724	28.6735	28.8294	29.2888	29.1162	29.4633
P31942	HNRNPH3		5.13765	-0.561904	1.47622	sp|P31942|HNRH3_HUMAN	sp|P31942|HNRH3_HUMAN	Color2 [DarkGray]	1	4							13	12	12	526	503	503	36926	0	2085	125150000000	240	5.13765	0.218681	-0.561904	-0.278351	31.4305	31.431	31.4586	31.974	32.0017	32.0301
P50613	CDK7		2.66791	-0.560846	1.47513	sp|P50613|CDK7_HUMAN	sp|P50613|CDK7_HUMAN	Color2 [DarkGray]	1	4							7	7	7	277	277	277	39038	0	19113	7174000000	30	2.66791	0.230054	-0.560846	-0.269678	29.0871	28.8787	28.9132	29.5782	29.5555	29.4278
O00487	PSMD14		3.33571	-0.560535	1.47482	sp|O00487|PSDE_HUMAN	sp|O00487|PSDE_HUMAN	Color2 [DarkGray]	1	4							9	9	9	552	552	552	34577	0	82737	17475000000	92	3.33571	0.223959	-0.560535	-0.272995	28.9748	29.1152	29.1486	29.6385	29.6401	29.6416
P60891	PRPS1		0.915337	-0.560124	1.4744	sp|P60891|PRPS1_HUMAN;sp|P21108|PRPS3_HUMAN	sp|P60891|PRPS1_HUMAN	Color2 [DarkGray]	1	4							11	11	5	45	45	198	34834	0	45961	12345000000	45	0.915337	0.267214	-0.560124	-0.245051	27.8723	27.6308	27.0201	27.8759	28.0075	28.3201
P15927	RPA2		3.26896	-0.557829	1.47205	sp|P15927|RFA2_HUMAN	sp|P15927|RFA2_HUMAN	Color2 [DarkGray]	1	4							8	8	8	53	53	53	29247	0	65656	19470000000	80	3.26896	0.227118	-0.557829	-0.271428	29.0918	29.2121	29.0619	29.6886	29.6229	29.7278
Q9UFC0	LRWD1		3.23745	-0.553698	1.46784	sp|Q9UFC0|LRWD1_HUMAN	sp|Q9UFC0|LRWD1_HUMAN	Color2 [DarkGray]	1	4							12	12	12	301	301	301	7086	0	50392	10561000000	60	3.23745	0.230529	-0.553698	-0.269336	29.5474	29.6835	29.6011	30.0957	30.1655	30.2319
Q96SB4	SRPK1		0.993003	-0.548112	1.46217	sp|Q96SB4|SRPK1_HUMAN;sp|Q9UPE1|SRPK3_HUMAN	sp|Q96SB4|SRPK1_HUMAN	Color2 [DarkGray]	1	4							11	11	9	234	234	202	74324	0	43709	7366400000	53	0.993003	0.269073	-0.548112	-0.242652	28.0359	28.0315	27.8415	28.0235	28.6907	28.839
P30041	PRDX6		2.62065	-0.547722	1.46178	sp|P30041|PRDX6_HUMAN	sp|P30041|PRDX6_HUMAN	Color2 [DarkGray]	1	4							14	14	14	71	71	71	25035	0	63224	32564000000	88	2.62065	0.239697	-0.547722	-0.263313	29.7691	29.5165	29.6203	30.202	30.1199	30.2272
Q9NW82	WDR70		2.4781	-0.547671	1.46172	sp|Q9NW82|WDR70_HUMAN	sp|Q9NW82|WDR70_HUMAN	Color2 [DarkGray]	1	4							8	8	8	15	15	15	732	0	19397	6614600000	33	2.4781	0.240841	-0.547671	-0.262355	28.0161	27.957	28.1181	28.6763	28.6243	28.4336
Q7LBC6	KDM3B		1.64075	-0.547467	1.46152	sp|Q7LBC6|KDM3B_HUMAN	sp|Q7LBC6|KDM3B_HUMAN	Color2 [DarkGray]	1	4							11	11	10	114	114	107	19158	0	30761	5658300000	34	1.64075	0.251538	-0.547467	-0.254363	28.3106	28.1809	28.6509	28.8203	29.0262	28.9383
Q14966	ZNF638		1.75099	-0.542491	1.45649	sp|Q14966|ZN638_HUMAN	sp|Q14966|ZN638_HUMAN	Color2 [DarkGray]	1	4							21	21	21	164	164	164	22062	0	59029	9793600000	56	1.75099	0.252396	-0.542491	-0.25355	28.3547	28.3745	28.6175	29.1186	29.0856	28.7701
P53004	BLVRA		1.60294	-0.535725	1.44967	sp|P53004|BIEA_HUMAN	sp|P53004|BIEA_HUMAN	Color2 [DarkGray]	1	4							10	10	10	446	446	446	33428	0	67093	9996200000	53	1.60294	0.261167	-0.535725	-0.248808	27.2989	27.4213	27.4272	27.8428	28.2026	27.7091
O43929	ORC4		3.00371	-0.535399	1.44934	sp|O43929|ORC4_HUMAN;CON__Q2YDI2;sp|Q96NJ5|KLH32_HUMAN	sp|O43929|ORC4_HUMAN	Color2 [DarkGray]	1	4							16	16	16	541	541	541	50377	0	63169	10603000000	94	3.00371	0.24465	-0.535399	-0.259645	28.9804	29.1178	29.1185	29.5831	29.6889	29.5508
P26373	RPL13		2.69199	-0.532261	1.44619	sp|P26373|RL13_HUMAN	sp|P26373|RL13_HUMAN	Color2 [DarkGray]	1	4							8	8	8	351	351	351	24261	0	48272	193030000000	144	2.69199	0.249263	-0.532261	-0.256571	33.2902	33.2412	33.1263	33.8532	33.7432	33.658
P26368	U2AF2		2.61759	-0.531998	1.44593	sp|P26368|U2AF2_HUMAN	sp|P26368|U2AF2_HUMAN	Color2 [DarkGray]	1	4							11	11	11	465	465	465	535	0	125	68767000000	199	2.61759	0.249827	-0.531998	-0.256019	31.1422	31.3568	31.1609	31.6937	31.7417	31.8205
P15311	EZR		2.82385	-0.530677	1.44461	sp|P15311|EZRI_HUMAN	sp|P15311|EZRI_HUMAN	Color2 [DarkGray]	1	4							19	19	10	302	302	195	69412	0	60944	19635000000	115	2.82385	0.248989	-0.530677	-0.256545	29.6165	29.6777	29.4817	30.1825	30.1296	30.0558
Q96QU8	XPO6		0.898169	-0.523759	1.4377	sp|Q96QU8|XPO6_HUMAN	sp|Q96QU8|XPO6_HUMAN	Color2 [DarkGray]	1	4							5	5	5	7	7	7	12888	0	27247	651100000	13	0.898169	0.284264	-0.523759	-0.230531	25.2263	24.3651	25.1239	25.4318	25.4035	25.4512
P49756	RBM25		2.73553	-0.518956	1.43292	sp|P49756|RBM25_HUMAN	sp|P49756|RBM25_HUMAN	Color2 [DarkGray]	1	4							15	15	15	255	255	255	10018	0	90455	20795000000	98	2.73553	0.25647	-0.518956	-0.250613	29.2251	29.1338	29.3522	29.7048	29.7496	29.8135
Q15022	SUZ12		3.20562	-0.515932	1.42992	sp|Q15022|SUZ12_HUMAN	sp|Q15022|SUZ12_HUMAN	Color2 [DarkGray]	1	4							13	13	13	333	333	333	83054	0	7593	10202000000	59	3.20562	0.255213	-0.515932	-0.251309	29.2987	29.2164	29.2298	29.7681	29.682	29.8427
O75436	VPS26A		0.246883	-0.514746	1.42874	sp|O75436|VP26A_HUMAN	sp|O75436|VP26A_HUMAN	Color2 [DarkGray]	1	4							13	13	11	541	541	498	38169	0	67248	7207000000	27	0.246883	0.363022	-0.514746	-0.182225	27.0816	25.0258	27.714	27.4051	27.0525	26.908
P51991	HNRNPA3		3.25683	-0.514679	1.42868	sp|P51991|ROA3_HUMAN	sp|P51991|ROA3_HUMAN	Color2 [DarkGray]	1	4							19	19	19	458	458	458	39594	0	21389	260050000000	373	3.25683	0.255698	-0.514679	-0.250908	32.6424	32.6828	32.7411	33.2884	33.162	33.1598
P48556	PSMD8		2.43646	-0.514565	1.42856	sp|P48556|PSMD8_HUMAN	sp|P48556|PSMD8_HUMAN	Color2 [DarkGray]	1	4							10	10	10	469	469	469	39611	0	63296	15041000000	74	2.43646	0.263902	-0.514565	-0.246865	28.4259	28.6547	28.5832	28.9928	29.0499	29.1647
P51665	PSMD7		2.19683	-0.513916	1.42792	sp|P51665|PSMD7_HUMAN	sp|P51665|PSMD7_HUMAN	Color2 [DarkGray]	1	4							10	10	10	58	58	58	37025	0	77826	23302000000	86	2.19683	0.267214	-0.513916	-0.244939	29.3607	29.477	29.5142	30.1242	29.8267	29.9427
Q9NQC3	RTN4		2.49408	-0.513156	1.42717	sp|Q9NQC3|RTN4_HUMAN	sp|Q9NQC3|RTN4_HUMAN	Color2 [DarkGray]	1	4							6	6	6	107	107	107	12993	0	35437	20605000000	57	2.49408	0.264551	-0.513156	-0.246569	28.9735	28.9967	29.1483	29.4514	29.6588	29.5478
O75792	RNASEH2A		0.579025	-0.511179	1.42521	sp|O75792|RNH2A_HUMAN	sp|O75792|RNH2A_HUMAN	Color2 [DarkGray]	1	4							3	3	3	157	157	157	33395	44072	76926	1018100000	17	0.579025	0.310954	-0.511179	-0.213581	24.9765	25.1497	26.1345	25.7786	26.2457	25.7699
P43243	MATR3		2.79119	-0.50966	1.42371	sp|P43243|MATR3_HUMAN	sp|P43243|MATR3_HUMAN	Color2 [DarkGray]	1	4							30	30	30	463	463	463	94622	0	32331	174490000000	541	2.79119	0.264269	-0.50966	-0.246551	32.4709	32.3111	32.5312	32.9413	32.9266	32.9742
Q9UBD5	ORC3		3.41026	-0.507898	1.42198	sp|Q9UBD5|ORC3_HUMAN	sp|Q9UBD5|ORC3_HUMAN	Color2 [DarkGray]	1	4							13	13	13	28	28	28	82253	0	10127	18823000000	143	3.41026	0.262654	-0.507898	-0.248216	29.9106	29.9625	29.9263	30.3905	30.4049	30.5278
P08579	SNRPB2		1.74155	-0.50664	1.42074	sp|P08579|RU2B_HUMAN	sp|P08579|RU2B_HUMAN	Color2 [DarkGray]	1	4							6	4	4	351	284	284	25486	0	45497	6767400000	44	1.74155	0.275319	-0.50664	-0.237723	28.4442	28.3158	28.0059	28.7322	28.7619	28.7917
Q9Y6G9	DYNC1LI1		0.351666	-0.505525	1.41964	sp|Q9Y6G9|DC1L1_HUMAN	sp|Q9Y6G9|DC1L1_HUMAN	Color2 [DarkGray]	1	4							5	5	5	143	143	143	56578	0	24288	2599800000	13	0.351666	0.339583	-0.505525	-0.19464	24.6258	26.355	26.4679	26.3164	26.2607	26.3882
P41567	EIF1		2.9592	-0.502398	1.41657	sp|P41567|EIF1_HUMAN	sp|P41567|EIF1_HUMAN	Color2 [DarkGray]	1	4							4	4	2	425	425	159	12732	0	35343	1859400000	13	2.9592	0.268424	-0.502398	-0.243906	27.4816	27.4526	27.5494	28.0824	28.0069	27.9015
P49207	RPL34		4.05887	-0.499971	1.41418	sp|P49207|RL34_HUMAN	sp|P49207|RL34_HUMAN	Color2 [DarkGray]	1	4							3	3	3	137	137	137	13293	44444	79165	24141000000	24	4.05887	0.264805	-0.499971	-0.24616	30.5712	30.4797	30.5163	31.0458	30.9915	31.0298
Q15003	NCAPH		1.01828	-0.498847	1.41308	sp|Q15003|CND2_HUMAN	sp|Q15003|CND2_HUMAN	Color2 [DarkGray]	1	4							8	8	8	171	171	171	82562	0	24744	2992600000	16	1.01828	0.296441	-0.498847	-0.223703	26.5222	25.8529	26.468	26.632	26.7904	26.9172
P08243	ASNS		1.0926	-0.497478	1.41174	sp|P08243|ASNS_HUMAN	sp|P08243|ASNS_HUMAN	Color2 [DarkGray]	1	4							20	20	20	439	439	439	64369	0	95279	25671000000	88	1.0926	0.294705	-0.497478	-0.224689	28.6641	28.5682	28.1523	29.1084	29.1005	28.6681
P18621	RPL17		3.21268	-0.496142	1.41044	sp|P18621|RL17_HUMAN	sp|P18621|RL17_HUMAN	Color2 [DarkGray]	1	4							8	8	8	424	424	424	21397	0	66708	116580000000	195	3.21268	0.269406	-0.496142	-0.241934	32.4017	32.4005	32.3875	32.7939	32.924	32.9603
O60762	DPM1		1.5637	-0.494619	1.40895	sp|O60762|DPM1_HUMAN	sp|O60762|DPM1_HUMAN	Color2 [DarkGray]	1	4							4	4	4	25	25	25	29634	0	12978	5077100000	28	1.5637	0.284553	-0.494619	-0.230535	26.5809	26.3268	26.1245	26.7408	26.9514	26.8238
Q15554	TERF2		1.32951	-0.492978	1.40735	sp|Q15554|TERF2_HUMAN	sp|Q15554|TERF2_HUMAN	Color2 [DarkGray]	1	4							8	8	8	253	253	253	59593	0	30084	3908900000	31	1.32951	0.290322	-0.492978	-0.22681	27.3768	27.2188	27.5875	27.6333	28.1023	27.9264
P20585	MSH3		0.858338	-0.491475	1.40588	sp|P20585|MSH3_HUMAN	sp|P20585|MSH3_HUMAN	Color2 [DarkGray]	1	4							5	5	5	84	84	84	12741	0	14744	2818700000	15	0.858338	0.305583	-0.491475	-0.216874	26.8636	26.9864	26.6256	27.3234	27.7363	26.8904
O43390	HNRNPR		5.2108	-0.490121	1.40456	sp|O43390|HNRPR_HUMAN	sp|O43390|HNRPR_HUMAN	Color2 [DarkGray]	1	4							27	27	22	46	46	384	70942	0	30731	277700000000	512	5.2108	0.269194	-0.490121	-0.243161	32.8887	32.9066	32.8706	33.3828	33.3966	33.3568
Q9UKD2	MRTO4		3.67883	-0.489716	1.40417	sp|Q9UKD2|MRT4_HUMAN	sp|Q9UKD2|MRT4_HUMAN	Color2 [DarkGray]	1	4							15	15	15	598	598	598	2756	0	15899	196710000000	347	3.67883	0.272776	-0.489716	-0.24029	33.6471	33.6795	33.697	34.2339	34.1369	34.1219
Q92620	DHX38		2.88665	-0.489537	1.40399	sp|Q92620|PRP16_HUMAN	sp|Q92620|PRP16_HUMAN	Color2 [DarkGray]	1	4							15	15	15	166	166	166	1405	0	57044	8588000000	68	2.88665	0.274894	-0.489537	-0.237538	29.2351	29.1478	29.0594	29.6032	29.6035	29.7043
P12004	PCNA		2.8688	-0.489273	1.40374	sp|P12004|PCNA_HUMAN	sp|P12004|PCNA_HUMAN	Color2 [DarkGray]	1	4							12	12	12	747	747	747	28768	0	15328	27832000000	105	2.8688	0.275206	-0.489273	-0.237338	29.7082	29.7906	29.7281	30.2763	30.1198	30.2987
Q93009	USP7		3.35794	-0.489067	1.40354	sp|Q93009|UBP7_HUMAN	sp|Q93009|UBP7_HUMAN	Color2 [DarkGray]	1	4							36	36	36	471	471	471	1283	0	32331	49389000000	214	3.35794	0.273983	-0.489067	-0.23905	30.7439	30.6602	30.7396	31.174	31.277	31.1598
O00232	PSMD12		3.90891	-0.488391	1.40288	sp|O00232|PSD12_HUMAN	sp|O00232|PSD12_HUMAN	Color2 [DarkGray]	1	4							17	17	17	443	443	443	52904	0	13729	27634000000	125	3.90891	0.272574	-0.488391	-0.240215	29.9843	29.909	29.9979	30.4725	30.4682	30.4157
P98175	RBM10		1.10578	-0.488314	1.4028	sp|P98175|RBM10_HUMAN	sp|P98175|RBM10_HUMAN	Color2 [DarkGray]	1	4							12	12	11	168	168	159	10353	0	60099	10819000000	34	1.10578	0.299866	-0.488314	-0.221191	28.547	28.0812	28.5404	29.1491	28.7957	28.6888
Q9BQ67	GRWD1		3.23405	-0.488103	1.4026	sp|Q9BQ67|GRWD1_HUMAN	sp|Q9BQ67|GRWD1_HUMAN	Color2 [DarkGray]	1	4							20	20	20	744	744	744	49419	0	28246	93193000000	268	3.23405	0.274649	-0.488103	-0.238182	32.8983	33.0132	32.8577	33.4428	33.4011	33.3896
Q92797	SYMPK		2.08276	-0.487777	1.40228	sp|Q92797|SYMPK_HUMAN	sp|Q92797|SYMPK_HUMAN	Color2 [DarkGray]	1	4							33	33	33	40	40	40	14115	0	1527	23546000000	155	2.08276	0.28391	-0.487777	-0.23224	29.8376	29.8549	29.7081	30.1273	30.302	30.4346
P18124	RPL7		5.28586	-0.487637	1.40215	sp|P18124|RL7_HUMAN	sp|P18124|RL7_HUMAN	Color2 [DarkGray]	1	4							14	14	14	512	512	512	29225	0	15323	298120000000	308	5.28586	0.269488	-0.487637	-0.242017	33.9406	33.9028	33.9027	34.415	34.4059	34.3881
P49915	GMPS		3.76262	-0.486654	1.40119	sp|P49915|GUAA_HUMAN	sp|P49915|GUAA_HUMAN	Color2 [DarkGray]	1	4							28	28	28	569	569	569	76715	0	16882	55099000000	223	3.76262	0.273697	-0.486654	-0.239028	30.8012	30.7439	30.8092	31.2467	31.2373	31.3302
P60866	RPS20		3.2984	-0.486355	1.4009	sp|P60866|RS20_HUMAN	sp|P60866|RS20_HUMAN	Color2 [DarkGray]	1	4							3	3	3	252	252	252	13373	0	1728	29191000000	56	3.2984	0.275179	-0.486355	-0.237564	29.4119	29.4195	29.481	29.8439	29.942	29.9856
P61247	RPS3A		3.62108	-0.481482	1.39618	sp|P61247|RS3A_HUMAN	sp|P61247|RS3A_HUMAN	Color2 [DarkGray]	1	4							17	17	17	583	583	583	29945	0	84295	160950000000	273	3.62108	0.276227	-0.481482	-0.236175	33.02	32.8976	32.995	33.4674	33.4334	33.4561
P63241	EIF5A		3.57602	-0.478366	1.39317	sp|P63241|IF5A1_HUMAN;sp|Q6IS14|IF5AL_HUMAN	sp|P63241|IF5A1_HUMAN;sp|Q6IS14|IF5AL_HUMAN	Color2 [DarkGray]	1	4							12	12	8	825	825	584	16832	0	30073	138570000000	454	3.57602	0.279297	-0.478366	-0.234556	31.9661	32.0873	32.0287	32.4694	32.5227	32.5251
P35251	RFC1		3.31207	-0.475875	1.39076	sp|P35251|RFC1_HUMAN	sp|P35251|RFC1_HUMAN	Color2 [DarkGray]	1	4							26	26	26	368	368	368	12825	0	18697	25143000000	191	3.31207	0.283746	-0.475875	-0.232603	30.8579	30.8902	30.878	31.2642	31.4137	31.3759
O43324	EEF1E1		1.47852	-0.474305	1.38925	sp|O43324|MCA3_HUMAN	sp|O43324|MCA3_HUMAN	Color2 [DarkGray]	1	4							6	6	6	374	374	374	1981	0	20125	4652400000	26	1.47852	0.30028	-0.474305	-0.22074	26.6931	26.6051	26.8964	27.0977	27.0722	27.4477
Q9UHX1	PUF60		2.47251	-0.474063	1.38902	sp|Q9UHX1|PUF60_HUMAN	sp|Q9UHX1|PUF60_HUMAN	Color2 [DarkGray]	1	4							19	19	19	504	504	504	59875	0	15808	41451000000	191	2.47251	0.286989	-0.474063	-0.228352	30.2914	30.4487	30.513	30.8296	30.9608	30.885
Q86Y56	DNAAF5		2.00958	-0.468739	1.3839	sp|Q86Y56|DAAF5_HUMAN	sp|Q86Y56|DAAF5_HUMAN	Color2 [DarkGray]	1	4							13	13	13	194	194	194	9352	0	35499	5411800000	23	2.00958	0.296976	-0.468739	-0.223085	27.8372	27.7746	27.8491	28.4839	28.1665	28.2167
P54577	YARS		4.82699	-0.468126	1.38331	sp|P54577|SYYC_HUMAN	sp|P54577|SYYC_HUMAN	Color2 [DarkGray]	1	4							36	36	36	68	68	68	59143	0	22548	119890000000	276	4.82699	0.284135	-0.468126	-0.231903	30.9104	30.9004	30.9509	31.3995	31.3679	31.3987
Q16576	RBBP7		3.30642	-0.467726	1.38293	sp|Q16576|RBBP7_HUMAN	sp|Q16576|RBBP7_HUMAN	Color2 [DarkGray]	1	4							17	12	12	762	675	675	4782	0	23187	53189000000	160	3.30642	0.28681	-0.467726	-0.22869	30.3831	30.2975	30.3809	30.8835	30.8202	30.761
O00267	SUPT5H		2.51361	-0.466976	1.38221	sp|O00267|SPT5H_HUMAN	sp|O00267|SPT5H_HUMAN	Color2 [DarkGray]	1	4							24	24	24	31	31	31	121	0	17143	23516000000	107	2.51361	0.293388	-0.466976	-0.225267	29.876	29.731	29.8885	30.1996	30.3177	30.3792
P62266	RPS23		4.54438	-0.465587	1.38088	sp|P62266|RS23_HUMAN	sp|P62266|RS23_HUMAN	Color2 [DarkGray]	1	4							5	5	5	357	357	357	15807	0	20153	30853000000	98	4.54438	0.284698	-0.465587	-0.230281	30.7807	30.7532	30.7659	31.2373	31.1947	31.2646
Q15370	ELOB		0.862922	-0.465478	1.38078	sp|Q15370|ELOB_HUMAN	sp|Q15370|ELOB_HUMAN	Color2 [DarkGray]	1	4							6	6	6	441	441	441	13133	0	30831	7685800000	38	0.862922	0.321718	-0.465478	-0.2068	28.3507	27.6713	27.8427	28.3099	28.7097	28.2416
Q15459	SF3A1		4.23113	-0.464216	1.37957	sp|Q15459|SF3A1_HUMAN	sp|Q15459|SF3A1_HUMAN	Color2 [DarkGray]	1	4							21	21	21	356	356	356	88885	0	16764	32411000000	159	4.23113	0.285851	-0.464216	-0.229118	30.5333	30.5051	30.5266	30.9546	31.0346	30.9684
P46781	RPS9		3.6835	-0.459499	1.37506	sp|P46781|RS9_HUMAN	sp|P46781|RS9_HUMAN	Color2 [DarkGray]	1	4							15	15	15	459	459	459	22591	0	59284	155860000000	225	3.6835	0.293063	-0.459499	-0.225734	32.9811	32.952	32.8827	33.3723	33.3838	33.4382
P15374	UCHL3		3.07691	-0.453616	1.36947	sp|P15374|UCHL3_HUMAN	sp|P15374|UCHL3_HUMAN	Color2 [DarkGray]	1	4							5	5	5	361	361	361	26182	0	39557	3295300000	22	3.07691	0.300162	-0.453616	-0.221243	25.0898	25.1612	25.233	25.6406	25.6466	25.5577
Q9UN86	G3BP2		0.981687	-0.452309	1.36823	sp|Q9UN86|G3BP2_HUMAN	sp|Q9UN86|G3BP2_HUMAN	Color2 [DarkGray]	1	4							6	6	6	207	207	207	5412	0	77452	4371900000	39	0.981687	0.325786	-0.452309	-0.204114	26.2654	26.0785	26.4486	26.3778	26.7456	27.026
Q9NQS7	INCENP		2.73266	-0.451368	1.36734	sp|Q9NQS7|INCE_HUMAN	sp|Q9NQS7|INCE_HUMAN	Color2 [DarkGray]	1	4							17	17	17	265	265	265	10543	0	11483	13501000000	112	2.73266	0.302783	-0.451368	-0.218936	29.9647	29.8427	29.9375	30.4297	30.4001	30.2692
P06744	GPI		0.442681	-0.448555	1.36467	sp|P06744|G6PI_HUMAN;CON__Q3ZBD7	sp|P06744|G6PI_HUMAN	Color2 [DarkGray]	1	4							13	13	13	337	337	337	63146	0	93594	15212000000	71	0.442681	0.360217	-0.448555	-0.184203	26.9637	26.9739	25.6674	27.0198	26.9162	27.0147
Q12789	GTF3C1		1.01918	-0.44747	1.36365	sp|Q12789|TF3C1_HUMAN	sp|Q12789|TF3C1_HUMAN	Color2 [DarkGray]	1	4							15	15	15	119	119	119	23887	0	36616	5854000000	24	1.01918	0.327171	-0.44747	-0.202834	28.559	28.4384	28.6068	28.7636	29.3814	28.8016
P50914	RPL14		1.91893	-0.445864	1.36213	sp|P50914|RL14_HUMAN	sp|P50914|RL14_HUMAN	Color2 [DarkGray]	1	4							6	6	6	279	279	279	23432	0	17923	88417000000	74	1.91893	0.313399	-0.445864	-0.21209	32.4081	32.367	32.3801	33.0339	32.7294	32.7294
Q14318	FKBP8		1.06226	-0.445761	1.36203	sp|Q14318|FKBP8_HUMAN	sp|Q14318|FKBP8_HUMAN	Color2 [DarkGray]	1	4							3	3	3	148	148	148	44561	0	14066	1621500000	16	1.06226	0.327408	-0.445761	-0.202876	26.0383	25.3795	25.6234	26.2082	26.0588	26.1114
P54132	BLM		2.30109	-0.445147	1.36145	sp|P54132|BLM_HUMAN	sp|P54132|BLM_HUMAN	Color2 [DarkGray]	1	4							35	35	35	366	366	366	159	0	16444	25917000000	147	2.30109	0.310442	-0.445147	-0.214062	31.0904	31.145	31.2925	31.7244	31.577	31.5621
Q13085	ACACA		2.08574	-0.44383	1.36021	sp|Q13085|ACACA_HUMAN;sp|O00763|ACACB_HUMAN	sp|Q13085|ACACA_HUMAN	Color2 [DarkGray]	1	4							11	11	11	78	78	78	26555	0	19474	8617200000	13	2.08574	0.313379	-0.44383	-0.212247	29.481	29.4966	29.2948	29.9871	29.7678	29.849
Q9BVL2	NUP58		0.352001	-0.442249	1.35872	sp|Q9BVL2|NUP58_HUMAN	sp|Q9BVL2|NUP58_HUMAN	Color2 [DarkGray]	1	4							6	6	6	19	19	19	60896	0	22952	4526800000	22	0.352001	0.376229	-0.442249	-0.175353	25.7474	27.3812	27.2327	27.2289	27.1924	27.2668
P63162	SNRPN		2.96692	-0.442054	1.35854	sp|P63162|RSMN_HUMAN	sp|P63162|RSMN_HUMAN	Color2 [DarkGray]	1	4							9	9	2	471	471	25	24614	0	28797	34721000000	93	2.96692	0.307879	-0.442054	-0.215387	30.279	30.3391	30.1769	30.7508	30.6935	30.6767
Q13416	ORC2		3.43448	-0.440318	1.3569	sp|Q13416|ORC2_HUMAN	sp|Q13416|ORC2_HUMAN	Color2 [DarkGray]	1	4							12	12	12	359	359	359	65971	0	53	10034000000	54	3.43448	0.306999	-0.440318	-0.215898	28.9583	28.8669	28.9633	29.403	29.3232	29.3833
Q14839	CHD4		4.25317	-0.439838	1.35645	sp|Q14839|CHD4_HUMAN	sp|Q14839|CHD4_HUMAN	Color2 [DarkGray]	1	4							63	63	46	428	428	318	218	0	32331	97728000000	503	4.25317	0.305612	-0.439838	-0.217267	32.4061	32.4617	32.4308	32.8573	32.8516	32.9093
Q9NYF8	BCLAF1		1.80761	-0.439266	1.35591	sp|Q9NYF8|BCLF1_HUMAN	sp|Q9NYF8|BCLF1_HUMAN	Color2 [DarkGray]	1	4							17	17	17	255	255	255	10612	0	86602	19309000000	96	1.80761	0.319456	-0.439266	-0.208315	29.673	29.5444	29.3819	29.8964	29.9111	30.1095
P49770	EIF2B2		1.45747	-0.437479	1.35424	sp|P49770|EI2BB_HUMAN	sp|P49770|EI2BB_HUMAN	Color2 [DarkGray]	1	4							9	9	9	379	379	379	38989	0	5502	7575700000	35	1.45747	0.32581	-0.437479	-0.20449	26.5652	26.4245	26.1666	26.6901	26.9539	26.8247
Q99676	ZNF184		1.18279	-0.435565	1.35244	sp|Q99676|ZN184_HUMAN	sp|Q99676|ZN184_HUMAN	Color2 [DarkGray]	1	4							6	6	6	14	14	14	86173	0	24613	1220900000	34	1.18279	0.330356	-0.435565	-0.200432	26.4904	26.7582	26.987	27.0163	27.3517	27.1744
Q49A26	GLYR1		1.52735	-0.434587	1.35152	sp|Q49A26|GLYR1_HUMAN	sp|Q49A26|GLYR1_HUMAN	Color2 [DarkGray]	1	4							12	12	12	304	304	304	60556	0	57081	7217700000	37	1.52735	0.326367	-0.434587	-0.203902	27.2185	27.3882	27.2531	27.9484	27.6781	27.537
P52597	HNRNPF		3.57292	-0.431976	1.34908	sp|P52597|HNRPF_HUMAN	sp|P52597|HNRPF_HUMAN	Color2 [DarkGray]	1	4							18	18	16	677	677	612	45671	0	32331	335630000000	519	3.57292	0.313149	-0.431976	-0.212201	33.2617	33.2464	33.2074	33.6072	33.6961	33.7081
Q9UEG4	ZNF629		0.475187	-0.431962	1.34907	sp|Q9UEG4|ZN629_HUMAN	sp|Q9UEG4|ZN629_HUMAN	Color2 [DarkGray]	1	4							2	2	2	36	36	36	96619	0	17835	462000000	5	0.475187	0.367678	-0.431962	-0.180413	25.2452	25.1952	25.2098	25.459	26.406	25.0812
P31943	HNRNPH1		2.86188	-0.430487	1.34769	sp|P31943|HNRH1_HUMAN	sp|P31943|HNRH1_HUMAN	Color2 [DarkGray]	1	4							16	14	10	499	439	318	49229	0	32331	162510000000	447	2.86188	0.318173	-0.430487	-0.20955	31.9478	31.9017	31.9485	32.3235	32.4665	32.2996
P23396	RPS3		3.36884	-0.429322	1.3466	sp|P23396|RS3_HUMAN	sp|P23396|RS3_HUMAN	Color2 [DarkGray]	1	4							18	18	18	737	737	737	26688	0	94077	97695000000	204	3.36884	0.315449	-0.429322	-0.21045	31.5604	31.6171	31.5707	32.0825	31.99	31.9638
P12956	XRCC6		4.90526	-0.429026	1.34632	sp|P12956|XRCC6_HUMAN	sp|P12956|XRCC6_HUMAN	Color2 [DarkGray]	1	4							40	40	40	681	681	681	69842	0	32331	484650000000	961	4.90526	0.311574	-0.429026	-0.212777	34.6913	34.697	34.6736	35.0881	35.1375	35.1235
O95707	POP4		2.47405	-0.427984	1.34535	sp|O95707|RPP29_HUMAN	sp|O95707|RPP29_HUMAN	Color2 [DarkGray]	1	4							4	4	4	218	218	218	25424	0	12622	3426500000	23	2.47405	0.32226	-0.427984	-0.206899	28.226	28.1345	28.0167	28.4963	28.5573	28.6075
Q3KQU3	MAP7D1		0.935108	-0.42761	1.345	sp|Q3KQU3|MA7D1_HUMAN	sp|Q3KQU3|MA7D1_HUMAN	Color2 [DarkGray]	1	4							2	2	2	3	3	3	92819	43459	73365	511090000	9	0.935108	0.342396	-0.42761	-0.193156	25.0382	25.2529	25.7408	25.8576	25.7729	25.6842
Q9UMS4	PRPF19		5.99316	-0.427489	1.34489	sp|Q9UMS4|PRP19_HUMAN	sp|Q9UMS4|PRP19_HUMAN	Color2 [DarkGray]	1	4							16	16	16	599	599	599	5518	0	10374	58177000000	154	5.99316	0.311763	-0.427489	-0.212821	31.567	31.548	31.5505	31.9729	31.9945	31.9807
O75643	SNRNP200		3.9815	-0.42705	1.34448	sp|O75643|U520_HUMAN	sp|O75643|U520_HUMAN	Color2 [DarkGray]	1	4							79	79	79	537	537	537	2445	0	32331	162400000000	810	3.9815	0.315753	-0.42705	-0.210601	33.0364	33.0678	33.0168	33.4705	33.5064	33.4253
Q96AG4	LRRC59		1.81734	-0.424435	1.34205	sp|Q96AG4|LRC59_HUMAN	sp|Q96AG4|LRC59_HUMAN	Color2 [DarkGray]	1	4							11	11	11	453	453	453	3493	0	8056	33036000000	88	1.81734	0.328643	-0.424435	-0.201699	29.5397	29.681	29.6445	29.8576	30.1163	30.1646
P18074	ERCC2		2.39912	-0.424391	1.34201	sp|P18074|ERCC2_HUMAN	sp|P18074|ERCC2_HUMAN	Color2 [DarkGray]	1	4							18	18	18	334	334	334	86908	0	76958	14240000000	100	2.39912	0.324893	-0.424391	-0.204895	30.1495	29.9317	29.974	30.4801	30.395	30.4534
Q09028	RBBP4		4.26818	-0.422586	1.34033	sp|Q09028|RBBP4_HUMAN	sp|Q09028|RBBP4_HUMAN	Color2 [DarkGray]	1	4							19	19	14	76	76	673	47655	0	22448	120110000000	268	4.26818	0.318019	-0.422586	-0.208865	32.0581	32.0251	31.992	32.4412	32.4732	32.4286
P22626	HNRNPA2B1		3.23848	-0.421936	1.33972	sp|P22626|ROA2_HUMAN	sp|P22626|ROA2_HUMAN	Color2 [DarkGray]	1	4							20	20	19	547	547	547	37429	0	22962	541310000000	897	3.23848	0.321598	-0.421936	-0.206579	33.6872	33.6579	33.727	34.1227	34.1719	34.0433
P53999	SUB1		3.35055	-0.421886	1.33968	sp|P53999|TCP4_HUMAN	sp|P53999|TCP4_HUMAN	Color2 [DarkGray]	1	4							7	7	7	543	543	543	14395	0	60107	51127000000	81	3.35055	0.322025	-0.421886	-0.206832	30.8881	30.9619	30.8753	31.3044	31.3886	31.298
P55735	SEC13		0.633669	-0.420441	1.33834	sp|P55735|SEC13_HUMAN	sp|P55735|SEC13_HUMAN	Color2 [DarkGray]	1	4							7	7	7	348	348	348	3554	0	60834	11432000000	40	0.633669	0.361797	-0.420441	-0.182877	27.4812	28.2908	27.4257	28.3115	27.9515	28.1961
Q96RS6	NUDCD1		1.60726	-0.418425	1.33647	sp|Q96RS6|NUDC1_HUMAN	sp|Q96RS6|NUDC1_HUMAN	Color2 [DarkGray]	1	4							11	11	11	314	314	314	66755	0	3857	12146000000	41	1.60726	0.33505	-0.418425	-0.19744	28.4682	28.3622	28.511	29.0865	28.741	28.7692
Q15366	PCBP2		3.05055	-0.417152	1.33529	sp|Q15366|PCBP2_HUMAN;sp|P57723|PCBP4_HUMAN	sp|Q15366|PCBP2_HUMAN	Color2 [DarkGray]	1	4							19	19	14	671	671	526	3858	0	22294	158330000000	304	3.05055	0.32624	-0.417152	-0.203787	32.4992	32.3867	32.5252	32.849	32.9162	32.8974
Q92945	KHSRP		3.39087	-0.414569	1.3329	sp|Q92945|FUBP2_HUMAN	sp|Q92945|FUBP2_HUMAN	Color2 [DarkGray]	1	4							8	8	8	142	142	142	73114	0	26071	7585800000	44	3.39087	0.326398	-0.414569	-0.203405	28.6321	28.682	28.6863	29.1252	29.0146	29.1044
Q69YN4	VIRMA		0.90556	-0.412474	1.33097	sp|Q69YN4|VIR_HUMAN	sp|Q69YN4|VIR_HUMAN	Color2 [DarkGray]	1	4							17	17	17	131	131	131	20202	0	11666	9739100000	64	0.90556	0.354861	-0.412474	-0.186425	28.8883	28.4991	28.3632	28.742	29.2364	29.0096
Q9Y230	RUVBL2		3.18869	-0.412178	1.33069	sp|Q9Y230|RUVB2_HUMAN	sp|Q9Y230|RUVB2_HUMAN	Color2 [DarkGray]	1	4							24	24	24	598	598	598	51156	0	18074	72926000000	245	3.18869	0.328843	-0.412178	-0.201775	31.2024	31.189	31.2977	31.6183	31.6143	31.6931
O95218	ZRANB2		0.502533	-0.411719	1.33027	sp|O95218|ZRAB2_HUMAN	sp|O95218|ZRAB2_HUMAN	Color2 [DarkGray]	1	4							4	4	4	179	179	179	37404	0	36548	4151500000	14	0.502533	0.377457	-0.411719	-0.174593	25.5942	25.7049	24.58	25.7099	25.7222	25.6822
Q96FJ2	DYNLL2		2.88096	-0.41045	1.3291	sp|Q96FJ2|DYL2_HUMAN	sp|Q96FJ2|DYL2_HUMAN	Color2 [DarkGray]	1	4							4	4	2	573	573	326	1035	43975	76094	7930300000	20	2.88096	0.330577	-0.41045	-0.200101	27.8991	27.8888	28.0006	28.288	28.3209	28.411
P02008	HBZ		2.82947	-0.410129	1.3288	sp|P02008|HBAZ_HUMAN	sp|P02008|HBAZ_HUMAN	Color2 [DarkGray]	1	4							11	11	10	894	894	845	15637	0	6716	165010000000	201	2.82947	0.330908	-0.410129	-0.19979	32.1077	31.9647	32.007	32.4953	32.4266	32.3879
O00422	SAP18		0.584939	-0.407193	1.3261	sp|O00422|SAP18_HUMAN	sp|O00422|SAP18_HUMAN	Color2 [DarkGray]	1	4							5	5	5	412	412	412	17561	0	30411	7057700000	52	0.584939	0.37444	-0.407193	-0.176229	28.5256	28.3006	27.9319	28.9944	28.1526	28.8327
P35268	RPL22		2.46635	-0.40655	1.32551	sp|P35268|RL22_HUMAN	sp|P35268|RL22_HUMAN	Color2 [DarkGray]	1	4							4	4	4	508	508	508	14787	0	33931	73642000000	86	2.46635	0.335576	-0.40655	-0.196834	31.9323	32.102	32.0962	32.4375	32.3975	32.5151
P62424	RPL7A		4.56921	-0.403585	1.32279	sp|P62424|RL7A_HUMAN	sp|P62424|RL7A_HUMAN	Color2 [DarkGray]	1	4							20	20	20	541	541	541	29995	0	26605	316840000000	420	4.56921	0.331038	-0.403585	-0.199928	34.2783	34.3102	34.3406	34.7179	34.7034	34.7186
P07900	HSP90AA1		4.96776	-0.402401	1.32171	sp|P07900|HS90A_HUMAN;sp|Q14568|HS902_HUMAN;sp|Q58FG0|HS905_HUMAN	sp|P07900|HS90A_HUMAN	Color2 [DarkGray]	1	4							46	28	27	675	439	429	84659	0	32331	227520000000	467	4.96776	0.330786	-0.402401	-0.199726	32.4321	32.4025	32.4032	32.8225	32.8293	32.7932
Q8N488	RYBP		3.46327	-0.400297	1.31978	sp|Q8N488|RYBP_HUMAN	sp|Q8N488|RYBP_HUMAN	Color2 [DarkGray]	1	4							2	2	2	219	219	219	24821	0	17749	2158800000	8	3.46327	0.335621	-0.400297	-0.196679	26.7869	26.6963	26.7638	27.1409	27.1918	27.1152
P04183	TK1		0.798177	-0.399724	1.31926	sp|P04183|KITH_HUMAN	sp|P04183|KITH_HUMAN	Color2 [DarkGray]	1	4							10	10	10	543	543	543	25468	0	47487	9988600000	56	0.798177	0.370579	-0.399724	-0.179136	27.8514	27.9544	28.1354	27.9626	28.685	28.4927
O60306	AQR		2.19892	-0.397587	1.3173	sp|O60306|AQR_HUMAN	sp|O60306|AQR_HUMAN	Color2 [DarkGray]	1	4							14	13	13	144	139	139	17129	0	3162	8515100000	34	2.19892	0.344729	-0.397587	-0.191532	28.9541	29.1077	29.0564	29.3998	29.3551	29.5561
O60315	ZEB2		0.268728	-0.394665	1.31464	sp|O60315|ZEB2_HUMAN;sp|P37275|ZEB1_HUMAN	sp|O60315|ZEB2_HUMAN	Color2 [DarkGray]	1	4							3	3	3	39	39	39	13645	0	22614	320000000	9	0.268728	0.4214	-0.394665	-0.152521	24.2201	25.7853	23.8831	25.0543	25.0793	24.9389
Q9BX10	GTPBP2		2.12529	-0.394264	1.31427	sp|Q9BX10|GTPB2_HUMAN	sp|Q9BX10|GTPB2_HUMAN	Color2 [DarkGray]	1	4							9	9	9	204	204	204	65768	0	28675	5289600000	30	2.12529	0.347253	-0.394264	-0.189653	29.0854	28.9558	28.8234	29.3045	29.3734	29.3694
Q70CQ2	USP34		1.65369	-0.393733	1.31379	sp|Q70CQ2|UBP34_HUMAN	sp|Q70CQ2|UBP34_HUMAN	Color2 [DarkGray]	1	4							4	4	4	21	21	21	40423	0	18541	535320000	14	1.65369	0.354116	-0.393733	-0.186734	24.9452	24.7566	24.8833	25.3891	25.3012	25.0759
O75964	ATP5L		0.298945	-0.393169	1.31328	sp|O75964|ATP5L_HUMAN	sp|O75964|ATP5L_HUMAN	Color2 [DarkGray]	1	4							2	2	2	214	214	214	11428	76599	44077	1801700000	11	0.298945	0.414897	-0.393169	-0.155158	26.2873	25.3311	27.1429	26.7919	26.7094	26.4395
O60942	RNGTT		0.87424	-0.392439	1.31261	sp|O60942|MCE1_HUMAN	sp|O60942|MCE1_HUMAN	Color2 [DarkGray]	1	4							8	8	8	189	189	189	68556	0	17741	4425100000	23	0.87424	0.372757	-0.392439	-0.177657	28.1925	28.6784	27.9979	28.6732	28.7765	28.5965
P11171	EPB41		0.124623	-0.392256	1.31244	sp|P11171|41_HUMAN;sp|Q9H4G0|E41L1_HUMAN;sp|Q9Y2J2|E41L3_HUMAN	sp|P11171|41_HUMAN	Color2 [DarkGray]	1	4							18	18	18	323	323	323	97016	0	80739	16525000000	59	0.124623	0.5043	-0.392256	-0.124459	24.4295	27.8663	27.7471	27.0478	26.6697	27.5021
Q9GZR2	REXO4		4.64709	-0.390427	1.31078	sp|Q9GZR2|REXO4_HUMAN	sp|Q9GZR2|REXO4_HUMAN	Color2 [DarkGray]	1	4							22	22	22	588	588	588	46671	0	15648	104770000000	253	4.64709	0.341818	-0.390427	-0.193545	33.1164	33.0783	33.1251	33.4939	33.5149	33.4823
Q92922	SMARCC1		3.74278	-0.386794	1.30749	sp|Q92922|SMRC1_HUMAN	sp|Q92922|SMRC1_HUMAN	Color2 [DarkGray]	1	4							27	27	20	447	447	371	12287	0	2189	45860000000	210	3.74278	0.345861	-0.386794	-0.19064	31.0123	31.0554	30.9875	31.3633	31.4302	31.422
P61254	RPL26		5.04638	-0.385385	1.30621	sp|P61254|RL26_HUMAN	sp|P61254|RL26_HUMAN	Color2 [DarkGray]	1	4							9	9	2	40	40	69	17258	0	36544	41762000000	117	5.04638	0.344864	-0.385385	-0.1914	31.3112	31.323	31.3444	31.7075	31.6978	31.7295
Q6P6C2	ALKBH5		1.30329	-0.385158	1.306	sp|Q6P6C2|ALKB5_HUMAN	sp|Q6P6C2|ALKB5_HUMAN	Color2 [DarkGray]	1	4							9	9	9	348	348	348	44255	0	26737	5576800000	32	1.30329	0.368432	-0.385158	-0.180109	28.4893	28.325	28.2962	28.5059	28.8815	28.8787
P63244	RACK1		2.93078	-0.38232	1.30344	sp|P63244|RACK1_HUMAN	sp|P63244|RACK1_HUMAN	Color2 [DarkGray]	1	4							17	17	17	817	817	817	35076	0	20572	51854000000	165	2.93078	0.35422	-0.38232	-0.186836	30.6011	30.69	30.6703	30.9622	31.0609	31.0852
Q7Z5K2	WAPL		2.05626	-0.382167	1.3033	sp|Q7Z5K2|WAPL_HUMAN	sp|Q7Z5K2|WAPL_HUMAN	Color2 [DarkGray]	1	4							14	14	14	202	202	202	13294	0	61448	6351000000	57	2.05626	0.359928	-0.382167	-0.183736	28.4288	28.2395	28.4158	28.6417	28.7795	28.8094
P26641	EEF1G		4.40232	-0.381074	1.30231	sp|P26641|EF1G_HUMAN	sp|P26641|EF1G_HUMAN	Color2 [DarkGray]	1	4							22	22	22	643	643	643	50118	0	17878	89060000000	254	4.40232	0.349172	-0.381074	-0.188707	31.083	31.0764	31.0552	31.4197	31.4587	31.4794
Q9UI10	EIF2B4		2.64635	-0.379976	1.30132	sp|Q9UI10|EI2BD_HUMAN	sp|Q9UI10|EI2BD_HUMAN	Color2 [DarkGray]	1	4							8	8	8	241	241	241	57557	0	20145	5806100000	16	2.64635	0.358192	-0.379976	-0.184929	26.9994	27.0276	26.8889	27.2826	27.3874	27.3858
P67812	SEC11A		0.554341	-0.379904	1.30126	sp|P67812|SC11A_HUMAN	sp|P67812|SC11A_HUMAN	Color2 [DarkGray]	1	4							5	5	5	296	296	296	20625	0	18147	3561400000	25	0.554341	0.393985	-0.379904	-0.164916	25.3998	26.4242	25.7968	26.1869	26.2066	26.3671
P20339	RAB5A		0.283902	-0.37927	1.30068	sp|P20339|RAB5A_HUMAN;sp|P61020|RAB5B_HUMAN	sp|P20339|RAB5A_HUMAN;sp|P61020|RAB5B_HUMAN	Color2 [DarkGray]	1	4							3	3	1	158	158	56	23658	0	1148	3255500000	12	0.283902	0.431187	-0.37927	-0.149405	25.3248	27.0797	26.4776	26.9263	26.3827	26.711
O60684	KPNA6		0.477525	-0.377616	1.29919	sp|O60684|IMA7_HUMAN	sp|O60684|IMA7_HUMAN	Color2 [DarkGray]	1	4							16	16	7	506	506	293	60029	0	12824	16633000000	97	0.477525	0.402942	-0.377616	-0.161151	28.3927	27.8207	28.906	28.5031	28.7619	28.9873
Q13242	SRSF9		2.76689	-0.375748	1.29751	sp|Q13242|SRSF9_HUMAN	sp|Q13242|SRSF9_HUMAN	Color2 [DarkGray]	1	4							10	9	9	439	407	407	25542	0	24744	14895000000	57	2.76689	0.361375	-0.375748	-0.183269	28.6769	28.8266	28.7761	29.1241	29.1823	29.1004
P78345	RPP38		1.66114	-0.372533	1.29462	sp|P78345|RPP38_HUMAN	sp|P78345|RPP38_HUMAN	Color2 [DarkGray]	1	4							9	9	9	392	392	392	31834	0	53057	10841000000	55	1.66114	0.372922	-0.372533	-0.177217	29.6752	29.5874	29.7042	29.877	30.0014	30.206
O14733	MAP2K7		0.230079	-0.370846	1.29311	sp|O14733|MP2K7_HUMAN	sp|O14733|MP2K7_HUMAN	Color2 [DarkGray]	1	4							2	2	2	93	93	93	47484	0	16599	338170000	17	0.230079	0.459116	-0.370846	-0.140911	24.2455	23.7384	24.2726	24.989	25.1356	23.2445
Q9Y265	RUVBL1		2.32117	-0.369603	1.292	sp|Q9Y265|RUVB1_HUMAN	sp|Q9Y265|RUVB1_HUMAN	Color2 [DarkGray]	1	4							23	23	23	658	658	658	50227	0	25098	85542000000	263	2.32117	0.370616	-0.369603	-0.178968	31.4127	31.5263	31.4651	31.7255	31.9028	31.8846
Q14165	MLEC		0.842094	-0.368133	1.29068	sp|Q14165|MLEC_HUMAN	sp|Q14165|MLEC_HUMAN	Color2 [DarkGray]	1	4							6	6	6	308	308	308	32233	0	30923	4955900000	33	0.842094	0.391143	-0.368133	-0.167111	27.4783	27.0239	27.6604	27.6453	27.7275	27.8942
Q14807	KIF22		2.07362	-0.36762	1.29022	sp|Q14807|KIF22_HUMAN	sp|Q14807|KIF22_HUMAN	Color2 [DarkGray]	1	4							19	19	19	439	439	439	73261	0	11715	24265000000	141	2.07362	0.373176	-0.36762	-0.177076	30.4483	30.4591	30.4634	30.6776	30.865	30.9311
P08134	RHOC		0.536346	-0.367102	1.28976	sp|P08134|RHOC_HUMAN	sp|P08134|RHOC_HUMAN	Color2 [DarkGray]	1	4							6	6	2	363	363	187	22006	0	25799	7152900000	39	0.536346	0.405575	-0.367102	-0.159478	25.0645	26.0256	25.4821	26.1019	25.8744	25.6972
O14979	HNRNPDL		1.05989	-0.364094	1.28707	sp|O14979|HNRDL_HUMAN	sp|O14979|HNRDL_HUMAN	Color2 [DarkGray]	1	4							8	7	7	188	169	169	46437	0	41522	10863000000	62	1.05989	0.389404	-0.364094	-0.168451	28.8605	28.7973	28.5474	28.8397	29.2453	29.2126
P84095	RHOG		1.37394	-0.363225	1.2863	sp|P84095|RHOG_HUMAN	sp|P84095|RHOG_HUMAN	Color2 [DarkGray]	1	4							6	6	6	34	34	34	21308	0	59519	5491200000	21	1.37394	0.382734	-0.363225	-0.171056	26.7579	26.4769	26.8153	26.9159	27.1227	27.1012
Q8TAQ2	SMARCC2		0.933679	-0.363045	1.28614	sp|Q8TAQ2|SMRC2_HUMAN	sp|Q8TAQ2|SMRC2_HUMAN	Color2 [DarkGray]	1	4							23	16	16	332	263	263	13288	0	87617	9904700000	74	0.933679	0.391687	-0.363045	-0.166398	29.0015	28.9986	28.4649	29.2538	29.1414	29.1589
Q9Y295	DRG1		2.20748	-0.362457	1.28561	sp|Q9Y295|DRG1_HUMAN	sp|Q9Y295|DRG1_HUMAN	Color2 [DarkGray]	1	4							13	13	13	488	488	488	40542	0	8057	6640300000	65	2.20748	0.376355	-0.362457	-0.175206	27.7847	27.8602	27.9622	28.1526	28.2312	28.3107
Q68CP9	ARID2		2.64479	-0.361926	1.28514	sp|Q68CP9|ARID2_HUMAN	sp|Q68CP9|ARID2_HUMAN	Color2 [DarkGray]	1	4							3	3	3	3	3	3	19739	0	11062	1282800000	22	2.64479	0.374921	-0.361926	-0.176363	26.2884	26.417	26.4625	26.7548	26.7487	26.7502
P61313	RPL15		2.14677	-0.360058	1.28348	sp|P61313|RL15_HUMAN	sp|P61313|RL15_HUMAN	Color2 [DarkGray]	1	4							11	11	11	431	431	431	24146	0	13772	145990000000	270	2.14677	0.378715	-0.360058	-0.173855	33.1767	33.0443	33.1204	33.5925	33.4016	33.4275
P15880	RPS2		3.49506	-0.359525	1.283	sp|P15880|RS2_HUMAN	sp|P15880|RS2_HUMAN	Color2 [DarkGray]	1	4							14	14	14	488	488	488	31324	0	48192	99911000000	156	3.49506	0.372846	-0.359525	-0.17701	31.3514	31.3987	31.2984	31.7024	31.7311	31.6936
Q86V81	ALYREF		1.86021	-0.35456	1.2786	sp|Q86V81|THOC4_HUMAN	sp|Q86V81|THOC4_HUMAN	Color2 [DarkGray]	1	4							10	10	10	467	467	467	26888	0	13449	31379000000	141	1.86021	0.384686	-0.35456	-0.170085	30.683	30.6352	30.4917	31.0569	30.9733	30.8435
Q15654	TRIP6		0.500508	-0.354283	1.27835	sp|Q15654|TRIP6_HUMAN	sp|Q15654|TRIP6_HUMAN	Color2 [DarkGray]	1	4							3	3	3	99	99	99	50287	0	99096	1592100000	9	0.500508	0.419625	-0.354283	-0.153418	26.1822	25.2481	26.1461	26.2974	26.2104	26.1316
Q9P287	BCCIP		3.02499	-0.353579	1.27773	sp|Q9P287|BCCIP_HUMAN	sp|Q9P287|BCCIP_HUMAN	Color2 [DarkGray]	1	4							10	10	10	481	481	481	35979	0	63138	29593000000	98	3.02499	0.380339	-0.353579	-0.173285	30.69	30.8015	30.7948	31.0793	31.1359	31.132
P24928	POLR2A		1.39192	-0.353115	1.27732	sp|P24928|RPB1_HUMAN	sp|P24928|RPB1_HUMAN	Color2 [DarkGray]	1	4							16	16	16	141	141	141	21717	0	59568	5796800000	32	1.39192	0.391118	-0.353115	-0.166696	28.0927	28.1479	28.4475	28.6211	28.4967	28.6297
Q9H0U4	RAB1B		1.40547	-0.352782	1.27702	sp|Q9H0U4|RAB1B_HUMAN	sp|Q9H0U4|RAB1B_HUMAN	Color2 [DarkGray]	1	4							7	7	2	433	433	124	22171	0	3224	11799000000	44	1.40547	0.390873	-0.352782	-0.166645	28.7708	28.5599	28.5289	29.1049	28.8035	29.0095
Q02878	RPL6		5.38898	-0.352655	1.27691	sp|Q02878|RL6_HUMAN	sp|Q02878|RL6_HUMAN	Color2 [DarkGray]	1	4							16	16	16	451	451	451	32728	0	17024	331680000000	368	5.38898	0.375905	-0.352655	-0.175438	34.3996	34.3875	34.3834	34.7557	34.7257	34.7469
Q02750	MAP2K1		1.03245	-0.352429	1.27671	sp|Q02750|MP2K1_HUMAN	sp|Q02750|MP2K1_HUMAN	Color2 [DarkGray]	1	4							13	13	8	44	44	308	43439	0	54866	8691200000	50	1.03245	0.399351	-0.352429	-0.163139	26.5161	26.5935	26.9931	27.005	26.9786	27.1765
O95757	HSPA4L		0.193722	-0.351771	1.27613	sp|O95757|HS74L_HUMAN	sp|O95757|HS74L_HUMAN	Color2 [DarkGray]	1	4							13	10	10	25	198	198	94511	0	58831	5383200000	26	0.193722	0.492379	-0.351771	-0.130448	27.3973	27.3978	25.3185	27.0057	27.1967	26.9665
Q15029	EFTUD2		3.33925	-0.351238	1.27566	sp|Q15029|U5S1_HUMAN	sp|Q15029|U5S1_HUMAN	Color2 [DarkGray]	1	4							50	50	49	743	743	733	10943	0	32331	129370000000	601	3.33925	0.380561	-0.351238	-0.172742	32.5176	32.4107	32.4541	32.7954	32.8356	32.8051
P05783	KRT18		2.2253	-0.350733	1.27521	sp|P05783|K1C18_HUMAN;CON__H-INV:HIT000015463	sp|P05783|K1C18_HUMAN	Color2 [DarkGray]	1	4							18	18	12	472	472	333	48057	0	11966	36913000000	172	2.2253	0.385298	-0.350733	-0.169784	30.8144	30.6945	30.5973	31.0723	31.0135	31.0726
Q9NVX2	NLE1		3.02577	-0.350084	1.27464	sp|Q9NVX2|NLE1_HUMAN	sp|Q9NVX2|NLE1_HUMAN	Color2 [DarkGray]	1	4							17	17	17	592	592	592	5332	0	17212	36256000000	144	3.02577	0.38249	-0.350084	-0.171607	31.5124	31.5442	31.5769	31.8239	31.9255	31.9343
P10644	PRKAR1A		0.692696	-0.348359	1.27311	sp|P10644|KAP0_HUMAN	sp|P10644|KAP0_HUMAN	Color2 [DarkGray]	1	4							3	3	3	142	142	142	42981	0	11283	1014500000	9	0.692696	0.412791	-0.348359	-0.156282	25.9182	25.6452	25.1416	25.8753	25.967	25.9078
Q01085	TIAL1		0.216092	-0.347716	1.27254	sp|Q01085|TIAR_HUMAN	sp|Q01085|TIAR_HUMAN	Color2 [DarkGray]	1	4							7	7	4	275	275	187	4159	0	24041	4502400000	25	0.216092	0.484962	-0.347716	-0.132429	25.8148	27.5004	27.7985	27.2839	27.2867	27.5861
P46777	RPL5		3.74974	-0.346022	1.27105	sp|P46777|RL5_HUMAN	sp|P46777|RL5_HUMAN	Color2 [DarkGray]	1	4							14	14	14	498	498	498	34362	0	86561	209180000000	314	3.74974	0.383468	-0.346022	-0.17081	33.5573	33.5655	33.5452	33.8536	33.9148	33.9376
P67775	PPP2CA		0.570063	-0.344865	1.27003	sp|P67775|PP2AA_HUMAN;sp|P62714|PP2AB_HUMAN	sp|P67775|PP2AA_HUMAN;sp|P62714|PP2AB_HUMAN	Color2 [DarkGray]	1	4							9	9	8	518	518	472	35594	0	50823	9959400000	49	0.570063	0.423353	-0.344865	-0.151989	28.0303	27.8248	27.1673	28.0667	27.8848	28.1055
Q9Y2W1	THRAP3		5.21951	-0.344119	1.26938	sp|Q9Y2W1|TR150_HUMAN	sp|Q9Y2W1|TR150_HUMAN	Color2 [DarkGray]	1	4							18	18	18	257	257	257	10866	0	17265	40777000000	165	5.21951	0.382736	-0.344119	-0.171126	30.691	30.6863	30.6697	31.0172	31.0181	31.0441
Q8NI77	KIF18A		0.759746	-0.341659	1.26721	sp|Q8NI77|KI18A_HUMAN	sp|Q8NI77|KI18A_HUMAN	Color2 [DarkGray]	1	4							3	3	2	43	43	31	10228	4329	72849	920970000	4	0.759746	0.415591	-0.341659	-0.15482	26.2021	26.1187	26.1111	26.8917	26.2366	26.3286
Q8IY67	RAVER1		1.68855	-0.341443	1.26702	sp|Q8IY67|RAVR1_HUMAN	sp|Q8IY67|RAVR1_HUMAN	Color2 [DarkGray]	1	4							13	13	13	426	426	426	63876	0	13413	22725000000	109	1.68855	0.399584	-0.341443	-0.163229	30.0986	30.2097	30.1245	30.4085	30.3922	30.6563
Q96EP5	DAZAP1		2.55327	-0.340907	1.26655	sp|Q96EP5|DAZP1_HUMAN	sp|Q96EP5|DAZP1_HUMAN	Color2 [DarkGray]	1	4							7	7	7	258	258	258	43383	0	50943	15584000000	64	2.55327	0.391891	-0.340907	-0.166135	29.4496	29.435	29.2909	29.7562	29.7219	29.7202
Q5VWQ0	RSBN1		1.49323	-0.338656	1.26458	sp|Q5VWQ0|RSBN1_HUMAN	sp|Q5VWQ0|RSBN1_HUMAN	Color2 [DarkGray]	1	4							4	3	3	91	54	54	90071	0	85311	1638500000	9	1.49323	0.403433	-0.338656	-0.160882	26.3828	26.1305	26.1529	26.5916	26.6587	26.4319
Q9NV88	INTS9		1.12384	-0.338394	1.26435	sp|Q9NV88|INT9_HUMAN	sp|Q9NV88|INT9_HUMAN	Color2 [DarkGray]	1	4							8	8	8	233	233	233	73814	0	19486	3483100000	24	1.12384	0.409306	-0.338394	-0.15801	27.8407	27.6835	27.3802	27.8922	27.9931	28.0344
Q6P2Q9	PRPF8		4.08986	-0.335597	1.2619	sp|Q6P2Q9|PRP8_HUMAN	sp|Q6P2Q9|PRP8_HUMAN	Color2 [DarkGray]	1	4							89	89	89	511	511	511	2736	0	32331	189580000000	945	4.08986	0.391559	-0.335597	-0.166097	33.3695	33.4024	33.3943	33.6884	33.7422	33.7422
P84022	SMAD3		0.380528	-0.335553	1.26186	sp|P84022|SMAD3_HUMAN;sp|Q15796|SMAD2_HUMAN;sp|O15198|SMAD9_HUMAN	sp|P84022|SMAD3_HUMAN;sp|Q15796|SMAD2_HUMAN;sp|O15198|SMAD9_HUMAN	Color2 [DarkGray]	1	4							2	2	2	94	94	94	4808	0	11591	1161200000	25	0.380528	0.457365	-0.335553	-0.141552	24.4891	23.8075	24.9382	25.0703	24.4881	24.6831
Q15287	RNPS1		2.08878	-0.334679	1.2611	sp|Q15287|RNPS1_HUMAN	sp|Q15287|RNPS1_HUMAN	Color2 [DarkGray]	1	4							5	5	5	233	233	233	34208	0	33149	20086000000	59	2.08878	0.401897	-0.334679	-0.161793	29.1298	29.1104	29.3233	29.5406	29.5153	29.5117
P07355	ANXA2		0.476737	-0.330102	1.2571	sp|P07355|ANXA2_HUMAN;sp|A6NMY6|AXA2L_HUMAN	sp|P07355|ANXA2_HUMAN;sp|A6NMY6|AXA2L_HUMAN	Color2 [DarkGray]	1	4							17	17	17	593	593	593	38604	0	98862	15944000000	53	0.476737	0.449211	-0.330102	-0.143493	27.1127	28.0274	27.9142	28.1733	27.8777	27.9936
P39023	RPL3		3.80502	-0.329792	1.25683	sp|P39023|RL3_HUMAN;sp|Q92901|RL3L_HUMAN	sp|P39023|RL3_HUMAN	Color2 [DarkGray]	1	4							22	22	22	506	506	506	46108	0	20492	334610000000	858	3.80502	0.399487	-0.329792	-0.162959	34.5069	34.4738	34.4303	34.7831	34.8066	34.8106
P31939	ATIC		2.25654	-0.329739	1.25679	sp|P31939|PUR9_HUMAN	sp|P31939|PUR9_HUMAN	Color2 [DarkGray]	1	4							30	30	30	644	644	644	64615	0	29882	82791000000	269	2.25654	0.405129	-0.329739	-0.16002	31.09	31.1869	31.2631	31.4507	31.5096	31.5689
Q9Y6W3	CAPN7		0.226898	-0.329486	1.25657	sp|Q9Y6W3|CAN7_HUMAN	sp|Q9Y6W3|CAN7_HUMAN	Color2 [DarkGray]	1	4							1	1	1	17	17	17	92651	47249	25922	432030000	6	0.226898	0.498153	-0.329486	-0.128297	24.3685	24.2471	24.4727	24.1525	24.1035	25.8207
Q8TEX9	IPO4		2.5992	-0.329473	1.25655	sp|Q8TEX9|IPO4_HUMAN	sp|Q8TEX9|IPO4_HUMAN	Color2 [DarkGray]	1	4							28	28	28	383	383	383	11871	0	15605	21926000000	216	2.5992	0.403095	-0.329473	-0.16081	30.0999	29.9464	29.9727	30.3121	30.3485	30.3468
Q6KC79	NIPBL		1.68143	-0.327454	1.2548	sp|Q6KC79|NIPBL_HUMAN	sp|Q6KC79|NIPBL_HUMAN	Color2 [DarkGray]	1	4							13	13	13	77	77	77	31605	0	43432	2643900000	31	1.68143	0.411604	-0.327454	-0.15679	27.5901	27.5771	27.8122	28.0766	27.9376	27.9475
O00410	IPO5		0.806464	-0.326125	1.25364	sp|O00410|IPO5_HUMAN	sp|O00410|IPO5_HUMAN	Color2 [DarkGray]	1	4							18	18	16	251	251	233	12363	0	77474	7535200000	77	0.806464	0.432142	-0.326125	-0.149118	28.4605	28.166	27.9009	28.3207	28.5487	28.6364
Q15691	MAPRE1		3.31431	-0.325445	1.25305	sp|Q15691|MARE1_HUMAN	sp|Q15691|MARE1_HUMAN	Color2 [DarkGray]	1	4							14	14	12	761	761	757	29999	0	12912	45937000000	161	3.31431	0.404987	-0.325445	-0.160213	30.9877	31.0309	30.9755	31.2798	31.3195	31.3711
Q15365	PCBP1		2.58023	-0.324657	1.25237	sp|Q15365|PCBP1_HUMAN	sp|Q15365|PCBP1_HUMAN	Color2 [DarkGray]	1	4							17	13	13	801	691	691	37497	0	23474	116220000000	222	2.58023	0.408757	-0.324657	-0.158471	31.4601	31.6039	31.4787	31.8738	31.8127	31.8301
Q9BWJ5	SF3B5		0.385388	-0.321011	1.24921	sp|Q9BWJ5|SF3B5_HUMAN	sp|Q9BWJ5|SF3B5_HUMAN	Color2 [DarkGray]	1	4							3	3	3	43	43	43	10135	0	35831	4134800000	19	0.385388	0.472478	-0.321011	-0.136563	27.3395	26.3154	26.2695	26.9648	26.9077	27.015
P42696	RBM34		3.57831	-0.320708	1.24894	sp|P42696|RBM34_HUMAN	sp|P42696|RBM34_HUMAN	Color2 [DarkGray]	1	4							27	27	27	553	553	553	48564	0	24365	122600000000	302	3.57831	0.409295	-0.320708	-0.158264	33.3427	33.358	33.4246	33.6895	33.6859	33.7119
O75943	RAD17		0.39473	-0.319979	1.24831	sp|O75943|RAD17_HUMAN	sp|O75943|RAD17_HUMAN	Color2 [DarkGray]	1	4							3	3	3	54	54	54	77054	14948	40331	425940000	5	0.39473	0.472602	-0.319979	-0.136602	23.73	24.7571	24.6841	24.8525	24.5488	24.7299
Q13823	GNL2		4.53894	-0.317682	1.24633	sp|Q13823|NOG2_HUMAN	sp|Q13823|NOG2_HUMAN	Color2 [DarkGray]	1	4							38	38	38	447	447	447	83654	0	29283	177160000000	479	4.53894	0.41003	-0.317682	-0.157663	33.9258	33.9478	33.9025	34.2569	34.2325	34.2398
P32969	RPL9		1.18691	-0.316306	1.24514	sp|P32969|RL9_HUMAN	sp|P32969|RL9_HUMAN	Color2 [DarkGray]	1	4							11	11	11	656	656	656	21863	0	17251	87929000000	245	1.18691	0.433649	-0.316306	-0.14883	31.9841	31.9981	31.8258	32.4684	32.1981	32.0904
Q9H4L4	SENP3		3.41708	-0.315673	1.24459	sp|Q9H4L4|SENP3_HUMAN	sp|Q9H4L4|SENP3_HUMAN	Color2 [DarkGray]	1	4							19	19	19	484	484	484	65009	0	11937	36118000000	203	3.41708	0.414292	-0.315673	-0.155612	31.5458	31.5582	31.5984	31.8891	31.8392	31.921
Q9BZZ5	API5		3.39925	-0.315454	1.2444	sp|Q9BZZ5|API5_HUMAN	sp|Q9BZZ5|API5_HUMAN	Color2 [DarkGray]	1	4							14	14	14	317	317	317	59004	0	86005	20407000000	83	3.39925	0.413825	-0.315454	-0.155482	30.0736	30.0693	30.1504	30.4367	30.3989	30.4041
Q5BKZ1	ZNF326		2.20749	-0.311923	1.24136	sp|Q5BKZ1|ZN326_HUMAN	sp|Q5BKZ1|ZN326_HUMAN	Color2 [DarkGray]	1	4							12	12	12	259	259	259	65653	0	57538	25384000000	109	2.20749	0.42486	-0.311923	-0.151481	30.079	30.0592	30.0341	30.2619	30.4596	30.3865
Q9BPX3	NCAPG		2.37883	-0.306644	1.23683	sp|Q9BPX3|CND3_HUMAN	sp|Q9BPX3|CND3_HUMAN	Color2 [DarkGray]	1	4							23	23	23	295	295	295	11433	0	80101	16429000000	103	2.37883	0.431339	-0.306644	-0.149426	29.226	29.3126	29.1791	29.5457	29.6057	29.4861
Q9H6E5	TUT1		0.543227	-0.306341	1.23657	sp|Q9H6E5|STPAP_HUMAN	sp|Q9H6E5|STPAP_HUMAN	Color2 [DarkGray]	1	4							3	3	3	82	82	82	93846	0	18183	508530000	10	0.543227	0.472569	-0.306341	-0.136202	25.252	25.6014	25.4992	25.5263	25.535	26.2103
Q92769	HDAC2		1.43663	-0.303282	1.23395	sp|Q92769|HDAC2_HUMAN	sp|Q92769|HDAC2_HUMAN	Color2 [DarkGray]	1	4							14	8	8	443	332	332	55364	0	46373	9267400000	48	1.43663	0.446541	-0.303282	-0.144546	28.9984	28.8187	28.7607	29.0532	29.2849	29.1495
Q6UN15	FIP1L1		1.32166	-0.300266	1.23137	sp|Q6UN15|FIP1_HUMAN	sp|Q6UN15|FIP1_HUMAN	Color2 [DarkGray]	1	4							6	6	6	212	212	212	66526	0	46061	9892100000	47	1.32166	0.452624	-0.300266	-0.142552	28.634	28.6915	28.8247	28.9091	29.196	28.9459
Q02543	RPL18A		2.43255	-0.297887	1.22934	sp|Q02543|RL18A_HUMAN	sp|Q02543|RL18A_HUMAN	Color2 [DarkGray]	1	4							9	9	9	443	443	443	20762	0	27553	92127000000	160	2.43255	0.443369	-0.297887	-0.145383	32.4285	32.3277	32.3245	32.7262	32.609	32.6392
Q02218	OGDH		0.115915	-0.29296	1.22515	sp|Q02218|ODO1_HUMAN	sp|Q02218|ODO1_HUMAN	Color2 [DarkGray]	1	4							6	6	5	98	98	88	11593	0	12971	1987900000	17	0.115915	0.581407	-0.29296	-0.100377	27.6145	27.6031	24.8537	26.9528	27.022	26.9754
P55060	CSE1L		3.50488	-0.292038	1.22437	sp|P55060|XPO2_HUMAN	sp|P55060|XPO2_HUMAN	Color2 [DarkGray]	1	4							43	43	43	613	613	613	11042	0	32331	427280000000	555	3.50488	0.446749	-0.292038	-0.144208	33.8394	33.8107	33.7859	34.0654	34.1157	34.1309
P54578	USP14		2.21372	-0.290809	1.22333	sp|P54578|UBP14_HUMAN	sp|P54578|UBP14_HUMAN	Color2 [DarkGray]	1	4							20	20	20	559	559	559	56068	0	21458	27199000000	136	2.21372	0.457281	-0.290809	-0.141517	29.5977	29.7308	29.5973	29.9964	29.892	29.9097
P63173	RPL38		1.67421	-0.287012	1.22011	sp|P63173|RL38_HUMAN	sp|P63173|RL38_HUMAN	Color2 [DarkGray]	1	4							5	5	5	50	50	50	82178	0	21648	16637000000	69	1.67421	0.467304	-0.287012	-0.138122	29.7722	29.6002	29.7506	30.0144	29.8891	30.0805
Q9UBB4	ATXN10		0.497855	-0.285386	1.21874	sp|Q9UBB4|ATX10_HUMAN	sp|Q9UBB4|ATX10_HUMAN	Color2 [DarkGray]	1	4							15	15	15	408	408	408	53488	0	71839	10865000000	56	0.497855	0.500924	-0.285386	-0.126823	27.9749	27.989	27.7558	27.9677	28.6689	27.9393
Q9Y4A5	TRRAP		0.950357	-0.28479	1.21823	sp|Q9Y4A5|TRRAP_HUMAN	sp|Q9Y4A5|TRRAP_HUMAN	Color2 [DarkGray]	1	4							12	12	12	46	46	46	4376	0	28163	4182900000	17	0.950357	0.483559	-0.28479	-0.133065	28.0141	27.8578	27.7093	27.9873	28.0936	28.3547
Q15428	SF3A2		0.671488	-0.28351	1.21715	sp|Q15428|SF3A2_HUMAN	sp|Q15428|SF3A2_HUMAN	Color2 [DarkGray]	1	4							7	7	7	22	22	22	49255	0	68477	12970000000	46	0.671488	0.494847	-0.28351	-0.129362	29.3353	29.3525	28.8813	29.25	29.6217	29.548
P35226	BMI1		0.525868	-0.282358	1.21618	sp|P35226|BMI1_HUMAN;sp|P35227|PCGF2_HUMAN	sp|P35226|BMI1_HUMAN	Color2 [DarkGray]	1	4							3	3	3	104	104	104	36949	11403	42704	1546300000	6	0.525868	0.501727	-0.282358	-0.126267	26.4503	26.1589	26.5958	26.7681	26.9775	26.3065
O75340	PDCD6		1.91405	-0.281601	1.21554	sp|O75340|PDCD6_HUMAN	sp|O75340|PDCD6_HUMAN	Color2 [DarkGray]	1	4							6	6	6	424	424	424	21868	0	24635	6709300000	32	1.91405	0.472623	-0.281601	-0.136383	26.615	26.648	26.5783	26.9291	26.7759	26.9811
O75150	RNF40		0.629002	-0.281083	1.21511	sp|O75150|BRE1B_HUMAN	sp|O75150|BRE1B_HUMAN	Color2 [DarkGray]	1	4							10	9	9	126	112	112	11365	0	1718	2628600000	19	0.629002	0.498814	-0.281083	-0.127694	27.0121	27.4142	27.1303	27.2684	27.7877	27.3437
Q6NXR4	TTI2		2.13116	-0.28062	1.21472	sp|Q6NXR4|TTI2_HUMAN	sp|Q6NXR4|TTI2_HUMAN	Color2 [DarkGray]	1	4							4	4	4	112	112	112	56914	0	1403	472860000	12	2.13116	0.472449	-0.28062	-0.136494	24.6743	24.7612	24.8296	25.0828	25.0527	24.9714
P46776	RPL27A		2.41731	-0.279802	1.21403	sp|P46776|RL27A_HUMAN	sp|P46776|RL27A_HUMAN	Color2 [DarkGray]	1	4							5	5	5	284	284	284	16561	0	22035	62092000000	87	2.41731	0.472289	-0.279802	-0.136726	31.6763	31.7384	31.7268	31.909	32.0388	32.0331
P08621	SNRNP70		2.17145	-0.276103	1.21092	sp|P08621|RU17_HUMAN	sp|P08621|RU17_HUMAN	Color2 [DarkGray]	1	4							12	12	12	318	318	318	51556	0	55186	28029000000	121	2.17145	0.478946	-0.276103	-0.134449	29.6828	29.7305	29.6272	30.0174	29.9817	29.8696
Q9UKV3	ACIN1		1.69465	-0.275555	1.21046	sp|Q9UKV3|ACINU_HUMAN	sp|Q9UKV3|ACINU_HUMAN	Color2 [DarkGray]	1	4							15	15	15	157	157	157	15186	0	46491	17141000000	85	1.69465	0.483931	-0.275555	-0.132876	29.0557	29.2247	29.261	29.4044	29.4335	29.53
Q9UNX3	RPL26L1		1.02608	-0.274956	1.20996	sp|Q9UNX3|RL26L_HUMAN	sp|Q9UNX3|RL26L_HUMAN	Color2 [DarkGray]	1	4							8	1	1	386	55	55	17256	40858	2719	1287600000	22	1.02608	0.494639	-0.274956	-0.129342	26.5467	26.3796	26.7402	26.8598	26.9353	26.6963
P14550	AKR1A1		0.575694	-0.271227	1.20683	sp|P14550|AK1A1_HUMAN	sp|P14550|AK1A1_HUMAN	Color2 [DarkGray]	1	4							14	14	14	486	486	486	36573	0	63708	13630000000	61	0.575694	0.510108	-0.271227	-0.12274	28.1272	28.7385	28.6335	28.8038	28.9106	28.5985
P49321	NASP		1.2131	-0.262696	1.19972	sp|P49321|NASP_HUMAN	sp|P49321|NASP_HUMAN	Color2 [DarkGray]	1	4							18	18	18	415	415	415	85237	0	22821	44976000000	119	1.2131	0.503837	-0.262696	-0.124989	30.4196	30.5006	30.5785	30.7021	30.9408	30.6438
Q68D10	SPTY2D1		0.600193	-0.262502	1.19956	sp|Q68D10|SPT2_HUMAN	sp|Q68D10|SPT2_HUMAN	Color2 [DarkGray]	1	4							14	14	14	267	267	267	75598	0	68895	10384000000	72	0.600193	0.520371	-0.262502	-0.119548	29.8463	30.3243	29.7562	30.2726	30.3654	30.0764
Q9UI26	IPO11		1.66397	-0.261855	1.19902	sp|Q9UI26|IPO11_HUMAN	sp|Q9UI26|IPO11_HUMAN	Color2 [DarkGray]	1	4							24	24	24	40	40	40	11253	0	16627	14314000000	103	1.66397	0.501694	-0.261855	-0.1264	28.89	29.1209	28.9813	29.2614	29.215	29.3014
Q13547	HDAC1		1.90122	-0.261251	1.19852	sp|Q13547|HDAC1_HUMAN	sp|Q13547|HDAC1_HUMAN	Color2 [DarkGray]	1	4							18	18	12	564	564	452	55102	0	15965	50541000000	204	1.90122	0.500601	-0.261251	-0.126783	31.1951	31.1371	31.2932	31.5409	31.4658	31.4025
Q6NW34	NEPRO		2.56133	-0.261158	1.19844	sp|Q6NW34|NEPRO_HUMAN	sp|Q6NW34|NEPRO_HUMAN	Color2 [DarkGray]	1	4							17	17	17	362	362	362	64551	0	10885	15409000000	165	2.56133	0.498169	-0.261158	-0.128042	30.6499	30.692	30.5603	30.907	30.8802	30.8985
P69891	HBG1		1.96775	-0.260939	1.19826	sp|P69891|HBG1_HUMAN	sp|P69891|HBG1_HUMAN	Color2 [DarkGray]	1	4							12	12	1	898	898	82	1614	0	93634	98206000000	149	1.96775	0.500784	-0.260939	-0.126798	31.0799	30.9461	31.0977	31.2648	31.2745	31.3672
Q96BP3	PPWD1		0.853707	-0.26005	1.19752	sp|Q96BP3|PPWD1_HUMAN	sp|Q96BP3|PPWD1_HUMAN	Color2 [DarkGray]	1	4							14	14	14	252	252	252	73574	0	28931	9745600000	26	0.853707	0.514177	-0.26005	-0.121431	28.9676	29.1701	28.9007	29.503	29.1312	29.1844
P49588	AARS		2.40075	-0.25873	1.19642	sp|P49588|SYAC_HUMAN	sp|P49588|SYAC_HUMAN	Color2 [DarkGray]	1	4							37	37	37	632	632	632	10681	0	32331	88103000000	297	2.40075	0.500944	-0.25873	-0.126618	30.8427	30.8794	30.9161	31.0703	31.143	31.2012
P63279	UBE2I		1.85243	-0.258382	1.19614	sp|P63279|UBC9_HUMAN	sp|P63279|UBC9_HUMAN	Color2 [DarkGray]	1	4							8	8	8	608	608	608	18007	0	47814	15988000000	47	1.85243	0.503775	-0.258382	-0.125308	29.4004	29.5952	29.5744	29.7758	29.7776	29.7917
P78417	GSTO1		2.37396	-0.257792	1.19565	sp|P78417|GSTO1_HUMAN	sp|P78417|GSTO1_HUMAN	Color2 [DarkGray]	1	4							16	16	16	772	772	772	27566	0	11424	33676000000	109	2.37396	0.501802	-0.257792	-0.126123	29.344	29.4088	29.3905	29.7179	29.5959	29.6029
Q9H3K6	BOLA2		0.886347	-0.256879	1.19489	sp|Q9H3K6|BOLA2_HUMAN	sp|Q9H3K6|BOLA2_HUMAN	Color2 [DarkGray]	1	4							3	3	3	512	512	512	10116	0	43056	4588700000	10	0.886347	0.516411	-0.256879	-0.120315	26.5407	26.7457	26.6682	27.0403	26.6666	27.0184
Q9NTI5	PDS5B		1.93378	-0.25678	1.19481	sp|Q9NTI5|PDS5B_HUMAN	sp|Q9NTI5|PDS5B_HUMAN	Color2 [DarkGray]	1	4							34	30	30	30	276	276	16467	0	1309	29103000000	217	1.93378	0.504166	-0.25678	-0.124754	30.8338	30.9025	31.0221	31.2005	31.19	31.1383
Q6NUQ4	TMEM214		0.198259	-0.255808	1.194	sp|Q6NUQ4|TM214_HUMAN	sp|Q6NUQ4|TM214_HUMAN	Color2 [DarkGray]	1	4							14	14	14	289	289	289	7715	0	56542	8245300000	55	0.198259	0.57343	-0.255808	-0.102471	27.3659	26.7735	25.8993	26.4286	27.1412	27.2364
P16435	POR		0.752594	-0.255479	1.19373	sp|P16435|NCPR_HUMAN	sp|P16435|NCPR_HUMAN	Color2 [DarkGray]	1	4							12	12	12	275	275	275	76689	0	53335	7483000000	57	0.752594	0.523576	-0.255479	-0.118498	27.6822	27.8061	27.7505	28.2543	28.0215	27.7296
P41223	BUD31		1.56504	-0.254859	1.19322	sp|P41223|BUD31_HUMAN	sp|P41223|BUD31_HUMAN	Color2 [DarkGray]	1	4							6	6	6	319	319	319	17	0	25591	6871000000	54	1.56504	0.509973	-0.254859	-0.122829	28.5153	28.6621	28.644	28.9172	28.9246	28.7441
Q99729	HNRNPAB		2.407	-0.254179	1.19266	sp|Q99729|ROAA_HUMAN	sp|Q99729|ROAA_HUMAN	Color2 [DarkGray]	1	4							8	8	8	211	211	211	36224	0	43223	11547000000	82	2.407	0.503976	-0.254179	-0.124447	29.1025	29.0274	29.1227	29.2777	29.3799	29.3575
O95232	LUC7L3		1.4836	-0.253054	1.19173	sp|O95232|LC7L3_HUMAN	sp|O95232|LC7L3_HUMAN	Color2 [DarkGray]	1	4							8	8	8	227	227	227	51466	0	14644	16771000000	135	1.4836	0.514012	-0.253054	-0.121717	29.3361	29.3348	29.4406	29.5445	29.7649	29.5613
Q13356	PPIL2		3.92733	-0.252815	1.19153	sp|Q13356|PPIL2_HUMAN	sp|Q13356|PPIL2_HUMAN	Color2 [DarkGray]	1	4							18	18	18	475	475	475	58823	0	12453	41717000000	187	3.92733	0.504083	-0.252815	-0.125344	31.6762	31.7038	31.6837	31.9231	31.9288	31.9702
O00178	GTPBP1		0.744797	-0.25062	1.18972	sp|O00178|GTPB1_HUMAN	sp|O00178|GTPB1_HUMAN	Color2 [DarkGray]	1	4							12	12	12	30	30	30	72453	0	53568	7486300000	36	0.744797	0.531166	-0.25062	-0.116327	28.3442	28.2385	28.074	28.431	28.261	28.7166
Q07020	RPL18		2.66608	-0.247437	1.1871	sp|Q07020|RL18_HUMAN	sp|Q07020|RL18_HUMAN	Color2 [DarkGray]	1	4							8	8	8	426	426	426	21634	0	47497	250630000000	173	2.66608	0.514627	-0.247437	-0.121579	33.9408	34.0229	33.9615	34.203	34.2723	34.1922
P62847	RPS24		1.45676	-0.246921	1.18667	sp|P62847|RS24_HUMAN	sp|P62847|RS24_HUMAN	Color2 [DarkGray]	1	4							5	5	5	353	353	353	15423	0	18593	35702000000	94	1.45676	0.523681	-0.246921	-0.118786	30.8061	30.7465	30.6686	31.1033	30.9904	30.8682
Q9UKI8	TLK1		0.491181	-0.246474	1.1863	sp|Q9UKI8|TLK1_HUMAN	sp|Q9UKI8|TLK1_HUMAN	Color2 [DarkGray]	1	4							6	6	3	11	11	61	86699	0	15346	2614700000	11	0.491181	0.544765	-0.246474	-0.111091	28.0642	27.3431	27.5149	27.9134	27.8412	27.9071
P05771	PRKCB		0.778274	-0.2451	1.18517	sp|P05771|KPCB_HUMAN	sp|P05771|KPCB_HUMAN	Color2 [DarkGray]	1	4							8	8	6	152	152	115	76868	0	27058	7968500000	37	0.778274	0.537218	-0.2451	-0.114257	26.7507	27.0941	26.8001	27.1926	27.2535	26.934
O95573	ACSL3		3.14417	-0.243823	1.18413	sp|O95573|ACSL3_HUMAN	sp|O95573|ACSL3_HUMAN	Color2 [DarkGray]	1	4							11	11	10	258	258	233	80419	0	51364	8917100000	42	3.14417	0.516602	-0.243823	-0.120349	27.9323	27.9093	27.8859	28.1174	28.1477	28.1939
Q14103	HNRNPD		2.49973	-0.24128	1.18204	sp|Q14103|HNRPD_HUMAN	sp|Q14103|HNRPD_HUMAN	Color2 [DarkGray]	1	4							8	8	7	245	245	223	38434	0	51408	39251000000	101	2.49973	0.523724	-0.24128	-0.118388	30.9364	30.9381	30.8283	31.12	31.1572	31.1493
P22102	GART		1.39589	-0.24009	1.18107	sp|P22102|PUR2_HUMAN	sp|P22102|PUR2_HUMAN	Color2 [DarkGray]	1	4							34	34	34	499	499	499	10777	0	32331	119450000000	365	1.39589	0.533156	-0.24009	-0.115417	31.8132	31.722	31.5708	31.9609	31.9962	31.8691
O76094	SRP72		1.43411	-0.239643	1.1807	sp|O76094|SRP72_HUMAN	sp|O76094|SRP72_HUMAN	Color2 [DarkGray]	1	4							19	19	19	399	399	399	74605	0	19031	38890000000	102	1.43411	0.532711	-0.239643	-0.11534	30.4737	30.3788	30.4526	30.6003	30.6047	30.819
P61619	SEC61A1		0.448964	-0.238262	1.17957	sp|P61619|S61A1_HUMAN;sp|Q9H9S3|S61A2_HUMAN	sp|P61619|S61A1_HUMAN	Color2 [DarkGray]	1	4							6	6	6	202	202	202	52264	0	23608	4166000000	54	0.448964	0.560463	-0.238262	-0.106923	27.6442	27.8032	27.5619	28.1836	28.0608	27.4797
Q14240	EIF4A2		1.19258	-0.23667	1.17827	sp|Q14240|IF4A2_HUMAN	sp|Q14240|IF4A2_HUMAN	Color2 [DarkGray]	1	4							22	11	11	661	428	428	46402	0	94163	11800000000	113	1.19258	0.540753	-0.23667	-0.113061	28.5247	28.2553	28.2881	28.6423	28.6195	28.5163
P26038	MSN		1.62801	-0.236057	1.17777	sp|P26038|MOES_HUMAN	sp|P26038|MOES_HUMAN	Color2 [DarkGray]	1	4							17	9	8	272	177	153	67819	0	1666	3606500000	18	1.62801	0.536875	-0.236057	-0.114243	27.6812	27.4595	27.5388	27.7748	27.8213	27.7916
Q9UQR0	SCML2		0.576869	-0.235505	1.17732	sp|Q9UQR0|SCML2_HUMAN	sp|Q9UQR0|SCML2_HUMAN	Color2 [DarkGray]	1	4							6	6	6	129	129	129	77256	0	21224	17342000000	20	0.576869	0.55746	-0.235505	-0.10794	29.7257	30.2711	30.2332	30.2775	30.4038	30.2551
Q15637	SF1		2.01023	-0.233852	1.17597	sp|Q15637|SF01_HUMAN	sp|Q15637|SF01_HUMAN	Color2 [DarkGray]	1	4							8	8	8	192	192	192	68329	0	40714	12846000000	61	2.01023	0.53664	-0.233852	-0.114049	29.4155	29.2657	29.3575	29.5294	29.6066	29.6043
Q8IYB3	SRRM1		2.1374	-0.233585	1.17575	sp|Q8IYB3|SRRM1_HUMAN	sp|Q8IYB3|SRRM1_HUMAN	Color2 [DarkGray]	1	4							13	13	13	218	218	218	10233	0	18662	26342000000	121	2.1374	0.536878	-0.233585	-0.114147	29.8452	29.7298	29.8068	29.9796	30.0157	30.0872
Q9P0S9	TMEM14C		1.32735	-0.232782	1.1751	sp|Q9P0S9|TM14C_HUMAN	sp|Q9P0S9|TM14C_HUMAN	Color2 [DarkGray]	1	4							3	3	3	50	50	50	11564	0	11943	3458800000	24	1.32735	0.544015	-0.232782	-0.111803	27.873	27.6657	27.7932	27.9515	27.9575	28.1213
O95758	PTBP3		1.65629	-0.231802	1.1743	sp|O95758|PTBP3_HUMAN	sp|O95758|PTBP3_HUMAN	Color2 [DarkGray]	1	4							11	9	9	37	342	342	59689	0	10288	16728000000	90	1.65629	0.543297	-0.231802	-0.11232	29.6808	29.6291	29.535	29.7615	29.8535	29.9252
P57088	TMEM33		0.864783	-0.228406	1.17154	sp|P57088|TMM33_HUMAN	sp|P57088|TMM33_HUMAN	Color2 [DarkGray]	1	4							5	5	5	206	206	206	27978	0	13465	3219500000	14	0.864783	0.558499	-0.228406	-0.107594	26.821	27.0768	26.8451	26.9784	27.1537	27.2961
P84098	RPL19		2.02258	-0.228212	1.17138	sp|P84098|RL19_HUMAN	sp|P84098|RL19_HUMAN	Color2 [DarkGray]	1	4							9	9	9	276	276	276	23466	0	467	55628000000	114	2.02258	0.544255	-0.228212	-0.111387	31.7259	31.5955	31.6521	31.8776	31.9434	31.8371
P27348	YWHAQ		2.53008	-0.227875	1.17111	sp|P27348|1433T_HUMAN	sp|P27348|1433T_HUMAN	Color2 [DarkGray]	1	4							13	13	10	506	506	437	27764	0	18529	30787000000	96	2.53008	0.544091	-0.227875	-0.111964	29.9858	29.9638	29.9207	30.1427	30.2418	30.1693
P13010	XRCC5		2.31685	-0.22678	1.17022	sp|P13010|XRCC5_HUMAN	sp|P13010|XRCC5_HUMAN	Color2 [DarkGray]	1	4							43	43	43	706	706	706	82704	0	32331	381590000000	1139	2.31685	0.544497	-0.22678	-0.111161	34.5809	34.5099	34.5626	34.7109	34.8013	34.8215
O60341	KDM1A		1.90903	-0.22259	1.16683	sp|O60341|KDM1A_HUMAN	sp|O60341|KDM1A_HUMAN	Color2 [DarkGray]	1	4							22	22	22	394	394	394	92902	0	1374	28172000000	134	1.90903	0.555645	-0.22259	-0.108507	30.3682	30.3683	30.2515	30.6021	30.4883	30.5653
Q04917	YWHAH		0.755579	-0.221258	1.16575	sp|Q04917|1433F_HUMAN	sp|Q04917|1433F_HUMAN	Color2 [DarkGray]	1	4							13	11	11	504	472	472	28218	0	81612	11973000000	34	0.755579	0.570785	-0.221258	-0.103653	27.4635	27.7844	27.6466	27.6632	27.9859	27.9093
O43169	CYB5B		0.985983	-0.220654	1.16526	sp|O43169|CYB5B_HUMAN	sp|O43169|CYB5B_HUMAN	Color2 [DarkGray]	1	4							4	4	4	507	507	507	16332	0	2517	8888100000	35	0.985983	0.567879	-0.220654	-0.104828	27.0611	27.0101	27.1745	27.3441	27.4387	27.1247
Q14980	NUMA1		2.13136	-0.220501	1.16514	sp|Q14980|NUMA1_HUMAN	sp|Q14980|NUMA1_HUMAN	Color2 [DarkGray]	1	4							52	52	52	363	363	363	23826	0	32331	61496000000	286	2.13136	0.557215	-0.220501	-0.107881	31.57	31.6687	31.6095	31.7716	31.8566	31.8815
Q9NW13	RBM28		4.1396	-0.220398	1.16505	sp|Q9NW13|RBM28_HUMAN	sp|Q9NW13|RBM28_HUMAN	Color2 [DarkGray]	1	4							37	37	37	435	435	435	85737	0	32331	504630000000	681	4.1396	0.552624	-0.220398	-0.109483	35.5683	35.598	35.5961	35.8005	35.7976	35.8255
P62888	RPL30		1.23188	-0.218277	1.16334	sp|P62888|RL30_HUMAN	sp|P62888|RL30_HUMAN	Color2 [DarkGray]	1	4							5	5	5	513	513	513	12784	0	13212	44908000000	101	1.23188	0.567546	-0.218277	-0.104778	31.3139	31.1693	31.4463	31.5574	31.544	31.4829
P17812	CTPS1		1.11471	-0.215102	1.16079	sp|P17812|PYRG1_HUMAN	sp|P17812|PYRG1_HUMAN	Color2 [DarkGray]	1	4							20	20	18	437	437	393	6669	0	11854	21121000000	107	1.11471	0.572643	-0.215102	-0.102883	29.3978	29.2139	29.3045	29.4702	29.6655	29.4258
Q05519	SRSF11		0.411257	-0.215078	1.16077	sp|Q05519|SRS11_HUMAN	sp|Q05519|SRS11_HUMAN	Color2 [DarkGray]	1	4							4	4	4	124	124	124	53542	0	37238	7608000000	28	0.411257	0.594837	-0.215078	-0.0967854	27.6136	27.1528	27.909	27.7583	27.7289	27.8334
Q8N3Z6	ZCCHC7		2.6215	-0.214846	1.16058	sp|Q8N3Z6|ZCHC7_HUMAN	sp|Q8N3Z6|ZCHC7_HUMAN	Color2 [DarkGray]	1	4							9	9	9	204	204	204	63052	0	39464	7160000000	34	2.6215	0.56552	-0.214846	-0.105762	29.7103	29.6637	29.6795	29.8434	29.9202	29.9344
Q02790	FKBP4		0.42183	-0.213622	1.1596	sp|Q02790|FKBP4_HUMAN	sp|Q02790|FKBP4_HUMAN	Color2 [DarkGray]	1	4							15	15	15	475	475	475	51804	0	15045	18302000000	39	0.42183	0.596665	-0.213622	-0.0964014	26.4359	25.9212	26.4363	26.5196	26.6815	26.2332
P09651	HNRNPA1		2.40249	-0.210494	1.15708	sp|P09651|ROA1_HUMAN;sp|Q32P51|RA1L2_HUMAN	sp|P09651|ROA1_HUMAN;sp|Q32P51|RA1L2_HUMAN	Color2 [DarkGray]	1	4							16	15	15	422	398	398	38746	0	19839	267680000000	549	2.40249	0.571476	-0.210494	-0.103423	33.1075	33.2159	33.1501	33.3998	33.3534	33.3518
P18583	SON		1.02723	-0.209883	1.15659	sp|P18583|SON_HUMAN	sp|P18583|SON_HUMAN	Color2 [DarkGray]	1	4							18	18	18	142	142	142	26383	0	55135	14611000000	78	1.02723	0.582061	-0.209883	-0.100138	28.8638	29.1649	28.9048	29.1972	29.1532	29.2128
Q04637	EIF4G1		1.38317	-0.209776	1.15651	sp|Q04637|IF4G1_HUMAN;REV__sp|Q8NEG2|CG057_HUMAN	sp|Q04637|IF4G1_HUMAN	Color2 [DarkGray]	1	4							31	31	28	251	251	234	17549	0	15792	22822000000	102	1.38317	0.577876	-0.209776	-0.101303	29.6141	29.7796	29.7017	30.0123	29.8633	29.8492
P08865	RPSA		3.06877	-0.208406	1.15541	sp|P08865|RSSA_HUMAN	sp|P08865|RSSA_HUMAN	Color2 [DarkGray]	1	4							14	14	14	573	573	573	32854	0	20199	83146000000	176	3.06877	0.572718	-0.208406	-0.103007	31.0503	31.1024	31.0336	31.2889	31.2702	31.2525
P08727	KRT19		1.42052	-0.207311	1.15453	sp|P08727|K1C19_HUMAN;CON__P08727;CON__P19001;sp|Q8N1A0|KT222_HUMAN;CON__Q8N1A0	sp|P08727|K1C19_HUMAN;CON__P08727	Color2 [DarkGray]	1	4				+			14	13	10	428	405	335	44105	0	84287	13809000000	91	1.42052	0.581685	-0.207311	-0.10025	29.4805	29.3485	29.3393	29.6189	29.6708	29.5006
Q99613	EIF3C		0.741911	-0.20656	1.15393	sp|Q99613|EIF3C_HUMAN;sp|B5ME19|EIFCL_HUMAN	sp|Q99613|EIF3C_HUMAN;sp|B5ME19|EIFCL_HUMAN	Color2 [DarkGray]	1	4							18	18	18	286	286	286	10534	0	16063	14678000000	61	0.741911	0.594509	-0.20656	-0.0970797	28.6709	28.7197	28.7355	28.6685	28.9923	29.085
Q9H6Y2	WDR55		1.59211	-0.204725	1.15247	sp|Q9H6Y2|WDR55_HUMAN	sp|Q9H6Y2|WDR55_HUMAN	Color2 [DarkGray]	1	4							10	10	10	298	298	298	4207	0	45043	21516000000	97	1.59211	0.584836	-0.204725	-0.0994294	30.5597	30.6614	30.6541	30.9278	30.7778	30.7837
Q8N1F7	NUP93		2.19855	-0.203544	1.15152	sp|Q8N1F7|NUP93_HUMAN	sp|Q8N1F7|NUP93_HUMAN	Color2 [DarkGray]	1	4							24	24	24	435	435	435	93487	0	21557	50350000000	240	2.19855	0.582608	-0.203544	-0.0998338	30.8559	30.9655	30.8884	31.1321	31.0646	31.1237
Q13363	CTBP1		0.698799	-0.203396	1.15141	sp|Q13363|CTBP1_HUMAN;sp|P56545|CTBP2_HUMAN	sp|Q13363|CTBP1_HUMAN	Color2 [DarkGray]	1	4							8	8	8	318	318	318	47535	0	442	5381400000	24	0.698799	0.599804	-0.203396	-0.0953709	27.206	27.5313	27.4808	27.5156	27.7811	27.5316
P60709	ACTB		2.75141	-0.202941	1.15104	sp|P60709|ACTB_HUMAN;sp|Q9BYX7|ACTBM_HUMAN	sp|P60709|ACTB_HUMAN	Color2 [DarkGray]	1	4							24	24	1	859	859	45	41736	0	32331	1616100000000	1176	2.75141	0.581813	-0.202941	-0.100099	34.9066	34.9342	34.9277	35.1547	35.149	35.0737
Q9Y570	PPME1		0.124929	-0.202649	1.15081	sp|Q9Y570|PPME1_HUMAN	sp|Q9Y570|PPME1_HUMAN	Color2 [DarkGray]	1	4							7	7	7	259	259	259	42315	0	33824	4096100000	11	0.124929	0.673491	-0.202649	-0.0781323	26.4826	24.6877	26.4402	26.1617	25.9806	26.0763
Q9Y490	TLN1		1.73768	-0.201671	1.15003	sp|Q9Y490|TLN1_HUMAN	sp|Q9Y490|TLN1_HUMAN	Color2 [DarkGray]	1	4							36	36	34	243	243	234	26976	0	18012	16255000000	107	1.73768	0.590292	-0.201671	-0.0982622	29.3434	29.4812	29.3548	29.5405	29.6349	29.6092
P51532	SMARCA4		1.53851	-0.201371	1.14979	sp|P51532|SMCA4_HUMAN	sp|P51532|SMCA4_HUMAN	Color2 [DarkGray]	1	4							37	37	21	282	282	182	18464	0	19482	49667000000	237	1.53851	0.592437	-0.201371	-0.0977357	31.3975	31.5924	31.4448	31.6529	31.7009	31.685
P36578	RPL4		2.594	-0.19658	1.14598	sp|P36578|RL4_HUMAN	sp|P36578|RL4_HUMAN	Color2 [DarkGray]	1	4							23	23	23	482	482	482	47697	0	25654	657230000000	490	2.594	0.595039	-0.19658	-0.0968742	35.6232	35.6255	35.5713	35.7586	35.8139	35.8371
Q02447	SP3		0.755062	-0.19628	1.14574	sp|Q02447|SP3_HUMAN	sp|Q02447|SP3_HUMAN	Color2 [DarkGray]	1	4							2	2	2	22	22	22	81924	0	1957	344590000	10	0.755062	0.614495	-0.19628	-0.0926078	24.3314	24.2109	24.3715	24.5553	24.657	24.2903
Q9P2N5	RBM27		0.624898	-0.19455	1.14437	sp|Q9P2N5|RBM27_HUMAN	sp|Q9P2N5|RBM27_HUMAN	Color2 [DarkGray]	1	4							10	10	8	125	125	112	11872	0	39542	6803400000	35	0.624898	0.618502	-0.19455	-0.0909078	28.8508	28.3812	28.6165	28.7562	28.8768	28.7992
Q5VYK3	ECM29		3.78833	-0.192925	1.14308	sp|Q5VYK3|ECM29_HUMAN	sp|Q5VYK3|ECM29_HUMAN	Color2 [DarkGray]	1	4							30	30	30	251	251	251	20429	0	10439	12854000000	117	3.78833	0.598484	-0.192925	-0.0957898	29.461	29.4426	29.4611	29.6616	29.6592	29.6226
P38606	ATP6V1A		0.867339	-0.192128	1.14245	sp|P38606|VATA_HUMAN	sp|P38606|VATA_HUMAN	Color2 [DarkGray]	1	4							15	15	15	384	384	384	68303	0	84118	10199000000	58	0.867339	0.617144	-0.192128	-0.0913565	27.5878	27.847	27.8476	27.8854	28.0641	27.9093
P11413	G6PD		1.60657	-0.191078	1.14162	sp|P11413|G6PD_HUMAN	sp|P11413|G6PD_HUMAN	Color2 [DarkGray]	1	4							28	28	28	623	623	623	59256	0	24398	67755000000	201	1.60657	0.611967	-0.191078	-0.0930053	30.5176	30.5362	30.527	30.6757	30.8256	30.6527
O43776	NARS		0.662939	-0.190495	1.14116	sp|O43776|SYNC_HUMAN	sp|O43776|SYNC_HUMAN	Color2 [DarkGray]	1	4							17	17	17	414	414	414	62942	0	16962	20532000000	65	0.662939	0.624335	-0.190495	-0.0894256	29.1158	28.8924	28.7762	29.2861	29.0286	29.0411
Q9BXJ9	NAA15		0.383755	-0.190029	1.14079	sp|Q9BXJ9|NAA15_HUMAN;sp|Q6N069|NAA16_HUMAN	sp|Q9BXJ9|NAA15_HUMAN	Color2 [DarkGray]	1	4							19	19	19	282	282	282	10127	0	12953	11400000000	38	0.383755	0.63661	-0.190029	-0.086051	27.2935	26.8145	26.6272	27.1898	26.9785	27.1369
Q9Y3E5	PTRH2		0.634512	-0.189058	1.14002	sp|Q9Y3E5|PTH2_HUMAN	sp|Q9Y3E5|PTH2_HUMAN	Color2 [DarkGray]	1	4							4	4	4	369	369	369	19193	0	17357	1608400000	11	0.634512	0.627706	-0.189058	-0.0885805	26.1245	26.015	25.6861	26.1025	26.1833	26.1072
P49368	CCT3		1.70668	-0.188382	1.13948	sp|P49368|TCPG_HUMAN	sp|P49368|TCPG_HUMAN	Color2 [DarkGray]	1	4							26	26	26	58	58	58	60533	0	21701	86550000000	221	1.70668	0.615853	-0.188382	-0.0918934	31.0996	31.0477	31.1128	31.1834	31.3186	31.3233
P20248	CCNA2		0.521138	-0.18811	1.13927	sp|P20248|CCNA2_HUMAN;sp|P78396|CCNA1_HUMAN	sp|P20248|CCNA2_HUMAN	Color2 [DarkGray]	1	4							5	5	5	225	225	225	4855	0	19763	2216300000	26	0.521138	0.633393	-0.18811	-0.087145	27.4277	27.081	27.6023	27.5151	27.6405	27.5198
Q16658	FSCN1		2.13085	-0.18685	1.13828	sp|Q16658|FSCN1_HUMAN	sp|Q16658|FSCN1_HUMAN	Color2 [DarkGray]	1	4							18	18	18	46	46	46	54529	0	18418	60623000000	201	2.13085	0.616067	-0.18685	-0.091717	30.8163	30.7059	30.8039	30.969	30.9805	30.9371
P62913	RPL11		2.69377	-0.186329	1.13786	sp|P62913|RL11_HUMAN	sp|P62913|RL11_HUMAN	Color2 [DarkGray]	1	4							7	7	7	472	472	472	20252	0	51696	40604000000	101	2.69377	0.616028	-0.186329	-0.0919662	31.4352	31.5164	31.4597	31.6513	31.6428	31.6762
Q96JM3	CHAMP1		0.479104	-0.185971	1.13758	sp|Q96JM3|CHAP1_HUMAN	sp|Q96JM3|CHAP1_HUMAN	Color2 [DarkGray]	1	4							5	5	5	9	9	9	89098	0	13195	2507400000	12	0.479104	0.63802	-0.185971	-0.0857577	26.8905	26.7887	27.2506	27.346	27.0378	27.1039
P30043	BLVRB		1.84251	-0.185275	1.13703	sp|P30043|BLVRB_HUMAN	sp|P30043|BLVRB_HUMAN	Color2 [DarkGray]	1	4							11	11	11	816	816	816	22119	0	15867	120100000000	267	1.84251	0.619608	-0.185275	-0.0906104	31.81	31.693	31.8365	31.9626	31.953	31.9797
P30876	POLR2B		0.228918	-0.183956	1.13599	sp|P30876|RPB2_HUMAN	sp|P30876|RPB2_HUMAN	Color2 [DarkGray]	1	4							13	13	13	15	15	15	1339	0	38891	8291600000	41	0.228918	0.665851	-0.183956	-0.0794707	28.9106	28.8619	28.5448	28.712	29.5401	28.617
P61011	SRP54		3.26982	-0.182998	1.13524	sp|P61011|SRP54_HUMAN	sp|P61011|SRP54_HUMAN	Color2 [DarkGray]	1	4							13	13	13	363	363	363	55704	0	83426	9603900000	65	3.26982	0.61976	-0.182998	-0.0906789	27.6079	27.5785	27.6093	27.7873	27.7531	27.8042
P30085	CMPK1		0.868138	-0.182664	1.13498	sp|P30085|KCY_HUMAN	sp|P30085|KCY_HUMAN	Color2 [DarkGray]	1	4							9	9	9	556	556	556	22222	0	94191	27604000000	100	0.868138	0.633406	-0.182664	-0.0870699	29.2941	29.1355	29.4472	29.4134	29.4654	29.546
O75533	SF3B1		2.21242	-0.182496	1.13485	sp|O75533|SF3B1_HUMAN	sp|O75533|SF3B1_HUMAN	Color2 [DarkGray]	1	4							47	47	47	544	544	544	14583	0	32331	95521000000	497	2.21242	0.623416	-0.182496	-0.0897007	32.2105	32.2879	32.2698	32.3965	32.4842	32.435
P51812	RPS6KA3		0.33213	-0.182014	1.13447	sp|P51812|KS6A3_HUMAN;sp|Q9UK32|KS6A6_HUMAN;sp|O60307|MAST3_HUMAN;sp|Q9Y2H9|MAST1_HUMAN;sp|Q6P0Q8|MAST2_HUMAN	sp|P51812|KS6A3_HUMAN	Color2 [DarkGray]	1	4							24	24	15	445	445	305	83735	0	10093	21132000000	89	0.33213	0.656097	-0.182014	-0.0817734	29.0771	28.4983	28.8623	28.696	29.1208	29.167
P50991	CCT4		1.21382	-0.181996	1.13445	sp|P50991|TCPD_HUMAN	sp|P50991|TCPD_HUMAN	Color2 [DarkGray]	1	4							19	19	19	473	473	473	57924	0	13277	45703000000	138	1.21382	0.630639	-0.181996	-0.0879015	30.0569	29.9734	30.2079	30.2915	30.2377	30.2549
Q96I24	FUBP3		0.670126	-0.181512	1.13407	sp|Q96I24|FUBP3_HUMAN	sp|Q96I24|FUBP3_HUMAN	Color2 [DarkGray]	1	4							13	13	12	334	334	318	6164	0	56652	15154000000	56	0.670126	0.639527	-0.181512	-0.085502	28.5783	28.6588	28.9418	29.0164	28.8493	28.8577
Q8WYP5	AHCTF1		0.912186	-0.18016	1.13301	sp|Q8WYP5|ELYS_HUMAN	sp|Q8WYP5|ELYS_HUMAN	Color2 [DarkGray]	1	4							10	10	10	6	6	6	2525	0	22481	3154800000	18	0.912186	0.637027	-0.18016	-0.08611	27.4912	27.4681	27.3693	27.6742	27.7365	27.4583
P49189	ALDH9A1		0.200998	-0.179988	1.13287	sp|P49189|AL9A1_HUMAN	sp|P49189|AL9A1_HUMAN	Color2 [DarkGray]	1	4							4	4	4	126	126	126	53801	0	15248	3364700000	9	0.200998	0.678301	-0.179988	-0.0767511	28.3267	27.5017	27.2103	27.7876	28.0299	27.7612
P11021	HSPA5		2.22888	-0.178894	1.13202	sp|P11021|GRP78_HUMAN	sp|P11021|GRP78_HUMAN	Color2 [DarkGray]	1	4							25	24	24	437	437	437	72332	0	14765	69905000000	231	2.22888	0.63109	-0.178894	-0.0879749	31.3339	31.417	31.3954	31.5938	31.5183	31.5709
P10155	TROVE2		0.560437	-0.178299	1.13155	sp|P10155|RO60_HUMAN	sp|P10155|RO60_HUMAN	Color2 [DarkGray]	1	4							10	10	10	249	249	249	6067	0	41479	7202800000	49	0.560437	0.650681	-0.178299	-0.0832724	28.3026	28.5141	28.1321	28.5554	28.3214	28.6069
Q4G0J3	LARP7		2.07546	-0.17687	1.13043	sp|Q4G0J3|LARP7_HUMAN	sp|Q4G0J3|LARP7_HUMAN	Color2 [DarkGray]	1	4							29	29	29	521	521	521	66898	0	22235	74202000000	233	2.07546	0.634246	-0.17687	-0.0868477	32.2031	32.1724	32.1548	32.4186	32.3055	32.3369
P45973	CBX5		1.49399	-0.176819	1.13039	sp|P45973|CBX5_HUMAN	sp|P45973|CBX5_HUMAN	Color2 [DarkGray]	1	4							10	10	9	618	618	555	22225	0	11195	40704000000	88	1.49399	0.637043	-0.176819	-0.086052	30.6779	30.5644	30.7424	30.8318	30.8124	30.8709
P21980	TGM2		1.21013	-0.176027	1.12977	sp|P21980|TGM2_HUMAN	sp|P21980|TGM2_HUMAN	Color2 [DarkGray]	1	4							19	19	19	418	418	418	77328	0	20271	26615000000	125	1.21013	0.641214	-0.176027	-0.085105	29.5606	29.702	29.6859	29.7409	29.9194	29.8163
Q8N1G0	ZNF687		0.538867	-0.175984	1.12973	sp|Q8N1G0|ZN687_HUMAN	sp|Q8N1G0|ZN687_HUMAN	Color2 [DarkGray]	1	4							5	5	5	7	7	7	12953	0	32142	2049500000	5	0.538867	0.655283	-0.175984	-0.0820768	26.7535	26.5297	26.9555	26.7719	27.0014	26.9933
P05787	KRT8		2.22781	-0.175309	1.12921	sp|P05787|K2C8_HUMAN;CON__P05787;CON__H-INV:HIT000292931;CON__Q9H552;CON__H-INV:HIT000016045;CON__REFSEQ:XP_092267	sp|P05787|K2C8_HUMAN;CON__P05787;CON__H-INV:HIT000292931	Color2 [DarkGray]	1	4				+			22	21	18	551	53	478	53704	0	14568	82735000000	245	2.22781	0.636698	-0.175309	-0.0862396	32.3047	32.3053	32.2084	32.4361	32.4503	32.4579
P61964	WDR5		0.791781	-0.175029	1.12899	sp|P61964|WDR5_HUMAN	sp|P61964|WDR5_HUMAN	Color2 [DarkGray]	1	4							6	6	6	317	317	317	36588	0	17798	7886200000	35	0.791781	0.650242	-0.175029	-0.0832653	28.7946	28.7339	28.9396	28.9899	28.8601	29.1432
P50552	VASP		0.425646	-0.172421	1.12695	sp|P50552|VASP_HUMAN	sp|P50552|VASP_HUMAN	Color2 [DarkGray]	1	4							4	4	4	132	132	132	39829	0	19176	7182300000	22	0.425646	0.666361	-0.172421	-0.0793477	27.4554	27.4465	27.0335	27.2802	27.607	27.5655
P30153	PPP2R1A		1.33086	-0.171499	1.12623	sp|P30153|2AAA_HUMAN	sp|P30153|2AAA_HUMAN	Color2 [DarkGray]	1	4							25	25	18	569	569	399	65308	0	23826	62841000000	297	1.33086	0.649803	-0.171499	-0.0832395	30.2992	30.3161	30.3344	30.5081	30.5796	30.3766
O00425	IGF2BP3		0.378556	-0.169791	1.1249	sp|O00425|IF2B3_HUMAN	sp|O00425|IF2B3_HUMAN	Color2 [DarkGray]	1	4							15	13	13	364	325	325	63704	0	8657	15535000000	60	0.378556	0.674323	-0.169791	-0.0775894	28.0943	28.235	27.8936	28.3654	27.9267	28.4402
Q13885	TUBB2A		0.679091	-0.16821	1.12366	sp|Q13885|TBB2A_HUMAN	sp|Q13885|TBB2A_HUMAN	Color2 [DarkGray]	1	4							24	6	1	688	24	27	49906	0	46122	13496000000	41	0.679091	0.666262	-0.16821	-0.0796238	28.2424	28.3664	28.1783	28.601	28.4295	28.2612
P23919	DTYMK		0.153466	-0.167737	1.12329	sp|P23919|KTHY_HUMAN	sp|P23919|KTHY_HUMAN	Color2 [DarkGray]	1	4							7	7	7	344	344	344	23819	0	18985	5842100000	32	0.153466	0.715134	-0.167737	-0.069647	26.432	26.046	27.3215	26.6259	26.5987	27.0781
Q9ULU4	ZMYND8		0.112667	-0.165286	1.12139	sp|Q9ULU4|PKCB1_HUMAN	sp|Q9ULU4|PKCB1_HUMAN	Color2 [DarkGray]	1	4							5	5	5	51	51	51	13169	0	15269	1313300000	9	0.112667	0.734737	-0.165286	-0.0652827	25.9462	25.8341	25.6089	25.6964	26.9697	25.2189
P56192	MARS		2.07262	-0.164862	1.12106	sp|P56192|SYMC_HUMAN	sp|P56192|SYMC_HUMAN	Color2 [DarkGray]	1	4							27	27	27	437	437	437	10111	0	18243	33533000000	139	2.07262	0.66018	-0.164862	-0.0810477	30.3364	30.2704	30.2894	30.4976	30.485	30.4082
O94788	ALDH1A2		0.0940242	-0.161071	1.11812	sp|O94788|AL1A2_HUMAN;sp|P47895|AL1A3_HUMAN;sp|P00352|AL1A1_HUMAN;sp|P05091|ALDH2_HUMAN	sp|O94788|AL1A2_HUMAN	Color2 [DarkGray]	1	4							18	18	17	537	537	521	56723	0	97371	18591000000	84	0.0940242	0.752191	-0.161071	-0.0616712	28.1586	26.278	27.7201	27.16	27.5337	27.9463
Q9BW27	NUP85		0.907758	-0.160732	1.11785	sp|Q9BW27|NUP85_HUMAN	sp|Q9BW27|NUP85_HUMAN	Color2 [DarkGray]	1	4							17	17	17	36	36	36	75019	0	1088	17011000000	126	0.907758	0.675952	-0.160732	-0.0771772	29.2714	29.1564	29.0106	29.2407	29.3511	29.3287
P09012	SNRPA		1.43593	-0.159745	1.11709	sp|P09012|SNRPA_HUMAN	sp|P09012|SNRPA_HUMAN	Color2 [DarkGray]	1	4							9	9	7	44	44	387	31279	0	78596	18643000000	57	1.43593	0.674266	-0.159745	-0.0778585	29.4077	29.3642	29.4591	29.6217	29.4828	29.6056
Q9NZ45	CISD1		1.62842	-0.158466	1.1161	sp|Q9NZ45|CISD1_HUMAN	sp|Q9NZ45|CISD1_HUMAN	Color2 [DarkGray]	1	4							2	2	2	259	259	259	12199	0	217	2877400000	7	1.62842	0.673758	-0.158466	-0.0775091	26.5915	26.6014	26.5949	26.6804	26.7489	26.8339
Q9BZK7	TBL1XR1		0.151828	-0.15729	1.11519	sp|Q9BZK7|TBL1R_HUMAN;sp|O60907|TBL1X_HUMAN;sp|Q9BQ87|TBL1Y_HUMAN	sp|Q9BZK7|TBL1R_HUMAN;sp|O60907|TBL1X_HUMAN	Color2 [DarkGray]	1	4							8	8	8	257	257	257	55594	0	64678	5970100000	29	0.151828	0.73344	-0.15729	-0.0659045	27.3449	26.8364	26.0517	27.0446	26.9235	26.7367
P62906	RPL10A		1.32043	-0.156019	1.11421	sp|P62906|RL10A_HUMAN	sp|P62906|RL10A_HUMAN	Color2 [DarkGray]	1	4							12	12	12	567	567	567	24831	0	99347	164780000000	217	1.32043	0.68295	-0.156019	-0.0759096	33.4627	33.337	33.4217	33.6223	33.583	33.4841
P17987	TCP1		1.21782	-0.15313	1.11198	sp|P17987|TCPA_HUMAN	sp|P17987|TCPA_HUMAN	Color2 [DarkGray]	1	4							29	29	29	68	68	68	60343	0	20509	75600000000	302	1.21782	0.690343	-0.15313	-0.074368	30.9682	31.1323	31.1317	31.2744	31.1997	31.2174
Q9Y3U8	RPL36		1.4196	-0.152536	1.11152	sp|Q9Y3U8|RL36_HUMAN	sp|Q9Y3U8|RL36_HUMAN	Color2 [DarkGray]	1	4							6	6	6	40	40	40	12254	0	2066	34444000000	43	1.4196	0.690501	-0.152536	-0.0744072	30.9538	30.9577	30.9292	31.1969	31.0629	31.0386
P19338	NCL		3.65955	-0.151161	1.11046	sp|P19338|NUCL_HUMAN;REV__sp|P19338|NUCL_HUMAN	sp|P19338|NUCL_HUMAN	Color2 [DarkGray]	1	4							36	36	36	41	41	41	76613	0	32331	2809600000000	2269	3.65955	0.687097	-0.151161	-0.0751347	38.1415	38.1495	38.1279	38.2749	38.2881	38.3094
P31946	YWHAB		0.914956	-0.150497	1.10995	sp|P31946|1433B_HUMAN;sp|P31947|1433S_HUMAN	sp|P31946|1433B_HUMAN	Color2 [DarkGray]	1	4							12	9	8	533	463	427	28082	0	21722	13048000000	91	0.914956	0.699446	-0.150497	-0.0724658	28.8207	28.7185	28.95	28.9333	28.9527	29.0546
Q9Y6C9	MTCH2		0.703904	-0.146596	1.10695	sp|Q9Y6C9|MTCH2_HUMAN	sp|Q9Y6C9|MTCH2_HUMAN	Color2 [DarkGray]	1	4							7	7	7	406	406	406	33331	0	64799	10218000000	85	0.703904	0.712666	-0.146596	-0.0699735	29.0079	28.9151	28.694	29.0035	28.9964	29.0568
P24941	CDK2		0.6965	-0.143877	1.10487	sp|P24941|CDK2_HUMAN;sp|Q00526|CDK3_HUMAN	sp|P24941|CDK2_HUMAN	Color2 [DarkGray]	1	4							15	14	14	668	631	631	33929	0	43044	10354000000	73	0.6965	0.717967	-0.143877	-0.0687047	28.5792	28.5909	28.6078	28.5495	28.8178	28.8422
P54136	RARS		0.646645	-0.142125	1.10353	sp|P54136|SYRC_HUMAN	sp|P54136|SYRC_HUMAN	Color2 [DarkGray]	1	4							24	24	24	456	456	456	75378	0	81281	22064000000	108	0.646645	0.72316	-0.142125	-0.0677013	29.7268	29.8353	29.5496	29.9541	29.7867	29.7972
Q5T200	ZC3H13		0.296729	-0.140601	1.10236	sp|Q5T200|ZC3HD_HUMAN	sp|Q5T200|ZC3HD_HUMAN	Color2 [DarkGray]	1	4							3	3	3	22	22	22	19663	11477	43916	466090000	9	0.296729	0.739837	-0.140601	-0.0641375	25.4249	25.365	25.8431	25.4856	25.6698	25.8994
Q16401	PSMD5		0.744293	-0.136916	1.09955	sp|Q16401|PSMD5_HUMAN	sp|Q16401|PSMD5_HUMAN	Color2 [DarkGray]	1	4							24	24	24	726	726	726	56195	0	1593	44053000000	186	0.744293	0.733915	-0.136916	-0.0656852	29.9982	30.0225	30.1666	30.0692	30.2447	30.2842
P68032	ACTC1		1.24245	-0.136586	1.0993	sp|P68032|ACTC_HUMAN;sp|P63267|ACTH_HUMAN;sp|P62736|ACTA_HUMAN;sp|P68133|ACTS_HUMAN	sp|P68032|ACTC_HUMAN;sp|P63267|ACTH_HUMAN;sp|P62736|ACTA_HUMAN;sp|P68133|ACTS_HUMAN	Color2 [DarkGray]	1	4							14	1	1	35	42	42	42019	0	15015	185150000000	67	1.24245	0.72951	-0.136586	-0.0665747	31.6145	31.5798	31.5547	31.6384	31.8065	31.714
Q9NUQ8	ABCF3		0.834259	-0.1359	1.09878	sp|Q9NUQ8|ABCF3_HUMAN	sp|Q9NUQ8|ABCF3_HUMAN	Color2 [DarkGray]	1	4							5	5	5	103	103	103	79744	0	10118	1941900000	5	0.834259	0.734386	-0.1359	-0.0654764	26.8575	26.7005	26.6502	26.9451	26.7976	26.8731
O43175	PHGDH		0.798908	-0.134302	1.09756	sp|O43175|SERA_HUMAN	sp|O43175|SERA_HUMAN	Color2 [DarkGray]	1	4							21	21	21	52	52	52	5665	0	1449	42948000000	153	0.798908	0.738066	-0.134302	-0.0646404	30.0008	29.8535	30.0851	30.1534	30.0379	30.151
Q15046	KARS		0.971301	-0.133794	1.09718	sp|Q15046|SYK_HUMAN	sp|Q15046|SYK_HUMAN	Color2 [DarkGray]	1	4							22	22	22	556	556	556	68047	0	15729	37284000000	150	0.971301	0.73754	-0.133794	-0.064806	30.0004	29.9699	30.1123	30.2231	30.0672	30.1938
Q9BWF3	RBM4		1.4017	-0.133724	1.09712	sp|Q9BWF3|RBM4_HUMAN;sp|Q9BQ04|RBM4B_HUMAN	sp|Q9BWF3|RBM4_HUMAN;sp|Q9BQ04|RBM4B_HUMAN	Color2 [DarkGray]	1	4							12	12	12	478	478	478	40313	0	95294	21253000000	79	1.4017	0.734408	-0.133724	-0.0654076	30.2691	30.1772	30.1558	30.299	30.3892	30.3152
P27694	RPA1		0.765901	-0.132509	1.0962	sp|P27694|RFA1_HUMAN	sp|P27694|RFA1_HUMAN	Color2 [DarkGray]	1	4							21	21	21	515	515	515	68137	0	18977	35671000000	146	0.765901	0.741723	-0.132509	-0.0637174	30.4911	30.4673	30.5105	30.7669	30.6031	30.4965
Q9NZC9	SMARCAL1		0.284513	-0.131894	1.09573	sp|Q9NZC9|SMAL1_HUMAN	sp|Q9NZC9|SMAL1_HUMAN	Color2 [DarkGray]	1	4							2	2	2	46	46	46	10594	27624	28552	632730000	5	0.284513	0.757869	-0.131894	-0.0603102	26.097	26.3714	26.5798	26.2961	26.4308	26.717
Q9NPE3	NOP10		1.0852	-0.130407	1.0946	sp|Q9NPE3|NOP10_HUMAN	sp|Q9NPE3|NOP10_HUMAN	Color2 [DarkGray]	1	4							5	5	5	719	719	719	77059	0	70503	74011000000	127	1.0852	0.74341	-0.130407	-0.0634121	32.5719	32.718	32.6976	32.8417	32.7293	32.8076
P55769	SNU13		2.43648	-0.129777	1.09412	sp|P55769|NH2L1_HUMAN	sp|P55769|NH2L1_HUMAN	Color2 [DarkGray]	1	4							11	11	11	758	758	758	14173	0	76986	196930000000	262	2.43648	0.739974	-0.129777	-0.0642053	34.1283	34.0621	34.0754	34.2051	34.2249	34.2253
Q9UPT8	ZC3H4		0.118466	-0.129365	1.09381	sp|Q9UPT8|ZC3H4_HUMAN	sp|Q9UPT8|ZC3H4_HUMAN	Color2 [DarkGray]	1	4							4	4	4	6	6	6	14026	0	16613	593820000	14	0.118466	0.782528	-0.129365	-0.0539542	25.4492	26.5419	26.6566	26.2273	26.5453	26.2632
Q96N66	MBOAT7		0.475574	-0.128051	1.09282	sp|Q96N66|MBOA7_HUMAN	sp|Q96N66|MBOA7_HUMAN	Color2 [DarkGray]	1	4							4	4	4	131	131	131	52764	0	33456	3474100000	23	0.475574	0.757915	-0.128051	-0.0604927	27.6371	27.9895	27.8089	27.8334	28.0302	27.956
Q9UHB9	SRP68		0.414738	-0.127995	1.09277	sp|Q9UHB9|SRP68_HUMAN	sp|Q9UHB9|SRP68_HUMAN	Color2 [DarkGray]	1	4							18	18	18	365	365	365	70729	0	19083	16158000000	75	0.414738	0.758527	-0.127995	-0.0600549	29.0708	29.2643	28.8414	29.2813	29.1248	29.1544
P68400	CSNK2A1		2.39148	-0.127439	1.09235	sp|P68400|CSK21_HUMAN;sp|Q8NEV1|CSK23_HUMAN	sp|P68400|CSK21_HUMAN;sp|Q8NEV1|CSK23_HUMAN	Color2 [DarkGray]	1	4							19	19	19	555	555	555	45143	0	17898	74153000000	266	2.39148	0.744726	-0.127439	-0.0630417	31.7795	31.7876	31.7506	31.8837	31.9366	31.8798
P78371	CCT2		0.768472	-0.126885	1.09193	sp|P78371|TCPB_HUMAN	sp|P78371|TCPB_HUMAN	Color2 [DarkGray]	1	4							27	27	27	684	684	684	57488	0	28306	76391000000	206	0.768472	0.754555	-0.126885	-0.0611194	30.6167	30.7461	30.8668	30.8227	30.8895	30.898
Q9Y324	FCF1		0.248463	-0.126036	1.09129	sp|Q9Y324|FCF1_HUMAN	sp|Q9Y324|FCF1_HUMAN	Color2 [DarkGray]	1	4							6	6	6	298	298	298	23369	0	22006	9600500000	41	0.248463	0.771418	-0.126036	-0.0572672	29.478	30.1091	29.9177	29.8211	30.0711	29.9906
Q96EU6	RRP36		0.862562	-0.124631	1.09023	sp|Q96EU6|RRP36_HUMAN	sp|Q96EU6|RRP36_HUMAN	Color2 [DarkGray]	1	4							8	8	7	344	344	317	29823	0	41061	9628300000	42	0.862562	0.757585	-0.124631	-0.06029	30.0531	30.1279	30.0173	30.2771	30.0785	30.2166
Q9BSJ8	ESYT1		1.31764	-0.123643	1.08948	sp|Q9BSJ8|ESYT1_HUMAN	sp|Q9BSJ8|ESYT1_HUMAN	Color2 [DarkGray]	1	4							30	30	30	41	41	41	12285	0	15438	31374000000	199	1.31764	0.757428	-0.123643	-0.0604926	30.4143	30.2778	30.3841	30.4539	30.5028	30.4904
Q13243	SRSF5		0.608106	-0.122896	1.08892	sp|Q13243|SRSF5_HUMAN	sp|Q13243|SRSF5_HUMAN	Color2 [DarkGray]	1	4							8	8	7	254	254	221	31263	0	37121	26998000000	71	0.608106	0.763683	-0.122896	-0.0587846	30.1821	30.0271	30.2241	30.3265	30.1317	30.3438
P42677	RPS27		0.573303	-0.120979	1.08747	sp|P42677|RS27_HUMAN	sp|P42677|RS27_HUMAN	Color2 [DarkGray]	1	4							4	4	2	393	393	143	9461	0	17515	11000000000	23	0.573303	0.76856	-0.120979	-0.0577765	28.3851	28.4263	28.1351	28.4297	28.4002	28.4796
P00338	LDHA		1.60883	-0.120885	1.0874	sp|P00338|LDHA_HUMAN;sp|Q6ZMR3|LDH6A_HUMAN	sp|P00338|LDHA_HUMAN	Color2 [DarkGray]	1	4							12	12	11	518	518	482	36688	0	59987	14647000000	55	1.60883	0.761562	-0.120885	-0.0594202	28.1759	28.1918	28.2346	28.3334	28.3661	28.2655
P48643	CCT5		0.734385	-0.120523	1.08713	sp|P48643|TCPE_HUMAN	sp|P48643|TCPE_HUMAN	Color2 [DarkGray]	1	4							31	31	31	708	708	708	5967	0	26046	70665000000	274	0.734385	0.767796	-0.120523	-0.0580775	30.64	30.8484	30.7234	30.7967	30.8321	30.9447
Q6UXN9	WDR82		0.41678	-0.120176	1.08687	sp|Q6UXN9|WDR82_HUMAN	sp|Q6UXN9|WDR82_HUMAN	Color2 [DarkGray]	1	4							8	8	8	361	361	361	35079	0	49199	4538300000	39	0.41678	0.774425	-0.120176	-0.0566133	27.9751	28.057	27.8687	28.1533	28.2358	27.8724
P08238	HSP90AB1		2.42633	-0.119789	1.08658	sp|P08238|HS90B_HUMAN;sp|Q58FF7|H90B3_HUMAN	sp|P08238|HS90B_HUMAN	Color2 [DarkGray]	1	4							50	50	26	747	747	445	83263	0	32331	920790000000	1365	2.42633	0.761432	-0.119789	-0.0593082	34.8706	34.9047	34.9283	35.0419	35.0121	35.0089
Q9BQ39	DDX50		2.01001	-0.119106	1.08606	sp|Q9BQ39|DDX50_HUMAN	sp|Q9BQ39|DDX50_HUMAN	Color2 [DarkGray]	1	4							38	36	36	611	574	574	82564	0	32331	187070000000	531	2.01001	0.764105	-0.119106	-0.0587976	34.2182	34.1777	34.1969	34.2845	34.361	34.3046
P11940	PABPC1		1.42077	-0.118797	1.08583	sp|P11940|PABP1_HUMAN;sp|Q9H361|PABP3_HUMAN;sp|Q96DU9|PABP5_HUMAN	sp|P11940|PABP1_HUMAN	Color2 [DarkGray]	1	4							22	22	12	47	47	291	7067	0	12246	44083000000	163	1.42077	0.766973	-0.118797	-0.0582647	30.5563	30.5368	30.6337	30.6792	30.7437	30.6602
Q13283	G3BP1		0.252441	-0.118681	1.08574	sp|Q13283|G3BP1_HUMAN	sp|Q13283|G3BP1_HUMAN	Color2 [DarkGray]	1	4							11	11	11	343	343	343	52164	0	79604	15454000000	59	0.252441	0.781701	-0.118681	-0.0542783	27.8754	27.8372	27.5141	28.0855	27.5838	27.9135
P52294	KPNA1		0.477905	-0.117942	1.08519	sp|P52294|IMA5_HUMAN	sp|P52294|IMA5_HUMAN	Color2 [DarkGray]	1	4							13	8	8	388	268	268	60221	0	47168	3786000000	23	0.477905	0.77508	-0.117942	-0.0559729	26.8479	26.7998	26.9562	26.9895	27.1515	26.8168
Q5T4S7	UBR4		0.676027	-0.11758	1.08491	sp|Q5T4S7|UBR4_HUMAN	sp|Q5T4S7|UBR4_HUMAN	Color2 [DarkGray]	1	4							22	22	22	8	8	8	57383	0	60038	5106300000	51	0.676027	0.773814	-0.11758	-0.0565561	28.3296	28.3495	28.3278	28.302	28.5665	28.4911
P51580	TPMT		0.353993	-0.116823	1.08434	sp|P51580|TPMT_HUMAN	sp|P51580|TPMT_HUMAN	Color2 [DarkGray]	1	4							7	7	7	269	269	269	2818	0	23918	5297400000	18	0.353993	0.780909	-0.116823	-0.0546605	26.5597	26.4715	26.821	26.8002	26.5591	26.8434
Q15021	NCAPD2		0.848326	-0.116787	1.08432	sp|Q15021|CND1_HUMAN	sp|Q15021|CND1_HUMAN	Color2 [DarkGray]	1	4							26	26	26	277	277	277	15718	0	1047	14057000000	99	0.848326	0.774079	-0.116787	-0.0565845	29.3421	29.5388	29.5018	29.5806	29.6127	29.5396
O43681	ASNA1		1.03292	-0.11643	1.08405	sp|O43681|ASNA_HUMAN	sp|O43681|ASNA_HUMAN	Color2 [DarkGray]	1	4							10	10	10	517	517	517	38792	0	42017	9236900000	62	1.03292	0.774516	-0.11643	-0.0567138	27.2201	27.2834	27.3871	27.375	27.4185	27.4464
Q1KMD3	HNRNPUL2		0.837712	-0.115884	1.08364	sp|Q1KMD3|HNRL2_HUMAN	sp|Q1KMD3|HNRL2_HUMAN	Color2 [DarkGray]	1	4							28	28	28	396	396	396	85104	0	18534	71613000000	198	0.837712	0.774459	-0.115884	-0.0561404	30.8235	30.9675	30.7847	31.0384	30.9385	30.9465
P52209	PGD		0.881789	-0.115136	1.08308	sp|P52209|6PGD_HUMAN	sp|P52209|6PGD_HUMAN	Color2 [DarkGray]	1	4							19	19	19	538	538	538	53139	0	1309	24981000000	117	0.881789	0.775689	-0.115136	-0.055869	29.5976	29.6405	29.4925	29.7576	29.7048	29.6137
O75844	ZMPSTE24		0.494645	-0.112998	1.08147	sp|O75844|FACE1_HUMAN	sp|O75844|FACE1_HUMAN	Color2 [DarkGray]	1	4							8	8	8	244	244	244	54812	0	36479	5736100000	53	0.494645	0.782446	-0.112998	-0.0538178	27.7467	28.0649	27.9694	28.0537	28.0878	27.9785
P04844	RPN2		0.484982	-0.112499	1.0811	sp|P04844|RPN2_HUMAN	sp|P04844|RPN2_HUMAN	Color2 [DarkGray]	1	4							16	16	16	42	42	42	69283	0	14791	24679000000	131	0.484982	0.783902	-0.112499	-0.0535477	30.2078	30.3223	30.099	30.1973	30.4645	30.3048
Q9BRU9	UTP23		0.884488	-0.112129	1.08082	sp|Q9BRU9|UTP23_HUMAN	sp|Q9BRU9|UTP23_HUMAN	Color2 [DarkGray]	1	4							8	8	8	502	502	502	28402	0	34153	12578000000	72	0.884488	0.781443	-0.112129	-0.0544561	30.1231	30.1679	30.2544	30.2167	30.2933	30.3718
P42166	TMPO		2.30915	-0.111387	1.08027	sp|P42166|LAP2A_HUMAN	sp|P42166|LAP2A_HUMAN	Color2 [DarkGray]	1	4							31	31	21	729	729	533	75491	0	28394	109650000000	389	2.30915	0.779006	-0.111387	-0.0551474	32.4275	32.4136	32.4502	32.5382	32.5149	32.5723
O60610	DIAPH1		0.373567	-0.109973	1.07921	sp|O60610|DIAP1_HUMAN	sp|O60610|DIAP1_HUMAN	Color2 [DarkGray]	1	4							29	29	29	358	358	358	14135	0	12763	17674000000	107	0.373567	0.79006	-0.109973	-0.0517915	29.3318	29.2618	29.3011	29.6516	29.2843	29.2887
Q15436	SEC23A		1.36928	-0.107906	1.07766	sp|Q15436|SC23A_HUMAN	sp|Q15436|SC23A_HUMAN	Color2 [DarkGray]	1	4							6	3	3	122	75	75	8616	0	14792	1295700000	16	1.36928	0.785105	-0.107906	-0.052978	25.2423	25.1414	25.2345	25.281	25.3403	25.3206
O95373	IPO7		1.13148	-0.107497	1.07736	sp|O95373|IPO7_HUMAN	sp|O95373|IPO7_HUMAN	Color2 [DarkGray]	1	4							34	34	34	456	456	456	11952	0	31076	62933000000	289	1.13148	0.786308	-0.107497	-0.052574	30.8517	30.8643	30.8962	30.9858	31.048	30.9008
Q99575	POP1		1.35778	-0.10599	1.07623	sp|Q99575|POP1_HUMAN	sp|Q99575|POP1_HUMAN	Color2 [DarkGray]	1	4							35	35	35	499	499	499	11471	0	32331	73245000000	316	1.35778	0.788606	-0.10599	-0.0520458	32.8981	32.8677	32.9786	33.0457	32.9926	33.0241
P49750	YLPM1		0.121262	-0.103146	1.07411	sp|P49750|YLPM1_HUMAN	sp|P49750|YLPM1_HUMAN	Color2 [DarkGray]	1	4							7	7	7	64	64	64	21998	0	23481	2825300000	18	0.121262	0.823929	-0.103146	-0.0446433	25.5254	26.1195	26.5849	26.2267	26.0826	26.2299
P46379	BAG6		1.50775	-0.102693	1.07378	sp|P46379|BAG6_HUMAN	sp|P46379|BAG6_HUMAN	Color2 [DarkGray]	1	4							10	10	10	154	154	154	11941	0	37286	8733800000	44	1.50775	0.797009	-0.102693	-0.0505504	28.52	28.4717	28.5211	28.5554	28.619	28.6464
P53396	ACLY		0.474967	-0.0998344	1.07165	sp|P53396|ACLY_HUMAN	sp|P53396|ACLY_HUMAN	Color2 [DarkGray]	1	4							39	39	39	465	465	465	12084	0	18677	51347000000	162	0.474967	0.809437	-0.0998344	-0.0477411	30.9471	31.1443	30.9251	31.1789	31.148	30.9891
Q00839	HNRNPU		2.89702	-0.0996272	1.0715	sp|Q00839|HNRPU_HUMAN	sp|Q00839|HNRPU_HUMAN	Color2 [DarkGray]	1	4							40	40	40	515	515	515	90583	0	32331	825210000000	1448	2.89702	0.800762	-0.0996272	-0.0495088	34.7297	34.7668	34.7464	34.8553	34.8511	34.8354
P53992	SEC24C		0.396803	-0.0984128	1.0706	sp|P53992|SC24C_HUMAN	sp|P53992|SC24C_HUMAN	Color2 [DarkGray]	1	4							17	17	17	237	237	237	11832	0	84406	13351000000	88	0.396803	0.814025	-0.0984128	-0.0467554	29.1727	29.2136	29.0728	29.3371	29.3578	29.0596
P49711	CTCF		0.705059	-0.0972557	1.06974	sp|P49711|CTCF_HUMAN	sp|P49711|CTCF_HUMAN	Color2 [DarkGray]	1	4							5	5	4	106	106	95	82785	0	33115	1644300000	50	0.705059	0.812993	-0.0972557	-0.0471441	26.925	27.0357	27.131	27.1543	27.1416	27.0876
P62263	RPS14		0.931925	-0.0959231	1.06875	sp|P62263|RS14_HUMAN	sp|P62263|RS14_HUMAN	Color2 [DarkGray]	1	4							10	10	10	669	669	669	16273	0	90355	53578000000	130	0.931925	0.814181	-0.0959231	-0.0468348	31.8924	31.7798	31.8515	31.8695	31.9549	31.9872
Q52LJ0	FAM98B		0.470949	-0.095658	1.06855	sp|Q52LJ0|FA98B_HUMAN	sp|Q52LJ0|FA98B_HUMAN	Color2 [DarkGray]	1	4							11	11	9	452	452	409	3719	0	11412	42660000000	95	0.470949	0.819344	-0.095658	-0.0458134	30.7836	31.0721	30.8586	30.9991	31.0297	30.9725
Q15393	SF3B3		1.69903	-0.0952098	1.06822	sp|Q15393|SF3B3_HUMAN	sp|Q15393|SF3B3_HUMAN	Color2 [DarkGray]	1	4							36	36	36	399	399	399	13558	0	23077	70612000000	294	1.69903	0.813459	-0.0952098	-0.0470077	32.5104	32.5877	32.5783	32.6402	32.6651	32.6568
Q6N063	OGFOD2		0.145742	-0.0951335	1.06816	sp|Q6N063|OGFD2_HUMAN	sp|Q6N063|OGFD2_HUMAN	Color2 [DarkGray]	1	4							3	3	3	22	22	22	38996	0	16288	859160000	18	0.145742	0.836017	-0.0951335	-0.0424216	25.6045	25.8845	25.1702	25.887	25.5939	25.4637
Q8NFH3	NUP43		0.222701	-0.0946134	1.06778	sp|Q8NFH3|NUP43_HUMAN	sp|Q8NFH3|NUP43_HUMAN	Color2 [DarkGray]	1	4							9	9	9	361	361	361	4215	0	10369	12032000000	52	0.222701	0.829164	-0.0946134	-0.0436847	27.64	27.4964	28.0321	27.8602	27.731	27.8611
Q9ULC4	MCTS1		0.934284	-0.0936788	1.06709	sp|Q9ULC4|MCTS1_HUMAN	sp|Q9ULC4|MCTS1_HUMAN	Color2 [DarkGray]	1	4							6	6	6	53	53	53	20555	0	30783	7664900000	42	0.934284	0.819081	-0.0936788	-0.0457667	28.9079	28.9899	28.985	29.0175	29.1319	29.0144
Q92888	ARHGEF1		0.171415	-0.0928046	1.06644	sp|Q92888|ARHG1_HUMAN	sp|Q92888|ARHG1_HUMAN	Color2 [DarkGray]	1	4							8	8	8	122	122	122	10243	0	555	3944900000	23	0.171415	0.836879	-0.0928046	-0.0420927	26.9327	27.3211	27.5929	27.5196	27.3052	27.3003
P30050	RPL12		0.595224	-0.0925268	1.06624	sp|P30050|RL12_HUMAN	sp|P30050|RL12_HUMAN	Color2 [DarkGray]	1	4							6	6	6	545	545	545	17818	0	93519	69757000000	105	0.595224	0.823919	-0.0925268	-0.0447094	32.1956	32.3081	32.2226	32.2366	32.4456	32.3217
Q3ZCM7	TUBB8		0.217372	-0.0918013	1.0657	sp|Q3ZCM7|TBB8_HUMAN	sp|Q3ZCM7|TBB8_HUMAN	Color2 [DarkGray]	1	4							11	2	2	245	74	74	49775	0	89047	33103000000	43	0.217372	0.835507	-0.0918013	-0.0424154	29.409	29.5855	29.3717	29.2488	29.6622	29.7307
P51571	SSR4		0.576014	-0.0915394	1.06551	sp|P51571|SSRD_HUMAN	sp|P51571|SSRD_HUMAN	Color2 [DarkGray]	1	4							4	4	4	306	306	306	18998	0	18743	6307900000	22	0.576014	0.825836	-0.0915394	-0.0442056	27.3027	27.3225	27.2509	27.2725	27.5054	27.3728
P34932	HSPA4		0.629039	-0.0908546	1.065	sp|P34932|HSP74_HUMAN	sp|P34932|HSP74_HUMAN	Color2 [DarkGray]	1	4							28	28	26	481	481	445	9433	0	18562	39536000000	156	0.629039	0.826673	-0.0908546	-0.0439966	30.6181	30.4981	30.5298	30.5657	30.6075	30.7453
Q9H9L3	ISG20L2		0.848359	-0.0889263	1.06358	sp|Q9H9L3|I20L2_HUMAN	sp|Q9H9L3|I20L2_HUMAN	Color2 [DarkGray]	1	4							14	14	14	357	357	357	39153	0	13284	17582000000	69	0.848359	0.829922	-0.0889263	-0.0434065	30.9362	30.9176	31.0173	31.0771	30.9706	31.0902
Q9UPY8	MAPRE3		0.230064	-0.0888494	1.06352	sp|Q9UPY8|MARE3_HUMAN	sp|Q9UPY8|MARE3_HUMAN	Color2 [DarkGray]	1	4							7	5	4	238	203	167	31982	0	17195	4747500000	32	0.230064	0.84102	-0.0888494	-0.041299	27.8449	28.0893	27.5835	27.8796	28.0069	27.8977
P02100	HBE1		0.346874	-0.0840492	1.05999	sp|P02100|HBE_HUMAN	sp|P02100|HBE_HUMAN	Color2 [DarkGray]	1	4							11	9	9	83	701	701	16203	0	48136	29819000000	88	0.346874	0.846279	-0.0840492	-0.0400145	29.6334	29.8026	29.5217	29.7437	29.6318	29.8343
Q9NSI2	FAM207A		1.02661	-0.0832291	1.05939	sp|Q9NSI2|F207A_HUMAN	sp|Q9NSI2|F207A_HUMAN	Color2 [DarkGray]	1	4							9	9	9	426	426	426	25456	0	52583	23601000000	100	1.02661	0.84322	-0.0832291	-0.0408373	31.0928	31.1259	31.1044	31.1218	31.2037	31.2473
P11474	ESRRA		0.0596189	-0.0830491	1.05925	sp|P11474|ERR1_HUMAN;sp|O95718|ERR2_HUMAN	sp|P11474|ERR1_HUMAN	Color2 [DarkGray]	1	4							3	3	3	99	99	99	45509	0	10893	405650000	14	0.0596189	0.874499	-0.0830491	-0.0334523	23.5813	24.8065	25.1596	24.7089	24.603	24.4847
Q9NRW3	APOBEC3C		1.55732	-0.0826162	1.05894	sp|Q9NRW3|ABC3C_HUMAN	sp|Q9NRW3|ABC3C_HUMAN	Color2 [DarkGray]	1	4							6	6	5	474	474	411	22826	0	52675	14845000000	81	1.55732	0.843072	-0.0826162	-0.0408098	29.2881	29.2967	29.2441	29.3835	29.3234	29.3698
O75818	RPP40		0.695992	-0.0817566	1.05831	sp|O75818|RPP40_HUMAN	sp|O75818|RPP40_HUMAN	Color2 [DarkGray]	1	4							11	11	11	452	452	452	41833	0	89755	13367000000	73	0.695992	0.847216	-0.0817566	-0.0398128	30.3216	30.3522	30.196	30.3947	30.3235	30.3969
P47897	QARS		0.248925	-0.0813344	1.058	sp|P47897|SYQ_HUMAN	sp|P47897|SYQ_HUMAN	Color2 [DarkGray]	1	4							22	22	22	412	412	412	87798	0	93205	12333000000	51	0.248925	0.855283	-0.0813344	-0.038196	28.2347	28.3747	28.382	28.1735	28.5584	28.5035
Q9H3P7	ACBD3		0.104861	-0.0806306	1.05748	sp|Q9H3P7|GCP60_HUMAN	sp|Q9H3P7|GCP60_HUMAN	Color2 [DarkGray]	1	4							5	5	5	121	121	121	60593	0	17193	1820600000	12	0.104861	0.865867	-0.0806306	-0.0354102	26.5554	25.7969	26.174	25.9168	26.4354	26.4161
P40227	CCT6A		0.300832	-0.0806224	1.05747	sp|P40227|TCPZ_HUMAN	sp|P40227|TCPZ_HUMAN	Color2 [DarkGray]	1	4							21	21	17	497	497	42	58024	0	14474	51050000000	213	0.300832	0.855658	-0.0806224	-0.0382294	30.1528	30.0906	30.1055	30.1394	30.0466	30.4047
P49755	TMED10		0.253383	-0.0806058	1.05746	sp|P49755|TMEDA_HUMAN	sp|P49755|TMEDA_HUMAN	Color2 [DarkGray]	1	4							5	5	5	315	315	315	24976	0	33676	9515200000	33	0.253383	0.855434	-0.0806058	-0.0379094	27.6714	27.5525	27.6977	27.8203	27.4858	27.8572
			0.0887172	-0.0760434	1.05412	CON__P34955	CON__P34955	Color2 [DarkGray]	1	4				+			9	9	9	236	236	236	46103	0	34452	9400600000	53	0.0887172	0.875718	-0.0760434	-0.0329944	26.2325	26.2251	27.0182	26.3217	26.8504	26.5319
Q96T76	MMS19		0.438803	-0.0757294	1.05389	sp|Q96T76|MMS19_HUMAN	sp|Q96T76|MMS19_HUMAN	Color2 [DarkGray]	1	4							25	25	25	421	421	421	11329	0	98996	18228000000	145	0.438803	0.861729	-0.0757294	-0.0365134	29.744	29.5219	29.6822	29.7455	29.7695	29.6603
P30419	NMT1		0.384567	-0.0749931	1.05336	sp|P30419|NMT1_HUMAN;sp|O60551|NMT2_HUMAN	sp|P30419|NMT1_HUMAN	Color2 [DarkGray]	1	4							13	13	13	341	341	341	56806	0	67936	16046000000	75	0.384567	0.864087	-0.0749931	-0.0360186	28.9946	29.0369	29.0876	29.0838	29.2617	28.9985
O14787	TNPO2		0.348725	-0.0741285	1.05272	sp|O14787|TNPO2_HUMAN	sp|O14787|TNPO2_HUMAN	Color2 [DarkGray]	1	4							21	13	13	348	227	227	10139	0	66467	11635000000	99	0.348725	0.86623	-0.0741285	-0.0354986	28.1652	28.1721	28.0629	28.1876	28.0786	28.3564
Q9P2J5	LARS		0.355621	-0.0731888	1.05204	sp|Q9P2J5|SYLC_HUMAN	sp|Q9P2J5|SYLC_HUMAN	Color2 [DarkGray]	1	4							33	33	33	396	396	396	13446	0	19819	31821000000	170	0.355621	0.865797	-0.0731888	-0.0350917	30.2366	30.4006	30.3246	30.2617	30.5065	30.4132
P26639	TARS		1.00301	-0.0730896	1.05197	sp|P26639|SYTC_HUMAN;sp|A2RTX5|SYTC2_HUMAN	sp|P26639|SYTC_HUMAN	Color2 [DarkGray]	1	4							32	32	32	555	555	555	83434	0	16699	62689000000	208	1.00301	0.86427	-0.0730896	-0.0359306	30.8748	30.88	30.8951	30.919	31.0235	30.9267
Q9BZE4	GTPBP4		1.51178	-0.0705821	1.05014	sp|Q9BZE4|NOG1_HUMAN	sp|Q9BZE4|NOG1_HUMAN	Color2 [DarkGray]	1	4							37	37	37	59	59	59	73964	0	32331	752060000000	891	1.51178	0.866793	-0.0705821	-0.0349143	36.0761	36.1148	36.0755	36.1256	36.1707	36.1819
Q9UQ80	PA2G4		1.29992	-0.0683289	1.0485	sp|Q9UQ80|PA2G4_HUMAN	sp|Q9UQ80|PA2G4_HUMAN	Color2 [DarkGray]	1	4							23	23	23	716	716	716	43786	0	28132	212420000000	586	1.29992	0.873139	-0.0683289	-0.0337488	33.27	33.2418	33.2535	33.3248	33.3629	33.2825
Q9UJX3	ANAPC7		0.258615	-0.068292	1.04847	sp|Q9UJX3|APC7_HUMAN	sp|Q9UJX3|APC7_HUMAN	Color2 [DarkGray]	1	4							11	11	11	275	275	275	66855	0	43208	6446000000	50	0.258615	0.877315	-0.068292	-0.0324411	28.1748	28.1464	28.1507	28.4331	28.1466	28.0971
Q96P70	IPO9		0.290263	-0.0681438	1.04837	sp|Q96P70|IPO9_HUMAN	sp|Q96P70|IPO9_HUMAN	Color2 [DarkGray]	1	4							18	18	18	297	297	297	11596	0	13453	12255000000	162	0.290263	0.877094	-0.0681438	-0.032528	28.9189	29.2031	29.1678	29.2269	29.145	29.1222
O95747	OXSR1		0.30707	-0.0674203	1.04784	sp|O95747|OXSR1_HUMAN	sp|O95747|OXSR1_HUMAN	Color2 [DarkGray]	1	4							10	10	10	268	268	268	58022	0	71879	8270600000	45	0.30707	0.877459	-0.0674203	-0.0322665	27.4499	27.4439	27.4734	27.346	27.6276	27.5958
P26640	VARS		1.18578	-0.06563	1.04654	sp|P26640|SYVC_HUMAN	sp|P26640|SYVC_HUMAN	Color2 [DarkGray]	1	4							40	40	40	486	486	486	14047	0	31909	62831000000	285	1.18578	0.877257	-0.06563	-0.0323935	31.4377	31.5156	31.4437	31.5187	31.5434	31.5318
Q14152	EIF3A		0.179827	-0.0656102	1.04653	sp|Q14152|EIF3A_HUMAN	sp|Q14152|EIF3A_HUMAN	Color2 [DarkGray]	1	4							22	22	22	237	237	237	16657	0	10189	17018000000	75	0.179827	0.884772	-0.0656102	-0.0306769	29.5637	29.4325	29.2095	29.2832	29.545	29.5743
Q14C86	GAPVD1		0.390936	-0.0645345	1.04575	sp|Q14C86|GAPD1_HUMAN	sp|Q14C86|GAPD1_HUMAN	Color2 [DarkGray]	1	4							5	5	5	38	38	38	16498	0	10328	1787800000	10	0.390936	0.882852	-0.0645345	-0.0311816	26.7197	26.622	26.7792	26.8671	26.7609	26.6865
Q15645	TRIP13		0.0612216	-0.0635961	1.04507	sp|Q15645|PCH2_HUMAN	sp|Q15645|PCH2_HUMAN	Color2 [DarkGray]	1	4							13	13	13	426	426	426	4855	0	9498	14575000000	79	0.0612216	0.902494	-0.0635961	-0.0269426	28.5972	28.0212	27.4472	28.3496	28.0356	27.8712
O60506	SYNCRIP		0.675096	-0.0619958	1.04391	sp|O60506|HNRPQ_HUMAN	sp|O60506|HNRPQ_HUMAN	Color2 [DarkGray]	1	4							21	16	16	38	303	303	69602	0	17544	52320000000	162	0.675096	0.886541	-0.0619958	-0.0303648	31.1204	31.2118	31.0809	31.2278	31.1963	31.175
Q16822	PCK2		0.0211787	-0.0614726	1.04353	sp|Q16822|PCKGM_HUMAN;sp|P35558|PCKGC_HUMAN	sp|Q16822|PCKGM_HUMAN	Color2 [DarkGray]	1	4							5	5	5	103	103	103	70729	0	12945	2402200000	8	0.0211787	0.924472	-0.0614726	-0.0207128	28.064	27.9243	25.0953	27.0786	27.0304	27.159
Q15404	RSU1		0.14968	-0.0611261	1.04328	sp|Q15404|RSU1_HUMAN	sp|Q15404|RSU1_HUMAN	Color2 [DarkGray]	1	4							6	6	6	487	487	487	3154	0	53236	3907800000	64	0.14968	0.89642	-0.0611261	-0.0284019	28.0092	28.0668	27.8132	27.8442	28.2801	27.9483
Q10713	PMPCA		0.289354	-0.0606435	1.04293	sp|Q10713|MPPA_HUMAN	sp|Q10713|MPPA_HUMAN	Color2 [DarkGray]	1	4							1	1	1	32	32	32	58252	0	12345	464070000	25	0.289354	0.894052	-0.0606435	-0.0290897	24.699	24.6318	24.5904	24.5858	24.6661	24.8512
Q9Y3F4	STRAP		0.103536	-0.060442	1.04279	sp|Q9Y3F4|STRAP_HUMAN	sp|Q9Y3F4|STRAP_HUMAN	Color2 [DarkGray]	1	4							14	14	14	566	566	566	38438	0	61976	16831000000	56	0.103536	0.89949	-0.060442	-0.027348	28.2101	28.478	28.3518	28.1816	28.2434	28.7961
Q99832	CCT7		0.658111	-0.0592047	1.04189	sp|Q99832|TCPH_HUMAN	sp|Q99832|TCPH_HUMAN	Color2 [DarkGray]	1	4							27	27	27	70	70	70	59366	0	17875	62811000000	229	0.658111	0.893881	-0.0592047	-0.0290115	30.6349	30.5738	30.6692	30.6514	30.7443	30.6598
P36915	GNL1		0.076977	-0.0589574	1.04171	sp|P36915|GNL1_HUMAN	sp|P36915|GNL1_HUMAN	Color2 [DarkGray]	1	4							14	14	14	287	287	287	6866	0	12182	7010500000	49	0.076977	0.904411	-0.0589574	-0.0259775	25.3014	26.0868	25.3275	25.4978	25.7729	25.622
Q8N1G2	CMTR1		0.381034	-0.0585308	1.0414	sp|Q8N1G2|CMTR1_HUMAN	sp|Q8N1G2|CMTR1_HUMAN	Color2 [DarkGray]	1	4							22	22	22	321	321	321	9532	0	77532	14107000000	99	0.381034	0.896149	-0.0585308	-0.0283503	29.8886	30.0117	29.9574	30.0997	29.9139	30.0197
Q13185	CBX3		0.462918	-0.0570348	1.04033	sp|Q13185|CBX3_HUMAN	sp|Q13185|CBX3_HUMAN	Color2 [DarkGray]	1	4							8	7	6	525	459	372	20811	0	40406	56197000000	122	0.462918	0.898084	-0.0570348	-0.0277779	31.3097	31.2366	31.1524	31.2358	31.3062	31.3277
Q14974	KPNB1		0.579786	-0.0569878	1.04029	sp|Q14974|IMB1_HUMAN	sp|Q14974|IMB1_HUMAN	Color2 [DarkGray]	1	4							39	39	39	605	605	605	97169	0	32331	171090000000	574	0.579786	0.898753	-0.0569878	-0.0278832	32.3728	32.4717	32.351	32.4093	32.4752	32.482
Q8WUM0	NUP133		0.197073	-0.0561364	1.03968	sp|Q8WUM0|NU133_HUMAN	sp|Q8WUM0|NU133_HUMAN	Color2 [DarkGray]	1	4							35	35	35	504	504	504	12898	0	18586	26673000000	183	0.197073	0.9037	-0.0561364	-0.0266112	30.3411	30.1459	30.0211	30.1499	30.1879	30.3387
P49792	RANBP2		0.261398	-0.0558001	1.03944	sp|P49792|RBP2_HUMAN;sp|O14715|RGPD8_HUMAN;sp|P0DJD0|RGPD1_HUMAN;sp|P0DJD1|RGPD2_HUMAN;sp|Q99666|RGPD5_HUMAN	sp|P49792|RBP2_HUMAN	Color2 [DarkGray]	1	4							29	29	17	129	129	86	3582	0	99659	16726000000	93	0.261398	0.903059	-0.0558001	-0.0267615	29.7404	29.7419	29.9197	29.9745	29.8233	29.7718
O75131	CPNE3		0.0645227	-0.0548541	1.03875	sp|O75131|CPNE3_HUMAN;sp|Q96FN4|CPNE2_HUMAN;sp|Q8IYJ1|CPNE9_HUMAN;sp|Q96A23|CPNE4_HUMAN;sp|O95741|CPNE6_HUMAN;sp|Q86YQ8|CPNE8_HUMAN;sp|Q9HCH3|CPNE5_HUMAN;sp|Q9UBL6|CPNE7_HUMAN	sp|O75131|CPNE3_HUMAN	Color2 [DarkGray]	1	4							8	8	8	173	173	173	6013	0	19266	2607400000	21	0.0645227	0.913038	-0.0548541	-0.0238924	25.6115	26.3422	25.3564	25.7924	25.8449	25.8374
P55884	EIF3B		0.423625	-0.0543912	1.03842	sp|P55884|EIF3B_HUMAN	sp|P55884|EIF3B_HUMAN	Color2 [DarkGray]	1	4							27	27	27	415	415	415	9248	0	11223	25841000000	91	0.423625	0.902334	-0.0543912	-0.0264705	30.0373	30.0296	29.9545	30.076	30.1365	29.9721
Q7L014	DDX46		1.10718	-0.053634	1.03788	sp|Q7L014|DDX46_HUMAN	sp|Q7L014|DDX46_HUMAN	Color2 [DarkGray]	1	4							34	34	34	371	371	371	11736	0	19979	55567000000	232	1.10718	0.903098	-0.053634	-0.026515	31.4626	31.467	31.5206	31.5382	31.5138	31.5591
P04075	ALDOA		0.524266	-0.0531464	1.03753	sp|P04075|ALDOA_HUMAN;sp|P05062|ALDOB_HUMAN	sp|P04075|ALDOA_HUMAN	Color2 [DarkGray]	1	4							9	9	8	253	253	234	3942	0	4774	12732000000	46	0.524266	0.904823	-0.0531464	-0.0259938	28.9829	29.1066	29.1202	29.1053	29.1331	29.1307
P62495	ETF1		0.385477	-0.0521145	1.03678	sp|P62495|ERF1_HUMAN	sp|P62495|ERF1_HUMAN	Color2 [DarkGray]	1	4							22	22	22	604	604	604	4903	0	19519	38533000000	136	0.385477	0.906877	-0.0521145	-0.0253363	30.2208	30.2037	30.2417	30.3856	30.2259	30.2112
Q58FF8	HSP90AB2P		0.512412	-0.0509682	1.03596	sp|Q58FF8|H90B2_HUMAN	sp|Q58FF8|H90B2_HUMAN	Color2 [DarkGray]	1	4							13	1	1	249	39	39	44348	0	32586	34765000000	57	0.512412	0.908578	-0.0509682	-0.0249404	30.3079	30.3586	30.2126	30.3605	30.3379	30.3336
P61163	ACTR1A		0.0949106	-0.0504443	1.03558	sp|P61163|ACTZ_HUMAN	sp|P61163|ACTZ_HUMAN	Color2 [DarkGray]	1	4							6	6	4	277	277	199	42613	0	22894	4469800000	20	0.0949106	0.915122	-0.0504443	-0.0230345	27.5222	26.9228	27.4265	27.4128	27.2794	27.3306
Q9H8S9	MOB1A		0.166078	-0.0482006	1.03397	sp|Q9H8S9|MOB1A_HUMAN;sp|Q7L9L4|MOB1B_HUMAN	sp|Q9H8S9|MOB1A_HUMAN;sp|Q7L9L4|MOB1B_HUMAN	Color2 [DarkGray]	1	4							4	4	4	241	241	241	25079	0	14417	1187800000	9	0.166078	0.915379	-0.0482006	-0.0228506	25.4266	25.3147	25.5691	25.3468	25.627	25.4813
P63104	YWHAZ		0.606907	-0.047959	1.0338	sp|P63104|1433Z_HUMAN	sp|P63104|1433Z_HUMAN	Color2 [DarkGray]	1	4							12	9	9	539	469	469	27745	0	1131	17889000000	94	0.606907	0.914764	-0.047959	-0.0235622	29.6992	29.739	29.7511	29.7268	29.7703	29.8361
P39656	DDOST		0.248459	-0.0460993	1.03247	sp|P39656|OST48_HUMAN	sp|P39656|OST48_HUMAN	Color2 [DarkGray]	1	4							15	15	15	559	559	559	508	0	13433	27163000000	112	0.248459	0.918468	-0.0460993	-0.0222331	29.9418	29.8615	29.8341	30.055	29.8807	29.84
Q7Z6Z7	HUWE1		0.102856	-0.0455564	1.03208	sp|Q7Z6Z7|HUWE1_HUMAN	sp|Q7Z6Z7|HUWE1_HUMAN	Color2 [DarkGray]	1	4							10	10	10	39	39	39	48189	0	2369	2061300000	13	0.102856	0.922947	-0.0455564	-0.0210975	26.2366	26.2389	26.3258	26.0275	26.5674	26.343
Q92598	HSPH1		0.115248	-0.0445105	1.03133	sp|Q92598|HS105_HUMAN	sp|Q92598|HS105_HUMAN	Color2 [DarkGray]	1	4							26	25	24	463	446	43	96864	0	27885	26757000000	114	0.115248	0.924367	-0.0445105	-0.0207964	29.8107	29.8875	29.4409	29.7067	29.7724	29.7934
Q86UX7	FERMT3		0.309893	-0.0444864	1.03132	sp|Q86UX7|URP2_HUMAN	sp|Q86UX7|URP2_HUMAN	Color2 [DarkGray]	1	4							31	31	31	612	612	612	75952	0	25745	51797000000	207	0.309893	0.920552	-0.0444864	-0.0216102	31.0937	30.9277	31.0692	31.0996	31.1047	31.0198
Q9BUF5	TUBB6		0.174822	-0.0437311	1.03078	sp|Q9BUF5|TBB6_HUMAN	sp|Q9BUF5|TBB6_HUMAN	Color2 [DarkGray]	1	4							18	7	5	556	253	206	49857	0	29743	5238000000	18	0.174822	0.924074	-0.0437311	-0.0208758	27.0485	27.3343	27.0643	27.2296	27.1623	27.1864
P22059	OSBP		0.051361	-0.0433896	1.03053	sp|P22059|OSBP1_HUMAN;sp|Q969R2|OSBP2_HUMAN	sp|P22059|OSBP1_HUMAN	Color2 [DarkGray]	1	4							7	7	7	115	115	115	8942	0	307	3770600000	22	0.051361	0.933544	-0.0433896	-0.018944	25.7043	25.6007	25.4287	25.971	25.0697	25.8232
Q6DKI1	RPL7L1		0.410121	-0.0423279	1.02977	sp|Q6DKI1|RL7L_HUMAN	sp|Q6DKI1|RL7L_HUMAN	Color2 [DarkGray]	1	4							15	15	15	553	553	553	28661	0	74329	155250000000	260	0.410121	0.92394	-0.0423279	-0.02071	33.8063	33.8837	33.734	33.8645	33.8462	33.8402
P23193	TCEA1		0.305145	-0.0407136	1.02862	sp|P23193|TCEA1_HUMAN	sp|P23193|TCEA1_HUMAN	Color2 [DarkGray]	1	4							13	13	13	458	458	458	33969	0	66165	20852000000	88	0.305145	0.929929	-0.0407136	-0.0198185	30.689	30.55	30.5378	30.5899	30.6748	30.6343
P46063	RECQL		0.59448	-0.039664	1.02787	sp|P46063|RECQ1_HUMAN	sp|P46063|RECQ1_HUMAN	Color2 [DarkGray]	1	4							19	19	19	436	436	436	73457	0	23001	33284000000	142	0.59448	0.930919	-0.039664	-0.0195405	30.9792	30.9194	30.9193	30.9579	31.0233	30.9557
P22234	PAICS		0.142734	-0.0392367	1.02757	sp|P22234|PUR6_HUMAN	sp|P22234|PUR6_HUMAN	Color2 [DarkGray]	1	4							11	11	11	388	388	388	47079	0	46127	11049000000	57	0.142734	0.934371	-0.0392367	-0.0186669	29.0807	29.266	29.2826	29.3231	29.0916	29.3323
P26583	HMGB2		0.242666	-0.0386658	1.02716	sp|P26583|HMGB2_HUMAN	sp|P26583|HMGB2_HUMAN	Color2 [DarkGray]	1	4							9	9	8	34	34	282	24033	0	68118	50755000000	95	0.242666	0.93451	-0.0386658	-0.0187435	30.8055	30.7768	30.7576	30.7308	30.7885	30.9367
P57740	NUP107		0.311661	-0.0382264	1.02685	sp|P57740|NU107_HUMAN	sp|P57740|NU107_HUMAN	Color2 [DarkGray]	1	4							21	21	21	354	354	354	10637	0	10809	15134000000	130	0.311661	0.934222	-0.0382264	-0.0186462	29.4062	29.3453	29.2714	29.4036	29.4172	29.3167
O14980	XPO1		0.706641	-0.0373344	1.02622	sp|O14980|XPO1_HUMAN	sp|O14980|XPO1_HUMAN	Color2 [DarkGray]	1	4							45	45	45	625	625	625	12338	0	32331	147850000000	481	0.706641	0.934558	-0.0373344	-0.0184448	32.5317	32.5274	32.5226	32.5169	32.5931	32.5837
P78346	RPP30		0.321618	-0.0343272	1.02408	sp|P78346|RPP30_HUMAN	sp|P78346|RPP30_HUMAN	Color2 [DarkGray]	1	4							12	12	12	616	616	616	29321	0	97148	24017000000	144	0.321618	0.940571	-0.0343272	-0.0167959	31.1347	31.1798	31.2086	31.172	31.285	31.1692
P12268	IMPDH2		0.20751	-0.0330302	1.02316	sp|P12268|IMDH2_HUMAN	sp|P12268|IMDH2_HUMAN	Color2 [DarkGray]	1	4							17	17	17	516	516	516	55804	0	13736	26832000000	130	0.20751	0.943501	-0.0330302	-0.0160218	29.7996	29.7882	29.978	29.8875	29.8818	29.8957
Q14011	CIRBP		0.134609	-0.0297279	1.02082	sp|Q14011|CIRBP_HUMAN	sp|Q14011|CIRBP_HUMAN	Color2 [DarkGray]	1	4							4	4	4	331	331	331	18648	0	31166	3208000000	25	0.134609	0.951077	-0.0297279	-0.0142826	28.3644	28.5205	28.5646	28.5437	28.5875	28.4074
P08240	SRPRA		0.0989155	-0.0286942	1.02009	sp|P08240|SRPRA_HUMAN	sp|P08240|SRPRA_HUMAN	Color2 [DarkGray]	1	4							13	13	13	237	237	237	6981	0	55045	8332500000	43	0.0989155	0.953637	-0.0286942	-0.0136378	28.2065	28.1135	28.1597	28.3657	28.0178	28.1822
Q9NR19	ACSS2		0.155164	-0.0280501	1.01963	sp|Q9NR19|ACSA_HUMAN	sp|Q9NR19|ACSA_HUMAN	Color2 [DarkGray]	1	4							7	7	7	141	141	141	78579	0	20284	3745400000	17	0.155164	0.95276	-0.0280501	-0.0135663	26.9018	26.9407	27.0041	26.8618	27.001	27.0679
Q9NZI8	IGF2BP1		0.265113	-0.0227636	1.0159	sp|Q9NZI8|IF2B1_HUMAN	sp|Q9NZI8|IF2B1_HUMAN	Color2 [DarkGray]	1	4							19	19	17	416	416	376	6348	0	10935	84528000000	184	0.265113	0.962829	-0.0227636	-0.0111899	31.1161	31.1981	31.17	31.1562	31.1633	31.2328
Q9BYG3	NIFK		0.605251	-0.0225576	1.01576	sp|Q9BYG3|MK67I_HUMAN	sp|Q9BYG3|MK67I_HUMAN	Color2 [DarkGray]	1	4							21	21	21	683	683	683	34222	0	27404	158800000000	395	0.605251	0.962353	-0.0225576	-0.0111854	33.8959	33.9226	33.8763	33.9073	33.915	33.9402
Q9NXE4	SMPD4		0.0524141	-0.0214589	1.01499	sp|Q9NXE4|NSMA3_HUMAN	sp|Q9NXE4|NSMA3_HUMAN	Color2 [DarkGray]	1	4							11	11	11	197	197	197	93351	0	46065	5786800000	44	0.0524141	0.967474	-0.0214589	-0.0100234	27.9983	28.2998	27.8875	28.187	27.9544	28.1086
Q9H3U1	UNC45A		0.0599616	-0.021087	1.01472	sp|Q9H3U1|UN45A_HUMAN	sp|Q9H3U1|UN45A_HUMAN	Color2 [DarkGray]	1	4							15	15	15	247	247	247	10308	0	57563	5537900000	77	0.0599616	0.967169	-0.021087	-0.0099379	27.6727	28.0551	27.7586	27.9257	27.813	27.8109
P51572	BCAP31		0.0517606	-0.0204881	1.0143	sp|P51572|BAP31_HUMAN	sp|P51572|BAP31_HUMAN	Color2 [DarkGray]	1	4							5	5	5	272	272	272	27991	0	16403	7802100000	24	0.0517606	0.968578	-0.0204881	-0.00959126	27.3466	27.7168	27.4508	27.6503	27.3766	27.5488
P62258	YWHAE		0.0653566	-0.0195764	1.01366	sp|P62258|1433E_HUMAN	sp|P62258|1433E_HUMAN	Color2 [DarkGray]	1	4							12	10	10	471	439	439	29174	0	60842	12308000000	80	0.0653566	0.969367	-0.0195764	-0.00930293	29.608	29.5536	29.3086	29.4743	29.6066	29.4481
Q06210	GFPT1		0.0470512	-0.0180575	1.0126	sp|Q06210|GFPT1_HUMAN	sp|Q06210|GFPT1_HUMAN	Color2 [DarkGray]	1	4							29	29	22	496	496	368	78806	0	19773	32877000000	165	0.0470512	0.971794	-0.0180575	-0.0084722	29.7404	29.513	29.303	29.6006	29.4756	29.5344
Q99536	VAT1		0.0151846	-0.0179869	1.01255	sp|Q99536|VAT1_HUMAN	sp|Q99536|VAT1_HUMAN	Color2 [DarkGray]	1	4							11	11	11	448	448	448	4192	0	81913	19958000000	53	0.0151846	0.975574	-0.0179869	-0.00751822	28.2543	27.3627	27.7498	28.2508	27.9231	27.2468
Q9ULV4	CORO1C		0.0183383	-0.0178165	1.01243	sp|Q9ULV4|COR1C_HUMAN	sp|Q9ULV4|COR1C_HUMAN	Color2 [DarkGray]	1	4							6	6	6	192	192	192	53248	0	23868	6721100000	28	0.0183383	0.97556	-0.0178165	-0.0076697	27.3589	27.229	27.8731	28.0113	27.3192	27.184
Q96EE3	SEH1L		0.0498357	-0.0177676	1.01239	sp|Q96EE3|SEH1_HUMAN	sp|Q96EE3|SEH1_HUMAN	Color2 [DarkGray]	1	4							6	6	6	231	231	231	39648	0	27891	6637400000	21	0.0498357	0.971915	-0.0177676	-0.00837154	28.2037	28.2762	28.306	28.0738	28.2809	28.4845
Q9BRX2	PELO		0.211453	-0.0174967	1.0122	sp|Q9BRX2|PELO_HUMAN	sp|Q9BRX2|PELO_HUMAN	Color2 [DarkGray]	1	4							10	10	10	291	291	291	43359	0	91961	12479000000	73	0.211453	0.971969	-0.0174967	-0.00861023	29.0943	29.1644	29.0931	29.1411	29.1689	29.0943
Q07864	POLE		0.02628	-0.0164642	1.01148	sp|Q07864|DPOE1_HUMAN	sp|Q07864|DPOE1_HUMAN	Color2 [DarkGray]	1	4							6	6	6	56	56	56	26151	0	11734	1278300000	19	0.02628	0.975494	-0.0164642	-0.00744978	26.6017	27.0767	27.261	27.0937	26.8499	27.0452
P18085	ARF4		0.0545108	-0.014883	1.01037	sp|P18085|ARF4_HUMAN	sp|P18085|ARF4_HUMAN	Color2 [DarkGray]	1	4							9	5	5	567	278	278	20511	0	17551	5707600000	30	0.0545108	0.976895	-0.014883	-0.007107	26.9257	26.9155	27.1129	27.1329	26.9029	26.9629
O00154	ACOT7		0.0252461	-0.0143369	1.00999	sp|O00154|BACH_HUMAN	sp|O00154|BACH_HUMAN	Color2 [DarkGray]	1	4							7	7	7	266	266	266	41796	0	44549	6763200000	25	0.0252461	0.979059	-0.0143369	-0.00654601	27.1882	27.379	27.2924	27.6615	27.078	27.1631
P67870	CSNK2B		0.0558274	-0.0119794	1.00834	sp|P67870|CSK2B_HUMAN	sp|P67870|CSK2B_HUMAN	Color2 [DarkGray]	1	4							10	10	10	679	679	679	24942	0	59977	18742000000	69	0.0558274	0.982905	-0.0119794	-0.00577578	30.0482	29.8688	29.9712	29.9505	30.0758	29.8978
P16615	ATP2A2		0.0788786	-0.0114301	1.00795	sp|P16615|AT2A2_HUMAN;sp|O14983|AT2A1_HUMAN	sp|P16615|AT2A2_HUMAN	Color2 [DarkGray]	1	4							18	18	15	243	243	205	11476	0	10646	16999000000	109	0.0788786	0.983039	-0.0114301	-0.00557271	29.7754	29.9324	29.8016	29.8649	29.8163	29.8625
Q86U38	NOP9		0.1209	-0.0110423	1.00768	sp|Q86U38|NOP9_HUMAN	sp|Q86U38|NOP9_HUMAN	Color2 [DarkGray]	1	4							20	20	20	465	465	465	69437	0	13611	46313000000	171	0.1209	0.982385	-0.0110423	-0.00543065	32.0643	32.0903	32.0467	32.0279	32.1342	32.0723
Q9P035	HACD3		0.0410701	-0.0109412	1.00761	sp|Q9P035|HACD3_HUMAN	sp|Q9P035|HACD3_HUMAN	Color2 [DarkGray]	1	4							5	5	5	215	215	215	43159	0	14438	3207700000	16	0.0410701	0.982982	-0.0109412	-0.00523335	27.8746	27.6713	27.871	27.6948	27.8793	27.8756
Q13724	MOGS		0.102422	-0.0100969	1.00702	sp|Q13724|MOGS_HUMAN	sp|Q13724|MOGS_HUMAN	Color2 [DarkGray]	1	4							12	12	12	259	259	259	91916	0	43107	4163300000	51	0.102422	0.983357	-0.0100969	-0.00496051	27.2587	27.261	27.1883	27.2116	27.2975	27.2291
Q9NX24	NHP2		0.100512	-0.00976181	1.00679	sp|Q9NX24|NHP2_HUMAN	sp|Q9NX24|NHP2_HUMAN	Color2 [DarkGray]	1	4							8	8	8	686	686	686	17201	0	15703	101620000000	200	0.100512	0.983823	-0.00976181	-0.00479727	33.1437	33.2534	33.1632	33.1814	33.1969	33.2112
P41240	CSK		0.0157787	-0.00915464	1.00637	sp|P41240|CSK_HUMAN;sp|P42679|MATK_HUMAN	sp|P41240|CSK_HUMAN	Color2 [DarkGray]	1	4							8	8	8	256	256	256	50704	0	26689	4721400000	13	0.0157787	0.98599	-0.00915464	-0.00417573	27.1959	27.7483	27.5494	27.7134	27.4317	27.376
P61981	YWHAG		0.0130122	-0.00800514	1.00556	sp|P61981|1433G_HUMAN	sp|P61981|1433G_HUMAN	Color2 [DarkGray]	1	4							9	6	6	466	397	397	28302	0	86542	10747000000	72	0.0130122	0.988361	-0.00800514	-0.00363319	28.7539	28.9249	28.4961	28.8943	28.4116	28.893
Q9HAN9	NMNAT1		0.0268525	-0.00655619	1.00455	sp|Q9HAN9|NMNA1_HUMAN	sp|Q9HAN9|NMNA1_HUMAN	Color2 [DarkGray]	1	4							6	6	6	297	297	297	31932	0	28117	3455500000	25	0.0268525	0.989388	-0.00655619	-0.00314914	27.5492	27.6435	27.5859	27.7519	27.5433	27.5029
Q7Z3B4	NUP54		0.0173138	-0.00623639	1.00433	sp|Q7Z3B4|NUP54_HUMAN	sp|Q7Z3B4|NUP54_HUMAN	Color2 [DarkGray]	1	4							15	15	15	416	416	416	55435	0	652	13234000000	60	0.0173138	0.990085	-0.00623639	-0.00294224	28.2471	28.4856	28.1819	28.159	28.3903	28.384
P84077	ARF1		0.00659696	-0.00481796	1.00335	sp|P84077|ARF1_HUMAN;sp|P61204|ARF3_HUMAN	sp|P84077|ARF1_HUMAN;sp|P61204|ARF3_HUMAN	Color2 [DarkGray]	1	4							9	9	4	547	547	26	20697	0	75377	21615000000	61	0.00659696	0.99168	-0.00481796	-0.00215119	28.5773	28.5941	28.3837	28.945	28.1535	28.471
P46459	NSF		0.034839	-0.00442823	1.00307	sp|P46459|NSF_HUMAN	sp|P46459|NSF_HUMAN	Color2 [DarkGray]	1	4							12	12	12	192	192	192	82593	0	26841	7175600000	27	0.034839	0.992072	-0.00442823	-0.00216752	27.6561	27.5246	27.6199	27.5838	27.6397	27.5904
P19784	CSNK2A2		0.0595073	-0.00383631	1.00266	sp|P19784|CSK22_HUMAN	sp|P19784|CSK22_HUMAN	Color2 [DarkGray]	1	4							17	17	17	649	649	649	41213	0	15171	63981000000	239	0.0595073	0.992322	-0.00383631	-0.00189697	31.6882	31.6334	31.6441	31.6455	31.6431	31.6885
P11766	ADH5		0.011406	-0.00342814	1.00238	sp|P11766|ADHX_HUMAN	sp|P11766|ADHX_HUMAN	Color2 [DarkGray]	1	4							13	13	13	473	473	473	39724	0	17472	19014000000	64	0.011406	0.993688	-0.00342814	-0.0016331	29.2157	29.428	29.0964	29.2456	29.2167	29.2881
P62826	RAN		0.0112234	-0.00149282	1.00104	sp|P62826|RAN_HUMAN	sp|P62826|RAN_HUMAN	Color2 [DarkGray]	1	4							13	13	13	491	491	491	24423	0	14743	97491000000	133	0.0112234	0.997454	-0.00149282	-0.000730386	31.1701	31.1302	31.2397	31.1958	31.2248	31.1239
P23381	WARS		0.00470928	-0.00138791	1.00096	sp|P23381|SYWC_HUMAN	sp|P23381|SYWC_HUMAN	Color2 [DarkGray]	1	4							11	11	11	363	363	363	53165	0	8206	11324000000	45	0.00470928	0.997242	-0.00138791	-0.000662011	29.2194	29.2744	29.5099	29.2712	29.3366	29.4
Q9Y3I0	RTCB		0.00892354	-0.00075531	1.00052	sp|Q9Y3I0|RTCB_HUMAN	sp|Q9Y3I0|RTCB_HUMAN	Color2 [DarkGray]	1	4							20	20	20	556	556	556	5521	0	12899	53243000000	168	0.00892354	0.998639	-0.00075531	-0.000372468	31.3263	31.3645	31.418	31.3677	31.3858	31.3576
P62899	RPL31		0.000394974	-0.000104904	1.00007	sp|P62899|RL31_HUMAN	sp|P62899|RL31_HUMAN	Color2 [DarkGray]	1	4							5	5	5	392	392	392	14463	0	14452	24443000000	59	0.000394974	0.999686	-0.000104904	-5.02764e-05	30.8486	30.634	30.9013	30.817	30.7383	30.829
A0AVT1	UBA6		0.00168281	0.00034078	0.999764	sp|A0AVT1|UBA6_HUMAN	sp|A0AVT1|UBA6_HUMAN	Color2 [DarkGray]	1	4							28	28	28	413	413	413	11797	0	13198	18212000000	103	0.00168281	0.999507	0.00034078	0.00016494	29.4807	29.5061	29.5637	29.5062	29.6275	29.4157
P78406	RAE1		0.00890056	0.00331497	0.997705	sp|P78406|RAE1L_HUMAN	sp|P78406|RAE1L_HUMAN	Color2 [DarkGray]	1	4							8	8	8	432	432	432	40968	0	75114	11578000000	57	0.00890056	0.993359	0.00331497	0.00156179	28.9858	28.8511	29.1154	28.7904	29.0558	29.0961
P46060	RANGAP1		0.0306578	0.00501506	0.99653	sp|P46060|RAGP1_HUMAN	sp|P46060|RAGP1_HUMAN	Color2 [DarkGray]	1	4							22	22	22	528	528	528	63541	0	11918	26680000000	116	0.0306578	0.991458	0.00501506	0.00244031	29.7544	29.7876	29.8927	29.7648	29.8782	29.7766
P14868	DARS		0.0350596	0.00515238	0.996435	sp|P14868|SYDC_HUMAN	sp|P14868|SYDC_HUMAN	Color2 [DarkGray]	1	4							27	27	27	631	631	631	57136	0	12705	47882000000	132	0.0350596	0.991662	0.00515238	0.00251371	30.9232	30.8183	30.9047	30.9107	30.8015	30.9185
Q9UBN7	HDAC6		0.0108583	0.00604502	0.995819	sp|Q9UBN7|HDAC6_HUMAN	sp|Q9UBN7|HDAC6_HUMAN	Color2 [DarkGray]	1	4							3	3	3	58	58	58	13142	0	27427	948980000	23	0.0108583	0.990611	0.00604502	0.00276841	25.7881	25.3832	25.5106	25.8332	25.4197	25.4109
P23258	TUBG1		0.0620327	0.00672086	0.995352	sp|P23258|TBG1_HUMAN;sp|Q9NRH3|TBG2_HUMAN	sp|P23258|TBG1_HUMAN;sp|Q9NRH3|TBG2_HUMAN	Color2 [DarkGray]	1	4							11	11	11	43	43	43	51169	0	68731	9141200000	57	0.0620327	0.989145	0.00672086	0.00329839	28.7437	28.6708	28.6398	28.6852	28.7114	28.6376
Q9BQE3	TUBA1C		0.0022817	0.00696691	0.995183	sp|Q9BQE3|TBA1C_HUMAN	sp|Q9BQE3|TBA1C_HUMAN	Color2 [DarkGray]	1	4							24	2	2	748	91	91	49895	0	6439	14883000000	42	0.0022817	0.991458	0.00696691	0.00232451	27.1758	27.3623	27.1363	28.9535	25.508	27.192
Q8N567	ZCCHC9		0.0240176	0.00736173	0.99491	sp|Q8N567|ZCHC9_HUMAN	sp|Q8N567|ZCHC9_HUMAN	Color2 [DarkGray]	1	4							5	5	5	199	199	199	30477	0	17421	9271800000	21	0.0240176	0.988751	0.00736173	0.00350139	30.0497	30.1281	29.797	30.0144	29.9993	29.939
P51570	GALK1		0.0248509	0.00797081	0.99449	sp|P51570|GALK1_HUMAN	sp|P51570|GALK1_HUMAN	Color2 [DarkGray]	1	4							10	10	10	423	423	423	42272	0	5426	5351300000	44	0.0248509	0.98787	0.00797081	0.00378235	26.9237	26.6899	26.8419	26.9533	26.6668	26.8115
P48444	ARCN1		0.0451007	0.00866763	0.99401	sp|P48444|COPD_HUMAN	sp|P48444|COPD_HUMAN	Color2 [DarkGray]	1	4							16	16	16	333	333	333	5721	0	47018	12202000000	61	0.0451007	0.98649	0.00866763	0.00419604	28.885	28.8375	28.916	28.9866	28.7766	28.8493
O94826	TOMM70		0.0227177	0.00931867	0.993562	sp|O94826|TOM70_HUMAN	sp|O94826|TOM70_HUMAN	Color2 [DarkGray]	1	4							11	11	11	262	262	262	67454	0	34378	6139600000	31	0.0227177	0.985637	0.00931867	0.00436063	28.184	28.4166	28.4202	28.1755	28.5496	28.2677
P14618	PKM		0.124494	0.0103995	0.992818	sp|P14618|KPYM_HUMAN	sp|P14618|KPYM_HUMAN	Color2 [DarkGray]	1	4							33	33	32	689	689	669	57936	0	32331	149720000000	329	0.124494	0.982894	0.0103995	0.00512149	31.7919	31.7931	31.7649	31.72	31.7782	31.8205
P68371	TUBB4B		0.169165	0.0109978	0.992406	sp|P68371|TBB4B_HUMAN	sp|P68371|TBB4B_HUMAN	Color2 [DarkGray]	1	4							25	25	1	742	742	27	4983	0	32331	1007000000000	811	0.169165	0.98293	0.0109978	0.0054322	34.7541	34.8052	34.7583	34.7272	34.7676	34.7897
P63165	SUMO1		0.0794913	0.011186	0.992276	sp|P63165|SUMO1_HUMAN	sp|P63165|SUMO1_HUMAN	Color2 [DarkGray]	1	4							4	4	4	436	436	436	11557	0	28468	10554000000	17	0.0794913	0.983353	0.011186	0.00545754	29.7907	29.8586	29.8593	29.767	29.7965	29.9116
O14617	AP3D1		0.0370661	0.0121524	0.991612	sp|O14617|AP3D1_HUMAN	sp|O14617|AP3D1_HUMAN	Color2 [DarkGray]	1	4							11	11	11	144	144	144	13016	0	27321	5556500000	34	0.0370661	0.982471	0.0121524	0.00575631	28.4121	28.5413	28.339	28.4597	28.2391	28.5572
Q01130	SRSF2		0.0644775	0.0137437	0.990519	sp|Q01130|SRSF2_HUMAN;sp|Q9BRL6|SRSF8_HUMAN	sp|Q01130|SRSF2_HUMAN	Color2 [DarkGray]	1	4							5	5	5	29	29	29	25476	0	29376	19652000000	51	0.0644775	0.979224	0.0137437	0.00662609	29.101	29.2217	29.2589	29.0855	29.282	29.173
Q96A33	CCDC47		0.0334287	0.0138302	0.990459	sp|Q96A33|CCD47_HUMAN	sp|Q96A33|CCD47_HUMAN	Color2 [DarkGray]	1	4							9	9	9	286	286	286	55873	0	40365	10058000000	34	0.0334287	0.978951	0.0138302	0.00646353	27.769	27.8137	27.7484	27.5076	27.7992	27.9829
Q9UNQ2	DIMT1		0.0668763	0.0141176	0.990262	sp|Q9UNQ2|DIM1_HUMAN	sp|Q9UNQ2|DIM1_HUMAN	Color2 [DarkGray]	1	4							14	14	14	559	559	559	35236	0	91161	28401000000	136	0.0668763	0.978335	0.0141176	0.00680815	30.9429	31.0449	30.8692	31.0437	30.8971	30.8739
Q08379	GOLGA2		0.0679765	0.0148322	0.989772	sp|Q08379|GOGA2_HUMAN	sp|Q08379|GOGA2_HUMAN	Color2 [DarkGray]	1	4							4	4	4	59	59	59	11308	0	37017	1939200000	12	0.0679765	0.977192	0.0148322	0.00714398	26.4856	26.6274	26.4511	26.4004	26.5444	26.5748
Q9Y678	COPG1		0.0467051	0.0161985	0.988835	sp|Q9Y678|COPG1_HUMAN	sp|Q9Y678|COPG1_HUMAN	Color2 [DarkGray]	1	4							21	17	17	354	297	297	97717	0	9473	12660000000	82	0.0467051	0.975333	0.0161985	0.00764551	29.1767	28.8948	29.0439	29.1825	28.8863	28.9981
P50990	CCT8		0.106996	0.0179704	0.987621	sp|P50990|TCPQ_HUMAN	sp|P50990|TCPQ_HUMAN	Color2 [DarkGray]	1	4							30	30	30	653	653	653	5962	0	14465	143170000000	273	0.106996	0.972049	0.0179704	0.00872089	31.9971	31.906	31.9407	31.8505	31.905	32.0343
P61224	RAP1B		0.0721883	0.0183264	0.987377	sp|P61224|RAP1B_HUMAN;sp|P62834|RAP1A_HUMAN;sp|A6NIZ1|RP1BL_HUMAN	sp|P61224|RAP1B_HUMAN;sp|P62834|RAP1A_HUMAN;sp|A6NIZ1|RP1BL_HUMAN	Color2 [DarkGray]	1	4							6	6	6	348	348	348	20825	0	21825	7717400000	29	0.0721883	0.972157	0.0183264	0.00877296	26.9028	26.989	26.908	26.8401	27.0835	26.8212
Q96SI9	STRBP		0.0851631	0.0205123	0.985883	sp|Q96SI9|STRBP_HUMAN	sp|Q96SI9|STRBP_HUMAN	Color2 [DarkGray]	1	4							18	14	14	296	246	246	73652	0	80206	17186000000	77	0.0851631	0.967426	0.0205123	0.00983626	29.7378	29.8052	29.5731	29.5891	29.7597	29.7057
P49959	MRE11		0.154249	0.0226523	0.984421	sp|P49959|MRE11_HUMAN	sp|P49959|MRE11_HUMAN	Color2 [DarkGray]	1	4							18	18	18	355	355	355	80592	0	11184	42253000000	172	0.154249	0.962862	0.0226523	0.0110236	31.0169	31.0854	31.1218	31.0404	31.136	30.9798
Q96EK5	KIF1BP		0.106264	0.0228602	0.984279	sp|Q96EK5|KBP_HUMAN	sp|Q96EK5|KBP_HUMAN	Color2 [DarkGray]	1	4							3	3	3	71	71	71	71813	43011	71045	646310000	6	0.106264	0.962479	0.0228602	0.0110032	25.3217	25.3727	25.5104	25.2735	25.4163	25.4464
Q9Y3A2	UTP11		0.260649	0.0230548	0.984147	sp|Q9Y3A2|UTP11_HUMAN	sp|Q9Y3A2|UTP11_HUMAN	Color2 [DarkGray]	1	4							14	14	14	415	415	415	30446	0	1344	111040000000	207	0.260649	0.962462	0.0230548	0.0113278	33.471	33.4106	33.3618	33.3698	33.4218	33.3825
P11586	MTHFD1		0.157542	0.0237586	0.983667	sp|P11586|C1TC_HUMAN	sp|P11586|C1TC_HUMAN	Color2 [DarkGray]	1	4							31	31	31	465	465	465	10156	0	15421	36459000000	183	0.157542	0.962118	0.0237586	0.0115529	30.5154	30.6342	30.4864	30.5489	30.5617	30.4541
Q96QK1	VPS35		0.271017	0.0247822	0.982969	sp|Q96QK1|VPS35_HUMAN	sp|Q96QK1|VPS35_HUMAN	Color2 [DarkGray]	1	4							29	29	29	49	49	49	91706	0	23528	51160000000	215	0.271017	0.959829	0.0247822	0.0121682	30.7656	30.6659	30.7448	30.7095	30.7309	30.6616
O15145	ARPC3		0.081751	0.024826	0.982939	sp|O15145|ARPC3_HUMAN	sp|O15145|ARPC3_HUMAN	Color2 [DarkGray]	1	4							6	6	6	455	455	455	20546	0	23794	4387400000	35	0.081751	0.961326	0.024826	0.0117808	28.1087	28.1581	27.8392	27.9486	27.9943	28.0887
P61978	HNRNPK		0.584357	0.0248426	0.982928	sp|P61978|HNRPK_HUMAN	sp|P61978|HNRPK_HUMAN	Color2 [DarkGray]	1	4							25	25	25	583	583	583	50976	0	18651	530200000000	664	0.584357	0.9596	0.0248426	0.0123046	34.594	34.6321	34.6016	34.6001	34.5986	34.5544
P29692	EEF1D		0.0867995	0.0263182	0.981923	sp|P29692|EF1D_HUMAN	sp|P29692|EF1D_HUMAN	Color2 [DarkGray]	1	4							10	10	10	552	552	552	31121	0	97011	16674000000	60	0.0867995	0.959228	0.0263182	0.0124872	28.8034	28.5928	28.7294	28.63	28.5624	28.8542
P23526	AHCY		0.101071	0.0280387	0.980753	sp|P23526|SAHH_HUMAN	sp|P23526|SAHH_HUMAN	Color2 [DarkGray]	1	4							7	7	7	194	194	194	47716	0	20726	4473200000	16	0.101071	0.953487	0.0280387	0.013354	27.6198	27.7038	27.8301	27.5584	27.8306	27.6806
Q8WXX5	DNAJC9		0.137977	0.0281722	0.980662	sp|Q8WXX5|DNJC9_HUMAN	sp|Q8WXX5|DNJC9_HUMAN	Color2 [DarkGray]	1	4							12	12	12	542	542	542	29909	0	45018	14071000000	63	0.137977	0.953299	0.0281722	0.013574	29.9111	29.9194	29.7324	29.76	29.8079	29.9106
Q14527	HLTF		0.247827	0.0291856	0.979973	sp|Q14527|HLTF_HUMAN	sp|Q14527|HLTF_HUMAN	Color2 [DarkGray]	1	4							23	23	23	362	362	362	11393	0	11376	16868000000	172	0.247827	0.950715	0.0291856	0.0142605	30.7989	30.6426	30.7122	30.6675	30.6923	30.7064
Q07955	SRSF1		0.431942	0.0294081	0.979822	sp|Q07955|SRSF1_HUMAN	sp|Q07955|SRSF1_HUMAN	Color2 [DarkGray]	1	4							18	18	17	528	528	50	27744	0	81012	62140000000	216	0.431942	0.95053	0.0294081	0.014493	31.2703	31.2796	31.1894	31.2167	31.2263	31.208
Q9BXK5	BCL2L13		0.142721	0.029527	0.979741	sp|Q9BXK5|B2L13_HUMAN	sp|Q9BXK5|B2L13_HUMAN	Color2 [DarkGray]	1	4							2	2	2	41	41	41	52723	40833	57965	438430000	4	0.142721	0.95068	0.029527	0.0142181	24.7476	24.5799	24.7785	24.6064	24.7599	24.651
Q13310	PABPC4		0.332375	0.0298436	0.979526	sp|Q13310|PABP4_HUMAN;sp|P0CB38|PAB4L_HUMAN	sp|Q13310|PABP4_HUMAN	Color2 [DarkGray]	1	4							21	14	13	45	306	292	70782	0	96431	20174000000	89	0.332375	0.949843	0.0298436	0.0146507	29.7011	29.6422	29.591	29.5772	29.6311	29.6364
P12270	TPR		0.184078	0.0315666	0.978357	sp|P12270|TPR_HUMAN	sp|P12270|TPR_HUMAN	Color2 [DarkGray]	1	4							55	55	55	318	318	318	26729	0	32331	62933000000	281	0.184078	0.94626	0.0315666	0.0152836	31.5025	31.5152	31.6807	31.5084	31.4983	31.5969
O00442	RTCA		0.115536	0.032767	0.977544	sp|O00442|RTCA_HUMAN	sp|O00442|RTCA_HUMAN	Color2 [DarkGray]	1	4							8	8	8	322	322	322	39336	0	27374	9245100000	37	0.115536	0.945633	0.032767	0.0155807	27.2385	27.3674	27.313	27.0827	27.3882	27.3496
Q9Y5Y2	NUBP2		0.144147	0.0334835	0.977058	sp|Q9Y5Y2|NUBP2_HUMAN	sp|Q9Y5Y2|NUBP2_HUMAN	Color2 [DarkGray]	1	4							6	6	6	439	439	439	28825	0	27199	5035300000	25	0.144147	0.943793	0.0334835	0.0160498	26.4506	26.7175	26.6413	26.5935	26.6123	26.5032
Q9NZ01	TECR		0.199483	0.0343526	0.97647	sp|Q9NZ01|TECR_HUMAN	sp|Q9NZ01|TECR_HUMAN	Color2 [DarkGray]	1	4							6	6	6	192	192	192	36034	0	15306	6621500000	46	0.199483	0.940483	0.0343526	0.0166252	28.6767	28.6452	28.7017	28.6297	28.7564	28.5346
O75534	CSDE1		0.0511289	0.0345395	0.976343	sp|O75534|CSDE1_HUMAN	sp|O75534|CSDE1_HUMAN	Color2 [DarkGray]	1	4							6	6	6	96	96	96	88884	0	35648	2656300000	14	0.0511289	0.945839	0.0345395	0.0154735	26.9877	27.3123	27.6537	27.0255	27.4428	27.3818
O14530	TXNDC9		0.0508196	0.0350367	0.976007	sp|O14530|TXND9_HUMAN	sp|O14530|TXND9_HUMAN	Color2 [DarkGray]	1	4							3	3	3	19	19	19	26534	0	13906	1289500000	7	0.0508196	0.945411	0.0350367	0.0156632	25.2904	25.6427	25.7434	25.8925	25.4384	25.2405
Q9Y262	EIF3L		0.110162	0.0351772	0.975912	sp|Q9Y262|EIF3L_HUMAN	sp|Q9Y262|EIF3L_HUMAN	Color2 [DarkGray]	1	4							18	18	18	436	436	436	66726	0	10047	14303000000	82	0.110162	0.94102	0.0351772	0.016628	29.143	29.1278	28.8612	29.1457	28.9697	28.9109
Q14697	GANAB		0.295769	0.035387	0.97577	sp|Q14697|GANAB_HUMAN	sp|Q14697|GANAB_HUMAN	Color2 [DarkGray]	1	4							36	36	36	518	518	518	10687	0	25262	50134000000	217	0.295769	0.9388	0.035387	0.0172746	30.7734	30.7372	30.6678	30.7416	30.7127	30.618
Q13057	COASY		0.0533933	0.0359968	0.975358	sp|Q13057|COASY_HUMAN	sp|Q13057|COASY_HUMAN	Color2 [DarkGray]	1	4							10	10	10	36	36	36	62328	0	43519	9663200000	44	0.0533933	0.943781	0.0359968	0.0161261	28.1854	27.4353	27.744	27.6351	27.9075	27.7141
Q10570	CPSF1		0.223649	0.0363388	0.975126	sp|Q10570|CPSF1_HUMAN	sp|Q10570|CPSF1_HUMAN	Color2 [DarkGray]	1	4							14	14	14	131	131	131	16088	0	47053	4388600000	38	0.223649	0.937283	0.0363388	0.0176107	28.6585	28.6545	28.5304	28.4857	28.6436	28.6052
P60842	EIF4A1		0.318818	0.0368182	0.974802	sp|P60842|IF4A1_HUMAN	sp|P60842|IF4A1_HUMAN	Color2 [DarkGray]	1	4							28	28	17	739	739	505	46153	0	32331	319760000000	793	0.318818	0.936444	0.0368182	0.0179837	33.7055	33.6767	33.704	33.7452	33.6442	33.5864
Q96D46	NMD3		0.0589806	0.038276	0.973818	sp|Q96D46|NMD3_HUMAN	sp|Q96D46|NMD3_HUMAN	Color2 [DarkGray]	1	4							9	9	9	288	288	288	57603	0	35219	8083800000	32	0.0589806	0.938467	0.038276	0.017205	28.8386	28.8393	29.0874	28.598	29.2904	28.762
Q8IXT5	RBM12B		0.074672	0.039065	0.973285	sp|Q8IXT5|RB12B_HUMAN	sp|Q8IXT5|RB12B_HUMAN	Color2 [DarkGray]	1	4							13	13	13	161	161	161	1181	0	3534	8028600000	42	0.074672	0.936252	0.039065	0.017889	28.2028	28.5994	28.5518	28.3473	28.2185	28.6712
Q9UPW6	SATB2		0.05665	0.0407054	0.97218	sp|Q9UPW6|SATB2_HUMAN;sp|Q01826|SATB1_HUMAN	sp|Q9UPW6|SATB2_HUMAN	Color2 [DarkGray]	1	4							6	6	6	194	194	194	82554	0	16754	1175000000	19	0.05665	0.936117	0.0407054	0.0181053	26.6051	26.3348	26.1822	26.1428	26.0942	26.7629
Q9BR76	CORO1B		0.130657	0.0413507	0.971745	sp|Q9BR76|COR1B_HUMAN	sp|Q9BR76|COR1B_HUMAN	Color2 [DarkGray]	1	4							6	6	6	241	241	241	54234	0	28678	6222000000	21	0.130657	0.930453	0.0413507	0.0195389	26.4353	26.5809	26.6546	26.3454	26.5205	26.6808
P62995	TRA2B		0.199207	0.0445156	0.969615	sp|P62995|TRA2B_HUMAN	sp|P62995|TRA2B_HUMAN	Color2 [DarkGray]	1	4							6	6	6	281	281	281	33665	0	39808	19671000000	70	0.199207	0.921935	0.0445156	0.02134	29.6133	29.6198	29.6602	29.7551	29.4864	29.5183
O43684	BUB3		0.267615	0.0458724	0.968704	sp|O43684|BUB3_HUMAN	sp|O43684|BUB3_HUMAN	Color2 [DarkGray]	1	4							10	10	10	436	436	436	37154	0	81017	25364000000	87	0.267615	0.918554	0.0458724	0.0221762	30.2384	30.4023	30.4489	30.2693	30.3297	30.3531
P06748	NPM1		0.557489	0.0464427	0.968321	sp|P06748|NPM_HUMAN	sp|P06748|NPM_HUMAN	Color2 [DarkGray]	1	4							23	23	23	65	65	65	32575	0	32331	3798900000000	1569	0.557489	0.914976	0.0464427	0.0228003	38.3397	38.376	38.4105	38.313	38.2855	38.3884
P13489	RNH1		0.168091	0.0474987	0.967612	sp|P13489|RINI_HUMAN	sp|P13489|RINI_HUMAN	Color2 [DarkGray]	1	4							15	15	15	575	575	575	49973	0	12128	18737000000	66	0.168091	0.916257	0.0474987	0.0225472	29.2833	29.0398	29.1422	29.2088	28.9499	29.1642
P26196	DDX6		0.378747	0.0477619	0.967436	sp|P26196|DDX6_HUMAN	sp|P26196|DDX6_HUMAN	Color2 [DarkGray]	1	4							17	17	17	524	524	524	54416	0	24789	27366000000	133	0.378747	0.914959	0.0477619	0.023265	29.8916	29.995	29.9971	29.8548	29.9897	29.8959
P49593	PPM1F		0.076203	0.0486285	0.966855	sp|P49593|PPM1F_HUMAN	sp|P49593|PPM1F_HUMAN	Color2 [DarkGray]	1	4							15	15	15	632	632	632	4983	0	11196	13440000000	72	0.076203	0.920136	0.0486285	0.021861	28.7246	28.7866	28.5143	28.4478	28.3891	29.0426
Q86VP6	CAND1		0.107416	0.049537	0.966246	sp|Q86VP6|CAND1_HUMAN	sp|Q86VP6|CAND1_HUMAN	Color2 [DarkGray]	1	4							5	5	5	59	59	59	13637	0	14406	2100500000	21	0.107416	0.91591	0.049537	0.022865	27.5023	27.2128	27.2163	27.1444	27.1062	27.5322
Q6PL18	ATAD2		0.118095	0.0497977	0.966072	sp|Q6PL18|ATAD2_HUMAN	sp|Q6PL18|ATAD2_HUMAN	Color2 [DarkGray]	1	4							5	5	4	61	61	53	15855	0	12417	2355800000	14	0.118095	0.915178	0.0497977	0.0231238	27.7902	27.7813	27.6536	27.9593	27.4521	27.6643
Q8WV44	TRIM41		0.15398	0.0499528	0.965968	sp|Q8WV44|TRI41_HUMAN	sp|Q8WV44|TRI41_HUMAN	Color2 [DarkGray]	1	4							11	11	11	248	248	248	71669	0	52224	7463500000	40	0.15398	0.914233	0.0499528	0.0235487	29.5827	29.9498	29.8348	29.6987	29.672	29.8467
P05388	RPLP0		0.876286	0.0501766	0.965818	sp|P05388|RLA0_HUMAN;sp|Q8NHW5|RLA0L_HUMAN	sp|P05388|RLA0_HUMAN;sp|Q8NHW5|RLA0L_HUMAN	Color2 [DarkGray]	1	4							10	10	10	454	454	454	34273	0	835	47018000000	147	0.876286	0.908828	0.0501766	0.0247583	30.7987	30.8079	30.7673	30.7194	30.7156	30.7884
Q9H8H2	DDX31		0.515328	0.0504634	0.965626	sp|Q9H8H2|DDX31_HUMAN	sp|Q9H8H2|DDX31_HUMAN	Color2 [DarkGray]	1	4							29	29	29	456	456	456	94086	0	11937	61765000000	206	0.515328	0.90848	0.0504634	0.0247011	32.7213	32.7407	32.6911	32.6466	32.7453	32.6098
P04406	GAPDH		0.342632	0.0522995	0.964398	sp|P04406|G3P_HUMAN;sp|O14556|G3PT_HUMAN	sp|P04406|G3P_HUMAN	Color2 [DarkGray]	1	4							13	13	13	651	651	651	36053	0	1554	122360000000	267	0.342632	0.907325	0.0522995	0.025349	31.6752	31.8461	31.705	31.7551	31.6363	31.678
P07814	EPRS		0.705804	0.0537675	0.963417	sp|P07814|SYEP_HUMAN	sp|P07814|SYEP_HUMAN	Color2 [DarkGray]	1	4							42	42	42	405	405	405	17059	0	32331	53549000000	214	0.705804	0.90232	0.0537675	0.0264244	31.1094	31.0495	31.0682	31.0626	31.0396	30.9635
Q71UI9	H2AFV		1.07707	0.0553627	0.962352	sp|Q71UI9|H2AV_HUMAN;sp|P0C0S5|H2AZ_HUMAN	sp|Q71UI9|H2AV_HUMAN;sp|P0C0S5|H2AZ_HUMAN	Color2 [DarkGray]	1	4							6	4	4	562	438	438	13509	0	76516	106450000000	67	1.07707	0.900019	0.0553627	0.0273509	32.1215	32.0522	32.0474	32.0246	32.0144	32.0161
P61353	RPL27		0.585472	0.0568568	0.961356	sp|P61353|RL27_HUMAN	sp|P61353|RL27_HUMAN	Color2 [DarkGray]	1	4							5	5	5	434	434	434	15798	0	54061	93324000000	125	0.585472	0.898422	0.0568568	0.0278255	32.8035	32.8448	32.944	32.784	32.8228	32.8149
Q07960	ARHGAP1		0.0893328	0.0616684	0.958155	sp|Q07960|RHG01_HUMAN	sp|Q07960|RHG01_HUMAN	Color2 [DarkGray]	1	4							11	11	11	472	472	472	50435	0	5035	5094100000	26	0.0893328	0.899786	0.0616684	0.0274624	26.7794	26.6524	27.0331	26.329	27.039	26.9118
P05198	EIF2S1		1.16399	0.0622393	0.957776	sp|P05198|IF2A_HUMAN	sp|P05198|IF2A_HUMAN	Color2 [DarkGray]	1	4							21	21	21	765	765	765	36112	0	17543	43467000000	170	1.16399	0.8851	0.0622393	0.0307333	30.8228	30.8362	30.821	30.7157	30.7957	30.7819
P28482	MAPK1		0.433639	0.0627969	0.957406	sp|P28482|MK01_HUMAN	sp|P28482|MK01_HUMAN	Color2 [DarkGray]	1	4							22	22	17	753	753	558	41389	0	12416	35468000000	124	0.433639	0.886246	0.0627969	0.0304543	30.1374	30.2385	30.2667	30.2093	30.1887	30.0562
Q14739	LBR		0.639109	0.0640748	0.956559	sp|Q14739|LBR_HUMAN	sp|Q14739|LBR_HUMAN	Color2 [DarkGray]	1	4							14	14	14	27	27	27	70702	0	65384	24747000000	139	0.639109	0.882744	0.0640748	0.0313289	30.5581	30.6465	30.5873	30.5088	30.6059	30.4849
P30101	PDIA3		0.50715	0.0644652	0.9563	sp|P30101|PDIA3_HUMAN	sp|P30101|PDIA3_HUMAN	Color2 [DarkGray]	1	4							28	28	28	568	568	568	56782	0	25784	82589000000	212	0.50715	0.883048	0.0644652	0.0313602	31.4959	31.4601	31.5186	31.3355	31.4266	31.519
Q13610	PWP1		0.469694	0.0644938	0.956281	sp|Q13610|PWP1_HUMAN	sp|Q13610|PWP1_HUMAN	Color2 [DarkGray]	1	4							18	18	18	509	509	509	55827	0	20327	56572000000	173	0.469694	0.882268	0.0644938	0.0313159	32.6388	32.6657	32.5375	32.6101	32.4619	32.5765
P07437	TUBB		0.724754	0.0652021	0.955811	sp|P07437|TBB5_HUMAN;sp|A6NNZ2|TBB8L_HUMAN;sp|Q9H4B7|TBB1_HUMAN;CON__ENSEMBL:ENSBTAP00000025008	sp|P07437|TBB5_HUMAN	Color2 [DarkGray]	1	4							24	5	4	705	194	16	4967	0	12279	458360000000	308	0.724754	0.878477	0.0652021	0.0319434	33.6196	33.6401	33.6109	33.6386	33.5238	33.5127
Q9Y4R8	TELO2		0.0436394	0.066761	0.954779	sp|Q9Y4R8|TELO2_HUMAN	sp|Q9Y4R8|TELO2_HUMAN	Color2 [DarkGray]	1	4							3	3	3	5	5	5	91746	0	18169	436290000	36	0.0436394	0.902862	0.066761	0.0264717	23.7681	25.205	23.5571	24.2337	24.0894	24.0068
P46782	RPS5		0.802338	0.0674864	0.954299	sp|P46782|RS5_HUMAN	sp|P46782|RS5_HUMAN	Color2 [DarkGray]	1	4							11	11	11	564	564	564	22876	0	75975	51200000000	171	0.802338	0.875687	0.0674864	0.0330997	32.0213	31.9157	31.9244	31.848	31.9073	31.9036
Q9UBF2	COPG2		0.328469	0.0686836	0.953508	sp|Q9UBF2|COPG2_HUMAN;sp|Q92521|PIGB_HUMAN	sp|Q9UBF2|COPG2_HUMAN	Color2 [DarkGray]	1	4							22	22	18	375	375	319	97621	0	87138	15910000000	76	0.328469	0.875449	0.0686836	0.0329255	29.5298	29.3322	29.553	29.3074	29.4255	29.4759
O96008	TOMM40		0.162289	0.070783	0.952121	sp|O96008|TOM40_HUMAN	sp|O96008|TOM40_HUMAN	Color2 [DarkGray]	1	4							8	8	8	366	366	366	37893	0	34053	3427400000	37	0.162289	0.876267	0.070783	0.03271	27.7873	27.995	27.6755	27.4966	27.7922	27.9566
Q9BZI7	UPF3B		0.0344012	0.0717538	0.951481	sp|Q9BZI7|REN3B_HUMAN	sp|Q9BZI7|REN3B_HUMAN	Color2 [DarkGray]	1	4							3	3	3	72	72	72	57761	0	1105	2288300000	9	0.0344012	0.903583	0.0717538	0.0265251	26.774	26.9922	26.9814	27.6276	25.4444	27.4604
P62249	RPS16		1.05433	0.0719515	0.95135	sp|P62249|RS16_HUMAN	sp|P62249|RS16_HUMAN	Color2 [DarkGray]	1	4							8	8	8	459	459	459	16445	0	26903	74540000000	134	1.05433	0.865347	0.0719515	0.0354081	32.2327	32.271	32.3153	32.2424	32.1705	32.1904
Q9NY93	DDX56		1.27621	0.0726967	0.950859	sp|Q9NY93|DDX56_HUMAN	sp|Q9NY93|DDX56_HUMAN	Color2 [DarkGray]	1	4							28	28	28	629	629	629	61589	0	22322	185670000000	418	1.27621	0.864026	0.0726967	0.0358692	34.2472	34.3347	34.2659	34.2052	34.2136	34.2109
P52948	NUP98		0.299287	0.0731665	0.950549	sp|P52948|NUP98_HUMAN	sp|P52948|NUP98_HUMAN	Color2 [DarkGray]	1	4							28	28	28	215	215	215	19758	0	12715	24599000000	145	0.299287	0.866458	0.0731665	0.0348532	29.9745	29.984	30.1595	29.8948	29.8799	30.1239
P43487	RANBP1		0.365947	0.0732327	0.950506	sp|P43487|RANG_HUMAN;sp|Q9C010|IPKB_HUMAN	sp|P43487|RANG_HUMAN	Color2 [DarkGray]	1	4							8	8	8	597	597	597	2331	0	80255	42225000000	84	0.365947	0.865875	0.0732327	0.0351469	29.7853	29.9889	29.8082	29.6809	29.8373	29.8444
P51114	FXR1		0.265849	0.0748221	0.949459	sp|P51114|FXR1_HUMAN	sp|P51114|FXR1_HUMAN	Color2 [DarkGray]	1	4							12	12	10	293	293	267	6972	0	78714	11690000000	77	0.265849	0.866325	0.0748221	0.0354197	29.0801	28.9139	29.2969	29.0392	28.9849	29.0424
Q9HAV4	XPO5		1.51023	0.0754573	0.949041	sp|Q9HAV4|XPO5_HUMAN	sp|Q9HAV4|XPO5_HUMAN	Color2 [DarkGray]	1	4							37	37	37	509	509	509	13631	0	24218	37924000000	281	1.51023	0.857588	0.0754573	0.0372979	30.7562	30.7696	30.8211	30.6873	30.7285	30.7047
Q8NEF9	SRFBP1		0.200876	0.0756048	0.948944	sp|Q8NEF9|SRFB1_HUMAN	sp|Q8NEF9|SRFB1_HUMAN	Color2 [DarkGray]	1	4							11	11	11	305	305	305	48633	0	84116	21571000000	73	0.200876	0.865987	0.0756048	0.0352465	31.3296	31.4883	31.457	31.4839	31.076	31.4882
P11532	DMD		0.0409153	0.0760155	0.948674	sp|P11532|DMD_HUMAN	sp|P11532|DMD_HUMAN	Color2 [DarkGray]	1	4							2	2	2	7	7	7	42674	14572	36014	2711400000	14	0.0409153	0.894383	0.0760155	0.0288791	27.7129	29.0551	27.7514	27.8688	28.9703	27.4522
Q9BVP2	GNL3		1.9169	0.0762672	0.948509	sp|Q9BVP2|GNL3_HUMAN	sp|Q9BVP2|GNL3_HUMAN	Color2 [DarkGray]	1	4							27	27	27	501	501	501	61992	0	32331	348150000000	577	1.9169	0.855432	0.0762672	0.0378026	35.0767	35.117	35.097	34.9982	35.0435	35.0202
Q15361	TTF1		0.716844	0.0778294	0.947482	sp|Q15361|TTF1_HUMAN	sp|Q15361|TTF1_HUMAN	Color2 [DarkGray]	1	4							25	25	25	379	379	379	10305	0	13318	19942000000	126	0.716844	0.855768	0.0778294	0.0379723	31.3043	31.2569	31.3795	31.1687	31.2833	31.2552
Q03188	CENPC		1.18551	0.0784734	0.947059	sp|Q03188|CENPC_HUMAN	sp|Q03188|CENPC_HUMAN	Color2 [DarkGray]	1	4							29	29	29	434	434	434	10683	0	18693	30120000000	142	1.18551	0.854025	0.0784734	0.0386356	31.5756	31.6825	31.6242	31.5559	31.5474	31.5436
P63010	AP2B1		0.315622	0.0786629	0.946935	sp|P63010|AP2B1_HUMAN	sp|P63010|AP2B1_HUMAN	Color2 [DarkGray]	1	4							30	30	20	465	465	34	10455	0	16334	27146000000	123	0.315622	0.857593	0.0786629	0.0374235	29.4415	29.7681	29.6661	29.4847	29.5572	29.5977
P33176	KIF5B		0.217145	0.0799866	0.946066	sp|P33176|KINH_HUMAN;sp|O60282|KIF5C_HUMAN;sp|Q12840|KIF5A_HUMAN	sp|P33176|KINH_HUMAN	Color2 [DarkGray]	1	4							11	11	11	185	185	185	10968	0	5154	3209500000	26	0.217145	0.858106	0.0799866	0.037319	25.0461	24.7258	24.9862	24.9627	24.9234	24.6321
O75122	CLASP2		0.188552	0.0803699	0.945815	sp|O75122|CLAP2_HUMAN	sp|O75122|CLAP2_HUMAN	Color2 [DarkGray]	1	4							10	10	9	114	114	106	14113	0	37769	2124900000	17	0.188552	0.858437	0.0803699	0.0371567	25.9607	26.3683	26.3165	26.03	26.0381	26.3363
Q92499	DDX1		1.58957	0.0817184	0.944931	sp|Q92499|DDX1_HUMAN	sp|Q92499|DDX1_HUMAN	Color2 [DarkGray]	1	4							32	32	32	524	524	524	82431	0	21929	70756000000	362	1.58957	0.844075	0.0817184	0.0403829	32.0102	32.0147	31.9518	31.8954	31.9016	31.9344
Q9NY12	GAR1		0.684527	0.0830956	0.94403	sp|Q9NY12|GAR1_HUMAN	sp|Q9NY12|GAR1_HUMAN	Color2 [DarkGray]	1	4							6	6	6	29	29	29	22348	0	5987	134630000000	147	0.684527	0.84438	0.0830956	0.0404316	33.697	33.6671	33.8092	33.7035	33.5851	33.6355
Q9NV31	IMP3		0.709107	0.0833066	0.943892	sp|Q9NV31|IMP3_HUMAN	sp|Q9NV31|IMP3_HUMAN	Color2 [DarkGray]	1	4							10	10	10	668	668	668	2185	0	63579	64238000000	168	0.709107	0.843988	0.0833066	0.0405653	32.5956	32.6312	32.5056	32.422	32.5534	32.5071
O43847	NRDC		0.193613	0.0850118	0.942777	sp|O43847|NRDC_HUMAN	sp|O43847|NRDC_HUMAN	Color2 [DarkGray]	1	4							13	13	13	175	175	175	13157	0	39232	5222700000	26	0.193613	0.850762	0.0850118	0.0392041	27.5608	27.5686	27.4526	27.135	27.6963	27.4957
Q9Y285	FARSA		0.688292	0.0890191	0.940162	sp|Q9Y285|SYFA_HUMAN	sp|Q9Y285|SYFA_HUMAN	Color2 [DarkGray]	1	4							16	16	16	472	472	472	57563	0	15831	35010000000	144	0.688292	0.830149	0.0890191	0.0432371	30.6946	30.5684	30.6335	30.4664	30.537	30.6261
P49407	ARRB1		0.650984	0.089194	0.940048	sp|P49407|ARRB1_HUMAN	sp|P49407|ARRB1_HUMAN	Color2 [DarkGray]	1	4							3	3	3	153	153	153	47065	0	11958	1934700000	24	0.650984	0.830393	0.089194	0.043257	27.1462	26.9838	27.0907	26.9469	26.9427	27.0635
P27797	CALR		0.81142	0.0893313	0.939958	sp|P27797|CALR_HUMAN	sp|P27797|CALR_HUMAN	Color2 [DarkGray]	1	4							14	14	14	597	597	597	48141	0	23535	53264000000	144	0.81142	0.829573	0.0893313	0.0435562	30.5023	30.5244	30.6074	30.39	30.5269	30.4491
Q16629	SRSF7		1.21135	0.0925166	0.937885	sp|Q16629|SRSF7_HUMAN	sp|Q16629|SRSF7_HUMAN	Color2 [DarkGray]	1	4							6	6	5	223	223	223	27366	0	54183	61254000000	110	1.21135	0.819474	0.0925166	0.0454428	31.4124	31.5226	31.4422	31.3951	31.3497	31.3548
Q16778	HIST2H2BE		1.21942	0.0929858	0.93758	sp|Q16778|H2B2E_HUMAN;sp|P33778|H2B1B_HUMAN;sp|P23527|H2B1O_HUMAN;sp|P06899|H2B1J_HUMAN;sp|Q8N257|H2B3B_HUMAN;sp|Q96A08|H2B1A_HUMAN;sp|Q6DRA6|H2B2D_HUMAN;sp|Q6DN03|H2B2C_HUMAN	sp|Q16778|H2B2E_HUMAN;sp|P33778|H2B1B_HUMAN;sp|P23527|H2B1O_HUMAN;sp|P06899|H2B1J_HUMAN;sp|Q8N257|H2B3B_HUMAN;sp|Q96A08|H2B1A_HUMAN	Color2 [DarkGray]	1	4							12	2	2	683	79	79	1392	41964	64783	182080000000	61	1.21942	0.818998	0.0929858	0.0456747	32.6179	32.6177	32.5845	32.4456	32.5489	32.5467
Q96BK5	PINX1		0.709778	0.0938587	0.937013	sp|Q96BK5|PINX1_HUMAN	sp|Q96BK5|PINX1_HUMAN	Color2 [DarkGray]	1	4							4	4	4	198	198	198	37034	0	42639	5752700000	38	0.709778	0.819383	0.0938587	0.0455539	29.4222	29.4005	29.2379	29.2496	29.2916	29.2378
P41252	IARS		1.23651	0.0995776	0.933306	sp|P41252|SYIC_HUMAN	sp|P41252|SYIC_HUMAN	Color2 [DarkGray]	1	4							39	39	39	395	395	395	1445	0	24369	48019000000	185	1.23651	0.8037	0.0995776	0.0488648	30.928	30.9747	30.9265	30.906	30.8369	30.7875
Q9Y5L0	TNPO3		0.381228	0.100051	0.933	sp|Q9Y5L0|TNPO3_HUMAN	sp|Q9Y5L0|TNPO3_HUMAN	Color2 [DarkGray]	1	4							22	22	22	363	363	363	1042	0	16224	31313000000	186	0.381228	0.810868	0.100051	0.0474108	29.9121	30.2724	30.0513	29.9263	30.0427	29.9666
Q96CW1	AP2M1		0.638118	0.100273	0.932856	sp|Q96CW1|AP2M1_HUMAN	sp|Q96CW1|AP2M1_HUMAN	Color2 [DarkGray]	1	4							9	9	9	297	297	297	49654	0	31785	5542600000	25	0.638118	0.805937	0.100273	0.0484205	26.9819	27.0265	26.8583	26.7708	26.8515	26.9436
P14635	CCNB1		0.419716	0.101528	0.932045	sp|P14635|CCNB1_HUMAN;sp|O95067|CCNB2_HUMAN	sp|P14635|CCNB1_HUMAN	Color2 [DarkGray]	1	4							7	7	7	27	27	27	48337	0	30321	6840900000	53	0.419716	0.806354	0.101528	0.0482758	28.5908	28.5681	28.4551	28.253	28.5648	28.4916
O95478	NSA2		1.84925	0.101882	0.931817	sp|O95478|NSA2_HUMAN	sp|O95478|NSA2_HUMAN	Color2 [DarkGray]	1	4							11	11	11	465	465	465	30065	0	83959	58629000000	159	1.84925	0.798236	0.101882	0.0503245	32.4485	32.4603	32.4379	32.2999	32.3728	32.3684
P14625	HSP90B1		0.934712	0.102296	0.931549	sp|P14625|ENPL_HUMAN;sp|Q58FF3|ENPLL_HUMAN	sp|P14625|ENPL_HUMAN	Color2 [DarkGray]	1	4							24	23	23	376	361	361	92468	0	9028	27349000000	126	0.934712	0.799508	0.102296	0.0498722	30.4216	30.3669	30.4436	30.217	30.3589	30.3494
Q9GZS1	POLR1E		1.06445	0.10432	0.930243	sp|Q9GZS1|RPA49_HUMAN	sp|Q9GZS1|RPA49_HUMAN	Color2 [DarkGray]	1	4							14	14	14	393	393	393	53961	0	64021	41074000000	139	1.06445	0.7941	0.10432	0.0509858	31.9443	31.861	31.9255	31.7329	31.8212	31.8638
Q06830	PRDX1		1.69385	0.10453	0.930108	sp|Q06830|PRDX1_HUMAN;sp|Q13162|PRDX4_HUMAN	sp|Q06830|PRDX1_HUMAN	Color2 [DarkGray]	1	4							12	12	11	693	693	638	2211	0	94731	82839000000	137	1.69385	0.791079	0.10453	0.0515436	31.7172	31.7822	31.7195	31.6702	31.6261	31.6091
P00414	MT-CO3		0.0273573	0.105279	0.929625	sp|P00414|COX3_HUMAN	sp|P00414|COX3_HUMAN	Color2 [DarkGray]	1	4							1	1	1	54	54	54	2995	50067	24407	33063000	7	0.0273573	0.878809	0.105279	0.0319844	22.4206	23.1592	23.2721	25.371	21.5008	21.6643
Q12769	NUP160		1.53873	0.107367	0.928281	sp|Q12769|NU160_HUMAN	sp|Q12769|NU160_HUMAN	Color2 [DarkGray]	1	4							24	24	24	265	265	265	16212	0	1525	22741000000	160	1.53873	0.785537	0.107367	0.0528336	30.2192	30.1476	30.245	30.0702	30.1035	30.116
P49257	LMAN1		0.625295	0.109619	0.926833	sp|P49257|LMAN1_HUMAN	sp|P49257|LMAN1_HUMAN	Color2 [DarkGray]	1	4							6	6	6	222	222	222	57548	0	3292	13384000000	47	0.625295	0.785458	0.109619	0.0527299	29.03	28.9925	28.9403	28.7802	28.8295	29.0242
P31483	TIA1		0.173809	0.109933	0.926631	sp|P31483|TIA1_HUMAN	sp|P31483|TIA1_HUMAN	Color2 [DarkGray]	1	4							5	2	2	158	73	73	42963	0	1178	499420000	8	0.173809	0.803053	0.109933	0.0490862	24.424	25.2385	24.7105	24.6755	24.6451	24.7226
Q9Y221	NIP7		0.656951	0.113302	0.92447	sp|Q9Y221|NIP7_HUMAN	sp|Q9Y221|NIP7_HUMAN	Color2 [DarkGray]	1	4							9	9	9	711	711	711	20462	0	83704	102950000000	183	0.656951	0.781728	0.113302	0.0545226	33.4101	33.4416	33.2433	33.1573	33.3146	33.2832
P18077	RPL35A		1.01094	0.113323	0.924457	sp|P18077|RL35A_HUMAN	sp|P18077|RL35A_HUMAN	Color2 [DarkGray]	1	4							4	4	4	273	273	273	12538	0	11086	19623000000	43	1.01094	0.779175	0.113323	0.0552092	30.5493	30.5814	30.4759	30.341	30.4835	30.4421
P68363	TUBA1B		1.67251	0.113438	0.924383	sp|P68363|TBA1B_HUMAN;sp|Q9H853|TBA4B_HUMAN	sp|P68363|TBA1B_HUMAN	Color2 [DarkGray]	1	4							25	25	0	792	792	0	50151	0	32331	1064800000000	1098	1.67251	0.775199	0.113438	0.0558573	35.1461	35.1119	35.1764	35.0759	34.991	35.0273
P62829	RPL23		0.527683	0.113588	0.924287	sp|P62829|RL23_HUMAN	sp|P62829|RL23_HUMAN	Color2 [DarkGray]	1	4							9	9	9	693	693	693	14865	0	33803	57386000000	95	0.527683	0.781788	0.113588	0.0542253	32.175	32.2577	32.4165	32.2425	32.0444	32.2216
P37198	NUP62		0.703382	0.113944	0.924059	sp|P37198|NUP62_HUMAN	sp|P37198|NUP62_HUMAN	Color2 [DarkGray]	1	4							8	8	8	218	218	218	53254	0	92462	9813800000	50	0.703382	0.779871	0.113944	0.0549417	28.5036	28.3269	28.5262	28.2855	28.4135	28.3159
P27708	CAD		1.19254	0.11547	0.923081	sp|P27708|PYR1_HUMAN;sp|P31327|CPSM_HUMAN	sp|P27708|PYR1_HUMAN	Color2 [DarkGray]	1	4							28	28	28	193	193	193	24298	0	10797	19129000000	91	1.19254	0.77316	0.11547	0.0564504	30.316	30.1745	30.2779	30.123	30.1744	30.1246
P39019	RPS19		0.407625	0.116058	0.922705	sp|P39019|RS19_HUMAN	sp|P39019|RS19_HUMAN	Color2 [DarkGray]	1	4							5	5	5	345	345	345	1606	0	13507	4685300000	16	0.407625	0.78097	0.116058	0.0547232	27.1319	27.3366	27.2655	27.3383	27.0281	27.0194
O95563	MPC2		0.655476	0.116955	0.922132	sp|O95563|MPC2_HUMAN	sp|O95563|MPC2_HUMAN	Color2 [DarkGray]	1	4							1	1	1	94	94	94	14279	11433	43051	1258700000	8	0.655476	0.774304	0.116955	0.0562081	26.2584	26.0624	26.2743	26.1497	26.0011	26.0935
P04004	VTN		0.733367	0.117149	0.922008	CON__Q3ZBS7;sp|P04004|VTNC_HUMAN	CON__Q3ZBS7	Color2 [DarkGray]	1	4				+			10	10	10	236	236	236	54099	0	32414	14712000000	71	0.733367	0.773445	0.117149	0.0565065	28.433	28.366	28.5418	28.4002	28.2276	28.3616
Q9HCN8	SDF2L1		0.198195	0.119233	0.920677	sp|Q9HCN8|SDF2L_HUMAN	sp|Q9HCN8|SDF2L_HUMAN	Color2 [DarkGray]	1	4							5	5	5	489	489	489	23598	0	21943	4379100000	16	0.198195	0.78333	0.119233	0.0534335	27.5879	27.6431	27.0242	27.5396	27.1832	27.1747
P02786	TFRC		0.151877	0.119366	0.920592	sp|P02786|TFR1_HUMAN	sp|P02786|TFR1_HUMAN	Color2 [DarkGray]	1	4							9	9	9	17	17	17	8487	0	47352	3662200000	23	0.151877	0.789097	0.119366	0.0520493	27.087	27.9994	27.404	27.1365	27.4948	27.501
P62750	RPL23A		1.21149	0.119859	0.920278	sp|P62750|RL23A_HUMAN	sp|P62750|RL23A_HUMAN	Color2 [DarkGray]	1	4							10	10	10	442	442	442	17695	0	54951	87722000000	194	1.21149	0.765071	0.119859	0.0585681	32.5728	32.4207	32.4761	32.3872	32.3797	32.3432
Q969N2	PIGT		0.729397	0.120068	0.920145	sp|Q969N2|PIGT_HUMAN	sp|Q969N2|PIGT_HUMAN	Color2 [DarkGray]	1	4							7	7	7	194	194	194	65699	0	30092	1925400000	12	0.729397	0.768425	0.120068	0.057853	26.0148	26.0623	25.8631	25.7823	25.94	25.8576
O14744	PRMT5		1.48411	0.122698	0.918469	sp|O14744|ANM5_HUMAN	sp|O14744|ANM5_HUMAN	Color2 [DarkGray]	1	4							19	19	19	49	49	49	72683	0	79492	12685000000	49	1.48411	0.758054	0.122698	0.060196	28.8873	28.8507	28.9245	28.758	28.7133	28.823
P17480	UBTF		2.79174	0.123524	0.917943	sp|P17480|UBF1_HUMAN	sp|P17480|UBF1_HUMAN	Color2 [DarkGray]	1	4							30	30	30	377	377	377	89405	0	32331	479740000000	640	2.79174	0.754121	0.123524	0.0612634	35.6108	35.6198	35.6484	35.526	35.4891	35.4933
P46977	STT3A		0.556658	0.124496	0.917324	sp|P46977|STT3A_HUMAN	sp|P46977|STT3A_HUMAN	Color2 [DarkGray]	1	4							8	8	7	119	119	109	80529	0	21992	3247100000	13	0.556658	0.761919	0.124496	0.0593083	28.2031	27.944	28.0706	28.0713	27.9228	27.8502
Q8NEJ9	NGDN		1.42183	0.12639	0.916121	sp|Q8NEJ9|NGDN_HUMAN	sp|Q8NEJ9|NGDN_HUMAN	Color2 [DarkGray]	1	4							18	18	18	676	676	676	35894	0	23619	129560000000	304	1.42183	0.750637	0.12639	0.061914	33.568	33.671	33.6808	33.4731	33.5318	33.5357
O43670	ZNF207		0.840901	0.127073	0.915687	sp|O43670|ZN207_HUMAN	sp|O43670|ZN207_HUMAN	Color2 [DarkGray]	1	4							4	4	4	96	96	96	5075	0	19539	5848800000	14	0.840901	0.753983	0.127073	0.061384	28.6053	28.7137	28.525	28.4178	28.4762	28.5687
P69905	HBA1		0.399443	0.128021	0.915086	sp|P69905|HBA_HUMAN	sp|P69905|HBA_HUMAN	Color2 [DarkGray]	1	4							8	7	4	641	641	401	15257	0	18895	10442000000	33	0.399443	0.758193	0.128021	0.0599458	28.6462	28.6071	28.3313	28.5738	28.2578	28.3689
P46013	MKI67		2.18333	0.129627	0.914068	sp|P46013|KI67_HUMAN	sp|P46013|KI67_HUMAN	Color2 [DarkGray]	1	4							144	144	144	559	559	559	35869	0	32331	493460000000	1466	2.18333	0.740321	0.129627	0.0640143	36.0621	36.0962	36.1049	35.9565	35.9958	35.922
O43707	ACTN4		0.113014	0.131277	0.913023	sp|O43707|ACTN4_HUMAN;sp|P12814|ACTN1_HUMAN;sp|P35609|ACTN2_HUMAN	sp|O43707|ACTN4_HUMAN;sp|P12814|ACTN1_HUMAN;sp|P35609|ACTN2_HUMAN	Color2 [DarkGray]	1	4							4	4	4	53	53	53	10485	0	93804	774180000	7	0.113014	0.781297	0.131277	0.054219	24.88	25.7473	26.2413	25.3088	25.4031	25.7628
Q8IY18	SMC5		0.171688	0.135454	0.910384	sp|Q8IY18|SMC5_HUMAN	sp|Q8IY18|SMC5_HUMAN	Color2 [DarkGray]	1	4							17	17	17	183	183	183	12881	0	57872	7574200000	49	0.171688	0.763683	0.135454	0.0589327	29.8246	29.6616	29.7665	29.0811	30.0976	29.6676
Q99873	PRMT1		0.587313	0.135684	0.910238	sp|Q99873|ANM1_HUMAN;sp|Q9NR22|ANM8_HUMAN	sp|Q99873|ANM1_HUMAN	Color2 [DarkGray]	1	4							11	11	11	352	352	352	41515	0	34106	11074000000	28	0.587313	0.738379	0.135684	0.0645154	27.986	27.9078	28.2158	27.811	27.9312	27.9604
O75874	IDH1		0.0860801	0.137243	0.909255	sp|O75874|IDHC_HUMAN	sp|O75874|IDHC_HUMAN	Color2 [DarkGray]	1	4							13	13	12	469	469	447	46659	0	83016	9101000000	43	0.0860801	0.78361	0.137243	0.0534941	26.0495	26.907	26.3914	27.3089	25.9811	25.6462
Q16777	HIST2H2AC		1.28776	0.13788	0.908854	sp|Q16777|H2A2C_HUMAN;sp|Q6FI13|H2A2A_HUMAN;sp|Q99878|H2A1J_HUMAN;sp|Q96KK5|H2A1H_HUMAN;sp|Q9BTM1|H2AJ_HUMAN;sp|P20671|H2A1D_HUMAN;sp|P0C0S8|H2A1_HUMAN	sp|Q16777|H2A2C_HUMAN;sp|Q6FI13|H2A2A_HUMAN;sp|Q99878|H2A1J_HUMAN;sp|Q96KK5|H2A1H_HUMAN;sp|Q9BTM1|H2AJ_HUMAN;sp|P20671|H2A1D_HUMAN;sp|P0C0S8|H2A1_HUMAN	Color2 [DarkGray]	1	4							9	9	3	589	589	364	13988	0	80757	1630800000000	1012	1.28776	0.725507	0.13788	0.0672519	36.3674	36.4082	36.2912	36.1444	36.2507	36.258
Q5VZL5	ZMYM4		0.719545	0.137891	0.908847	sp|Q5VZL5|ZMYM4_HUMAN	sp|Q5VZL5|ZMYM4_HUMAN	Color2 [DarkGray]	1	4							4	4	4	34	34	34	17279	0	16028	654410000	16	0.719545	0.732689	0.137891	0.0660512	26.3819	26.4166	26.2454	26.3499	26.126	26.1544
P53618	COPB1		1.25231	0.139013	0.90814	sp|P53618|COPB_HUMAN	sp|P53618|COPB_HUMAN	Color2 [DarkGray]	1	4							27	27	27	424	424	424	10714	0	18046	40991000000	183	1.25231	0.723803	0.139013	0.0677414	30.8711	30.7595	30.7312	30.6004	30.6411	30.7031
Q15084	PDIA6		0.487742	0.139493	0.907838	sp|Q15084|PDIA6_HUMAN	sp|Q15084|PDIA6_HUMAN	Color2 [DarkGray]	1	4							13	13	13	395	395	395	48121	0	14864	37058000000	102	0.487742	0.733555	0.139493	0.0656589	30.3142	30.2596	30.1827	29.9292	30.0744	30.3344
Q9BV38	WDR18		1.8026	0.139968	0.907539	sp|Q9BV38|WDR18_HUMAN	sp|Q9BV38|WDR18_HUMAN	Color2 [DarkGray]	1	4							13	13	13	384	384	384	47405	0	76158	45703000000	148	1.8026	0.718304	0.139968	0.0687891	31.9621	32.076	32.0447	31.8743	31.8891	31.8995
Q9P258	RCC2		2.04365	0.141364	0.906662	sp|Q9P258|RCC2_HUMAN	sp|Q9P258|RCC2_HUMAN	Color2 [DarkGray]	1	4							25	25	25	625	625	625	56084	0	32331	197830000000	429	2.04365	0.714664	0.141364	0.0696432	33.4346	33.4857	33.3873	33.296	33.2781	33.3095
O43747	AP1G1		0.432115	0.143398	0.905384	sp|O43747|AP1G1_HUMAN	sp|O43747|AP1G1_HUMAN	Color2 [DarkGray]	1	4							6	6	6	119	119	119	9135	0	30927	1763800000	16	0.432115	0.727838	0.143398	0.0669456	25.7652	26.1122	26.0883	25.9676	25.8922	25.6758
Q9NX63	CHCHD3		1.23611	0.144209	0.904875	sp|Q9NX63|MIC19_HUMAN	sp|Q9NX63|MIC19_HUMAN	Color2 [DarkGray]	1	4							4	4	4	207	207	207	26152	0	12042	3249200000	16	1.23611	0.711821	0.144209	0.0701818	27.1889	27.0743	27.169	26.9303	26.9942	27.075
Q9NUU7	DDX19A		0.671754	0.145479	0.904079	sp|Q9NUU7|DD19A_HUMAN;sp|Q9UHL0|DDX25_HUMAN	sp|Q9NUU7|DD19A_HUMAN	Color2 [DarkGray]	1	4							9	9	1	234	234	23	53974	0	33356	7695400000	33	0.671754	0.715858	0.145479	0.0693321	27.7489	27.5481	27.8116	27.6546	27.5631	27.4545
P35606	COPB2		1.52399	0.14555	0.904035	sp|P35606|COPB2_HUMAN	sp|P35606|COPB2_HUMAN	Color2 [DarkGray]	1	4							21	21	21	334	334	334	10249	0	14446	25493000000	104	1.52399	0.705999	0.14555	0.0712048	30.1755	30.1053	30.0353	29.9947	29.9446	29.94
Q9H4A6	GOLPH3		0.115132	0.148163	0.902398	sp|Q9H4A6|GOLP3_HUMAN	sp|Q9H4A6|GOLP3_HUMAN	Color2 [DarkGray]	1	4							6	5	5	389	346	346	3381	0	14146	1276100000	25	0.115132	0.758195	0.148163	0.0600471	26.0857	25.9388	26.0563	26.3538	24.9483	26.3343
Q9BXS6	NUSAP1		0.214752	0.149169	0.90177	sp|Q9BXS6|NUSAP_HUMAN	sp|Q9BXS6|NUSAP_HUMAN	Color2 [DarkGray]	1	4							6	6	6	193	193	193	49451	0	2257	2137600000	16	0.214752	0.734269	0.149169	0.0657168	27.6944	26.9641	27.7358	27.4231	27.1154	27.4082
Q8NHQ9	DDX55		0.677197	0.150246	0.901097	sp|Q8NHQ9|DDX55_HUMAN	sp|Q8NHQ9|DDX55_HUMAN	Color2 [DarkGray]	1	4							20	20	20	478	478	478	68546	0	12192	29100000000	170	0.677197	0.704562	0.150246	0.0715191	31.6148	31.4766	31.5829	31.2331	31.4469	31.5436
Q9P0L0	VAPA		1.02112	0.150511	0.900931	sp|Q9P0L0|VAPA_HUMAN	sp|Q9P0L0|VAPA_HUMAN	Color2 [DarkGray]	1	4							7	7	6	273	273	273	27893	0	31216	6539000000	59	1.02112	0.698106	0.150511	0.0727391	28.8932	28.7849	28.9147	28.7825	28.602	28.7568
Q8TAF3	WDR48		0.257726	0.151228	0.900484	sp|Q8TAF3|WDR48_HUMAN	sp|Q8TAF3|WDR48_HUMAN	Color2 [DarkGray]	1	4							7	7	7	183	183	183	7621	0	1476	2230800000	20	0.257726	0.723476	0.151228	0.0677104	28.115	27.7563	28.4082	27.748	27.8696	28.2082
Q7L576	CYFIP1		0.786516	0.153807	0.898875	sp|Q7L576|CYFP1_HUMAN;sp|Q96F07|CYFP2_HUMAN	sp|Q7L576|CYFP1_HUMAN;sp|Q96F07|CYFP2_HUMAN	Color2 [DarkGray]	1	4							13	13	13	121	121	121	14518	0	24128	3318800000	9	0.786516	0.694608	0.153807	0.0735837	27.5399	27.5257	27.6767	27.3063	27.4062	27.5683
Q9Y224	RTRAF		0.797553	0.154634	0.89836	sp|Q9Y224|CN166_HUMAN	sp|Q9Y224|CN166_HUMAN	Color2 [DarkGray]	1	4							8	8	8	434	434	434	28068	0	4225	10814000000	61	0.797553	0.692156	0.154634	0.0740027	28.8854	28.7795	28.8556	28.6856	28.8307	28.5403
Q92621	NUP205		0.737606	0.155637	0.897736	sp|Q92621|NU205_HUMAN	sp|Q92621|NU205_HUMAN	Color2 [DarkGray]	1	4							49	49	49	38	38	38	22792	0	32331	46228000000	407	0.737606	0.691155	0.155637	0.0742278	31.1734	31.4104	31.2519	31.2461	31.1074	31.0153
P07237	P4HB		0.875351	0.155846	0.897606	sp|P07237|PDIA1_HUMAN	sp|P07237|PDIA1_HUMAN	Color2 [DarkGray]	1	4							14	14	14	327	327	327	57116	0	83365	11713000000	85	0.875351	0.68864	0.155846	0.074822	29.1603	29.0282	29.0985	29.057	28.8041	28.9582
Q7L1Q6	BZW1		1.41118	0.159144	0.895556	sp|Q7L1Q6|BZW1_HUMAN	sp|Q7L1Q6|BZW1_HUMAN	Color2 [DarkGray]	1	4							15	14	14	484	468	468	48043	0	10088	17157000000	155	1.41118	0.674113	0.159144	0.0775355	29.4753	29.4137	29.5129	29.3683	29.2228	29.3333
Q9P289	STK26		0.353514	0.160368	0.894797	sp|Q9P289|STK26_HUMAN	sp|Q9P289|STK26_HUMAN	Color2 [DarkGray]	1	4							13	13	6	397	397	228	46528	0	50966	12763000000	73	0.353514	0.695886	0.160368	0.0732738	28.3654	28.9266	28.4295	28.354	28.3447	28.5417
Q59GN2	RPL39P5		1.01435	0.16164	0.894008	sp|Q59GN2|R39L5_HUMAN;sp|P62891|RL39_HUMAN	sp|Q59GN2|R39L5_HUMAN;sp|P62891|RL39_HUMAN	Color2 [DarkGray]	1	4							1	1	1	196	196	196	63225	14953	4035	2457100000	7	1.01435	0.674555	0.16164	0.0779068	27.2692	27.3297	27.1036	27.0944	27.1138	27.0095
Q01581	HMGCS1		1.56924	0.161753	0.893938	sp|Q01581|HMCS1_HUMAN	sp|Q01581|HMCS1_HUMAN	Color2 [DarkGray]	1	4							6	6	6	185	185	185	57293	0	21738	3324800000	17	1.56924	0.668375	0.161753	0.079004	27.6446	27.7347	27.6762	27.6022	27.4859	27.4822
P45880	VDAC2		1.08993	0.162081	0.893735	sp|P45880|VDAC2_HUMAN	sp|P45880|VDAC2_HUMAN	Color2 [DarkGray]	1	4							9	9	9	476	476	476	31566	0	10112	30811000000	74	1.08993	0.672928	0.162081	0.0783033	30.4806	30.5574	30.5919	30.3008	30.3403	30.5025
O60832	DKC1		2.19434	0.162991	0.893172	sp|O60832|DKC1_HUMAN	sp|O60832|DKC1_HUMAN	Color2 [DarkGray]	1	4							39	39	39	695	695	695	57673	0	32331	1056600000000	917	2.19434	0.663928	0.162991	0.0802444	36.9207	36.9543	36.9933	36.7478	36.8236	36.8079
P08708	RPS17		1.4258	0.163455	0.892884	sp|P08708|RS17_HUMAN	sp|P08708|RS17_HUMAN	Color2 [DarkGray]	1	4							6	6	6	496	496	496	1555	0	4338	32223000000	128	1.4258	0.665909	0.163455	0.079604	30.935	30.8646	31.0176	30.7311	30.8323	30.7635
Q6PKG0	LARP1		0.161975	0.164127	0.892469	sp|Q6PKG0|LARP1_HUMAN;sp|Q659C4|LAR1B_HUMAN	sp|Q6PKG0|LARP1_HUMAN	Color2 [DarkGray]	1	4							15	15	15	238	238	238	12351	0	51257	6139800000	41	0.161975	0.717825	0.164127	0.068937	27.1593	26.4154	26.5191	27.1102	26.3993	26.092
P62805	HIST1H4A		1.54861	0.164801	0.892051	sp|P62805|H4_HUMAN	sp|P62805|H4_HUMAN	Color2 [DarkGray]	1	4							12	12	12	641	641	641	11367	0	10062	3163200000000	1754	1.54861	0.663202	0.164801	0.0804289	36.9888	37.1231	37.1054	36.8744	36.8917	36.9569
Q9NX58	LYAR		2.30689	0.166421	0.89105	sp|Q9NX58|LYAR_HUMAN	sp|Q9NX58|LYAR_HUMAN	Color2 [DarkGray]	1	4							21	21	21	496	496	496	43614	0	30061	413790000000	509	2.30689	0.655154	0.166421	0.0819962	35.452	35.4439	35.4783	35.3348	35.2399	35.3002
P62140	PPP1CB		0.781199	0.168986	0.889468	sp|P62140|PP1B_HUMAN	sp|P62140|PP1B_HUMAN	Color2 [DarkGray]	1	4							16	7	7	703	37	37	37186	0	54877	18793000000	94	0.781199	0.663288	0.168986	0.0804791	30.45	30.4497	30.5308	30.1158	30.4058	30.402
Q9NQ55	PPAN		2.96569	0.171686	0.887805	sp|Q9NQ55|SSF1_HUMAN	sp|Q9NQ55|SSF1_HUMAN	Color2 [DarkGray]	1	4							19	19	19	554	554	554	53193	0	23769	174250000000	307	2.96569	0.641653	0.171686	0.0849779	34.2775	34.2216	34.27	34.1045	34.0694	34.0801
Q99879	HIST1H2BM		2.47307	0.172003	0.887609	sp|Q99879|H2B1M_HUMAN;sp|Q99877|H2B1N_HUMAN;sp|Q93079|H2B1H_HUMAN;sp|Q5QNW6|H2B2F_HUMAN;sp|P62807|H2B1C_HUMAN;sp|P58876|H2B1D_HUMAN;sp|Q99880|H2B1L_HUMAN;sp|O60814|H2B1K_HUMAN;sp|P57053|H2BFS_HUMAN	sp|Q99879|H2B1M_HUMAN;sp|Q99877|H2B1N_HUMAN;sp|Q93079|H2B1H_HUMAN;sp|Q5QNW6|H2B2F_HUMAN;sp|P62807|H2B1C_HUMAN;sp|P58876|H2B1D_HUMAN;sp|Q99880|H2B1L_HUMAN;sp|O60814|H2B1K_HUMAN;sp|P57053|H2BFS_HUMAN	Color2 [DarkGray]	1	4							12	12	2	683	683	79	13989	0	76044	1956600000000	1145	2.47307	0.641784	0.172003	0.0848322	36.206	36.2647	36.2419	36.0978	36.0244	36.0743
O43818	RRP9		2.02676	0.172619	0.887231	sp|O43818|U3IP2_HUMAN	sp|O43818|U3IP2_HUMAN	Color2 [DarkGray]	1	4							23	23	23	613	613	613	5184	0	32331	168780000000	338	2.02676	0.641897	0.172619	0.0847486	34.3008	34.2815	34.3916	34.1401	34.1354	34.1805
Q16795	NDUFA9		0.896772	0.17436	0.886161	sp|Q16795|NDUA9_HUMAN	sp|Q16795|NDUA9_HUMAN	Color2 [DarkGray]	1	4							3	3	3	119	119	119	42509	0	89756	1419600000	8	0.896772	0.650796	0.17436	0.0833989	26.6906	26.7488	26.9394	26.5805	26.5562	26.7191
P17096	HMGA1		1.33762	0.174508	0.88607	sp|P17096|HMGA1_HUMAN	sp|P17096|HMGA1_HUMAN	Color2 [DarkGray]	1	4							6	6	6	411	411	411	11676	0	1399	22045000000	55	1.33762	0.64198	0.174508	0.0846701	28.6307	28.5252	28.7366	28.4552	28.4553	28.4584
Q96H22	CENPN		0.500974	0.176821	0.88465	sp|Q96H22|CENPN_HUMAN	sp|Q96H22|CENPN_HUMAN	Color2 [DarkGray]	1	4							4	4	4	168	168	168	39554	0	1477	1381100000	7	0.500974	0.655725	0.176821	0.0820807	27.3058	27.3386	26.8638	26.9615	27.0264	26.9899
P53350	PLK1		0.469732	0.181751	0.881633	sp|P53350|PLK1_HUMAN	sp|P53350|PLK1_HUMAN	Color2 [DarkGray]	1	4							8	8	8	209	209	209	68254	0	28534	3902500000	26	0.469732	0.64735	0.181751	0.0838505	28.7438	28.7421	28.4054	28.444	28.666	28.236
O60841	EIF5B		2.43663	0.183089	0.880815	sp|O60841|IF2P_HUMAN	sp|O60841|IF2P_HUMAN	Color2 [DarkGray]	1	4							46	46	46	488	488	488	13883	0	27684	112180000000	368	2.43663	0.620727	0.183089	0.0901904	33.0401	33.038	33.078	32.8282	32.8584	32.9202
Q9Y277	VDAC3		0.909764	0.183103	0.880807	sp|Q9Y277|VDAC3_HUMAN	sp|Q9Y277|VDAC3_HUMAN	Color2 [DarkGray]	1	4							5	5	5	233	233	233	30658	0	1941	4569800000	29	0.909764	0.632413	0.183103	0.087444	28.2299	28.2002	28.1235	27.837	28.14	28.0274
P38919	EIF4A3		2.618	0.183459	0.880589	sp|P38919|IF4A3_HUMAN	sp|P38919|IF4A3_HUMAN	Color2 [DarkGray]	1	4							26	21	21	635	574	574	46871	0	17891	152120000000	377	2.618	0.619686	0.183459	0.090513	32.9865	33.0056	32.949	32.8363	32.764	32.7904
P61221	ABCE1		1.67641	0.185521	0.879331	sp|P61221|ABCE1_HUMAN	sp|P61221|ABCE1_HUMAN	Color2 [DarkGray]	1	4							14	14	14	372	372	372	67314	0	12616	29832000000	138	1.67641	0.619487	0.185521	0.0904845	30.4538	30.5789	30.4298	30.3043	30.2665	30.3351
Q9GZL7	WDR12		2.71683	0.185614	0.879275	sp|Q9GZL7|WDR12_HUMAN	sp|Q9GZL7|WDR12_HUMAN	Color2 [DarkGray]	1	4							21	21	21	712	712	712	47707	0	21418	220720000000	394	2.71683	0.61618	0.185614	0.0916345	34.5098	34.544	34.5969	34.3666	34.3697	34.3574
P22087	FBL		2.59526	0.186124	0.878964	sp|P22087|FBRL_HUMAN	sp|P22087|FBRL_HUMAN	Color2 [DarkGray]	1	4							19	19	17	607	607	573	33784	0	3076	1490700000000	1647	2.59526	0.6159	0.186124	0.0917928	37.206	37.2993	37.2526	37.0611	37.0789	37.0596
P41091	EIF2S3		1.61533	0.186832	0.878533	sp|P41091|IF2G_HUMAN;sp|Q2VIR3|IF2GL_HUMAN	sp|P41091|IF2G_HUMAN;sp|Q2VIR3|IF2GL_HUMAN	Color2 [DarkGray]	1	4							20	20	20	595	595	595	51109	0	20218	77279000000	236	1.61533	0.618943	0.186832	0.0910073	31.6375	31.6822	31.7394	31.4393	31.4742	31.5851
O14497	ARID1A		0.906086	0.187609	0.87806	sp|O14497|ARI1A_HUMAN	sp|O14497|ARI1A_HUMAN	Color2 [DarkGray]	1	4							20	20	19	12	12	112	24204	0	66759	12691000000	59	0.906086	0.624792	0.187609	0.0894817	29.7777	29.8319	29.5326	29.5058	29.4893	29.5842
Q9NU22	MDN1		4.07846	0.187617	0.878055	sp|Q9NU22|MDN1_HUMAN	sp|Q9NU22|MDN1_HUMAN	Color2 [DarkGray]	1	4							181	181	180	479	479	478	63281	0	32331	216760000000	1240	4.07846	0.610861	0.187617	0.0932708	34.6694	34.6501	34.6584	34.4857	34.4773	34.4521
Q96AE4	FUBP1		0.53051	0.190445	0.876335	sp|Q96AE4|FUBP1_HUMAN	sp|Q96AE4|FUBP1_HUMAN	Color2 [DarkGray]	1	4							7	6	6	129	115	115	6756	0	21709	4611000000	20	0.53051	0.629556	0.190445	0.0882464	27.8998	27.5888	27.4503	27.2916	27.5801	27.4959
Q9GZR7	DDX24		3.09809	0.1906	0.876241	sp|Q9GZR7|DDX24_HUMAN	sp|Q9GZR7|DDX24_HUMAN	Color2 [DarkGray]	1	4							46	46	46	657	657	657	96331	0	32331	233310000000	641	3.09809	0.60502	0.1906	0.0943158	34.6547	34.6825	34.6849	34.4478	34.5097	34.4929
O43615	TIMM44		1.00124	0.192027	0.875375	sp|O43615|TIM44_HUMAN	sp|O43615|TIM44_HUMAN	Color2 [DarkGray]	1	4							8	8	8	226	226	226	51355	0	2958	6888300000	40	1.00124	0.615425	0.192027	0.0918802	28.9046	28.8638	28.9889	28.6265	28.8897	28.665
P49327	FASN		2.57367	0.194106	0.874115	sp|P49327|FAS_HUMAN	sp|P49327|FAS_HUMAN	Color2 [DarkGray]	1	4							78	78	78	493	493	493	27342	0	32331	97860000000	528	2.57367	0.598725	0.194106	0.0956549	32.4761	32.4649	32.4629	32.2513	32.3313	32.2389
P25205	MCM3		4.99703	0.195475	0.873285	sp|P25205|MCM3_HUMAN	sp|P25205|MCM3_HUMAN	Color2 [DarkGray]	1	4							48	48	48	665	665	665	9098	0	32331	224720000000	632	4.99703	0.593779	0.195475	0.0973943	33.5868	33.5726	33.5761	33.3719	33.387	33.3901
Q9Y450	HBS1L		1.69372	0.195527	0.873254	sp|Q9Y450|HBS1L_HUMAN	sp|Q9Y450|HBS1L_HUMAN	Color2 [DarkGray]	1	4							18	18	18	396	396	396	75472	0	10573	16181000000	88	1.69372	0.600025	0.195527	0.0952684	30.3035	30.4812	30.4147	30.2189	30.1944	30.1994
O75947	ATP5H		0.435459	0.196141	0.872882	sp|O75947|ATP5H_HUMAN	sp|O75947|ATP5H_HUMAN	Color2 [DarkGray]	1	4							4	4	4	422	422	422	18491	0	17856	2938500000	17	0.435459	0.624608	0.196141	0.089441	27.1317	27.3159	27.0468	26.9412	26.6787	27.286
P49790	NUP153		0.94164	0.198151	0.871667	sp|P49790|NU153_HUMAN	sp|P49790|NU153_HUMAN	Color2 [DarkGray]	1	4							13	13	13	127	127	127	15394	0	38635	5882900000	45	0.94164	0.60478	0.198151	0.0944282	28.7746	28.6361	28.9654	28.5911	28.5538	28.6366
P62701	RPS4X		2.30829	0.199518	0.870842	sp|P62701|RS4X_HUMAN;sp|Q8TD47|RS4Y2_HUMAN;sp|P22090|RS4Y1_HUMAN	sp|P62701|RS4X_HUMAN	Color2 [DarkGray]	1	4							16	16	16	536	536	536	29597	0	79312	188720000000	322	2.30829	0.591551	0.199518	0.0980199	33.6877	33.6493	33.6701	33.5369	33.4364	33.4353
P10768	ESD		0.258633	0.203242	0.868596	sp|P10768|ESTD_HUMAN	sp|P10768|ESTD_HUMAN	Color2 [DarkGray]	1	4							9	9	9	486	486	486	31462	0	54555	7096900000	24	0.258633	0.630372	0.203242	0.0878772	26.342	25.9652	25.7905	25.4401	26.3409	25.707
Q8IY81	FTSJ3		2.81022	0.20399	0.868146	sp|Q8IY81|SPB1_HUMAN	sp|Q8IY81|SPB1_HUMAN	Color2 [DarkGray]	1	4							31	31	31	515	515	515	96557	0	32331	469770000000	768	2.81022	0.580532	0.20399	0.100658	35.7032	35.7097	35.6445	35.5	35.4487	35.4968
Q9UG63	ABCF2		1.69013	0.204036	0.868119	sp|Q9UG63|ABCF2_HUMAN	sp|Q9UG63|ABCF2_HUMAN	Color2 [DarkGray]	1	4							15	15	15	283	283	283	71289	0	51398	22641000000	100	1.69013	0.585132	0.204036	0.0992975	29.9411	29.8845	30.0137	29.813	29.74	29.6743
Q9UGP8	SEC63		0.361598	0.20724	0.866193	sp|Q9UGP8|SEC63_HUMAN	sp|Q9UGP8|SEC63_HUMAN	Color2 [DarkGray]	1	4							10	10	10	164	164	164	87996	0	32375	6593400000	36	0.361598	0.61422	0.20724	0.0925565	28.4618	27.7004	27.8561	27.8598	27.8512	27.6856
O75694	NUP155		1.61871	0.208998	0.865138	sp|O75694|NU155_HUMAN	sp|O75694|NU155_HUMAN	Color2 [DarkGray]	1	4							31	31	31	331	331	331	1552	0	21253	44063000000	237	1.61871	0.577402	0.208998	0.101501	31.1807	31.2126	31.1752	30.9413	30.9057	31.0945
P20700	LMNB1		5.72745	0.209517	0.864827	sp|P20700|LMNB1_HUMAN	sp|P20700|LMNB1_HUMAN	Color2 [DarkGray]	1	4							39	37	37	623	608	608	66408	0	32331	305640000000	546	5.72745	0.567742	0.209517	0.1045	33.4141	33.4274	33.4257	33.2167	33.2142	33.2077
Q5VTR2	RNF20		0.210601	0.209905	0.864594	sp|Q5VTR2|BRE1A_HUMAN	sp|Q5VTR2|BRE1A_HUMAN	Color2 [DarkGray]	1	4							11	11	10	162	162	148	11366	0	48943	5358900000	24	0.210601	0.63071	0.209905	0.0879623	28.9665	28.2325	28.3078	28.0398	28.9053	27.932
Q9NRG9	AAAS		0.639207	0.210072	0.864494	sp|Q9NRG9|AAAS_HUMAN	sp|Q9NRG9|AAAS_HUMAN	Color2 [DarkGray]	1	4							10	10	10	264	264	264	59573	0	47974	5313100000	31	0.639207	0.592524	0.210072	0.0977862	27.0097	27.3099	27.4719	27.1734	27.0085	26.9794
Q8TED0	UTP15		5.12663	0.211407	0.863695	sp|Q8TED0|UTP15_HUMAN	sp|Q8TED0|UTP15_HUMAN	Color2 [DarkGray]	1	4							30	30	30	614	614	614	58414	0	32331	255260000000	586	5.12663	0.566284	0.211407	0.105331	34.9031	34.9015	34.907	34.7045	34.6923	34.6806
Q9NXF1	TEX10		2.64203	0.213239	0.862598	sp|Q9NXF1|TEX10_HUMAN	sp|Q9NXF1|TEX10_HUMAN	Color2 [DarkGray]	1	4							40	40	40	562	562	562	10567	0	31065	126780000000	509	2.64203	0.567249	0.213239	0.105003	33.5894	33.5877	33.5728	33.3096	33.3962	33.4044
Q8NC51	SERBP1		1.08544	0.214224	0.862009	sp|Q8NC51|PAIRB_HUMAN	sp|Q8NC51|PAIRB_HUMAN	Color2 [DarkGray]	1	4							7	7	7	194	194	194	44965	0	27741	6234100000	26	1.08544	0.573655	0.214224	0.102363	27.1705	26.9098	26.9888	26.7327	26.7868	26.9069
Q9H9B4	SFXN1		0.566409	0.215007	0.861542	sp|Q9H9B4|SFXN1_HUMAN	sp|Q9H9B4|SFXN1_HUMAN	Color2 [DarkGray]	1	4							8	8	8	416	416	416	35619	0	33949	4850600000	55	0.566409	0.585787	0.215007	0.0991428	28.3678	28.1933	28.7066	28.355	28.1639	28.1038
Q9UJA5	TRMT6		0.251005	0.215427	0.861291	sp|Q9UJA5|TRM6_HUMAN	sp|Q9UJA5|TRM6_HUMAN	Color2 [DarkGray]	1	4							4	4	4	127	127	127	55799	0	20994	1476900000	10	0.251005	0.615866	0.215427	0.0920526	26.3666	26.1023	26.3428	25.4	26.319	26.4464
Q9P031	CCDC59		1.05077	0.215496	0.86125	sp|Q9P031|TAP26_HUMAN	sp|Q9P031|TAP26_HUMAN	Color2 [DarkGray]	1	4							7	7	7	336	336	336	28669	0	23437	7124500000	45	1.05077	0.572474	0.215496	0.102796	29.4336	29.3754	29.5149	29.0522	29.2942	29.331
Q9NQZ2	UTP3		3.16747	0.216207	0.860826	sp|Q9NQZ2|SAS10_HUMAN	sp|Q9NQZ2|SAS10_HUMAN	Color2 [DarkGray]	1	4							23	23	23	42	42	42	54557	0	32331	125590000000	429	3.16747	0.560223	0.216207	0.10689	33.8602	33.9129	33.8851	33.6844	33.6362	33.689
Q9H2U1	DHX36		1.20894	0.217491	0.86006	sp|Q9H2U1|DHX36_HUMAN	sp|Q9H2U1|DHX36_HUMAN	Color2 [DarkGray]	1	4							18	18	18	244	244	244	11476	0	51199	7154400000	41	1.20894	0.567948	0.217491	0.104335	29.4102	29.39	29.5816	29.3599	29.1962	29.1732
Q03252	LMNB2		1.6012	0.217781	0.859887	sp|Q03252|LMNB2_HUMAN	sp|Q03252|LMNB2_HUMAN	Color2 [DarkGray]	1	4							24	22	22	423	408	408	69948	0	84366	42513000000	117	1.6012	0.565925	0.217781	0.105599	30.4496	30.6023	30.5884	30.2655	30.3996	30.322
Q9ULW3	ABT1		2.08349	0.218529	0.859441	sp|Q9ULW3|ABT1_HUMAN	sp|Q9ULW3|ABT1_HUMAN	Color2 [DarkGray]	1	4							11	11	11	489	489	489	31079	0	63928	40002000000	144	2.08349	0.559902	0.218529	0.106864	31.7146	31.8511	31.8324	31.5967	31.5533	31.5925
Q12907	LMAN2		0.432122	0.218592	0.859404	sp|Q12907|LMAN2_HUMAN	sp|Q12907|LMAN2_HUMAN	Color2 [DarkGray]	1	4							10	10	10	407	407	407	40228	0	71821	10840000000	39	0.432122	0.588556	0.218592	0.0986216	27.9975	28.317	28.203	27.9328	27.6267	28.3021
Q9Y6D9	MAD1L1		0.458946	0.218685	0.859348	sp|Q9Y6D9|MD1L1_HUMAN	sp|Q9Y6D9|MD1L1_HUMAN	Color2 [DarkGray]	1	4							11	11	11	22	22	22	83066	0	29064	3355200000	25	0.458946	0.586201	0.218685	0.0991469	26.7685	27.0736	27.4744	26.9281	26.849	26.8833
P04843	RPN1		1.82958	0.218965	0.859182	sp|P04843|RPN1_HUMAN	sp|P04843|RPN1_HUMAN	Color2 [DarkGray]	1	4							24	24	24	519	519	519	68569	0	21075	66191000000	236	1.82958	0.560581	0.218965	0.106638	31.4119	31.4591	31.3962	31.1974	31.1202	31.2928
Q16630	CPSF6		1.96853	0.219226	0.859026	sp|Q16630|CPSF6_HUMAN	sp|Q16630|CPSF6_HUMAN	Color2 [DarkGray]	1	4							8	8	8	209	209	209	59209	0	63772	12687000000	111	1.96853	0.560362	0.219226	0.107011	29.6461	29.7464	29.6772	29.5143	29.5039	29.3938
Q9NS86	LANCL2		0.675282	0.219276	0.858996	sp|Q9NS86|LANC2_HUMAN	sp|Q9NS86|LANC2_HUMAN	Color2 [DarkGray]	1	4							5	5	5	18	18	18	50854	0	22672	3675600000	22	0.675282	0.574344	0.219276	0.10211	27.7775	27.7152	28.1852	27.6645	27.6755	27.68
Q92979	EMG1		2.24033	0.221953	0.857404	sp|Q92979|NEP1_HUMAN	sp|Q92979|NEP1_HUMAN	Color2 [DarkGray]	1	4							15	15	15	783	783	783	2672	0	10094	120750000000	255	2.24033	0.554569	0.221953	0.108736	33.9263	33.9024	33.9118	33.6103	33.7321	33.7323
Q9H3N1	TMX1		0.288131	0.222586	0.857028	sp|Q9H3N1|TMX1_HUMAN	sp|Q9H3N1|TMX1_HUMAN	Color2 [DarkGray]	1	4							10	10	10	35	35	35	31791	0	32451	4206900000	26	0.288131	0.596617	0.222586	0.0962718	26.9476	27.082	27.8571	27.068	26.8494	27.3016
Q9BU76	MMTAG2		1.88465	0.224063	0.856151	sp|Q9BU76|MMTA2_HUMAN	sp|Q9BU76|MMTA2_HUMAN	Color2 [DarkGray]	1	4							7	7	7	316	316	316	29411	0	2292	6118100000	34	1.88465	0.553733	0.224063	0.109162	29.3263	29.4152	29.3263	29.2099	29.0598	29.1258
Q5JTV8	TOR1AIP1		0.903018	0.224661	0.855796	sp|Q5JTV8|TOIP1_HUMAN	sp|Q5JTV8|TOIP1_HUMAN	Color2 [DarkGray]	1	4							6	6	6	173	173	173	66248	0	68532	6557100000	44	0.903018	0.563356	0.224661	0.106169	28.0476	28.0869	28.3514	28.0628	27.8385	27.9107
Q13418	ILK		0.180671	0.225128	0.855519	sp|Q13418|ILK_HUMAN	sp|Q13418|ILK_HUMAN	Color2 [DarkGray]	1	4							4	4	4	117	117	117	51419	0	13072	1665000000	12	0.180671	0.61865	0.225128	0.0909928	26.5198	26.5678	26.4829	25.4134	27.0328	26.4489
Q8WVV9	HNRNPLL		3.61567	0.225503	0.855297	sp|Q8WVV9|HNRLL_HUMAN	sp|Q8WVV9|HNRLL_HUMAN	Color2 [DarkGray]	1	4							19	18	18	577	565	565	60082	0	14852	61247000000	209	3.61567	0.543736	0.225503	0.111737	32.2734	32.3208	32.2908	32.0701	32.0896	32.0488
Q00610	CLTC		3.53264	0.226	0.855002	sp|Q00610|CLH1_HUMAN;sp|P53675|CLH2_HUMAN	sp|Q00610|CLH1_HUMAN	Color2 [DarkGray]	1	4							63	63	63	533	533	533	19161	0	32331	80322000000	408	3.53264	0.543982	0.226	0.11193	32.7214	32.7304	32.718	32.4632	32.5007	32.5279
O43809	NUDT21		2.82803	0.226243	0.854858	sp|O43809|CPSF5_HUMAN	sp|O43809|CPSF5_HUMAN	Color2 [DarkGray]	1	4							12	12	12	634	634	634	26227	0	60843	34954000000	186	2.82803	0.54434	0.226243	0.111496	31.197	31.1498	31.2234	30.9451	30.9432	31.0032
Q13206	DDX10		2.6508	0.227197	0.854293	sp|Q13206|DDX10_HUMAN	sp|Q13206|DDX10_HUMAN	Color2 [DarkGray]	1	4							42	42	42	567	567	567	10089	0	32331	174490000000	658	2.6508	0.543962	0.227197	0.111775	34.2473	34.3563	34.3199	34.0682	34.0862	34.0874
P02545	LMNA		3.79906	0.228135	0.853738	sp|P02545|LMNA_HUMAN	sp|P02545|LMNA_HUMAN	Color2 [DarkGray]	1	4							41	41	39	633	633	619	74139	0	32331	417790000000	575	3.79906	0.54141	0.228135	0.113134	33.8402	33.8409	33.8585	33.5877	33.6332	33.6344
Q15572	TAF1C		1.80739	0.228647	0.853435	sp|Q15572|TAF1C_HUMAN	sp|Q15572|TAF1C_HUMAN	Color2 [DarkGray]	1	4							3	3	3	69	69	69	95212	40209	54289	982710000	11	1.80739	0.545118	0.228647	0.111179	26.7993	26.826	26.8713	26.6315	26.6773	26.5019
P21796	VDAC1		2.65648	0.229167	0.853128	sp|P21796|VDAC1_HUMAN	sp|P21796|VDAC1_HUMAN	Color2 [DarkGray]	1	4							13	13	13	615	615	615	30772	0	82805	33282000000	119	2.65648	0.542584	0.229167	0.112735	30.7283	30.812	30.7607	30.4959	30.5476	30.5701
P42167	TMPO		2.40666	0.229516	0.852921	sp|P42167|LAP2B_HUMAN	sp|P42167|LAP2B_HUMAN	Color2 [DarkGray]	1	4							19	9	9	555	256	256	5067	0	98541	35711000000	96	2.40666	0.542615	0.229516	0.112599	30.3478	30.3574	30.3906	30.1999	30.1325	30.075
O14776	TCERG1		2.86787	0.23063	0.852263	sp|O14776|TCRG1_HUMAN	sp|O14776|TCRG1_HUMAN	Color2 [DarkGray]	1	4							30	30	30	265	265	265	1239	0	10999	48815000000	219	2.86787	0.538358	0.23063	0.113666	31.594	31.6454	31.578	31.4143	31.3672	31.344
Q9Y2X3	NOP58		4.48089	0.231464	0.85177	sp|Q9Y2X3|NOP58_HUMAN	sp|Q9Y2X3|NOP58_HUMAN	Color2 [DarkGray]	1	4							35	35	35	635	635	635	59578	0	32331	1467500000000	1526	4.48089	0.533771	0.231464	0.115084	37.2178	37.2341	37.238	36.9937	37.0166	36.9851
Q9NXX6	NSMCE4A		0.720379	0.232111	0.851388	sp|Q9NXX6|NSE4A_HUMAN;sp|Q8N140|EID3_HUMAN	sp|Q9NXX6|NSE4A_HUMAN	Color2 [DarkGray]	1	4							10	10	10	358	358	358	44301	0	4447	5595400000	43	0.720379	0.557368	0.232111	0.108091	28.6609	28.7135	28.7055	28.6287	28.5855	28.1693
Q96GD4	AURKB		1.62376	0.232557	0.851125	sp|Q96GD4|AURKB_HUMAN	sp|Q96GD4|AURKB_HUMAN	Color2 [DarkGray]	1	4							9	9	8	328	328	305	3931	0	29621	6106700000	44	1.62376	0.542215	0.232557	0.112591	29.1096	29.325	29.2289	28.9486	29.0137	29.0034
P27824	CANX		2.2878	0.232674	0.851056	sp|P27824|CALX_HUMAN	sp|P27824|CALX_HUMAN	Color2 [DarkGray]	1	4							28	28	28	471	471	471	67567	0	32331	145180000000	344	2.2878	0.537223	0.232674	0.113949	32.2356	32.2849	32.316	32.0502	32.1042	31.984
O00139	KIF2A		1.12356	0.233173	0.850762	sp|O00139|KIF2A_HUMAN;sp|Q8N4N8|KIF2B_HUMAN	sp|O00139|KIF2A_HUMAN	Color2 [DarkGray]	1	4							17	16	16	392	38	38	79954	0	78592	18391000000	107	1.12356	0.544895	0.233173	0.111162	30.2195	30.2955	30.1621	30.1334	29.8261	30.018
Q92973	TNPO1		1.69802	0.233279	0.850699	sp|Q92973|TNPO1_HUMAN	sp|Q92973|TNPO1_HUMAN	Color2 [DarkGray]	1	4							30	30	22	487	487	366	10235	0	22712	73935000000	246	1.69802	0.541096	0.233279	0.113116	31.0322	31.0222	31.1877	30.786	30.8635	30.8927
Q9HCE1	MOV10		2.85194	0.23592	0.849143	sp|Q9HCE1|MOV10_HUMAN	sp|Q9HCE1|MOV10_HUMAN	Color2 [DarkGray]	1	4							16	16	16	256	256	256	11367	0	78034	11691000000	78	2.85194	0.531015	0.23592	0.116219	29.3768	29.3207	29.2776	29.0728	29.1012	29.0934
O00567	NOP56		3.66941	0.236388	0.848868	sp|O00567|NOP56_HUMAN	sp|O00567|NOP56_HUMAN	Color2 [DarkGray]	1	4							47	47	47	788	788	788	66049	0	32331	1671000000000	1906	3.66941	0.529196	0.236388	0.117113	37.5226	37.5061	37.5607	37.3037	37.2757	37.3008
Q8IUF8	RIOX2		2.18026	0.237813	0.84803	sp|Q8IUF8|MINA_HUMAN	sp|Q8IUF8|MINA_HUMAN	Color2 [DarkGray]	1	4							16	16	16	443	443	443	528	0	83895	14539000000	95	2.18026	0.531149	0.237813	0.116239	30.741	30.6801	30.735	30.4579	30.4231	30.5617
P00403	MT-CO2		0.667678	0.238649	0.847538	sp|P00403|COX2_HUMAN	sp|P00403|COX2_HUMAN	Color2 [DarkGray]	1	4							4	4	4	247	247	247	25565	0	12862	3223800000	20	0.667678	0.547711	0.238649	0.110378	28.1733	27.9444	28.3662	27.711	28.0028	28.054
Q6ZN17	LIN28B		1.97339	0.23886	0.847415	sp|Q6ZN17|LN28B_HUMAN	sp|Q6ZN17|LN28B_HUMAN	Color2 [DarkGray]	1	4							8	8	8	448	448	448	27083	0	61283	19996000000	88	1.97339	0.531563	0.23886	0.116358	30.8134	30.9297	30.9839	30.654	30.654	30.7024
Q9H4M9	EHD1		0.346658	0.239552	0.847008	sp|Q9H4M9|EHD1_HUMAN;sp|Q9NZN3|EHD3_HUMAN;sp|Q9H223|EHD4_HUMAN	sp|Q9H4M9|EHD1_HUMAN;sp|Q9NZN3|EHD3_HUMAN	Color2 [DarkGray]	1	4							20	20	19	567	567	551	60626	0	72916	12070000000	69	0.346658	0.567228	0.239552	0.104768	29.3115	28.4056	28.5995	28.5513	28.6592	28.3874
Q01813	PFKP		1.37467	0.240872	0.846234	sp|Q01813|PFKAP_HUMAN	sp|Q01813|PFKAP_HUMAN	Color2 [DarkGray]	1	4							22	22	19	366	366	32	85595	0	20789	28736000000	120	1.37467	0.533034	0.240872	0.115703	29.995	30.2249	30.2253	29.9354	29.9365	29.8507
Q9H7B2	RPF2		2.58067	0.241375	0.845939	sp|Q9H7B2|RPF2_HUMAN	sp|Q9H7B2|RPF2_HUMAN	Color2 [DarkGray]	1	4							19	19	19	546	546	546	35582	0	25806	187260000000	448	2.58067	0.523892	0.241375	0.118542	34.1926	34.2653	34.1964	34.0312	33.944	33.955
P41250	GARS		1.20213	0.243142	0.844903	sp|P41250|SYG_HUMAN	sp|P41250|SYG_HUMAN	Color2 [DarkGray]	1	4							26	26	26	445	445	445	83165	0	16719	54468000000	162	1.20213	0.531738	0.243142	0.116055	30.4168	30.3894	30.6674	30.2812	30.2845	30.1784
P55010	EIF5		0.453691	0.24351	0.844688	sp|P55010|IF5_HUMAN	sp|P55010|IF5_HUMAN	Color2 [DarkGray]	1	4							10	10	10	313	313	313	49222	0	11464	18374000000	65	0.453691	0.553415	0.24351	0.109134	28.8252	29.2753	28.5049	28.5059	28.6929	28.676
O00541	PES1		2.35853	0.247069	0.842607	sp|O00541|PESC_HUMAN	sp|O00541|PESC_HUMAN	Color2 [DarkGray]	1	4							31	31	31	588	588	588	68002	0	32331	316330000000	733	2.35853	0.514771	0.247069	0.120961	35.0904	35.1337	35.0508	34.9069	34.785	34.8418
P56134	ATP5J2		0.884001	0.248357	0.841855	sp|P56134|ATPK_HUMAN	sp|P56134|ATPK_HUMAN	Color2 [DarkGray]	1	4							2	2	2	255	255	255	10918	0	84464	2230500000	16	0.884001	0.531246	0.248357	0.116551	27.21	27.2516	26.9246	26.7375	27.0181	26.8855
P56537	EIF6		2.181	0.248828	0.84158	sp|P56537|IF6_HUMAN	sp|P56537|IF6_HUMAN	Color2 [DarkGray]	1	4							10	10	10	60	60	60	26599	0	15707	93404000000	183	2.181	0.514382	0.248828	0.121497	33.0707	33.1517	33.0513	32.8036	32.8075	32.9161
O75791	GRAP2		0.644294	0.251046	0.840287	sp|O75791|GRAP2_HUMAN	sp|O75791|GRAP2_HUMAN	Color2 [DarkGray]	1	4							7	7	7	342	342	342	37909	0	30121	5883200000	36	0.644294	0.532943	0.251046	0.115372	28.0549	28.6302	28.3275	28.1958	28.0652	27.9985
Q7Z2T5	TRMT1L		1.92942	0.252056	0.839699	sp|Q7Z2T5|TRM1L_HUMAN	sp|Q7Z2T5|TRM1L_HUMAN	Color2 [DarkGray]	1	4							26	26	26	557	557	557	81746	0	1774	48875000000	220	1.92942	0.510776	0.252056	0.122513	32.2731	32.1183	32.2457	31.8966	31.996	31.9883
P13639	EEF2		2.83304	0.252145	0.839647	sp|P13639|EF2_HUMAN	sp|P13639|EF2_HUMAN	Color2 [DarkGray]	1	4							46	45	45	607	596	596	95337	0	32331	194880000000	646	2.83304	0.505013	0.252145	0.124063	33.2626	33.3032	33.2087	33.0383	32.9789	33.001
Q8TEM1	NUP210		3.54554	0.252757	0.839291	sp|Q8TEM1|PO210_HUMAN	sp|Q8TEM1|PO210_HUMAN	Color2 [DarkGray]	1	4							37	37	37	293	293	293	20511	0	23942	59912000000	283	3.54554	0.503902	0.252757	0.125051	32.1504	32.1683	32.143	31.8673	31.936	31.9001
O00629	KPNA4		0.943175	0.25289	0.839213	sp|O00629|IMA3_HUMAN	sp|O00629|IMA3_HUMAN	Color2 [DarkGray]	1	4							14	14	11	541	541	466	57886	0	11605	22332000000	155	0.943175	0.522981	0.25289	0.118983	29.4139	29.7393	29.4074	29.286	29.3623	29.1535
Q99714	HSD17B10		2.21926	0.254793	0.838108	sp|Q99714|HCD2_HUMAN	sp|Q99714|HCD2_HUMAN	Color2 [DarkGray]	1	4							11	11	11	728	728	728	26923	0	12055	18413000000	96	2.21926	0.50385	0.254793	0.124413	29.997	30.0719	30.0061	29.7096	29.8503	29.7507
P00747	PLG		2.32923	0.255554	0.837666	CON__P06868;sp|P00747|PLMN_HUMAN	CON__P06868	Color2 [DarkGray]	1	4				+			30	30	30	474	474	474	91215	0	2461	83948000000	226	2.32923	0.50345	0.255554	0.124975	31.6028	31.6233	31.585	31.3521	31.4214	31.271
O15381	NVL		3.97997	0.256098	0.837349	sp|O15381|NVL_HUMAN	sp|O15381|NVL_HUMAN	Color2 [DarkGray]	1	4							34	34	34	528	528	528	9505	0	23322	75924000000	316	3.97997	0.500937	0.256098	0.126991	33.0332	33.0281	33.0401	32.8008	32.7462	32.7861
Q9NYV4	CDK12		0.810028	0.25612	0.837337	sp|Q9NYV4|CDK12_HUMAN	sp|Q9NYV4|CDK12_HUMAN	Color2 [DarkGray]	1	4							4	4	3	38	38	26	16415	0	13948	1511500000	17	0.810028	0.521882	0.25612	0.119332	26.1777	26.1995	26.041	26.158	25.7614	25.7305
P62280	RPS11		2.40678	0.257414	0.836586	sp|P62280|RS11_HUMAN	sp|P62280|RS11_HUMAN	Color2 [DarkGray]	1	4							11	11	11	563	563	563	18431	0	52987	67529000000	155	2.40678	0.502051	0.257414	0.125997	32.3336	32.3031	32.3455	31.9903	32.0921	32.1275
Q9UHD1	CHORDC1		1.62669	0.258508	0.835952	sp|Q9UHD1|CHRD1_HUMAN	sp|Q9UHD1|CHRD1_HUMAN	Color2 [DarkGray]	1	4							7	7	7	361	361	361	37489	0	22575	6127000000	15	1.62669	0.503887	0.258508	0.124724	28.5577	28.4416	28.4208	28.2055	28.3212	28.118
P28838	LAP3		0.816051	0.259952	0.835116	sp|P28838|AMPL_HUMAN	sp|P28838|AMPL_HUMAN	Color2 [DarkGray]	1	4							16	16	16	449	449	449	56166	0	57069	11381000000	56	0.816051	0.514952	0.259952	0.12105	28.3196	28.081	28.5889	28.0834	28.04	28.0862
P62136	PPP1CA		4.02541	0.260422	0.834844	sp|P62136|PP1A_HUMAN	sp|P62136|PP1A_HUMAN	Color2 [DarkGray]	1	4							17	17	6	685	685	245	37512	0	14894	94276000000	316	4.02541	0.494665	0.260422	0.129145	32.5516	32.5033	32.5163	32.2632	32.2773	32.2495
Q3ZCQ8	TIMM50		0.559296	0.260815	0.834616	sp|Q3ZCQ8|TIM50_HUMAN	sp|Q3ZCQ8|TIM50_HUMAN	Color2 [DarkGray]	1	4							4	4	4	153	153	153	39646	0	34297	2947200000	27	0.559296	0.524135	0.260815	0.118185	27.4348	27.0164	27.2403	26.6865	27.2673	26.9553
P68104	EEF1A1		3.08437	0.261082	0.834462	sp|P68104|EF1A1_HUMAN;sp|Q5VTE0|EF1A3_HUMAN	sp|P68104|EF1A1_HUMAN;sp|Q5VTE0|EF1A3_HUMAN	Color2 [DarkGray]	1	4							25	25	14	686	686	40	5014	0	32331	1439600000000	1376	3.08437	0.49638	0.261082	0.128686	36.0404	35.9932	35.9715	35.7807	35.7272	35.7139
P19367	HK1		1.36527	0.262044	0.833906	sp|P19367|HXK1_HUMAN;sp|Q2TB90|HKDC1_HUMAN;sp|P52790|HXK3_HUMAN	sp|P19367|HXK1_HUMAN	Color2 [DarkGray]	1	4							14	14	11	169	169	141	10248	0	54622	7146200000	36	1.36527	0.503988	0.262044	0.1254	28.2199	28.2302	28.4753	28.104	27.9906	28.0446
Q08257	CRYZ		0.864906	0.262047	0.833904	sp|Q08257|QOR_HUMAN	sp|Q08257|QOR_HUMAN	Color2 [DarkGray]	1	4							5	5	5	264	264	264	35206	0	35013	5079300000	33	0.864906	0.510759	0.262047	0.122399	27.6602	28.0851	28.0254	27.667	27.5773	27.7403
Q15437	SEC23B		1.08941	0.262561	0.833607	sp|Q15437|SC23B_HUMAN	sp|Q15437|SC23B_HUMAN	Color2 [DarkGray]	1	4							19	19	16	429	429	382	86478	0	11188	13576000000	73	1.08941	0.504605	0.262561	0.124241	29.4464	29.5826	29.4327	29.4142	29.0612	29.1986
Q9Y3C1	NOP16		2.24654	0.262694	0.83353	sp|Q9Y3C1|NOP16_HUMAN	sp|Q9Y3C1|NOP16_HUMAN	Color2 [DarkGray]	1	4							8	8	8	466	466	466	21188	0	96583	51788000000	145	2.24654	0.497955	0.262694	0.128232	32.4643	32.4326	32.3413	32.1071	32.2118	32.1312
Q9H9Y2	RPF1		3.40341	0.263348	0.833152	sp|Q9H9Y2|RPF1_HUMAN	sp|Q9H9Y2|RPF1_HUMAN	Color2 [DarkGray]	1	4							17	17	17	562	562	562	4011	0	11634	89206000000	237	3.40341	0.493081	0.263348	0.130109	33.1456	33.1742	33.1364	32.866	32.9311	32.8691
Q9NRD1	FBXO6		0.622982	0.263943	0.832808	sp|Q9NRD1|FBX6_HUMAN	sp|Q9NRD1|FBX6_HUMAN	Color2 [DarkGray]	1	4							4	4	4	235	235	235	33932	0	15938	908890000	13	0.622982	0.51623	0.263943	0.120492	25.2229	25.7682	25.1921	25.1733	25.1592	25.0588
Q00341	HDLBP		1.91409	0.267621	0.830688	sp|Q00341|VIGLN_HUMAN	sp|Q00341|VIGLN_HUMAN	Color2 [DarkGray]	1	4							5	5	5	65	65	65	14145	0	12348	4649000000	17	1.91409	0.493639	0.267621	0.129815	28.1	28.2041	27.9973	27.8507	27.8027	27.8451
O00566	MPHOSPH10		2.16433	0.269299	0.829723	sp|O00566|MPP10_HUMAN	sp|O00566|MPP10_HUMAN	Color2 [DarkGray]	1	4							23	23	23	417	417	417	78863	0	29962	297300000000	499	2.16433	0.489788	0.269299	0.131204	35.0504	35.1157	34.9882	34.7112	34.8385	34.7967
P03905	MT-ND4		0.352043	0.271681	0.828354	sp|P03905|NU4M_HUMAN	sp|P03905|NU4M_HUMAN	Color2 [DarkGray]	1	4							3	3	3	12	12	12	5158	78247	48053	367180000	12	0.352043	0.528992	0.271681	0.11707	25.6941	25.7938	25.5204	25.769	25.6433	24.7809
Q96HI0	SENP5		0.675199	0.271808	0.828281	sp|Q96HI0|SENP5_HUMAN	sp|Q96HI0|SENP5_HUMAN	Color2 [DarkGray]	1	4							13	13	13	23	23	23	86692	0	86087	5425700000	25	0.675199	0.504441	0.271808	0.124522	29.5583	29.2966	29.7352	29.2195	29.5022	29.053
P35249	RFC4		1.95075	0.271914	0.82822	sp|P35249|RFC4_HUMAN	sp|P35249|RFC4_HUMAN	Color2 [DarkGray]	1	4							10	10	10	355	355	355	39681	0	82729	21726000000	73	1.95075	0.487209	0.271914	0.131931	30.0275	30.0791	30.1356	29.7149	29.8154	29.8962
P38159	RBMX		2.25065	0.272373	0.827957	sp|P38159|RBMX_HUMAN;sp|O75526|RMXL2_HUMAN;sp|Q8N7X1|RMXL3_HUMAN	sp|P38159|RBMX_HUMAN	Color2 [DarkGray]	1	4							11	11	5	307	307	97	42331	0	68849	95068000000	128	2.25065	0.483817	0.272373	0.132849	32.0923	32.0458	31.9964	31.8087	31.8198	31.6888
P63208	SKP1		1.01792	0.272422	0.827928	sp|P63208|SKP1_HUMAN	sp|P63208|SKP1_HUMAN	Color2 [DarkGray]	1	4							3	3	3	362	362	362	18658	0	13475	1114600000	17	1.01792	0.497829	0.272422	0.128161	25.9978	26.3061	26.1822	25.8557	25.7569	26.0563
Q8NCA5	FAM98A		0.353405	0.27562	0.826096	sp|Q8NCA5|FA98A_HUMAN	sp|Q8NCA5|FA98A_HUMAN	Color2 [DarkGray]	1	4							7	5	5	181	154	154	554	0	14643	1772100000	12	0.353405	0.524166	0.27562	0.118584	26.205	25.8616	26.2561	26.1862	26.0734	25.2362
P40937	RFC5		1.93252	0.275791	0.825998	sp|P40937|RFC5_HUMAN	sp|P40937|RFC5_HUMAN	Color2 [DarkGray]	1	4							15	15	15	609	609	609	38496	0	15363	29469000000	163	1.93252	0.48189	0.275791	0.133706	30.4975	30.5565	30.5941	30.1683	30.293	30.3594
P18031	PTPN1		0.77603	0.281947	0.82248	sp|P18031|PTN1_HUMAN	sp|P18031|PTN1_HUMAN	Color2 [DarkGray]	1	4							10	10	10	356	356	356	49966	0	32099	9185700000	24	0.77603	0.492948	0.281947	0.130083	28.4089	28.495	28.7105	27.9753	28.4249	28.3684
P53621	COPA		2.05213	0.282188	0.822343	sp|P53621|COPA_HUMAN	sp|P53621|COPA_HUMAN	Color2 [DarkGray]	1	4							37	37	37	458	458	458	13834	0	18143	38587000000	176	2.05213	0.47206	0.282188	0.137037	31.0254	31.0601	31.0133	30.6365	30.7961	30.8196
Q99547	MPHOSPH6		1.90669	0.28267	0.822068	sp|Q99547|MPH6_HUMAN	sp|Q99547|MPH6_HUMAN	Color2 [DarkGray]	1	4							6	6	6	412	412	412	19024	0	12459	6955100000	31	1.90669	0.471867	0.28267	0.136863	29.2514	29.2205	29.1522	28.8146	28.9483	29.013
P32119	PRDX2		1.94411	0.285557	0.820425	sp|P32119|PRDX2_HUMAN	sp|P32119|PRDX2_HUMAN	Color2 [DarkGray]	1	4							6	5	5	278	222	222	21892	43478	73525	1873600000	24	1.94411	0.466912	0.285557	0.138326	27.2581	27.1217	27.0378	26.8527	26.8457	26.8625
Q9NZM5	NOP53		2.98117	0.286069	0.820134	sp|Q9NZM5|GSCR2_HUMAN	sp|Q9NZM5|GSCR2_HUMAN	Color2 [DarkGray]	1	4							12	12	12	335	335	335	54389	0	96822	58703000000	159	2.98117	0.459563	0.286069	0.140671	32.5815	32.6468	32.6151	32.273	32.361	32.3511
P49458	SRP9		1.63506	0.290202	0.817787	sp|P49458|SRP09_HUMAN	sp|P49458|SRP09_HUMAN	Color2 [DarkGray]	1	4							4	4	4	43	43	43	10112	0	14403	7160300000	41	1.63506	0.463672	0.290202	0.139449	29.0382	28.8427	29.0798	28.6634	28.6599	28.7668
P08574	CYC1		0.676976	0.290784	0.817458	sp|P08574|CY1_HUMAN	sp|P08574|CY1_HUMAN	Color2 [DarkGray]	1	4							4	4	4	283	283	283	35422	0	21185	2275000000	23	0.676976	0.485343	0.290784	0.132469	27.468	27.0211	27.0194	26.6653	27.1005	26.8704
Q9NQW6	ANLN		1.36463	0.291222	0.817209	sp|Q9NQW6|ANLN_HUMAN	sp|Q9NQW6|ANLN_HUMAN	Color2 [DarkGray]	1	4							13	13	13	159	159	159	1242	0	35903	5846700000	42	1.36463	0.466006	0.291222	0.138698	29.0198	29.1671	28.8924	28.78	28.8099	28.6158
Q14137	BOP1		3.17965	0.29325	0.816062	sp|Q14137|BOP1_HUMAN	sp|Q14137|BOP1_HUMAN	Color2 [DarkGray]	1	4							40	40	40	681	681	681	83629	0	32331	462890000000	907	3.17965	0.446343	0.29325	0.144416	35.7296	35.7633	35.6732	35.4536	35.3998	35.433
P67809	YBX1		2.44993	0.296099	0.814452	sp|P67809|YBOX1_HUMAN;sp|Q9Y2T7|YBOX2_HUMAN;sp|P16989|YBOX3_HUMAN	sp|P67809|YBOX1_HUMAN	Color2 [DarkGray]	1	4							8	8	8	41	41	41	35924	0	252	25060000000	98	2.44993	0.446801	0.296099	0.144568	29.7716	29.8718	29.905	29.5544	29.599	29.5066
Q8IWA0	WDR75		2.65853	0.297159	0.813854	sp|Q8IWA0|WDR75_HUMAN	sp|Q8IWA0|WDR75_HUMAN	Color2 [DarkGray]	1	4							36	36	36	564	564	564	94498	0	32331	157620000000	405	2.65853	0.443552	0.297159	0.14549	34.5306	34.552	34.6257	34.2163	34.2764	34.3242
Q9NV06	DCAF13		3.24786	0.298995	0.812819	sp|Q9NV06|DCA13_HUMAN	sp|Q9NV06|DCA13_HUMAN	Color2 [DarkGray]	1	4							24	24	24	58	58	58	51402	0	18375	152520000000	392	3.24786	0.43815	0.298995	0.147292	34.1561	34.1919	34.246	33.926	33.8952	33.8758
P21333	FLNA		2.79407	0.300299	0.812084	sp|P21333|FLNA_HUMAN	sp|P21333|FLNA_HUMAN	Color2 [DarkGray]	1	4							51	51	46	321	321	296	28074	0	25868	50706000000	195	2.79407	0.437797	0.300299	0.147241	31.5155	31.4685	31.5798	31.1796	31.2583	31.225
Q9UIA9	XPO7		1.61505	0.304576	0.80968	sp|Q9UIA9|XPO7_HUMAN;sp|Q9H2T7|RBP17_HUMAN	sp|Q9UIA9|XPO7_HUMAN	Color2 [DarkGray]	1	4							17	17	17	204	204	204	12391	0	76861	9103400000	47	1.61505	0.44204	0.304576	0.145987	28.6896	28.8201	28.5424	28.3671	28.4399	28.3314
P38117	ETFB		1.17653	0.305303	0.809272	sp|P38117|ETFB_HUMAN	sp|P38117|ETFB_HUMAN	Color2 [DarkGray]	1	4							9	9	9	42	42	42	27843	0	29489	8824700000	33	1.17653	0.447971	0.305303	0.143875	28.6216	28.6436	28.7521	28.4763	28.1369	28.4882
P53007	SLC25A1		1.44433	0.309417	0.806968	sp|P53007|TXTP_HUMAN	sp|P53007|TXTP_HUMAN	Color2 [DarkGray]	1	4							9	9	9	363	363	363	34012	0	35693	15056000000	121	1.44433	0.438246	0.309417	0.147372	29.8543	29.9457	30.1178	29.7884	29.5922	29.609
Q9H501	ESF1		4.41666	0.309568	0.806883	sp|Q9H501|ESF1_HUMAN	sp|Q9H501|ESF1_HUMAN	Color2 [DarkGray]	1	4							37	37	37	436	436	436	98795	0	30346	101810000000	382	4.41666	0.419242	0.309568	0.153584	33.6062	33.5897	33.6397	33.3127	33.2957	33.2984
Q86XP3	DDX42		2.74503	0.311727	0.805677	sp|Q86XP3|DDX42_HUMAN	sp|Q86XP3|DDX42_HUMAN	Color2 [DarkGray]	1	4							33	33	33	528	528	528	10297	0	29519	53871000000	238	2.74503	0.421241	0.311727	0.152639	32.127	32.2659	32.1787	31.8611	31.9015	31.8739
P56182	RRP1		4.85753	0.314198	0.804298	sp|P56182|RRP1_HUMAN	sp|P56182|RRP1_HUMAN	Color2 [DarkGray]	1	4							25	25	25	64	64	64	52839	0	20573	234400000000	476	4.85753	0.412856	0.314198	0.15614	34.6019	34.6012	34.5932	34.3085	34.2726	34.2726
P17858	PFKL		1.51166	0.315747	0.803435	sp|P17858|PFKAL_HUMAN	sp|P17858|PFKAL_HUMAN	Color2 [DarkGray]	1	4							21	18	17	429	383	372	85018	0	11965	21091000000	97	1.51166	0.426699	0.315747	0.150603	29.9885	30.0353	30.2193	29.8713	29.6441	29.7804
Q92900	UPF1		2.24084	0.316138	0.803217	sp|Q92900|RENT1_HUMAN	sp|Q92900|RENT1_HUMAN	Color2 [DarkGray]	1	4							31	31	31	373	373	373	12434	0	11428	25464000000	95	2.24084	0.418995	0.316138	0.153563	30.39	30.2949	30.2579	30.0822	29.9758	29.9364
Q969X6	UTP4		4.52547	0.316269	0.803144	sp|Q969X6|UTP4_HUMAN	sp|Q969X6|UTP4_HUMAN	Color2 [DarkGray]	1	4							27	27	27	564	564	564	76889	0	30813	270980000000	502	4.52547	0.411273	0.316269	0.156958	35.0929	35.1052	35.1195	34.8133	34.769	34.7865
Q9Y4L1	HYOU1		2.65589	0.318285	0.802023	sp|Q9Y4L1|HYOU1_HUMAN;sp|Q9BXT5|TEX15_HUMAN	sp|Q9Y4L1|HYOU1_HUMAN	Color2 [DarkGray]	1	4							29	29	29	439	439	439	11133	0	21427	34075000000	239	2.65589	0.413952	0.318285	0.155598	30.5565	30.662	30.5716	30.2179	30.2935	30.3238
Q07021	C1QBP		2.82767	0.319569	0.801309	sp|Q07021|C1QBP_HUMAN	sp|Q07021|C1QBP_HUMAN	Color2 [DarkGray]	1	4							8	8	8	514	514	514	31362	0	12016	25021000000	151	2.82767	0.412317	0.319569	0.15656	30.1032	30.1659	30.0414	29.7465	29.8154	29.79
P04181	OAT		1.90976	0.32072	0.80067	sp|P04181|OAT_HUMAN	sp|P04181|OAT_HUMAN	Color2 [DarkGray]	1	4							13	13	13	565	565	565	48534	0	37551	8820600000	40	1.90976	0.415627	0.32072	0.154639	28.9982	29.1261	29.0358	28.8039	28.6059	28.788
Q5SY16	NOL9		4.59118	0.32129	0.800354	sp|Q5SY16|NOL9_HUMAN	sp|Q5SY16|NOL9_HUMAN	Color2 [DarkGray]	1	4							24	24	24	47	47	47	79322	0	17672	118320000000	404	4.59118	0.405238	0.32129	0.159476	33.795	33.8124	33.7642	33.4625	33.4763	33.4689
P51610	HCFC1		2.80856	0.324152	0.798768	sp|P51610|HCFC1_HUMAN	sp|P51610|HCFC1_HUMAN	Color2 [DarkGray]	1	4							18	18	18	134	134	134	20873	0	10464	22816000000	121	2.80856	0.407834	0.324152	0.158722	31.0584	31.1769	31.1135	30.7538	30.8385	30.7839
P35658	NUP214		2.81755	0.326627	0.797399	sp|P35658|NU214_HUMAN	sp|P35658|NU214_HUMAN	Color2 [DarkGray]	1	4							17	17	17	126	126	126	21362	0	96097	11248000000	67	2.81755	0.405008	0.326627	0.159927	29.6387	29.6883	29.6126	29.2867	29.2811	29.392
O94979	SEC31A		2.02766	0.32736	0.796994	sp|O94979|SC31A_HUMAN	sp|O94979|SC31A_HUMAN	Color2 [DarkGray]	1	4							16	16	16	202	202	202	13301	0	63079	8169800000	58	2.02766	0.409088	0.32736	0.158159	29.1828	29.0699	29.1928	28.9364	28.7644	28.7626
Q13505	MTX1		1.46259	0.327812	0.796744	sp|Q13505|MTX1_HUMAN	sp|Q13505|MTX1_HUMAN	Color2 [DarkGray]	1	4							4	4	4	127	127	127	51476	0	12993	1242100000	7	1.46259	0.413078	0.327812	0.155802	26.2388	26.3787	26.5896	26.1153	26.049	26.0594
P23921	RRM1		1.38835	0.329036	0.796068	sp|P23921|RIR1_HUMAN	sp|P23921|RIR1_HUMAN	Color2 [DarkGray]	1	4							5	5	5	85	85	85	90069	0	95216	3786500000	16	1.38835	0.413316	0.329036	0.1559	27.5723	27.7921	27.7789	27.5201	27.4068	27.2293
P47914	RPL29		1.88323	0.331917	0.79448	sp|P47914|RL29_HUMAN	sp|P47914|RL29_HUMAN	Color2 [DarkGray]	1	4							2	2	2	145	145	145	17752	43048	71145	22571000000	34	1.88323	0.404713	0.331917	0.159732	29.3087	29.3808	29.4803	29.1455	29.0856	28.943
P35232	PHB		2.10431	0.332304	0.794267	sp|P35232|PHB_HUMAN	sp|P35232|PHB_HUMAN	Color2 [DarkGray]	1	4							13	13	13	647	647	647	29804	0	59144	30404000000	133	2.10431	0.402855	0.332304	0.160736	30.8876	30.8989	30.894	30.6749	30.5667	30.4419
P61160	ACTR2		2.35394	0.332939	0.793918	sp|P61160|ARP2_HUMAN	sp|P61160|ARP2_HUMAN	Color2 [DarkGray]	1	4							11	11	11	434	434	434	4476	0	62948	16785000000	75	2.35394	0.402064	0.332939	0.161816	29.9755	29.9703	29.8412	29.5239	29.6174	29.6471
P36542	ATP5C1		1.28738	0.333035	0.793865	sp|P36542|ATPG_HUMAN	sp|P36542|ATPG_HUMAN	Color2 [DarkGray]	1	4							7	7	7	336	336	336	32996	0	20838	6635400000	40	1.28738	0.411415	0.333035	0.156997	29.0429	28.933	28.6692	28.6183	28.4537	28.574
Q969Z0	TBRG4		1.73923	0.335924	0.792277	sp|Q969Z0|TBRG4_HUMAN	sp|Q969Z0|TBRG4_HUMAN	Color2 [DarkGray]	1	4							7	7	7	192	192	192	70737	0	14293	2980300000	11	1.73923	0.403466	0.335924	0.160949	27.9734	28.1291	28.2567	27.8346	27.7853	27.7317
O15260	SURF4		1.15533	0.336641	0.791883	sp|O15260|SURF4_HUMAN	sp|O15260|SURF4_HUMAN	Color2 [DarkGray]	1	4							4	4	4	204	204	204	30394	0	53707	2501200000	26	1.15533	0.410243	0.336641	0.157528	28.0714	27.9543	27.8474	27.8624	27.5094	27.4914
P05141	SLC25A5		3.98037	0.339158	0.790503	sp|P05141|ADT2_HUMAN;sp|Q9H0C2|ADT4_HUMAN	sp|P05141|ADT2_HUMAN	Color2 [DarkGray]	1	4							13	13	5	426	426	191	32852	0	38677	67913000000	152	3.98037	0.390062	0.339158	0.167728	32.3441	32.3329	32.2984	31.9552	31.9879	32.0149
Q9NWT1	PAK1IP1		3.53319	0.339582	0.79027	sp|Q9NWT1|PK1IP_HUMAN	sp|Q9NWT1|PK1IP_HUMAN	Color2 [DarkGray]	1	4							21	21	21	574	574	574	43963	0	19439	87933000000	268	3.53319	0.390804	0.339582	0.167387	33.5414	33.5354	33.5289	33.206	33.2391	33.142
Q9UMY1	NOL7		3.66438	0.340803	0.789602	sp|Q9UMY1|NOL7_HUMAN	sp|Q9UMY1|NOL7_HUMAN	Color2 [DarkGray]	1	4							11	11	11	304	304	304	29426	0	99473	66652000000	128	3.66438	0.389044	0.340803	0.168158	33.0178	32.952	33.0093	32.681	32.6532	32.6225
P52434	POLR2H		1.66662	0.343498	0.788128	sp|P52434|RPAB3_HUMAN	sp|P52434|RPAB3_HUMAN	Color2 [DarkGray]	1	4							6	6	6	613	613	613	17143	0	39101	10725000000	80	1.66662	0.397242	0.343498	0.164054	29.9197	29.6889	29.8089	29.4065	29.5939	29.3866
Q9NRX1	PNO1		2.41595	0.343526	0.788113	sp|Q9NRX1|PNO1_HUMAN	sp|Q9NRX1|PNO1_HUMAN	Color2 [DarkGray]	1	4							11	11	11	528	528	528	27924	0	10064	65507000000	168	2.41595	0.390875	0.343526	0.166998	32.855	32.9416	32.769	32.5149	32.5583	32.462
Q14315	FLNC		2.82139	0.343801	0.787963	sp|Q14315|FLNC_HUMAN	sp|Q14315|FLNC_HUMAN	Color2 [DarkGray]	1	4							38	34	34	206	188	188	29102	0	12499	24888000000	101	2.82139	0.38971	0.343801	0.168161	30.8848	30.8141	30.8615	30.5658	30.5292	30.4339
Q71DI3	HIST2H3A		2.12827	0.344151	0.787772	sp|Q71DI3|H32_HUMAN	sp|Q71DI3|H32_HUMAN	Color2 [DarkGray]	1	4							7	7	1	515	515	235	15388	0	57968	1126900000000	347	2.12827	0.391354	0.344151	0.16636	36.0676	36.1389	36.2323	35.8996	35.7385	35.7683
Q15050	RRS1		5.38813	0.344711	0.787466	sp|Q15050|RRS1_HUMAN	sp|Q15050|RRS1_HUMAN	Color2 [DarkGray]	1	4							17	17	17	479	479	479	41193	0	1603	196760000000	373	5.38813	0.381934	0.344711	0.171505	34.3739	34.3561	34.3577	34.0038	34.0179	34.0319
Q96G21	IMP4		2.46087	0.345707	0.786922	sp|Q96G21|IMP4_HUMAN	sp|Q96G21|IMP4_HUMAN	Color2 [DarkGray]	1	4							17	17	17	625	625	625	33756	0	11728	92809000000	250	2.46087	0.389377	0.345707	0.168158	33.31	33.3654	33.3826	33.1061	32.9809	32.934
Q14676	MDC1		1.56282	0.346696	0.786383	sp|Q14676|MDC1_HUMAN	sp|Q14676|MDC1_HUMAN	Color2 [DarkGray]	1	4							16	16	16	15	15	15	22666	0	96361	13672000000	77	1.56282	0.394319	0.346696	0.164931	30.0726	30.2301	30.012	29.6034	29.8603	29.811
Q96GQ7	DDX27		3.6984	0.348307	0.785505	sp|Q96GQ7|DDX27_HUMAN	sp|Q96GQ7|DDX27_HUMAN	Color2 [DarkGray]	1	4							42	42	42	534	534	534	89834	0	32331	339170000000	654	3.6984	0.382162	0.348307	0.171857	35.3262	35.367	35.3378	35.0419	34.9809	34.9633
P23284	PPIB		2.18196	0.350029	0.784568	sp|P23284|PPIB_HUMAN	sp|P23284|PPIB_HUMAN	Color2 [DarkGray]	1	4							12	12	12	50	50	50	23742	0	44785	53711000000	148	2.18196	0.386373	0.350029	0.169301	31.9863	31.8699	31.7648	31.5577	31.5293	31.484
Q9BTX1	NDC1		0.629143	0.350091	0.784534	sp|Q9BTX1|NDC1_HUMAN	sp|Q9BTX1|NDC1_HUMAN	Color2 [DarkGray]	1	4							3	3	3	82	82	82	76304	0	12749	2065900000	14	0.629143	0.413967	0.350091	0.155557	27.3371	27.1307	27.6291	27.3018	27.1258	26.6191
Q9NSD9	FARSB		2.90268	0.350465	0.784332	sp|Q9NSD9|SYFB_HUMAN	sp|Q9NSD9|SYFB_HUMAN	Color2 [DarkGray]	1	4							18	18	18	346	346	346	66115	0	10566	30317000000	125	2.90268	0.382265	0.350465	0.17153	30.5279	30.461	30.5674	30.1838	30.1104	30.2107
Q9Y5J1	UTP18		4.93587	0.35143	0.783807	sp|Q9Y5J1|UTP18_HUMAN	sp|Q9Y5J1|UTP18_HUMAN	Color2 [DarkGray]	1	4							32	32	32	734	734	734	62003	0	32331	274520000000	605	4.93587	0.377319	0.35143	0.174569	35.0497	35.05	35.0525	34.7196	34.7035	34.6748
O15213	WDR46		3.53979	0.351599	0.783715	sp|O15213|WDR46_HUMAN	sp|O15213|WDR46_HUMAN	Color2 [DarkGray]	1	4							24	24	24	482	482	482	6807	0	28164	247800000000	453	3.53979	0.380007	0.351599	0.173234	34.9631	34.9117	34.9984	34.6352	34.5817	34.6015
Q5C9Z4	NOM1		3.67582	0.352783	0.783072	sp|Q5C9Z4|NOM1_HUMAN	sp|Q5C9Z4|NOM1_HUMAN	Color2 [DarkGray]	1	4							30	30	30	413	413	413	96256	0	27463	61626000000	325	3.67582	0.378556	0.352783	0.174004	32.9505	32.8747	32.9432	32.5596	32.596	32.5545
P25398	RPS12		2.12622	0.352987	0.782962	sp|P25398|RS12_HUMAN	sp|P25398|RS12_HUMAN	Color2 [DarkGray]	1	4							7	7	7	705	705	705	14515	0	70798	36099000000	127	2.12622	0.384712	0.352987	0.170479	30.6761	30.8507	30.705	30.4733	30.3828	30.3167
Q5SRE5	NUP188		2.60454	0.354287	0.782256	sp|Q5SRE5|NU188_HUMAN	sp|Q5SRE5|NU188_HUMAN	Color2 [DarkGray]	1	4							17	17	17	137	137	137	19604	0	46361	6610700000	52	2.60454	0.380735	0.354287	0.172626	29.0114	28.885	29.0597	28.6395	28.6212	28.6326
Q9Y5X1	SNX9		0.887116	0.354993	0.781874	sp|Q9Y5X1|SNX9_HUMAN	sp|Q9Y5X1|SNX9_HUMAN	Color2 [DarkGray]	1	4							15	15	15	339	339	339	66591	0	50543	13490000000	57	0.887116	0.401143	0.354993	0.162358	29.2182	28.9993	29.3941	28.5703	28.9045	29.0719
P61764	STXBP1		0.738425	0.360626	0.778827	sp|P61764|STXB1_HUMAN	sp|P61764|STXB1_HUMAN	Color2 [DarkGray]	1	4							11	11	11	308	308	308	67568	0	20646	5016100000	18	0.738425	0.401473	0.360626	0.162155	28.078	27.8442	28.3261	27.3849	27.8063	27.9751
P50402	EMD		1.17849	0.360668	0.778804	sp|P50402|EMD_HUMAN	sp|P50402|EMD_HUMAN	Color2 [DarkGray]	1	4							13	13	13	693	693	693	28994	0	6889	14631000000	70	1.17849	0.389811	0.360668	0.168231	28.6491	28.6766	29.017	28.4022	28.2883	28.5703
P37108	SRP14		1.97431	0.360935	0.77866	sp|P37108|SRP14_HUMAN	sp|P37108|SRP14_HUMAN	Color2 [DarkGray]	1	4							4	4	4	346	346	346	1457	0	50528	14660000000	38	1.97431	0.379489	0.360935	0.173547	30.2766	30.0794	30.2672	29.7542	29.9094	29.8769
Q15061	WDR43		3.16251	0.361504	0.778353	sp|Q15061|WDR43_HUMAN	sp|Q15061|WDR43_HUMAN	Color2 [DarkGray]	1	4							32	32	32	626	626	626	7489	0	32331	427730000000	736	3.16251	0.37277	0.361504	0.177374	35.7306	35.8059	35.723	35.43	35.4064	35.3386
Q9Y3B9	RRP15		2.13455	0.365533	0.776182	sp|Q9Y3B9|RRP15_HUMAN	sp|Q9Y3B9|RRP15_HUMAN	Color2 [DarkGray]	1	4							10	10	10	262	262	262	31484	0	36301	50444000000	132	2.13455	0.374661	0.365533	0.176358	32.5514	32.5665	32.6018	32.3268	32.2156	32.0808
O76021	RSL1D1		5.66483	0.368237	0.774729	sp|O76021|RL1D1_HUMAN	sp|O76021|RL1D1_HUMAN	Color2 [DarkGray]	1	4							34	34	34	533	533	533	54972	0	32331	1183200000000	1069	5.66483	0.3617	0.368237	0.18329	37.2245	37.252	37.2456	36.8674	36.8793	36.8706
Q7KZF4	SND1		3.95661	0.369302	0.774157	sp|Q7KZF4|SND1_HUMAN	sp|Q7KZF4|SND1_HUMAN	Color2 [DarkGray]	1	4							41	41	41	621	621	621	102	0	32331	142130000000	512	3.95661	0.362369	0.369302	0.182428	32.908	32.8772	32.8499	32.4919	32.4909	32.5444
Q9NVP1	DDX18		5.05443	0.369578	0.774009	sp|Q9NVP1|DDX18_HUMAN	sp|Q9NVP1|DDX18_HUMAN	Color2 [DarkGray]	1	4							36	36	36	619	619	619	75406	0	32331	883470000000	1193	5.05443	0.360748	0.369578	0.183605	36.6307	36.6225	36.6505	36.2837	36.2613	36.2501
O43314	PPIP5K2		1.54786	0.371599	0.772926	sp|O43314|VIP2_HUMAN	sp|O43314|VIP2_HUMAN	Color2 [DarkGray]	1	4							13	13	11	161	161	135	14041	0	4541	8273300000	52	1.54786	0.374321	0.371599	0.176062	29.3576	29.5458	29.3981	29.0537	28.9027	29.2303
Q9H8H0	NOL11		4.59313	0.374068	0.771604	sp|Q9H8H0|NOL11_HUMAN	sp|Q9H8H0|NOL11_HUMAN	Color2 [DarkGray]	1	4							40	40	40	755	755	755	81123	0	32331	318400000000	795	4.59313	0.356771	0.374068	0.185453	35.3981	35.3931	35.3785	34.9849	35.0242	35.0384
Q96HC4	PDLIM5		1.26255	0.374304	0.771478	sp|Q96HC4|PDLI5_HUMAN	sp|Q96HC4|PDLI5_HUMAN	Color2 [DarkGray]	1	4							6	6	6	129	129	129	63944	0	13303	2494100000	10	1.26255	0.376991	0.374304	0.17498	27.4575	27.4375	27.276	26.7902	27.2285	27.0295
O43823	AKAP8		0.467509	0.375191	0.771003	sp|O43823|AKAP8_HUMAN	sp|O43823|AKAP8_HUMAN	Color2 [DarkGray]	1	4							3	3	3	81	81	81	76107	0	20316	1289500000	48	0.467509	0.404774	0.375191	0.159839	25.9309	26.8535	25.7329	25.8068	25.8567	25.7283
Q1ED39	KNOP1		3.03725	0.375983	0.77058	sp|Q1ED39|KNOP1_HUMAN	sp|Q1ED39|KNOP1_HUMAN	Color2 [DarkGray]	1	4							27	27	27	552	552	552	51588	0	1942	30011000000	182	3.03725	0.360018	0.375983	0.184062	31.943	31.8731	31.9999	31.519	31.5833	31.5857
P51608	MECP2		1.53018	0.379327	0.768796	sp|P51608|MECP2_HUMAN	sp|P51608|MECP2_HUMAN	Color2 [DarkGray]	1	4							9	9	9	228	228	228	5244	0	26619	3622000000	44	1.53018	0.370189	0.379327	0.179401	28.0676	28.3158	28.2926	27.9289	27.6808	27.9284
O15144	ARPC2		1.71918	0.380032	0.76842	sp|O15144|ARPC2_HUMAN	sp|O15144|ARPC2_HUMAN	Color2 [DarkGray]	1	4							9	9	9	467	467	467	34333	0	41514	8702900000	59	1.71918	0.366694	0.380032	0.180969	29.3311	29.4647	29.2067	28.8316	29.061	28.9698
Q14978	NOLC1		4.12541	0.386024	0.765235	sp|Q14978|NOLC1_HUMAN	sp|Q14978|NOLC1_HUMAN	Color2 [DarkGray]	1	4							27	27	27	429	429	429	73602	0	31296	321580000000	443	4.12541	0.345176	0.386024	0.19081	35.4949	35.5418	35.5144	35.1114	35.1134	35.1683
P15170	GSPT1		0.758338	0.386313	0.765082	sp|P15170|ERF3A_HUMAN	sp|P15170|ERF3A_HUMAN	Color2 [DarkGray]	1	4							11	11	4	281	281	146	55755	0	51086	11985000000	42	0.758338	0.380596	0.386313	0.172906	28.3221	28.3486	28.1989	27.907	27.5041	28.2996
Q96C36	PYCR2		0.714917	0.386351	0.765062	sp|Q96C36|P5CR2_HUMAN	sp|Q96C36|P5CR2_HUMAN	Color2 [DarkGray]	1	4							6	5	5	291	25	25	33637	0	15959	3816000000	11	0.714917	0.382327	0.386351	0.171943	28.6539	27.9294	27.9239	27.7333	27.8774	27.7375
P30048	PRDX3		1.66377	0.387215	0.764604	sp|P30048|PRDX3_HUMAN	sp|P30048|PRDX3_HUMAN	Color2 [DarkGray]	1	4							5	5	5	297	297	297	27692	0	18708	6287100000	17	1.66377	0.359632	0.387215	0.183866	28.6991	28.7037	28.6563	28.2311	28.1613	28.505
P22570	FDXR		0.57026	0.389538	0.763374	sp|P22570|ADRO_HUMAN	sp|P22570|ADRO_HUMAN	Color2 [DarkGray]	1	4							11	11	11	285	285	285	53836	0	2586	5184800000	33	0.57026	0.386691	0.389538	0.169087	27.9093	28.8949	28.6645	28.1624	27.9787	28.1589
Q92878	RAD50		3.25432	0.391652	0.762256	sp|Q92878|RAD50_HUMAN	sp|Q92878|RAD50_HUMAN	Color2 [DarkGray]	1	4							44	44	44	345	345	345	15389	0	29826	52889000000	312	3.25432	0.343688	0.391652	0.192074	31.9166	32.0365	31.9992	31.5968	31.5619	31.6186
Q9Y6E2	BZW2		2.77046	0.394997	0.760491	sp|Q9Y6E2|BZW2_HUMAN	sp|Q9Y6E2|BZW2_HUMAN	Color2 [DarkGray]	1	4							17	17	16	427	427	411	48162	0	10421	34002000000	145	2.77046	0.343699	0.394997	0.192427	30.4352	30.3985	30.4057	30.1122	30.0073	29.9348
Q92974	ARHGEF2		1.48621	0.395117	0.760428	sp|Q92974|ARHG2_HUMAN	sp|Q92974|ARHG2_HUMAN	Color2 [DarkGray]	1	4							19	19	19	302	302	302	11154	0	10716	16471000000	102	1.48621	0.355504	0.395117	0.186099	29.8472	29.872	29.6959	29.5448	29.1916	29.4934
Q9NR30	DDX21		5.18253	0.395833	0.76005	sp|Q9NR30|DDX21_HUMAN	sp|Q9NR30|DDX21_HUMAN	Color2 [DarkGray]	1	4							59	59	57	673	673	639	87343	0	32331	2834800000000	2339	5.18253	0.335406	0.395833	0.196655	38.657	38.6785	38.6877	38.296	38.2743	38.2655
Q8TDD1	DDX54		4.8	0.396146	0.759885	sp|Q8TDD1|DDX54_HUMAN	sp|Q8TDD1|DDX54_HUMAN	Color2 [DarkGray]	1	4							49	49	49	598	598	598	98594	0	32331	412940000000	867	4.8	0.33517	0.396146	0.1965	35.5921	35.5733	35.575	35.1696	35.2136	35.1687
Q86WX3	RPS19BP1		2.30029	0.396826	0.759527	sp|Q86WX3|AROS_HUMAN	sp|Q86WX3|AROS_HUMAN	Color2 [DarkGray]	1	4							7	7	7	36	36	36	15434	0	44943	12930000000	43	2.30029	0.34495	0.396826	0.191618	30.7741	30.6956	30.7655	30.2307	30.4606	30.3534
Q9BW19	KIFC1		3.38935	0.397931	0.758946	sp|Q9BW19|KIFC1_HUMAN	sp|Q9BW19|KIFC1_HUMAN	Color2 [DarkGray]	1	4							27	27	27	526	526	526	73747	0	19949	35434000000	259	3.38935	0.337719	0.397931	0.195386	31.4022	31.3562	31.4787	31.0289	31.0007	31.0138
P10515	DLAT		1.8623	0.398845	0.758465	sp|P10515|ODP2_HUMAN	sp|P10515|ODP2_HUMAN	Color2 [DarkGray]	1	4							10	10	10	224	224	224	68996	0	34049	8792700000	52	1.8623	0.346428	0.398845	0.190376	29.2648	29.2738	29.3649	28.7326	28.9379	29.0365
Q9BUJ2	HNRNPUL1		3.28065	0.400238	0.757733	sp|Q9BUJ2|HNRL1_HUMAN	sp|Q9BUJ2|HNRL1_HUMAN	Color2 [DarkGray]	1	4							26	26	26	424	424	424	95737	0	19461	86588000000	290	3.28065	0.335626	0.400238	0.196262	32.3472	32.3164	32.4248	32.0067	31.9478	31.9332
P22695	UQCRC2		2.21674	0.401147	0.757256	sp|P22695|QCR2_HUMAN	sp|P22695|QCR2_HUMAN	Color2 [DarkGray]	1	4							10	10	10	415	415	415	48442	0	73905	12867000000	67	2.21674	0.342486	0.401147	0.193265	29.7263	29.4914	29.6966	29.2237	29.2178	29.2693
Q9UH99	SUN2		1.00739	0.402571	0.756509	sp|Q9UH99|SUN2_HUMAN	sp|Q9UH99|SUN2_HUMAN	Color2 [DarkGray]	1	4							8	8	8	198	198	198	8031	0	30195	4596400000	24	1.00739	0.359693	0.402571	0.184032	27.9682	27.8253	27.9044	27.2864	27.8611	27.3427
O43159	RRP8		3.82234	0.402707	0.756437	sp|O43159|RRP8_HUMAN	sp|O43159|RRP8_HUMAN	Color2 [DarkGray]	1	4							27	27	27	713	713	713	50714	0	23255	163370000000	413	3.82234	0.333381	0.402707	0.198501	34.1906	34.163	34.2155	33.7435	33.7897	33.8279
Q13492	PICALM		1.12482	0.407511	0.753923	sp|Q13492|PICAL_HUMAN;sp|O60641|AP180_HUMAN	sp|Q13492|PICAL_HUMAN	Color2 [DarkGray]	1	4							7	7	7	155	155	155	70754	0	49626	4082400000	30	1.12482	0.352004	0.407511	0.187761	28.4706	28.3396	28.059	28.1191	27.7356	27.792
P04350	TUBB4A		2.02219	0.408129	0.7536	sp|P04350|TBB4A_HUMAN	sp|P04350|TBB4A_HUMAN	Color2 [DarkGray]	1	4							23	3	0	689	97	0	49585	79554	50941	1721300000	13	2.02219	0.337351	0.408129	0.195525	26.8548	26.9657	26.9348	26.5677	26.6126	26.3507
Q8NDF8	PAPD5		1.94403	0.408297	0.753513	sp|Q8NDF8|PAPD5_HUMAN;sp|Q5XG87|PAPD7_HUMAN	sp|Q8NDF8|PAPD5_HUMAN	Color2 [DarkGray]	1	4							16	16	16	463	463	463	63266	0	93458	15319000000	79	1.94403	0.338009	0.408297	0.195165	31.3917	31.1036	31.1726	30.7543	30.8343	30.8544
P50213	IDH3A		1.49337	0.408982	0.753155	sp|P50213|IDH3A_HUMAN	sp|P50213|IDH3A_HUMAN	Color2 [DarkGray]	1	4							7	7	7	265	265	265	39591	0	26098	3791800000	55	1.49337	0.343456	0.408982	0.1923	27.9497	27.7113	27.5776	27.4566	27.3224	27.2326
Q8WVM8	SCFD1		0.31675	0.408994	0.753148	sp|Q8WVM8|SCFD1_HUMAN	sp|Q8WVM8|SCFD1_HUMAN	Color2 [DarkGray]	1	4							14	14	14	357	357	357	72379	0	62731	9579600000	31	0.31675	0.401859	0.408994	0.161751	26.9547	27.5466	27.847	27.5543	27.4421	26.1248
P35250	RFC2		2.68081	0.411925	0.75162	sp|P35250|RFC2_HUMAN	sp|P35250|RFC2_HUMAN	Color2 [DarkGray]	1	4							15	15	15	523	523	523	39157	0	97754	17692000000	110	2.68081	0.330887	0.411925	0.200151	29.7844	29.8423	29.7961	29.3707	29.5015	29.3149
O75352	MPDU1		0.384225	0.418174	0.748371	sp|O75352|MPU1_HUMAN	sp|O75352|MPU1_HUMAN	Color2 [DarkGray]	1	4							3	3	3	138	138	138	26638	41632	63031	1054700000	7	0.384225	0.38481	0.418174	0.170131	26.0373	26.0361	25.8458	26.0064	24.6478	26.0103
P48426	PIP4K2A		0.55958	0.418526	0.748189	sp|P48426|PI42A_HUMAN;sp|P78356|PI42B_HUMAN	sp|P48426|PI42A_HUMAN	Color2 [DarkGray]	1	4							6	6	6	261	261	261	46224	0	23405	6654600000	26	0.55958	0.369641	0.418526	0.179488	27.8909	28.0149	28.0974	28.0718	27.7119	26.9639
			0.53514	0.418641	0.748129	CON__P02769	CON__P02769	Color2 [DarkGray]	1	4				+			24	24	22	486	486	45	69293	0	11753	33758000000	109	0.53514	0.371164	0.418641	0.178529	29.5807	28.6672	28.6473	28.8485	28.46	28.3309
Q14204	DYNC1H1		3.04579	0.420021	0.747414	sp|Q14204|DYHC1_HUMAN	sp|Q14204|DYHC1_HUMAN	Color2 [DarkGray]	1	4							76	76	76	227	227	227	5324	0	29476	45974000000	242	3.04579	0.325073	0.420021	0.205143	31.7148	31.6147	31.7432	31.2186	31.3092	31.2848
P24539	ATP5F1		1.39497	0.420912	0.746952	sp|P24539|AT5F1_HUMAN	sp|P24539|AT5F1_HUMAN	Color2 [DarkGray]	1	4							7	7	7	363	363	363	28908	0	67946	4562000000	35	1.39497	0.335165	0.420912	0.196624	28.1332	28.1924	28.4117	27.9656	27.6028	27.9061
P0DMU9	CT45A10		2.41956	0.421734	0.746527	sp|P0DMU9|CT45A_HUMAN;sp|Q5DJT8|CT452_HUMAN;sp|P0DMV2|CT459_HUMAN;sp|P0DMV1|CT458_HUMAN;sp|Q8NHU0|CT453_HUMAN;sp|Q5HYN5|CT451_HUMAN;sp|P0DMV0|CT457_HUMAN;sp|P0DMU8|CT455_HUMAN;sp|P0DMU7|CT456_HUMAN	sp|P0DMU9|CT45A_HUMAN;sp|Q5DJT8|CT452_HUMAN;sp|P0DMV2|CT459_HUMAN;sp|P0DMV1|CT458_HUMAN;sp|Q8NHU0|CT453_HUMAN;sp|Q5HYN5|CT451_HUMAN;sp|P0DMV0|CT457_HUMAN;sp|P0DMU8|CT455_HUMAN;sp|P0DMU7|CT456_HUMAN	Color2 [DarkGray]	1	4							6	6	6	534	534	534	21145	0	31271	6008000000	23	2.41956	0.326042	0.421734	0.203746	29.1168	29.2645	29.1342	28.7351	28.6683	28.8469
O95793	STAU1		2.51193	0.423756	0.745481	sp|O95793|STAU1_HUMAN	sp|O95793|STAU1_HUMAN	Color2 [DarkGray]	1	4							7	7	7	199	199	199	63182	0	19849	4498400000	30	2.51193	0.324992	0.423756	0.205079	28.5395	28.4339	28.5814	28.1929	28.0577	28.033
P48047	ATP5O		1.65927	0.424777	0.744954	sp|P48047|ATPO_HUMAN	sp|P48047|ATPO_HUMAN	Color2 [DarkGray]	1	4							6	6	6	408	408	408	23277	0	17558	9419300000	29	1.65927	0.330182	0.424777	0.200687	29.1474	29.2001	29.4674	28.724	28.9143	28.9023
Q04837	SSBP1		2.03835	0.425097	0.744789	sp|Q04837|SSBP_HUMAN	sp|Q04837|SSBP_HUMAN	Color2 [DarkGray]	1	4							7	7	7	507	507	507	17259	0	70606	15359000000	48	2.03835	0.326091	0.425097	0.203394	29.2913	29.2919	29.0273	28.7413	28.7967	28.7972
Q9BXY0	MAK16		3.55061	0.425421	0.744621	sp|Q9BXY0|MAK16_HUMAN	sp|Q9BXY0|MAK16_HUMAN	Color2 [DarkGray]	1	4							14	14	14	523	523	523	35368	0	20966	141960000000	264	3.55061	0.318205	0.425421	0.208989	33.9531	34.0348	34.0063	33.5252	33.6162	33.5765
Q99848	EBNA1BP2		5.69755	0.430097	0.742212	sp|Q99848|EBP2_HUMAN	sp|Q99848|EBP2_HUMAN	Color2 [DarkGray]	1	4							16	16	16	458	458	458	34852	0	14127	294960000000	296	5.69755	0.310482	0.430097	0.213941	35.1018	35.1094	35.1319	34.6925	34.6853	34.675
Q9BVI4	NOC4L		4.67335	0.432878	0.740783	sp|Q9BVI4|NOC4L_HUMAN	sp|Q9BVI4|NOC4L_HUMAN	Color2 [DarkGray]	1	4							36	36	36	808	808	808	58467	0	32331	355320000000	823	4.67335	0.309692	0.432878	0.21442	35.3243	35.331	35.3378	34.8633	34.926	34.9052
P62875	POLR2L		0.358759	0.432987	0.740727	sp|P62875|RPAB5_HUMAN	sp|P62875|RPAB5_HUMAN	Color2 [DarkGray]	1	4							3	3	3	657	657	657	7645	78555	48532	2057000000	7	0.358759	0.380339	0.432987	0.172997	27.9084	27.7238	27.1142	27.993	26.4996	26.9548
Q8N9T8	KRI1		3.1188	0.433769	0.740325	sp|Q8N9T8|KRI1_HUMAN	sp|Q8N9T8|KRI1_HUMAN	Color2 [DarkGray]	1	4							23	23	23	363	363	363	82597	0	22995	71036000000	231	3.1188	0.313274	0.433769	0.211914	33.0831	33.1687	33.1212	32.6168	32.7535	32.7014
Q99623	PHB2		4.23974	0.438328	0.73799	sp|Q99623|PHB2_HUMAN	sp|Q99623|PHB2_HUMAN	Color2 [DarkGray]	1	4							15	15	15	605	605	605	33296	0	66632	36255000000	122	4.23974	0.305706	0.438328	0.216509	31.3857	31.342	31.3057	30.8929	30.9043	30.9211
P07195	LDHB		0.185613	0.440229	0.737018	sp|P07195|LDHB_HUMAN	sp|P07195|LDHB_HUMAN	Color2 [DarkGray]	1	4							10	9	9	374	338	338	36638	0	47347	7144700000	30	0.185613	0.424942	0.440229	0.151526	28.8301	26.4139	26.0094	26.2467	26.7251	26.9609
Q14684	RRP1B		4.15864	0.440465	0.736897	sp|Q14684|RRP1B_HUMAN	sp|Q14684|RRP1B_HUMAN	Color2 [DarkGray]	1	4							43	43	43	649	649	649	84427	0	32331	478420000000	825	4.15864	0.30548	0.440465	0.217424	35.8092	35.8638	35.8588	35.3663	35.4294	35.4147
Q15125	EBP		0.644085	0.441668	0.736283	sp|Q15125|EBP_HUMAN	sp|Q15125|EBP_HUMAN	Color2 [DarkGray]	1	4							3	3	3	165	165	165	26352	0	16438	5691400000	17	0.644085	0.344782	0.441668	0.191226	28.0791	28.5305	29.0793	27.9314	28.315	28.1175
P20042	EIF2S2		1.79052	0.442047	0.736089	sp|P20042|IF2B_HUMAN	sp|P20042|IF2B_HUMAN	Color2 [DarkGray]	1	4							10	10	10	333	333	333	38388	0	10835	17126000000	59	1.79052	0.317867	0.442047	0.209436	29.752	29.6328	29.885	29.2022	29.2642	29.4772
O75489	NDUFS3		2.10935	0.442579	0.735818	sp|O75489|NDUS3_HUMAN	sp|O75489|NDUS3_HUMAN	Color2 [DarkGray]	1	4							7	7	7	371	371	371	30241	0	24456	3219500000	23	2.10935	0.313084	0.442579	0.211816	27.7806	27.7992	27.801	27.1744	27.4611	27.4175
P13984	GTF2F2		2.03488	0.446608	0.733766	sp|P13984|T2FB_HUMAN	sp|P13984|T2FB_HUMAN	Color2 [DarkGray]	1	4							10	10	10	55	55	55	2838	0	4545	11107000000	57	2.03488	0.311293	0.446608	0.213199	30.0052	30.0506	30.0123	29.6864	29.3897	29.6522
P13804	ETFA		2.23465	0.448779	0.732663	sp|P13804|ETFA_HUMAN	sp|P13804|ETFA_HUMAN	Color2 [DarkGray]	1	4							9	9	9	399	399	399	35079	0	55869	14060000000	107	2.23465	0.307579	0.448779	0.215382	29.684	29.7076	29.6376	29.0863	29.3672	29.2293
P28331	NDUFS1		1.37348	0.450043	0.732021	sp|P28331|NDUS1_HUMAN	sp|P28331|NDUS1_HUMAN	Color2 [DarkGray]	1	4							8	8	8	175	175	175	79467	0	2467	4226200000	17	1.37348	0.318438	0.450043	0.209032	28.3669	28.193	28.4897	27.6555	27.9653	28.0787
P06576	ATP5B		3.47093	0.450446	0.731817	sp|P06576|ATPB_HUMAN	sp|P06576|ATPB_HUMAN	Color2 [DarkGray]	1	4							25	25	25	711	711	711	56559	0	30349	157910000000	405	3.47093	0.299933	0.450446	0.220858	33.4805	33.4127	33.4544	32.9518	32.9791	33.0654
P48735	IDH2		2.89366	0.453005	0.730519	sp|P48735|IDHP_HUMAN	sp|P48735|IDHP_HUMAN	Color2 [DarkGray]	1	4							9	8	8	221	201	201	50909	0	18157	6517200000	37	2.89366	0.300599	0.453005	0.220323	28.7127	28.7353	28.8572	28.3808	28.2692	28.2961
Q15149	PLEC		0.704445	0.453544	0.730247	sp|Q15149|PLEC_HUMAN	sp|Q15149|PLEC_HUMAN	Color2 [DarkGray]	1	4							8	8	6	27	27	19	53178	0	21436	3880400000	15	0.704445	0.335143	0.453544	0.197729	28.253	27.811	28.5109	27.8301	28.0489	27.3353
Q14258	TRIM25		2.99683	0.454217	0.729906	sp|Q14258|TRI25_HUMAN	sp|Q14258|TRI25_HUMAN	Color2 [DarkGray]	1	4							11	11	11	241	241	241	70973	0	81763	6619000000	39	2.99683	0.300459	0.454217	0.221261	29.014	28.8311	28.9239	28.4727	28.4647	28.4689
P40938	RFC3		3.52422	0.455937	0.729036	sp|P40938|RFC3_HUMAN	sp|P40938|RFC3_HUMAN	Color2 [DarkGray]	1	4							11	11	11	472	472	472	40556	0	67369	11574000000	65	3.52422	0.296393	0.455937	0.223634	29.6105	29.4872	29.5038	29.0767	29.0837	29.0733
P62269	RPS18		2.13009	0.457673	0.72816	sp|P62269|RS18_HUMAN	sp|P62269|RS18_HUMAN	Color2 [DarkGray]	1	4							10	10	10	487	487	487	17718	0	42218	40503000000	107	2.13009	0.3026	0.457673	0.21885	31.175	31.3392	31.3438	30.9732	30.7541	30.7577
P78527	PRKDC		6.01167	0.462287	0.725835	sp|P78527|PRKDC_HUMAN	sp|P78527|PRKDC_HUMAN	Color2 [DarkGray]	1	4							232	232	232	605	605	605	46908	0	32331	1806600000000	4373	6.01167	0.284644	0.462287	0.230075	37.7992	37.8073	37.7938	37.3255	37.3341	37.3539
Q8WTT2	NOC3L		3.97647	0.464269	0.724838	sp|Q8WTT2|NOC3L_HUMAN	sp|Q8WTT2|NOC3L_HUMAN	Color2 [DarkGray]	1	4							40	40	40	541	541	541	92547	0	32331	373250000000	743	3.97647	0.286522	0.464269	0.228672	35.5563	35.501	35.5243	35.0315	35.1138	35.0434
P24752	ACAT1		2.65014	0.465874	0.724032	sp|P24752|THIL_HUMAN	sp|P24752|THIL_HUMAN	Color2 [DarkGray]	1	4							10	10	10	323	323	323	45199	0	54302	11039000000	70	2.65014	0.293601	0.465874	0.225395	29.6632	29.494	29.614	29.1879	29.0395	29.1462
Q8IZL8	PELP1		5.34578	0.466214	0.723861	sp|Q8IZL8|PELP1_HUMAN	sp|Q8IZL8|PELP1_HUMAN	Color2 [DarkGray]	1	4							32	32	32	509	509	509	1197	0	32331	170430000000	517	5.34578	0.283808	0.466214	0.231516	34.3099	34.3166	34.3027	33.8238	33.8685	33.8383
Q9H0S4	DDX47		3.38763	0.467855	0.723039	sp|Q9H0S4|DDX47_HUMAN	sp|Q9H0S4|DDX47_HUMAN	Color2 [DarkGray]	1	4							22	22	22	587	587	587	50646	0	24683	139210000000	349	3.38763	0.286066	0.467855	0.22899	34.0772	34.0275	34.0407	33.6591	33.5241	33.5585
P31930	UQCRC1		2.98899	0.470936	0.721496	sp|P31930|QCR1_HUMAN	sp|P31930|QCR1_HUMAN	Color2 [DarkGray]	1	4							13	13	13	427	427	427	52645	0	6208	14321000000	53	2.98899	0.286139	0.470936	0.22916	29.955	29.8343	29.904	29.4432	29.4909	29.3464
P50454	SERPINH1		3.65416	0.472332	0.720799	sp|P50454|SERPH_HUMAN	sp|P50454|SERPH_HUMAN	Color2 [DarkGray]	1	4							20	20	20	553	553	553	4644	0	14104	55380000000	185	3.65416	0.283988	0.472332	0.231853	31.1951	31.2363	31.1839	30.7967	30.6827	30.7189
O00186	STXBP3		1.87244	0.472651	0.720639	sp|O00186|STXB3_HUMAN	sp|O00186|STXB3_HUMAN	Color2 [DarkGray]	1	4							3	3	3	61	61	61	67764	0	14796	963290000	8	1.87244	0.296306	0.472651	0.223809	26.1122	26.2359	25.8673	25.5847	25.5598	25.653
Q8N3U4	STAG2		2.80827	0.476781	0.718579	sp|Q8N3U4|STAG2_HUMAN	sp|Q8N3U4|STAG2_HUMAN	Color2 [DarkGray]	1	4							24	24	20	289	289	257	14132	0	11195	18308000000	169	2.80827	0.283939	0.476781	0.231203	30.7423	30.7126	30.6912	30.3463	30.2322	30.1374
P61158	ACTR3		2.20485	0.478727	0.717611	sp|P61158|ARP3_HUMAN;sp|Q9C0K3|ARP3C_HUMAN;sp|Q9P1U1|ARP3B_HUMAN	sp|P61158|ARP3_HUMAN	Color2 [DarkGray]	1	4							16	16	16	62	62	62	47371	0	86702	22778000000	117	2.20485	0.285895	0.478727	0.228952	30.3951	30.3833	30.4654	29.7867	29.932	30.0889
Q01780	EXOSC10		4.58132	0.479109	0.71742	sp|Q01780|EXOSX_HUMAN	sp|Q01780|EXOSX_HUMAN	Color2 [DarkGray]	1	4							47	47	47	707	707	707	10083	0	30579	170610000000	488	4.58132	0.275112	0.479109	0.23695	34.3751	34.3822	34.3823	33.8699	33.8894	33.943
Q8NI36	WDR36		5.21177	0.481412	0.716276	sp|Q8NI36|WDR36_HUMAN	sp|Q8NI36|WDR36_HUMAN	Color2 [DarkGray]	1	4							46	46	46	536	536	536	10532	0	32331	455710000000	827	5.21177	0.273326	0.481412	0.238874	36.111	36.1622	36.1247	35.6495	35.6531	35.6511
P62244	RPS15A		1.98023	0.483915	0.715034	sp|P62244|RS15A_HUMAN	sp|P62244|RS15A_HUMAN	Color2 [DarkGray]	1	4							6	6	6	515	515	515	14839	0	87661	37847000000	65	1.98023	0.284453	0.483915	0.229725	30.94	30.8299	30.8844	30.6032	30.2829	30.3163
P33992	MCM5		4.31826	0.484037	0.714974	sp|P33992|MCM5_HUMAN	sp|P33992|MCM5_HUMAN	Color2 [DarkGray]	1	4							44	44	44	619	619	619	82285	0	29487	182000000000	516	4.31826	0.273532	0.484037	0.238928	33.4911	33.5098	33.4496	33.037	32.9798	32.9816
Q6IPU0	CENPP		1.65799	0.484052	0.714967	sp|Q6IPU0|CENPP_HUMAN	sp|Q6IPU0|CENPP_HUMAN	Color2 [DarkGray]	1	4							4	4	4	215	215	215	33165	0	11857	979970000	13	1.65799	0.290257	0.484052	0.226934	26.7332	26.7075	26.3555	26.2095	26.0249	26.1097
Q9P275	USP36		3.42105	0.485556	0.714222	sp|Q9P275|UBP36_HUMAN	sp|Q9P275|UBP36_HUMAN	Color2 [DarkGray]	1	4							43	43	43	44	44	44	12265	0	27204	74373000000	270	3.42105	0.275465	0.485556	0.237566	33.4627	33.4417	33.5229	33.0369	32.9182	33.0156
Q13601	KRR1		3.39745	0.487047	0.713484	sp|Q13601|KRR1_HUMAN	sp|Q13601|KRR1_HUMAN	Color2 [DarkGray]	1	4							16	16	16	341	341	341	43664	0	85615	106400000000	222	3.39745	0.274934	0.487047	0.238207	33.6974	33.6572	33.6515	33.266	33.1439	33.1351
Q96P11	NSUN5		5.98428	0.488071	0.712978	sp|Q96P11|NSUN5_HUMAN;sp|Q63ZY6|NSN5C_HUMAN;sp|Q3KNT7|NSN5B_HUMAN	sp|Q96P11|NSUN5_HUMAN	Color2 [DarkGray]	1	4							19	19	19	562	562	562	46691	0	11152	38990000000	224	5.98428	0.269235	0.488071	0.242826	32.058	32.0329	32.048	31.5499	31.5532	31.5717
O75683	SURF6		4.70077	0.488095	0.712966	sp|O75683|SURF6_HUMAN	sp|O75683|SURF6_HUMAN	Color2 [DarkGray]	1	4							12	12	12	343	343	343	4145	0	1516	47746000000	163	4.70077	0.270504	0.488095	0.241524	32.508	32.5088	32.4784	31.9737	32.0264	32.0308
Q8NFW8	CMAS		2.82713	0.489396	0.712323	sp|Q8NFW8|NEUA_HUMAN	sp|Q8NFW8|NEUA_HUMAN	Color2 [DarkGray]	1	4							15	15	15	488	488	488	48379	0	54568	23779000000	111	2.82713	0.274921	0.489396	0.237214	30.8169	30.6418	30.6647	30.1904	30.1845	30.2803
Q00325	SLC25A3		2.88577	0.491433	0.711318	sp|Q00325|MPCP_HUMAN	sp|Q00325|MPCP_HUMAN	Color2 [DarkGray]	1	4							7	7	7	251	251	251	40094	0	26801	10556000000	43	2.88577	0.274471	0.491433	0.238427	30.213	30.1966	30.0757	29.6395	29.6159	29.7556
Q15648	MED1		1.52297	0.498076	0.70805	sp|Q15648|MED1_HUMAN	sp|Q15648|MED1_HUMAN	Color2 [DarkGray]	1	4							16	16	16	147	147	147	16848	0	6928	5178000000	29	1.52297	0.284098	0.498076	0.231552	29.2974	29.1252	29.059	28.61	28.4624	28.9151
Q9BQG0	MYBBP1A		5.37068	0.49905	0.707572	sp|Q9BQG0|MBB1A_HUMAN	sp|Q9BQG0|MBB1A_HUMAN	Color2 [DarkGray]	1	4							76	76	76	722	722	722	14885	0	32331	1143900000000	2212	5.37068	0.263618	0.49905	0.247728	37.251	37.2561	37.2281	36.7596	36.7557	36.7228
Q96RN5	MED15		1.14816	0.499148	0.707524	sp|Q96RN5|MED15_HUMAN	sp|Q96RN5|MED15_HUMAN	Color2 [DarkGray]	1	4							3	3	3	47	47	47	86753	0	80478	864870000	14	1.14816	0.29138	0.499148	0.226428	27.1919	26.9599	27.2832	26.8662	26.2883	26.7831
Q96SB8	SMC6		2.79216	0.4995	0.707352	sp|Q96SB8|SMC6_HUMAN	sp|Q96SB8|SMC6_HUMAN	Color2 [DarkGray]	1	4							20	20	20	266	266	266	12632	0	78439	11093000000	98	2.79216	0.269796	0.4995	0.241797	30.3179	30.3201	30.2818	29.8273	29.6865	29.9076
Q8TDN6	BRIX1		4.0457	0.500023	0.707096	sp|Q8TDN6|BRX1_HUMAN	sp|Q8TDN6|BRX1_HUMAN	Color2 [DarkGray]	1	4							27	27	27	646	646	646	41401	0	32331	730510000000	744	4.0457	0.264523	0.500023	0.246156	36.3847	36.4644	36.4504	35.918	35.9716	35.9098
Q9H6R0	DHX33		5.73361	0.506543	0.703907	sp|Q9H6R0|DHX33_HUMAN	sp|Q9H6R0|DHX33_HUMAN	Color2 [DarkGray]	1	4							30	30	30	515	515	515	78873	0	14344	36121000000	154	5.73361	0.254502	0.506543	0.251768	32.4284	32.4348	32.4272	31.9311	31.9006	31.9391
P32322	PYCR1		1.35747	0.506695	0.703833	sp|P32322|P5CR1_HUMAN	sp|P32322|P5CR1_HUMAN	Color2 [DarkGray]	1	4							9	9	8	433	433	392	3336	0	35643	9149300000	21	1.35747	0.283018	0.506695	0.233024	29.3803	29.0105	28.9154	28.7777	28.4265	28.5818
O95394	PGM3		0.195102	0.512201	0.701152	sp|O95394|AGM1_HUMAN	sp|O95394|AGM1_HUMAN	Color2 [DarkGray]	1	4							10	10	10	306	306	306	59851	0	3031	4984400000	21	0.195102	0.384766	0.512201	0.170277	26.3508	26.3303	26.2999	23.7995	26.8637	26.7812
Q9Y2R4	DDX52		4.41227	0.512568	0.700974	sp|Q9Y2R4|DDX52_HUMAN	sp|Q9Y2R4|DDX52_HUMAN	Color2 [DarkGray]	1	4							28	28	28	574	574	574	67497	0	32331	197790000000	614	4.41227	0.252817	0.512568	0.253002	34.5604	34.5686	34.6047	34.0219	34.0937	34.0804
Q16698	DECR1		2.24361	0.512665	0.700926	sp|Q16698|DECR_HUMAN	sp|Q16698|DECR_HUMAN	Color2 [DarkGray]	1	4							6	6	6	212	212	212	36067	0	18567	5997800000	22	2.24361	0.267376	0.512665	0.244708	28.5359	28.5499	28.7394	28.0332	28.233	28.021
Q12788	TBL3		5.26574	0.51289	0.700817	sp|Q12788|TBL3_HUMAN	sp|Q12788|TBL3_HUMAN	Color2 [DarkGray]	1	4							43	43	43	719	719	719	89034	0	32331	449360000000	732	5.26574	0.251812	0.51289	0.25443	36.0979	36.0569	36.0933	35.5528	35.5725	35.5841
P33991	MCM4		5.99128	0.514266	0.700149	sp|P33991|MCM4_HUMAN;sp|Q9UJA3|MCM8_HUMAN	sp|P33991|MCM4_HUMAN	Color2 [DarkGray]	1	4							41	41	41	555	555	555	96557	0	32331	180740000000	602	5.99128	0.250258	0.514266	0.255796	33.3856	33.3739	33.3518	32.8627	32.8519	32.8539
O75367	H2AFY		4.29926	0.514479	0.700046	sp|O75367|H2AY_HUMAN	sp|O75367|H2AY_HUMAN	Color2 [DarkGray]	1	4							18	18	16	677	677	608	39617	0	22401	149480000000	310	4.29926	0.252383	0.514479	0.253712	32.8013	32.7871	32.7871	32.296	32.3126	32.2234
P33993	MCM7		4.99843	0.515027	0.69978	sp|P33993|MCM7_HUMAN	sp|P33993|MCM7_HUMAN	Color2 [DarkGray]	1	4							36	36	36	605	605	605	81307	0	32331	237460000000	641	4.99843	0.25092	0.515027	0.255146	33.8499	33.8486	33.8447	33.336	33.3629	33.2991
Q5JTH9	RRP12		4.66088	0.517804	0.698434	sp|Q5JTH9|RRP12_HUMAN	sp|Q5JTH9|RRP12_HUMAN	Color2 [DarkGray]	1	4							70	70	69	615	615	615	1437	0	32331	1134800000000	1633	4.66088	0.249279	0.517804	0.255998	37.283	37.3133	37.236	36.7581	36.7655	36.7555
Q9NY61	AATF		3.84243	0.52143	0.696681	sp|Q9NY61|AATF_HUMAN	sp|Q9NY61|AATF_HUMAN	Color2 [DarkGray]	1	4							30	30	30	605	605	605	63132	0	32331	286240000000	656	3.84243	0.249553	0.52143	0.256007	35.0551	35.1119	35.1367	34.5357	34.631	34.5727
Q96A65	EXOC4		1.10744	0.524937	0.69499	sp|Q96A65|EXOC4_HUMAN	sp|Q96A65|EXOC4_HUMAN	Color2 [DarkGray]	1	4							11	11	11	208	208	208	1105	0	31483	1411000000	28	1.10744	0.275942	0.524937	0.23615	26.8624	26.1358	26.6693	25.9328	26.0656	26.0942
[truncated: 246 more rows]
