# Supplementary material for: Protein quality control in the nucleolus safeguards recovery of epigenetic regulators after heat shock
Source: eLife. 2019 Jun 14;8:e45205. doi: 10.7554/eLife.45205 (PMC6570483; doi:10.7554/eLife.45205)
Supplement: Supplementary file 3. — Table contains LC-MS/MS data, and label-free quantification data of identified proteins in nucleoli isolated from untreated and heat shocked K562 GFP-CBX8 cells. [file elife-45205-supp3.xlsx]

## Sheet: Blad1
Supplementary file 3 . Label-free-quantification of proteins detected in nucleoli from untreated and heat shocked K562 GFP-CBX8 cells
Uniprot ID	Gene Name	Significant	P-value -log10	Difference (log2)	fold change (HS/untr)	Protein IDs	Majority protein IDs	Symbol color	Symbol type	Symbol size	Show label	Only identified by site	Reverse	Potential contaminant	Student's T-test Significant untr_HS	Student's T-test significant	Peptides	Razor + unique peptides	Unique peptides	Sequence coverage [%]	Unique + razor sequence coverage [%]	Unique sequence coverage [%]	Mol. weight [kDa]	Q-value	Score	Intensity	MS/MS Count	-Log Student's T-test p-value untr_HS	Student's T-test q-value untr_HS	Student's T-test Difference untr_HS	Student's T-test Test statistic untr_HS	LFQ intensity 7-nucleoli-unt-1	LFQ intensity 7-nucleoli-unt-2	LFQ intensity 7-nucleoli-unt-3	LFQ intensity 8-nucleoli-HS-1	LFQ intensity 8-nucleoli-HS-2	LFQ intensity 8-nucleoli-HS-3
P25685	DNAJB1	+	6.44237	-8.77048	436.695	sp|P25685|DNJB1_HUMAN	sp|P25685|DNJB1_HUMAN	Color2 [DarkGray]	1	4					+	untr_HS	16	16	15	512	512	476	38044	0	85806	15248000000	59	6.44237	0	-8.77048	-4.10329	24.1779	24.1215	23.7463	32.753	32.8308	32.7734
O15355	PPM1G	+	8.10771	-8.58796	384.799	sp|O15355|PPM1G_HUMAN	sp|O15355|PPM1G_HUMAN	Color2 [DarkGray]	1	4					+	untr_HS	16	16	16	447	447	447	59271	0	32331	27864000000	99	8.10771	0	-8.58796	-4.18603	25.116	25.0469	24.968	33.5781	33.6395	33.6771
Q99615	DNAJC7	+	7.05796	-7.64528	200.198	sp|Q99615|DNJC7_HUMAN	sp|Q99615|DNJC7_HUMAN	Color2 [DarkGray]	1	4					+	untr_HS	21	21	21	472	472	472	5644	0	18812	8879400000	65	7.05796	0	-7.64528	-3.6685	24.3609	24.1999	24.4214	31.9633	31.8879	32.0668
P21127	CDK11B	+	4.45891	-7.286	156.065	sp|P21127|CD11B_HUMAN;sp|Q13882|PTK6_HUMAN	sp|P21127|CD11B_HUMAN	Color2 [DarkGray]	1	4					+	untr_HS	29	29	4	405	405	75	92706	0	13428	16504000000	86	4.45891	0	-7.286	-3.08873	25.2146	25.2565	26.2982	32.7631	32.9264	32.9378
O43290	SART1	+	3.99264	-7.24881	152.093	sp|O43290|SNUT1_HUMAN	sp|O43290|SNUT1_HUMAN	Color2 [DarkGray]	1	4					+	untr_HS	24	24	24	396	396	396	90254	0	17484	5108000000	57	3.99264	0	-7.24881	-2.93671	24.0659	23.1011	24.7084	31.1647	31.1818	31.2754
Q9UNF1	MAGED2	+	3.31606	-7.10227	137.403	sp|Q9UNF1|MAGD2_HUMAN;sp|Q9Y5V3|MAGD1_HUMAN;sp|Q12816|TROP_HUMAN	sp|Q9UNF1|MAGD2_HUMAN	Color2 [DarkGray]	1	4					+	untr_HS	18	18	18	455	455	455	64953	0	21826	5439300000	57	3.31606	0	-7.10227	-2.64713	24.4874	25.2156	22.902	31.3144	31.3005	31.2968
O75152	ZC3H11A	+	2.77977	-6.92189	121.254	sp|O75152|ZC11A_HUMAN	sp|O75152|ZC11A_HUMAN	Color2 [DarkGray]	1	4					+	untr_HS	26	26	26	394	394	394	8913	0	19866	10165000000	88	2.77977	0	-6.92189	-2.37173	26.7863	25.3696	23.6108	32.1596	32.1867	32.186
Q96GA3	LTV1	+	4.05714	-6.6182	98.2375	sp|Q96GA3|LTV1_HUMAN	sp|Q96GA3|LTV1_HUMAN	Color2 [DarkGray]	1	4					+	untr_HS	11	11	11	269	269	269	54854	0	86273	3999800000	33	4.05714	0	-6.6182	-2.74408	23.4261	24.6502	24.6639	30.7957	30.9012	30.898
O96028	NSD2	+	5.14507	-6.3227	80.0429	sp|O96028|NSD2_HUMAN	sp|O96028|NSD2_HUMAN	Color2 [DarkGray]	1	4					+	untr_HS	17	17	17	196	196	196	15226	0	84078	2738000000	42	5.14507	0	-6.3227	-2.86178	23.8687	24.4027	23.7131	30.3462	30.3104	30.2961
Q9BTY7	HGH1	+	3.31444	-6.19622	73.3242	sp|Q9BTY7|HGH1_HUMAN	sp|Q9BTY7|HGH1_HUMAN	Color2 [DarkGray]	1	4					+	untr_HS	12	12	12	462	462	462	42129	0	51813	1905800000	48	3.31444	0	-6.19622	-2.38642	24.6994	22.8885	22.9384	29.7631	29.7057	29.6461
Q13451	FKBP5	+	3.28779	-6.1563	71.323	sp|Q13451|FKBP5_HUMAN	sp|Q13451|FKBP5_HUMAN	Color2 [DarkGray]	1	4					+	untr_HS	12	12	12	354	354	354	51212	0	80389	2846200000	38	3.28779	0	-6.1563	-2.36594	24.0672	23.1299	25.2111	30.2926	30.2615	30.323
O95391	SLU7	+	4.91819	-6.08478	67.8737	sp|O95391|SLU7_HUMAN	sp|O95391|SLU7_HUMAN	Color2 [DarkGray]	1	4					+	untr_HS	13	13	13	367	367	367	68386	0	17972	3324500000	42	4.91819	0	-6.08478	-2.72895	24.0584	24.8094	24.657	30.6234	30.5761	30.5797
P22314	UBA1	+	2.87934	-6.00883	64.3927	sp|P22314|UBA1_HUMAN	sp|P22314|UBA1_HUMAN	Color2 [DarkGray]	1	4					+	untr_HS	19	19	19	267	267	267	11785	0	106	3078800000	50	2.87934	0	-6.00883	-2.18458	25.0174	25.2644	22.8996	30.4159	30.4109	30.381
Q9NWY4	HPF1	+	3.22728	-5.99211	63.6511	sp|Q9NWY4|CD027_HUMAN;sp|A8MVJ9|YI028_HUMAN	sp|Q9NWY4|CD027_HUMAN	Color2 [DarkGray]	1	4					+	untr_HS	12	12	12	405	405	405	39436	0	49842	3933900000	42	3.22728	0	-5.99211	-2.29806	23.78	25.8763	24.8879	30.7537	30.8427	30.9242
O15247	CLIC2	+	4.36214	-5.98953	63.5374	sp|O15247|CLIC2_HUMAN	sp|O15247|CLIC2_HUMAN	Color2 [DarkGray]	1	4					+	untr_HS	14	14	13	753	753	721	28356	0	26591	3536400000	42	4.36214	0	-5.98953	-2.59053	25.126	24.0912	24.8784	30.6718	30.6886	30.7038
P55036	PSMD4	+	3.29567	-5.82322	56.6191	sp|P55036|PSMD4_HUMAN	sp|P55036|PSMD4_HUMAN	Color2 [DarkGray]	1	4					+	untr_HS	5	5	5	212	212	212	40736	0	33787	1136900000	11	3.29567	0	-5.82322	-2.26865	23.247	24.1926	22.2363	28.9552	29.1081	29.0824
Q6NYC1	JMJD6	+	4.30932	-5.79672	55.5886	sp|Q6NYC1|JMJD6_HUMAN	sp|Q6NYC1|JMJD6_HUMAN	Color2 [DarkGray]	1	4					+	untr_HS	10	10	10	39	39	39	46461	0	89393	2842800000	32	4.30932	0	-5.79672	-2.50782	25.1207	24.5568	24.0446	30.3704	30.3354	30.4065
Q8WWY3	PRPF31	+	3.77166	-5.63757	49.7826	sp|Q8WWY3|PRP31_HUMAN	sp|Q8WWY3|PRP31_HUMAN	Color2 [DarkGray]	1	4					+	untr_HS	14	14	14	379	379	379	55455	0	11156	6427800000	55	3.77166	0	-5.63757	-2.33489	26.6449	25.405	25.4355	31.5765	31.4891	31.3325
O14646	CHD1	+	6.67777	-5.62157	49.2335	sp|O14646|CHD1_HUMAN	sp|O14646|CHD1_HUMAN	Color2 [DarkGray]	1	4					+	untr_HS	59	59	49	379	379	326	19669	0	32331	36698000000	245	6.67777	0	-5.62157	-2.70669	28.3098	28.3069	28.529	33.9691	33.9955	34.0458
P60900	PSMA6	+	6.21495	-5.5931	48.2716	sp|P60900|PSA6_HUMAN	sp|P60900|PSA6_HUMAN	Color2 [DarkGray]	1	4					+	untr_HS	5	5	5	256	256	256	27399	0	20546	1528600000	16	6.21495	0	-5.5931	-2.6635	23.8847	23.703	23.5834	29.264	29.2737	29.4128
O43395	PRPF3	+	7.55329	-5.5257	46.0681	sp|O43395|PRPF3_HUMAN	sp|O43395|PRPF3_HUMAN	Color2 [DarkGray]	1	4					+	untr_HS	13	13	13	344	344	344	77528	0	72351	1974500000	33	7.55329	0	-5.5257	-2.70118	24.2303	24.2561	24.2552	29.8617	29.7169	29.7402
P25490	YY1	+	3.56715	-5.50178	45.3108	sp|P25490|TYY1_HUMAN;sp|Q96MM3|ZFP42_HUMAN	sp|P25490|TYY1_HUMAN	Color2 [DarkGray]	1	4					+	untr_HS	11	11	8	411	411	324	44712	0	81298	2581700000	28	3.56715	0	-5.50178	-2.24002	25.5498	24.0482	24.3764	30.1711	30.1833	30.1253
Q9Y5A7	NUB1	+	6.0439	-5.46778	44.2553	sp|Q9Y5A7|NUB1_HUMAN	sp|Q9Y5A7|NUB1_HUMAN	Color2 [DarkGray]	1	4					+	untr_HS	10	10	10	185	185	185	70537	0	31019	1495600000	30	6.0439	0	-5.46778	-2.59408	23.8952	23.8507	24.0073	29.5783	29.2675	29.3107
P13647	KRT5	+	1.81286	-5.39059	41.9499	sp|P13647|K2C5_HUMAN;CON__P13647	sp|P13647|K2C5_HUMAN;CON__P13647	Color2 [DarkGray]	1	4				+	+	untr_HS	17	13	5	322	254	102	62378	0	79266	2669900000	32	1.81286	0	-5.39059	-1.61942	26.8704	25.3696	22.3531	30.2136	30.3214	30.2299
O14647	CHD2	+	3.36975	-5.355	40.9276	sp|O14647|CHD2_HUMAN	sp|O14647|CHD2_HUMAN	Color2 [DarkGray]	1	4					+	untr_HS	34	24	24	25	201	201	21134	0	11823	1774500000	41	3.36975	0	-5.355	-2.14299	23.7777	25.3342	23.9073	29.6683	29.7136	29.7023
Q15054	POLD3	+	2.69669	-5.35075	40.807	sp|Q15054|DPOD3_HUMAN	sp|Q15054|DPOD3_HUMAN	Color2 [DarkGray]	1	4					+	untr_HS	9	9	9	251	251	251	514	0	89843	1674600000	23	2.69669	0	-5.35075	-1.94787	25.5589	24.1868	22.9895	29.5028	29.7623	29.5223
Q7L2J0	MEPCE	+	3.1736	-5.34035	40.5139	sp|Q7L2J0|MEPCE_HUMAN	sp|Q7L2J0|MEPCE_HUMAN	Color2 [DarkGray]	1	4					+	untr_HS	12	12	12	353	353	353	74354	0	58633	1717700000	29	3.1736	0	-5.34035	-2.0869	23.2009	24.7327	24.9819	29.5594	29.6467	29.7304
Q9P0U4	CXXC1	+	5.30749	-5.32639	40.1238	sp|Q9P0U4|CXXC1_HUMAN	sp|Q9P0U4|CXXC1_HUMAN	Color2 [DarkGray]	1	4					+	untr_HS	12	12	12	267	267	267	75711	0	57906	2545000000	42	5.30749	0	-5.32639	-2.46526	24.9261	25.0224	24.5627	30.2654	30.2163	30.0086
P02533	KRT14	+	3.52694	-5.27961	38.8437	sp|P02533|K1C14_HUMAN;CON__P02533;sp|P08779|K1C16_HUMAN;CON__P08779;CON__A2A4G1	sp|P02533|K1C14_HUMAN;CON__P02533;sp|P08779|K1C16_HUMAN;CON__P08779	Color2 [DarkGray]	1	4				+	+	untr_HS	18	16	5	428	394	144	51561	0	92699	5480000000	45	3.52694	0	-5.27961	-2.15652	26.4392	26.3531	25.0563	31.2859	31.2006	31.2007
Q86WJ1	CHD1L	+	1.81096	-5.11065	34.5509	sp|Q86WJ1|CHD1L_HUMAN	sp|Q86WJ1|CHD1L_HUMAN	Color2 [DarkGray]	1	4					+	untr_HS	20	20	20	30	30	30	10098	0	7556	4658400000	43	1.81096	0	-5.11065	-1.56703	24.7185	28.3402	24.5017	30.8186	30.7087	31.365
Q96S55	WRNIP1	+	2.84157	-5.06454	33.464	sp|Q96S55|WRIP1_HUMAN	sp|Q96S55|WRIP1_HUMAN	Color2 [DarkGray]	1	4					+	untr_HS	7	7	7	113	113	113	72132	0	12055	1865300000	13	2.84157	0	-5.06454	-1.91313	25.5355	25.1556	23.4485	29.9246	29.6344	29.7741
Q14738	PPP2R5D	+	4.97319	-5.06413	33.4546	sp|Q14738|2A5D_HUMAN	sp|Q14738|2A5D_HUMAN	Color2 [DarkGray]	1	4					+	untr_HS	15	15	11	331	331	248	69991	0	71425	2571800000	43	4.97319	0	-5.06413	-2.31747	24.7384	25.2469	25.2895	30.0651	30.2531	30.149
Q08J23	NSUN2	+	5.08433	-5.01394	32.3107	sp|Q08J23|NSUN2_HUMAN	sp|Q08J23|NSUN2_HUMAN	Color2 [DarkGray]	1	4					+	untr_HS	38	38	38	692	692	692	8647	0	31045	18907000000	141	5.08433	0	-5.01394	-2.30849	27.6853	28.1627	28.227	33.0326	33.009	33.0752
P35998	PSMC2	+	1.90138	-4.99311	31.8476	sp|P35998|PRS7_HUMAN	sp|P35998|PRS7_HUMAN	Color2 [DarkGray]	1	4					+	untr_HS	14	14	14	413	413	413	48633	0	10935	2162800000	28	1.90138	0	-4.99311	-1.58081	27.1564	23.6459	23.7424	29.6982	30.0289	29.7969
O60885	BRD4	+	5.66055	-4.88607	29.5703	sp|O60885|BRD4_HUMAN;sp|Q15059|BRD3_HUMAN	sp|O60885|BRD4_HUMAN	Color2 [DarkGray]	1	4					+	untr_HS	9	9	9	95	95	95	15222	0	26604	1044900000	17	5.66055	0	-4.88607	-2.30459	24.1582	23.7819	24.0452	28.8514	28.9693	28.8228
Q9UNE7	STUB1	+	2.19523	-4.83787	28.5986	sp|Q9UNE7|CHIP_HUMAN	sp|Q9UNE7|CHIP_HUMAN	Color2 [DarkGray]	1	4					+	untr_HS	8	8	8	294	294	294	34856	0	70376	1417300000	19	2.19523	0	-4.83787	-1.65406	23.6439	23.5692	26.3797	29.3363	29.4064	29.3637
Q9UPP1	PHF8	+	3.86873	-4.80381	27.9313	sp|Q9UPP1|PHF8_HUMAN	sp|Q9UPP1|PHF8_HUMAN	Color2 [DarkGray]	1	4					+	untr_HS	9	9	8	113	113	10	11786	0	31356	1038700000	18	3.86873	0	-4.80381	-2.05847	24.3254	24.3967	23.363	28.8457	28.8497	28.8011
Q6PD62	CTR9	+	1.63868	-4.78897	27.6454	sp|Q6PD62|CTR9_HUMAN	sp|Q6PD62|CTR9_HUMAN	Color2 [DarkGray]	1	4					+	untr_HS	18	18	18	23	23	23	1335	0	93801	2769300000	53	1.63868	0	-4.78897	-1.43628	26.5206	22.7696	26.9706	30.3343	30.2424	30.051
Q96MU7	YTHDC1	+	3.22255	-4.72602	26.4651	sp|Q96MU7|YTDC1_HUMAN	sp|Q96MU7|YTDC1_HUMAN	Color2 [DarkGray]	1	4					+	untr_HS	12	12	12	204	204	204	84699	0	89612	4259600000	43	3.22255	0	-4.72602	-1.9053	25.5588	25.747	27.0781	30.9458	30.7903	30.8259
Q14149	MORC3	+	3.14061	-4.70403	26.0647	sp|Q14149|MORC3_HUMAN	sp|Q14149|MORC3_HUMAN	Color2 [DarkGray]	1	4					+	untr_HS	14	14	14	196	196	196	10711	0	72897	1308800000	28	3.14061	0	-4.70403	-1.87998	24.9765	25.0482	23.5085	29.2205	29.1766	29.2483
Q86U42	PABPN1	+	1.87203	-4.69197	25.8479	sp|Q86U42|PABP2_HUMAN	sp|Q86U42|PABP2_HUMAN	Color2 [DarkGray]	1	4					+	untr_HS	7	7	7	461	461	461	32749	0	41559	2400200000	24	1.87203	0	-4.69197	-1.50838	24.1303	27.4758	24.1677	29.8309	30.0011	30.0177
Q8IV48	ERI1	+	3.17695	-4.67428	25.5328	sp|Q8IV48|ERI1_HUMAN	sp|Q8IV48|ERI1_HUMAN	Color2 [DarkGray]	1	4					+	untr_HS	6	6	6	258	258	258	40063	0	19924	1137300000	12	3.17695	0	-4.67428	-1.87851	23.8547	23.5026	25.1047	28.8119	28.9151	28.758
P08397	HMBS	+	3.16273	-4.62326	24.6456	sp|P08397|HEM3_HUMAN	sp|P08397|HEM3_HUMAN	Color2 [DarkGray]	1	4					+	untr_HS	15	15	15	476	476	476	3933	0	4875	2596500000	46	3.16273	0	-4.62326	-1.85891	25.4002	26.4088	24.7612	30.0942	30.0328	30.313
Q92541	RTF1	+	2.49107	-4.61821	24.5595	sp|Q92541|RTF1_HUMAN	sp|Q92541|RTF1_HUMAN	Color2 [DarkGray]	1	4					+	untr_HS	6	6	6	107	107	107	80313	0	23614	937270000	12	2.49107	0	-4.61821	-1.69039	24.32	22.8156	25.3356	28.7833	28.7821	28.7604
Q86UV5	USP48	+	6.23292	-4.61615	24.5245	sp|Q86UV5|UBP48_HUMAN	sp|Q86UV5|UBP48_HUMAN	Color2 [DarkGray]	1	4					+	untr_HS	23	23	23	346	346	346	11903	0	26541	6180600000	73	6.23292	0	-4.61615	-2.21759	26.7163	26.7401	26.9242	31.3967	31.3331	31.4993
Q8IZ69	TRMT2A	+	5.18264	-4.61547	24.5129	sp|Q8IZ69|TRM2A_HUMAN	sp|Q8IZ69|TRM2A_HUMAN	Color2 [DarkGray]	1	4					+	untr_HS	15	15	15	307	307	307	68725	0	57485	2216700000	44	5.18264	0	-4.61547	-2.14718	25.2659	25.0586	25.5532	29.9505	29.9505	29.8231
Q96KB5	PBK	+	1.8299	-4.59148	24.1086	sp|Q96KB5|TOPK_HUMAN	sp|Q96KB5|TOPK_HUMAN	Color2 [DarkGray]	1	4					+	untr_HS	12	12	12	401	401	401	36085	0	34745	1865500000	34	1.8299	0	-4.59148	-1.47231	23.3309	24.9388	27.1858	29.7829	29.6679	29.7791
P28066	PSMA5	+	1.80197	-4.58951	24.0757	sp|P28066|PSA5_HUMAN	sp|P28066|PSA5_HUMAN	Color2 [DarkGray]	1	4					+	untr_HS	8	8	8	465	465	465	26411	0	77345	3668100000	25	1.80197	0	-4.58951	-1.46173	24.3199	25.5409	28.0574	29.9991	30.6785	31.0092
Q01831	XPC	+	3.89915	-4.57241	23.7921	sp|Q01831|XPC_HUMAN	sp|Q01831|XPC_HUMAN	Color2 [DarkGray]	1	4					+	untr_HS	20	20	20	301	301	301	10595	0	18066	6326900000	67	3.89915	0	-4.57241	-1.97768	26.5551	27.4557	26.546	31.2726	31.4606	31.5408
Q9UKF6	CPSF3	+	2.17667	-4.55663	23.5332	sp|Q9UKF6|CPSF3_HUMAN	sp|Q9UKF6|CPSF3_HUMAN	Color2 [DarkGray]	1	4					+	untr_HS	7	7	7	145	145	145	77485	0	26116	1310300000	19	2.17667	0	-4.55663	-1.5813	22.8343	25.8194	24.8773	29.0058	29.0917	29.1033
O95400	CD2BP2	+	3.78145	-4.55654	23.5318	sp|O95400|CD2B2_HUMAN	sp|O95400|CD2B2_HUMAN	Color2 [DarkGray]	1	4					+	untr_HS	7	7	7	279	279	279	37646	0	24592	1006900000	16	3.78145	0	-4.55654	-1.95301	23.9569	24.0172	24.9807	28.9335	28.8601	28.8308
Q03111	MLLT1	+	2.4451	-4.52048	22.9509	sp|Q03111|ENL_HUMAN	sp|Q03111|ENL_HUMAN	Color2 [DarkGray]	1	4					+	untr_HS	10	10	10	256	256	256	62055	0	39597	2144500000	33	2.4451	0	-4.52048	-1.65137	23.9732	25.4622	26.4706	29.584	30.0426	29.8408
O15371	EIF3D	+	2.67265	-4.51186	22.8142	sp|O15371|EIF3D_HUMAN	sp|O15371|EIF3D_HUMAN	Color2 [DarkGray]	1	4					+	untr_HS	7	7	7	184	184	184	63972	0	66182	1662600000	23	2.67265	0	-4.51186	-1.70954	24.5408	23.9355	26.0702	29.4916	29.3457	29.2448
P42224	STAT1	+	2.61771	-4.48909	22.457	sp|P42224|STAT1_HUMAN	sp|P42224|STAT1_HUMAN	Color2 [DarkGray]	1	4					+	untr_HS	13	13	13	235	235	235	87334	0	84787	1793900000	37	2.61771	0	-4.48909	-1.68899	26.4089	24.2033	24.8241	29.7134	29.5939	29.5962
Q6SPF0	SAMD1	+	2.60816	-4.48168	22.3418	sp|Q6SPF0|SAMD1_HUMAN	sp|Q6SPF0|SAMD1_HUMAN	Color2 [DarkGray]	1	4					+	untr_HS	7	7	7	217	217	217	56051	0	21847	859480000	17	2.60816	0	-4.48168	-1.68443	24.662	24.5426	22.639	28.2629	28.5239	28.5018
Q13685	AAMP	+	3.07834	-4.46912	22.1482	sp|Q13685|AAMP_HUMAN	sp|Q13685|AAMP_HUMAN	Color2 [DarkGray]	1	4					+	untr_HS	9	9	9	27	27	27	4675	0	51694	2046100000	24	3.07834	0	-4.46912	-1.79108	25.7206	24.4482	26.0727	29.8234	29.8613	29.9642
Q9H7E9	C8orf33	+	3.59908	-4.44241	21.742	sp|Q9H7E9|CH033_HUMAN	sp|Q9H7E9|CH033_HUMAN	Color2 [DarkGray]	1	4					+	untr_HS	4	4	4	362	362	362	24992	0	37441	827490000	13	3.59908	0	-4.44241	-1.88123	24.6578	23.5749	23.6103	28.2642	28.4146	28.4915
Q9UL15	BAG5	+	2.15644	-4.43106	21.5716	sp|Q9UL15|BAG5_HUMAN	sp|Q9UL15|BAG5_HUMAN	Color2 [DarkGray]	1	4					+	untr_HS	13	13	13	403	403	403	51199	0	57868	1157900000	32	2.15644	0	-4.43106	-1.54469	23.1775	26.1747	24.5029	29.1339	29.0528	28.9615
Q9UBQ5	EIF3K	+	3.22002	-4.37902	20.8073	sp|Q9UBQ5|EIF3K_HUMAN	sp|Q9UBQ5|EIF3K_HUMAN	Color2 [DarkGray]	1	4					+	untr_HS	8	8	8	486	486	486	25059	0	3722	1306500000	22	3.22002	0	-4.37902	-1.79038	24.39	24.3965	25.7246	29.2953	29.2048	29.1481
Q86Y56	DNAAF5	+	3.42578	-4.34891	20.3776	sp|Q86Y56|DAAF5_HUMAN	sp|Q86Y56|DAAF5_HUMAN	Color2 [DarkGray]	1	4					+	untr_HS	13	13	13	211	211	211	9352	0	55984	898600000	25	3.42578	0	-4.34891	-1.81817	23.8989	24.0495	25.1393	28.7473	28.7344	28.6527
O43719	HTATSF1	+	3.28858	-4.34159	20.2745	sp|O43719|HTSF1_HUMAN	sp|O43719|HTSF1_HUMAN	Color2 [DarkGray]	1	4					+	untr_HS	12	12	12	213	213	213	85852	0	94553	681120000	19	3.28858	0	-4.34159	-1.7908	23.7971	24.2535	23.5992	28.8635	27.5566	28.2546
Q8N9M1	C19orf47	+	2.44178	-4.32758	20.0785	sp|Q8N9M1|CS047_HUMAN	sp|Q8N9M1|CS047_HUMAN	Color2 [DarkGray]	1	4					+	untr_HS	7	7	7	23	23	23	44746	0	25219	819200000	18	2.44178	0	-4.32758	-1.59841	24.4795	22.9299	25.3429	28.6694	28.5165	28.5492
Q15185	PTGES3	+	1.34754	-4.3182	19.9484	sp|Q15185|TEBP_HUMAN	sp|Q15185|TEBP_HUMAN	Color2 [DarkGray]	1	4					+	untr_HS	4	4	4	306	306	306	18697	0	39572	3143200000	18	1.34754	0	-4.3182	-1.23436	24.4101	24.1102	28.7406	29.9811	29.995	30.2393
Q9BTE7	DCUN1D5	+	4.06556	-4.31763	19.9405	sp|Q9BTE7|DCNL5_HUMAN;sp|Q92564|DCNL4_HUMAN	sp|Q9BTE7|DCNL5_HUMAN	Color2 [DarkGray]	1	4					+	untr_HS	12	12	12	544	544	544	27508	0	46514	3329100000	47	4.06556	0	-4.31763	-1.90427	25.873	26.6891	25.9439	30.5456	30.3707	30.5427
P25788	PSMA3	+	2.39588	-4.31336	19.8816	sp|P25788|PSA3_HUMAN	sp|P25788|PSA3_HUMAN	Color2 [DarkGray]	1	4					+	untr_HS	3	3	3	137	137	137	28433	0	79806	1022100000	10	2.39588	0	-4.31336	-1.58247	25.7393	23.3773	23.9002	28.5385	28.5328	28.8856
O95816	BAG2	+	1.96316	-4.30359	19.7474	sp|O95816|BAG2_HUMAN	sp|O95816|BAG2_HUMAN	Color2 [DarkGray]	1	4					+	untr_HS	6	6	6	341	341	341	23772	0	26421	1068100000	17	1.96316	0	-4.30359	-1.45492	23.1653	26.4403	24.3547	28.8998	29.0335	28.9378
Q9H0H5	RACGAP1	+	1.64016	-4.29383	19.6143	sp|Q9H0H5|RGAP1_HUMAN	sp|Q9H0H5|RGAP1_HUMAN	Color2 [DarkGray]	1	4					+	untr_HS	17	17	17	448	448	448	71026	0	79887	2589000000	43	1.64016	0	-4.29383	-1.3439	27.58	26.0483	23.6278	29.7027	29.7426	30.6922
Q9H3P2	NELFA	+	2.59836	-4.29086	19.5739	sp|Q9H3P2|NELFA_HUMAN	sp|Q9H3P2|NELFA_HUMAN	Color2 [DarkGray]	1	4					+	untr_HS	11	11	11	339	339	339	57276	0	52278	2436900000	29	2.59836	0	-4.29086	-1.62757	25.6821	26.5094	24.9053	29.1173	30.4481	30.404
Q8WVC0	LEO1	+	3.77053	-4.29055	19.5697	sp|Q8WVC0|LEO1_HUMAN	sp|Q8WVC0|LEO1_HUMAN	Color2 [DarkGray]	1	4					+	untr_HS	7	7	7	158	158	158	75403	0	59705	1067500000	25	3.77053	0	-4.29055	-1.85284	24.8515	25.0589	24.0418	28.8255	28.996	29.0024
Q9Y3D8	AK6	+	3.62941	-4.28959	19.5566	sp|Q9Y3D8|KAD6_HUMAN	sp|Q9Y3D8|KAD6_HUMAN	Color2 [DarkGray]	1	4					+	untr_HS	4	4	4	302	302	302	20061	0	16423	534800000	7	3.62941	0	-4.28959	-1.83093	23.1212	23.5995	24.2871	27.8495	28.0011	28.026
Q96PZ0	PUS7	+	4.38079	-4.28529	19.4985	sp|Q96PZ0|PUS7_HUMAN	sp|Q96PZ0|PUS7_HUMAN	Color2 [DarkGray]	1	4					+	untr_HS	14	14	14	34	34	34	75035	0	12772	1336100000	32	4.38079	0	-4.28529	-1.92954	24.6898	25.4255	24.8823	29.2515	29.3031	29.2988
Q53F19	NCBP3	+	1.97098	-4.26863	19.2746	sp|Q53F19|NCBP3_HUMAN	sp|Q53F19|NCBP3_HUMAN	Color2 [DarkGray]	1	4					+	untr_HS	8	8	8	145	145	145	70592	0	25609	1034600000	15	1.97098	0	-4.26863	-1.44934	24.2514	23.2392	26.4402	28.8569	28.9731	28.9066
P02538	KRT6A	+	2.53314	-4.26196	19.1857	sp|P02538|K2C6A_HUMAN;CON__P02538;sp|P48668|K2C6C_HUMAN;CON__P48668;CON__P04259;CON__Q8VED5	sp|P02538|K2C6A_HUMAN;CON__P02538;sp|P48668|K2C6C_HUMAN;CON__P48668;CON__P04259	Color2 [DarkGray]	1	4				+	+	untr_HS	12	4	2	246	99	48	60044	0	12724	790390000	9	2.53314	0	-4.26196	-1.60338	25.1277	23.0042	24.622	28.3644	28.8165	28.3587
Q9UER7	DAXX	+	4.78132	-4.25555	19.1007	sp|Q9UER7|DAXX_HUMAN	sp|Q9UER7|DAXX_HUMAN	Color2 [DarkGray]	1	4					+	untr_HS	5	5	5	13	13	13	81372	0	62397	1066000000	14	4.78132	0	-4.25555	-1.95757	24.1619	24.4827	24.4537	28.8967	28.4342	28.5341
P35527	KRT9	+	7.01497	-4.24546	18.9675	sp|P35527|K1C9_HUMAN;CON__P35527	sp|P35527|K1C9_HUMAN;CON__P35527	Color2 [DarkGray]	1	4				+	+	untr_HS	29	29	29	642	642	642	62064	0	32331	87419000000	232	7.01497	0	-4.24546	-2.07315	30.9161	30.9198	30.8013	35.0919	35.1017	35.1799
Q9NRL2	BAZ1A	+	2.85896	-4.24508	18.9625	sp|Q9NRL2|BAZ1A_HUMAN	sp|Q9NRL2|BAZ1A_HUMAN	Color2 [DarkGray]	1	4					+	untr_HS	24	24	24	204	204	204	1787	0	14068	4116100000	70	2.85896	0	-4.24508	-1.67337	25.5263	26.8521	27.2996	30.7795	30.7001	30.9337
Q9Y5B6	PAXBP1	+	3.23711	-4.23921	18.8855	sp|Q9Y5B6|PAXB1_HUMAN	sp|Q9Y5B6|PAXB1_HUMAN	Color2 [DarkGray]	1	4					+	untr_HS	8	8	8	141	141	141	1048	0	35984	1289800000	32	3.23711	0	-4.23921	-1.74651	25.4902	25.1422	24.0873	29.2666	29.1406	29.0302
Q9H7N4	SCAF1	+	3.40344	-4.22896	18.7518	sp|Q9H7N4|SFR19_HUMAN	sp|Q9H7N4|SFR19_HUMAN	Color2 [DarkGray]	1	4					+	untr_HS	14	14	14	143	143	143	13927	0	38439	1613300000	37	3.40344	0	-4.22896	-1.77228	24.9082	24.9476	26.0665	29.535	29.4151	29.6591
Q13415	ORC1	+	2.08863	-4.22206	18.6623	sp|Q13415|ORC1_HUMAN	sp|Q13415|ORC1_HUMAN	Color2 [DarkGray]	1	4					+	untr_HS	13	13	13	229	229	229	97349	0	38291	1131000000	25	2.08863	0	-4.22206	-1.47368	23.3443	26.3064	24.4892	28.8023	29.0024	29.0014
P0DMV9	HSPA1B	+	8.45378	-4.20023	18.3821	sp|P0DMV9|HS71B_HUMAN;sp|P0DMV8|HS71A_HUMAN	sp|P0DMV9|HS71B_HUMAN;sp|P0DMV8|HS71A_HUMAN	Color2 [DarkGray]	1	4					+	untr_HS	28	27	16	619	599	374	70051	0	32331	147880000000	249	8.45378	0	-4.20023	-2.07863	31.7101	31.7222	31.7743	35.9257	35.9343	35.9473
Q8NAV1	PRPF38A	+	3.4069	-4.19104	18.2653	sp|Q8NAV1|PR38A_HUMAN	sp|Q8NAV1|PR38A_HUMAN	Color2 [DarkGray]	1	4					+	untr_HS	7	7	7	202	202	202	37476	0	23091	883870000	16	3.4069	0	-4.19104	-1.75952	24.4237	24.9468	23.6512	28.4135	28.6383	28.543
Q68E01	INTS3	+	3.63878	-4.18345	18.1696	sp|Q68E01|INT3_HUMAN	sp|Q68E01|INT3_HUMAN	Color2 [DarkGray]	1	4					+	untr_HS	24	24	24	344	344	344	11807	0	15858	4793300000	79	3.63878	0	-4.18345	-1.79353	27.0137	27.2775	26.1852	30.9411	31.1014	30.9842
Q7L590	MCM10	+	2.90131	-4.17441	18.056	sp|Q7L590|MCM10_HUMAN	sp|Q7L590|MCM10_HUMAN	Color2 [DarkGray]	1	4					+	untr_HS	12	12	12	198	198	198	98182	0	43152	1126900000	22	2.90131	0	-4.17441	-1.66011	25.8022	24.7486	24.0304	29.0221	29.0456	29.0367
Q8NI51	CTCFL	+	3.12479	-4.11408	17.3166	sp|Q8NI51|CTCFL_HUMAN	sp|Q8NI51|CTCFL_HUMAN	Color2 [DarkGray]	1	4					+	untr_HS	7	7	7	146	146	146	75746	0	71468	878120000	16	3.12479	0	-4.11408	-1.68378	24.8305	23.7089	25.1485	28.6517	28.5577	28.8209
O00311	CDC7	+	4.41326	-4.10566	17.2158	sp|O00311|CDC7_HUMAN	sp|O00311|CDC7_HUMAN	Color2 [DarkGray]	1	4					+	untr_HS	9	9	9	20	20	20	63887	0	24043	1049200000	14	4.41326	0	-4.10566	-1.85972	25.168	24.487	24.8099	29.0225	28.7989	28.9604
P11142	HSPA8	+	8.6825	-4.09763	17.1202	sp|P11142|HSP7C_HUMAN;sp|P54652|HSP72_HUMAN	sp|P11142|HSP7C_HUMAN	Color2 [DarkGray]	1	4					+	untr_HS	36	36	33	663	663	628	70897	0	32331	532830000000	432	8.6825	0	-4.09763	-2.03087	33.641	33.6386	33.6741	37.7281	37.7443	37.7741
P31948	STIP1	+	5.38347	-4.0975	17.1187	sp|P31948|STIP1_HUMAN	sp|P31948|STIP1_HUMAN	Color2 [DarkGray]	1	4					+	untr_HS	19	19	19	401	401	401	62639	0	12588	6961300000	79	5.38347	0	-4.0975	-1.9344	27.6802	27.3502	27.3181	31.5698	31.5727	31.4985
P55201	BRPF1	+	3.31176	-4.0961	17.1021	sp|P55201|BRPF1_HUMAN	sp|P55201|BRPF1_HUMAN	Color2 [DarkGray]	1	4					+	untr_HS	12	12	11	145	145	134	1375	0	43321	915960000	29	3.31176	0	-4.0961	-1.71033	25.3005	23.9357	24.5948	28.7562	28.6688	28.6943
P54727	RAD23B	+	3.42553	-4.08292	16.9466	sp|P54727|RD23B_HUMAN	sp|P54727|RD23B_HUMAN	Color2 [DarkGray]	1	4					+	untr_HS	10	10	8	46	46	416	43171	0	72208	1519400000	29	3.42553	0	-4.08292	-1.72421	26.091	24.8634	25.1954	29.4819	29.4054	29.5113
P55199	ELL	+	5.65047	-4.07229	16.8222	sp|P55199|ELL_HUMAN	sp|P55199|ELL_HUMAN	Color2 [DarkGray]	1	4					+	untr_HS	11	11	11	209	209	209	68264	0	44423	480560000	16	5.65047	0	-4.07229	-1.93852	23.8479	23.5469	23.8439	27.812	27.7974	27.8463
P13646	KRT13	+	2.9098	-4.06894	16.7832	CON__ENSEMBL:ENSP00000377550;sp|P13646|K1C13_HUMAN;CON__P13646-1;CON__P08730-1	CON__ENSEMBL:ENSP00000377550;sp|P13646|K1C13_HUMAN;CON__P13646-1;CON__P08730-1	Color2 [DarkGray]	1	4				+	+	untr_HS	12	6	3	274	174	11	45771	0	20529	872100000	13	2.9098	0	-4.06894	-1.62825	24.8499	25.2951	23.6468	28.5519	28.6231	28.8237
Q9BRD0	BUD13	+	3.2497	-4.06705	16.7612	sp|Q9BRD0|BUD13_HUMAN	sp|Q9BRD0|BUD13_HUMAN	Color2 [DarkGray]	1	4					+	untr_HS	8	8	8	183	183	183	7052	0	29876	1064300000	17	3.2497	0	-4.06705	-1.68979	25.5927	24.4134	24.3801	28.9586	28.9263	28.7024
Q8TAD8	SNIP1	+	1.74751	-4.00614	16.0682	sp|Q8TAD8|SNIP1_HUMAN	sp|Q8TAD8|SNIP1_HUMAN	Color2 [DarkGray]	1	4					+	untr_HS	12	12	12	346	346	346	45777	0	85086	2619500000	27	1.74751	0	-4.00614	-1.32073	26.6615	27.458	24.15	29.5573	30.2969	30.4336
P25789	PSMA4	+	4.00877	-4.00261	16.029	sp|P25789|PSA4_HUMAN	sp|P25789|PSA4_HUMAN	Color2 [DarkGray]	1	4					+	untr_HS	7	7	7	387	387	387	29483	0	20299	1023200000	16	4.00877	0	-4.00261	-1.77406	24.4585	25.2879	24.6716	28.7233	28.7746	28.9281
P19105	MYL12A	+	3.01079	-3.96276	15.5923	sp|P19105|ML12A_HUMAN;sp|O14950|ML12B_HUMAN;sp|P24844|MYL9_HUMAN	sp|P19105|ML12A_HUMAN;sp|O14950|ML12B_HUMAN;sp|P24844|MYL9_HUMAN	Color2 [DarkGray]	1	4					+	untr_HS	5	5	5	392	392	392	19794	0	31537	828080000	13	3.01079	0	-3.96276	-1.61267	25.4891	23.9378	24.4602	28.5189	28.6132	28.6433
Q9Y5K5	UCHL5	+	2.09855	-3.95634	15.5231	sp|Q9Y5K5|UCHL5_HUMAN	sp|Q9Y5K5|UCHL5_HUMAN	Color2 [DarkGray]	1	4					+	untr_HS	11	11	11	429	429	429	37606	0	56955	1884100000	26	2.09855	0	-3.95634	-1.41031	24.4585	27.1371	25.188	29.6658	29.3597	29.6271
Q8N543	OGFOD1	+	2.62098	-3.94753	15.4286	sp|Q8N543|OGFD1_HUMAN	sp|Q8N543|OGFD1_HUMAN	Color2 [DarkGray]	1	4					+	untr_HS	9	9	9	242	242	242	63245	0	3652	804980000	24	2.62098	0	-3.94753	-1.53164	24.2219	23.7923	25.685	28.3844	28.6311	28.5263
Q8N5F7	NKAP	+	5.02099	-3.90863	15.0181	sp|Q8N5F7|NKAP_HUMAN;sp|Q5M9Q1|NKAPL_HUMAN	sp|Q8N5F7|NKAP_HUMAN	Color2 [DarkGray]	1	4					+	untr_HS	4	4	4	169	169	169	47138	0	38526	833500000	12	5.02099	0	-3.90863	-1.82728	24.2503	24.5036	24.6716	28.2696	28.3841	28.4977
Q9BTT0	ANP32E	+	7.96695	-3.88759	14.8007	sp|Q9BTT0|AN32E_HUMAN	sp|Q9BTT0|AN32E_HUMAN	Color2 [DarkGray]	1	4					+	untr_HS	8	8	8	321	321	321	30692	0	27655	36173000000	71	7.96695	0	-3.88759	-1.9195	29.9848	30.0462	30.0217	33.9289	33.9166	33.87
P18858	LIG1	+	2.62015	-3.87434	14.6653	sp|P18858|DNLI1_HUMAN	sp|P18858|DNLI1_HUMAN	Color2 [DarkGray]	1	4					+	untr_HS	9	9	9	158	158	158	10173	0	44906	1039300000	26	2.62015	0	-3.87434	-1.50934	24.5742	24.026	25.9173	28.8446	28.7139	28.5819
P25440	BRD2	+	3.49334	-3.87214	14.6431	sp|P25440|BRD2_HUMAN	sp|P25440|BRD2_HUMAN	Color2 [DarkGray]	1	4					+	untr_HS	7	7	7	134	134	134	8806	0	20633	794500000	15	3.49334	0	-3.87214	-1.65809	25.3176	24.2939	24.3673	28.44	28.6476	28.5077
Q9H8M2	BRD9	+	4.49899	-3.85629	14.483	sp|Q9H8M2|BRD9_HUMAN	sp|Q9H8M2|BRD9_HUMAN	Color2 [DarkGray]	1	4					+	untr_HS	10	10	10	213	213	213	66999	0	29676	732390000	22	4.49899	0	-3.85629	-1.76441	24.3736	24.3805	24.9113	28.511	28.3345	28.3888
O75717	WDHD1	+	2.85294	-3.85161	14.4361	sp|O75717|WDHD1_HUMAN	sp|O75717|WDHD1_HUMAN	Color2 [DarkGray]	1	4					+	untr_HS	14	14	14	159	159	159	12597	0	42903	868380000	18	2.85294	0	-3.85161	-1.54754	24.5399	24.1334	25.7182	28.8763	28.5599	28.51
Q9BQ52	ELAC2	+	1.29858	-3.82926	14.2142	sp|Q9BQ52|RNZ2_HUMAN	sp|Q9BQ52|RNZ2_HUMAN	Color2 [DarkGray]	1	4					+	untr_HS	18	18	18	338	338	338	92218	0	86819	3298200000	44	1.29858	0	-3.82926	-1.13227	25.8176	29.0213	24.3396	30.2338	30.1784	30.2542
Q9NS91	RAD18	+	5.4994	-3.78371	13.7724	sp|Q9NS91|RAD18_HUMAN	sp|Q9NS91|RAD18_HUMAN	Color2 [DarkGray]	1	4					+	untr_HS	18	18	18	38	38	38	56222	0	11233	5542000000	67	5.4994	0	-3.78371	-1.79996	27.4363	27.2412	27.5834	31.2439	31.1593	31.2088
Q86VM9	ZC3H18	+	3.6607	-3.7667	13.611	sp|Q86VM9|ZCH18_HUMAN	sp|Q86VM9|ZCH18_HUMAN	Color2 [DarkGray]	1	4					+	untr_HS	6	6	6	109	109	109	10638	0	30824	884700000	17	3.6607	0	-3.7667	-1.64086	24.0779	24.8689	24.9709	28.2381	28.4446	28.535
Q6UX04	CWC27	+	2.90282	-3.76265	13.5728	sp|Q6UX04|CWC27_HUMAN	sp|Q6UX04|CWC27_HUMAN	Color2 [DarkGray]	1	4					+	untr_HS	10	10	10	398	398	398	53846	0	15875	2651800000	36	2.90282	0	-3.76265	-1.52744	25.7895	27.2514	26.018	30.2309	30.1833	29.9327
Q9ULX6	AKAP8L	+	3.22356	-3.69847	12.9823	sp|Q9ULX6|AKP8L_HUMAN	sp|Q9ULX6|AKP8L_HUMAN	Color2 [DarkGray]	1	4					+	untr_HS	5	5	5	113	113	113	71648	0	24002	898330000	12	3.22356	0	-3.69847	-1.55675	24.7129	25.7547	24.5651	28.7503	28.6443	28.7334
P25786	PSMA1	+	1.56964	-3.68515	12.8629	sp|P25786|PSA1_HUMAN	sp|P25786|PSA1_HUMAN	Color2 [DarkGray]	1	4					+	untr_HS	10	10	10	388	388	388	29555	0	41254	2401600000	30	1.56964	0	-3.68515	-1.19666	24.028	27.0452	27.4139	30.0657	29.6385	29.8382
Q9UBU9	NXF1	+	2.60702	-3.68429	12.8552	sp|Q9UBU9|NXF1_HUMAN	sp|Q9UBU9|NXF1_HUMAN	Color2 [DarkGray]	1	4					+	untr_HS	15	15	15	328	328	328	70182	0	44186	2327100000	23	2.60702	0	-3.68429	-1.44852	25.1467	24.4784	26.324	28.8698	29.0517	29.0804
Q86V59	PNMA8A	+	2.22761	-3.68242	12.8386	sp|Q86V59|PNML1_HUMAN	sp|Q86V59|PNML1_HUMAN	Color2 [DarkGray]	1	4					+	untr_HS	5	5	5	198	198	198	4816	0	26132	451320000	14	2.22761	0	-3.68242	-1.36921	22.695	24.3925	24.9781	27.613	27.6337	27.8663
P48507	GCLM	+	2.29869	-3.64793	12.5353	sp|P48507|GSH0_HUMAN	sp|P48507|GSH0_HUMAN	Color2 [DarkGray]	1	4					+	untr_HS	4	4	4	212	212	212	30727	0	16431	466390000	9	2.29869	0	-3.64793	-1.37519	22.8197	24.6862	24.8555	27.8151	27.7325	27.7576
P55081	MFAP1	+	3.49601	-3.59141	12.0538	sp|P55081|MFAP1_HUMAN	sp|P55081|MFAP1_HUMAN	Color2 [DarkGray]	1	4					+	untr_HS	5	5	5	196	196	196	51958	0	53626	776090000	14	3.49601	0	-3.59141	-1.55439	25.2606	24.8345	24.2026	28.3824	28.2716	28.418
Q14240	EIF4A2	+	2.55476	-3.5842	11.9937	sp|Q14240|IF4A2_HUMAN	sp|Q14240|IF4A2_HUMAN	Color2 [DarkGray]	1	4					+	untr_HS	17	6	6	509	248	248	46402	0	18124	620430000	14	2.55476	0	-3.5842	-1.40773	24.2627	25.4386	23.5975	28.0016	27.8657	28.1841
Q14181	POLA2	+	3.36088	-3.57283	11.8995	sp|Q14181|DPOA2_HUMAN	sp|Q14181|DPOA2_HUMAN	Color2 [DarkGray]	1	4					+	untr_HS	6	6	6	174	174	174	65947	0	17907	584270000	9	3.36088	0	-3.57283	-1.5304	24.0927	25.1618	24.2978	28.2252	28.0395	28.0061
Q16539	MAPK14	+	2.57363	-3.56423	11.8288	sp|Q16539|MK14_HUMAN	sp|Q16539|MK14_HUMAN	Color2 [DarkGray]	1	4					+	untr_HS	9	9	9	358	358	358	41293	0	29688	860200000	23	2.57363	0	-3.56423	-1.40504	23.9475	25.2316	25.7505	28.6011	28.5098	28.5114
P51692	STAT5B	+	4.85739	-3.53219	11.569	sp|P51692|STA5B_HUMAN	sp|P51692|STA5B_HUMAN	Color2 [DarkGray]	1	4					+	untr_HS	22	5	5	358	126	126	89865	0	19421	451120000	13	4.85739	0	-3.53219	-1.65201	24.1476	24.0327	24.363	27.7197	27.5395	27.8806
Q9BZJ0	CRNKL1	+	2.08119	-3.51237	11.4112	sp|Q9BZJ0|CRNL1_HUMAN	sp|Q9BZJ0|CRNL1_HUMAN	Color2 [DarkGray]	1	4					+	untr_HS	9	9	9	121	121	121	10045	0	40486	695240000	18	2.08119	0	-3.51237	-1.28984	24.5277	26.1161	23.656	28.2848	28.3892	28.1631
Q8WUA2	PPIL4	+	2.76862	-3.49617	11.2837	sp|Q8WUA2|PPIL4_HUMAN	sp|Q8WUA2|PPIL4_HUMAN	Color2 [DarkGray]	1	4					+	untr_HS	19	19	19	541	541	541	57224	0	17916	5647700000	55	2.76862	0	-3.49617	-1.41712	28.2848	28.0053	26.7684	31.119	31.1986	31.2294
Q9UBB9	TFIP11	+	2.56257	-3.48216	11.1746	sp|Q9UBB9|TFP11_HUMAN	sp|Q9UBB9|TFP11_HUMAN	Color2 [DarkGray]	1	4					+	untr_HS	15	15	15	245	245	245	96819	0	46322	1649400000	39	2.56257	0	-3.48216	-1.37745	25.3549	25.5038	26.9564	29.5559	29.5521	29.1535
Q16186	ADRM1	+	2.6352	-3.47662	11.1318	sp|Q16186|ADRM1_HUMAN	sp|Q16186|ADRM1_HUMAN	Color2 [DarkGray]	1	4					+	untr_HS	5	5	5	147	147	147	42153	0	28773	487530000	15	2.6352	0	-3.47662	-1.38841	24.0983	23.4269	25.1529	27.6905	27.779	27.6384
P39748	FEN1	+	8.2023	-3.47602	11.1272	sp|P39748|FEN1_HUMAN;CON__P01030;CON__ENSEMBL:ENSBTAP00000007350	sp|P39748|FEN1_HUMAN	Color2 [DarkGray]	1	4					+	untr_HS	17	17	17	545	545	545	42592	0	32331	80888000000	155	8.2023	0	-3.47602	-1.721	31.5078	31.5129	31.5446	34.9757	35.0291	34.9886
Q9H7Z6	KAT8	+	2.35339	-3.47397	11.1114	sp|Q9H7Z6|KAT8_HUMAN	sp|Q9H7Z6|KAT8_HUMAN	Color2 [DarkGray]	1	4					+	untr_HS	5	5	5	179	179	179	52402	0	99384	417990000	14	2.35339	0	-3.47397	-1.33596	25.0153	24.184	22.966	27.6481	27.561	27.3782
Q15785	TOMM34	+	3.56075	-3.44703	10.9058	sp|Q15785|TOM34_HUMAN	sp|Q15785|TOM34_HUMAN	Color2 [DarkGray]	1	4					+	untr_HS	7	7	7	294	294	294	34559	0	29689	623270000	16	3.56075	0	-3.44703	-1.50732	25.0897	24.1217	24.7598	28.0527	28.1818	28.0776
P30291	WEE1	+	3.17921	-3.42879	10.7689	sp|P30291|WEE1_HUMAN	sp|P30291|WEE1_HUMAN	Color2 [DarkGray]	1	4					+	untr_HS	8	8	8	158	158	158	71597	0	34104	831810000	19	3.17921	0	-3.42879	-1.4543	24.7357	25.8455	24.9023	28.5463	28.4561	28.7674
Q9Y5Q8	GTF3C5	+	1.96262	-3.42845	10.7663	sp|Q9Y5Q8|TF3C5_HUMAN	sp|Q9Y5Q8|TF3C5_HUMAN	Color2 [DarkGray]	1	4					+	untr_HS	7	7	7	181	181	181	5957	0	16855	399470000	13	1.96262	0	-3.42845	-1.24065	24.706	22.4485	24.7373	27.226	27.4045	27.5466
Q96T88	UHRF1	+	5.01938	-3.42267	10.7232	sp|Q96T88|UHRF1_HUMAN	sp|Q96T88|UHRF1_HUMAN	Color2 [DarkGray]	1	4					+	untr_HS	17	17	17	304	304	304	89813	0	14562	3821500000	59	5.01938	0	-3.42267	-1.61304	27.4292	27.1279	27.0259	30.6356	30.5895	30.6258
O95551	TDP2	+	1.86464	-3.41904	10.6963	sp|O95551|TYDP2_HUMAN	sp|O95551|TYDP2_HUMAN	Color2 [DarkGray]	1	4					+	untr_HS	6	6	6	243	243	243	40929	0	2443	677840000	13	1.86464	0	-3.41904	-1.21528	24.004	26.4946	24.127	28.1586	28.3817	28.3424
Q9Y6I4	USP3	+	4.09446	-3.413	10.6516	sp|Q9Y6I4|UBP3_HUMAN	sp|Q9Y6I4|UBP3_HUMAN	Color2 [DarkGray]	1	4					+	untr_HS	7	7	7	185	185	185	58896	0	25274	863970000	16	4.09446	0	-3.413	-1.54588	25.5091	25.2281	24.8012	28.6052	28.5374	28.6348
Q8TAT6	NPLOC4	+	2.34037	-3.40738	10.6102	sp|Q8TAT6|NPL4_HUMAN	sp|Q8TAT6|NPL4_HUMAN	Color2 [DarkGray]	1	4					+	untr_HS	8	8	8	222	222	222	68119	0	62605	731760000	20	2.34037	0	-3.40738	-1.31371	25.861	24.7892	23.829	28.3937	28.083	28.2246
Q9H3M7	TXNIP	+	1.96259	-3.40228	10.5728	sp|Q9H3M7|TXNIP_HUMAN	sp|Q9H3M7|TXNIP_HUMAN	Color2 [DarkGray]	1	4					+	untr_HS	5	5	5	187	187	187	43661	0	12247	421680000	8	1.96259	0	-3.40228	-1.23378	23.2088	23.7382	25.6975	27.5533	27.6359	27.6622
P49585	PCYT1A	+	4.98696	-3.38756	10.4654	sp|P49585|PCY1A_HUMAN;sp|Q9Y5K3|PCY1B_HUMAN	sp|P49585|PCY1A_HUMAN;sp|Q9Y5K3|PCY1B_HUMAN	Color2 [DarkGray]	1	4					+	untr_HS	6	6	6	248	248	248	41731	0	17464	792800000	16	4.98696	0	-3.38756	-1.59572	25.3715	24.9631	25.0915	28.5769	28.5071	28.5048
P29084	GTF2E2	+	4.52086	-3.38052	10.4145	sp|P29084|T2EB_HUMAN	sp|P29084|T2EB_HUMAN	Color2 [DarkGray]	1	4					+	untr_HS	7	7	7	378	378	378	33043	0	40899	455130000	15	4.52086	0	-3.38052	-1.56459	24.2723	24.4652	24.2714	27.6102	28.0077	27.5326
P49721	PSMB2	+	2.67842	-3.36758	10.3215	sp|P49721|PSB2_HUMAN	sp|P49721|PSB2_HUMAN	Color2 [DarkGray]	1	4					+	untr_HS	6	6	6	328	328	328	22836	0	19246	1090100000	18	2.67842	0	-3.36758	-1.36041	25.3112	24.5695	26.2085	28.7286	28.665	28.7983
Q96T76	MMS19	+	2.79387	-3.34681	10.174	sp|Q96T76|MMS19_HUMAN	sp|Q96T76|MMS19_HUMAN	Color2 [DarkGray]	1	4					+	untr_HS	15	15	15	207	207	207	11329	0	37207	641850000	27	2.79387	0	-3.34681	-1.37147	25.1973	23.8333	24.1592	27.8956	27.9058	27.4288
P20618	PSMB1	+	2.25877	-3.32304	10.0077	sp|P20618|PSB1_HUMAN	sp|P20618|PSB1_HUMAN	Color2 [DarkGray]	1	4					+	untr_HS	9	9	9	477	477	477	26489	0	38587	1249000000	39	2.25877	0	-3.32304	-1.27326	25.7082	26.7382	24.6358	29.0312	28.9071	29.113
Q69YN2	CWF19L1	+	1.71803	-3.2886	9.77164	sp|Q69YN2|C19L1_HUMAN	sp|Q69YN2|C19L1_HUMAN	Color2 [DarkGray]	1	4					+	untr_HS	7	7	7	167	167	167	60618	0	36206	712680000	18	1.71803	0	-3.2886	-1.14748	23.1227	25.2095	26.0298	28.0334	28.0552	28.1392
Q15833	STXBP2	+	2.71824	-3.2816	9.72435	sp|Q15833|STXB2_HUMAN	sp|Q15833|STXB2_HUMAN	Color2 [DarkGray]	1	4					+	untr_HS	8	8	8	167	167	167	66452	0	22189	670390000	20	2.71824	0	-3.2816	-1.33827	25.4956	25.352	24.1264	28.5116	28.2187	28.0885
Q8N7H5	PAF1	+	5.28866	-3.26704	9.6267	sp|Q8N7H5|PAF1_HUMAN	sp|Q8N7H5|PAF1_HUMAN	Color2 [DarkGray]	1	4					+	untr_HS	12	12	12	305	305	305	59975	0	53089	2017700000	34	5.28866	0	-3.26704	-1.55605	26.4329	26.3867	26.3985	29.5654	29.5838	29.87
Q9Y4B6	DCAF1	+	2.34634	-3.23915	9.44235	sp|Q9Y4B6|VPRBP_HUMAN	sp|Q9Y4B6|VPRBP_HUMAN	Color2 [DarkGray]	1	4					+	untr_HS	13	13	13	107	107	107	16901	0	33791	598240000	23	2.34634	0	-3.23915	-1.26417	24.8979	23.8952	25.842	28.0914	28.1441	28.1171
Q9Y6X9	MORC2	+	4.36644	-3.22959	9.38001	sp|Q9Y6X9|MORC2_HUMAN;sp|Q86VD1|MORC1_HUMAN	sp|Q9Y6X9|MORC2_HUMAN	Color2 [DarkGray]	1	4					+	untr_HS	25	25	25	332	332	332	11782	0	95329	3926500000	63	4.36644	0	-3.22959	-1.48976	27.6023	27.3888	27.1085	30.511	30.772	30.5054
Q96JP5	ZFP91	+	2.10843	-3.22928	9.37802	sp|Q96JP5|ZFP91_HUMAN	sp|Q96JP5|ZFP91_HUMAN	Color2 [DarkGray]	1	4					+	untr_HS	4	4	4	139	139	139	63444	0	73175	586600000	8	2.10843	0	-3.22928	-1.21718	26.0654	24.7083	23.8243	28.1783	28.0636	28.044
Q13362	PPP2R5C	+	3.35972	-3.21908	9.3119	sp|Q13362|2A5G_HUMAN;sp|Q16537|2A5E_HUMAN	sp|Q13362|2A5G_HUMAN	Color2 [DarkGray]	1	4					+	untr_HS	9	5	5	219	124	124	6106	0	17711	364470000	14	3.35972	0	-3.21908	-1.39859	23.9392	24.0016	24.4843	27.4676	27.7262	26.8885
Q13123	IK	+	3.53032	-3.17104	9.00694	sp|Q13123|RED_HUMAN	sp|Q13123|RED_HUMAN	Color2 [DarkGray]	1	4					+	untr_HS	14	14	14	341	341	341	65601	0	14597	3378500000	58	3.53032	0	-3.17104	-1.39776	27.0123	27.7635	26.923	30.3449	30.4053	30.4618
P37837	TALDO1	+	1.4256	-3.16963	8.99817	sp|P37837|TALDO_HUMAN	sp|P37837|TALDO_HUMAN	Color2 [DarkGray]	1	4					+	untr_HS	6	6	6	202	202	202	3754	0	24293	1653800000	19	1.4256	0	-3.16963	-1.04448	27.9983	25.8128	24.4538	29.1281	29.2899	29.3558
Q9UNP9	PPIE	+	1.98028	-3.14248	8.83043	sp|Q9UNP9|PPIE_HUMAN	sp|Q9UNP9|PPIE_HUMAN	Color2 [DarkGray]	1	4					+	untr_HS	5	5	5	302	302	302	3343	0	17915	377050000	12	1.98028	0	-3.14248	-1.16753	23.6284	25.4313	23.1803	27.1071	27.2084	27.3519
P49642	PRIM1	+	2.10533	-3.12522	8.72537	sp|P49642|PRI1_HUMAN	sp|P49642|PRI1_HUMAN	Color2 [DarkGray]	1	4					+	untr_HS	6	6	6	207	207	207	49901	0	34567	573580000	14	2.10533	0	-3.12522	-1.1868	25.7284	23.6027	25.0492	28.0883	27.8877	27.78
Q86X53	ERICH1	+	2.32183	-3.12355	8.71529	sp|Q86X53|ERIC1_HUMAN	sp|Q86X53|ERIC1_HUMAN	Color2 [DarkGray]	1	4					+	untr_HS	4	4	4	133	133	133	48984	0	54317	475690000	14	2.32183	0	-3.12355	-1.22459	23.5796	25.3219	25.1005	27.9068	27.7241	27.7418
Q12824	SMARCB1	+	2.57155	-3.11453	8.66099	sp|Q12824|SNF5_HUMAN	sp|Q12824|SNF5_HUMAN	Color2 [DarkGray]	1	4					+	untr_HS	7	7	7	301	301	301	44141	0	52965	597450000	16	2.57155	0	-3.11453	-1.26114	24.4836	25.5376	24.0071	28.0397	27.6245	27.7078
P04264	KRT1	+	6.77929	-3.10081	8.57901	sp|P04264|K2C1_HUMAN;CON__P04264	sp|P04264|K2C1_HUMAN;CON__P04264	Color2 [DarkGray]	1	4				+	+	untr_HS	30	30	20	492	492	366	66038	0	32331	135800000000	211	6.77929	0	-3.10081	-1.51999	32.5622	32.5927	32.6837	35.7019	35.6932	35.7461
Q92785	DPF2	+	3.52932	-3.0995	8.57122	sp|Q92785|REQU_HUMAN	sp|Q92785|REQU_HUMAN	Color2 [DarkGray]	1	4					+	untr_HS	5	5	5	184	184	184	44155	0	29809	595580000	13	3.52932	0	-3.0995	-1.36979	24.9863	24.3856	25.2611	27.8946	27.9791	28.0579
Q9NPI1	BRD7	+	2.86404	-3.09852	8.56538	sp|Q9NPI1|BRD7_HUMAN	sp|Q9NPI1|BRD7_HUMAN	Color2 [DarkGray]	1	4					+	untr_HS	7	7	7	204	204	204	74138	0	27095	310520000	10	2.86404	0	-3.09852	-1.2961	23.3713	24.6324	24.2073	27.0816	27.4136	27.0114
P12277	CKB	+	3.0688	-3.08658	8.49479	sp|P12277|KCRB_HUMAN	sp|P12277|KCRB_HUMAN	Color2 [DarkGray]	1	4					+	untr_HS	8	8	8	375	375	375	42644	0	93149	2076200000	41	3.0688	0	-3.08658	-1.31682	26.3102	26.1855	27.2704	29.7053	29.704	29.6165
O95251	KAT7	+	4.20602	-3.06459	8.3663	sp|O95251|KAT7_HUMAN	sp|O95251|KAT7_HUMAN	Color2 [DarkGray]	1	4					+	untr_HS	13	13	13	313	313	313	70642	0	88941	1331700000	30	4.20602	0	-3.06459	-1.4091	26.1346	26.243	25.6732	29.0729	29.0953	29.0764
Q969G3	SMARCE1	+	1.28779	-3.05854	8.33131	sp|Q969G3|SMCE1_HUMAN	sp|Q969G3|SMCE1_HUMAN	Color2 [DarkGray]	1	4					+	untr_HS	6	6	6	202	202	202	46649	0	24683	922290000	18	1.28779	0	-3.05854	-0.98234	27.4062	24.1415	24.0418	28.3902	28.3912	27.9838
P19013	KRT4	+	3.15846	-3.04754	8.26799	sp|P19013|K2C4_HUMAN;CON__P19013	sp|P19013|K2C4_HUMAN;CON__P19013	Color2 [DarkGray]	1	4				+	+	untr_HS	9	7	3	169	139	81	57285	0	47596	518920000	17	3.15846	0	-3.04754	-1.31253	25.4182	24.3769	24.8107	27.698	28.0648	27.9856
Q9Y547	HSPB11	+	3.56116	-3.03574	8.20067	sp|Q9Y547|IFT25_HUMAN	sp|Q9Y547|IFT25_HUMAN	Color2 [DarkGray]	1	4					+	untr_HS	4	4	4	361	361	361	16297	0	64712	499530000	11	3.56116	0	-3.03574	-1.34768	24.4703	25.1142	24.4492	27.5441	27.9625	27.6344
P49720	PSMB3	+	1.84629	-3.03521	8.19765	sp|P49720|PSB3_HUMAN	sp|P49720|PSB3_HUMAN	Color2 [DarkGray]	1	4					+	untr_HS	4	4	4	273	273	273	22949	0	29541	947080000	19	1.84629	0	-3.03521	-1.11132	26.1487	24.1838	26.547	28.6956	28.692	28.5976
P0CJ79	ZNF888	+	3.04834	-3.03452	8.19375	sp|P0CJ79|ZN888_HUMAN;sp|Q7L2R6|ZN765_HUMAN;sp|Q5HY98|ZN766_HUMAN;sp|Q08AN1|ZN616_HUMAN;sp|Q15929|ZNF56_HUMAN;sp|Q8IYX0|ZN679_HUMAN;sp|P0CB33|ZN735_HUMAN;sp|Q5FWF6|ZN789_HUMAN;sp|Q8N859|ZN713_HUMAN;sp|Q5JVG8|ZN506_HUMAN;sp|Q8N9Z0|ZN610_HUMAN;sp|Q96H40|ZN486_HUMAN;sp|A6NP11|ZN716_HUMAN;sp|O75346|ZN253_HUMAN;sp|Q8IW36|ZN695_HUMAN;sp|Q96JC4|ZN479_HUMAN;sp|Q8WV37|ZN480_HUMAN;sp|A8MT65|ZN891_HUMAN;sp|…	sp|P0CJ79|ZN888_HUMAN	Color2 [DarkGray]	1	4					+	untr_HS	8	8	4	202	202	102	58726	0	24255	636030000	18	3.04834	0	-3.03452	-1.29551	25.2608	25.5743	24.4362	28.2049	28.0503	28.1197
Q96P16	RPRD1A	+	1.86887	-3.02951	8.16534	sp|Q96P16|RPR1A_HUMAN;sp|Q9NQG5|RPR1B_HUMAN	sp|Q96P16|RPR1A_HUMAN	Color2 [DarkGray]	1	4					+	untr_HS	6	6	6	285	285	285	35719	0	24025	406880000	12	1.86887	0	-3.02951	-1.11435	23.7996	25.953	23.8281	27.5941	27.6886	27.3866
O94906	PRPF6	+	4.19939	-3.01653	8.09219	sp|O94906|PRP6_HUMAN	sp|O94906|PRP6_HUMAN	Color2 [DarkGray]	1	4					+	untr_HS	31	31	31	429	429	429	10692	0	17743	8916800000	105	4.19939	0	-3.01653	-1.38833	29.0683	28.5546	28.6456	31.6377	31.8131	31.8673
Q5TBB1	RNASEH2B	+	2.21379	-2.99476	7.97097	sp|Q5TBB1|RNH2B_HUMAN	sp|Q5TBB1|RNH2B_HUMAN	Color2 [DarkGray]	1	4					+	untr_HS	4	4	4	202	202	202	35138	0	12592	371430000	8	2.21379	0	-2.99476	-1.16723	25.4606	23.9202	23.8412	27.3377	27.7856	27.083
Q9Y266	NUDC	+	3.52292	-2.99297	7.96112	sp|Q9Y266|NUDC_HUMAN	sp|Q9Y266|NUDC_HUMAN	Color2 [DarkGray]	1	4					+	untr_HS	4	4	4	145	145	145	38242	0	6856	451290000	10	3.52292	0	-2.99297	-1.32744	24.123	24.8498	24.241	27.1629	27.4814	27.5484
Q9NPF5	DMAP1	+	4.34535	-2.99176	7.95446	sp|Q9NPF5|DMAP1_HUMAN	sp|Q9NPF5|DMAP1_HUMAN	Color2 [DarkGray]	1	4					+	untr_HS	7	7	7	206	206	206	52992	0	18116	553700000	13	4.34535	0	-2.99176	-1.38674	24.8781	25.3234	24.8654	27.9319	28.0904	28.02
Q9BZX2	UCK2	+	4.93055	-2.98275	7.90492	sp|Q9BZX2|UCK2_HUMAN	sp|Q9BZX2|UCK2_HUMAN	Color2 [DarkGray]	1	4					+	untr_HS	3	3	3	172	172	172	29299	0	90103	389510000	6	4.93055	0	-2.98275	-1.41242	24.5809	24.3039	24.6683	27.5301	27.5113	27.4601
Q9NZT2	OGFR	+	2.03767	-2.96998	7.83524	sp|Q9NZT2|OGFR_HUMAN	sp|Q9NZT2|OGFR_HUMAN	Color2 [DarkGray]	1	4					+	untr_HS	9	9	9	227	227	227	73324	0	352	473750000	13	2.03767	0	-2.96998	-1.12962	26.0435	23.9795	24.4207	27.8709	27.767	27.7157
Q08752	PPID	+	2.41734	-2.95187	7.73753	sp|Q08752|PPID_HUMAN	sp|Q08752|PPID_HUMAN	Color2 [DarkGray]	1	4					+	untr_HS	7	7	7	214	214	214	40763	0	12656	604650000	13	2.41734	0	-2.95187	-1.1855	25.1978	24.1802	25.8597	27.957	28.0871	28.0492
Q96S94	CCNL2	+	2.72849	-2.93885	7.668	sp|Q96S94|CCNL2_HUMAN	sp|Q96S94|CCNL2_HUMAN	Color2 [DarkGray]	1	4					+	untr_HS	6	6	6	177	177	177	58147	0	30334	308800000	12	2.72849	0	-2.93885	-1.22332	24.9429	24.1761	23.5711	27.2705	27.1911	27.045
Q8NBT2	SPC24	+	2.37809	-2.93288	7.63636	sp|Q8NBT2|SPC24_HUMAN	sp|Q8NBT2|SPC24_HUMAN	Color2 [DarkGray]	1	4					+	untr_HS	6	6	6	599	599	599	22478	0	72955	1047800000	19	2.37809	0	-2.93288	-1.17362	26.0488	26.4423	24.8373	28.9512	28.5311	28.6447
Q9HCG8	CWC22	+	8.33509	-2.91023	7.5174	sp|Q9HCG8|CWC22_HUMAN	sp|Q9HCG8|CWC22_HUMAN	Color2 [DarkGray]	1	4					+	untr_HS	28	28	28	363	363	363	10547	0	32331	20800000000	154	8.33509	0	-2.91023	-1.44405	30.0513	30.0888	30.0933	33.0029	32.978	32.9832
P04818	TYMS	+	1.953	-2.90499	7.49012	sp|P04818|TYSY_HUMAN	sp|P04818|TYSY_HUMAN	Color2 [DarkGray]	1	4					+	untr_HS	4	4	4	185	185	185	35716	0	19334	472590000	11	1.953	0	-2.90499	-1.09579	24.4828	26.0249	23.9805	27.938	27.9574	27.3078
Q9Y314	NOSIP	+	1.33474	-2.89584	7.44279	sp|Q9Y314|NOSIP_HUMAN	sp|Q9Y314|NOSIP_HUMAN	Color2 [DarkGray]	1	4					+	untr_HS	6	6	6	279	279	279	33172	0	36942	1384500000	13	1.33474	0	-2.89584	-0.960448	27.9765	24.7136	25.3653	29.2688	28.6128	28.8614
Q01581	HMGCS1	+	1.87896	-2.84789	7.19947	sp|Q01581|HMCS1_HUMAN	sp|Q01581|HMCS1_HUMAN	Color2 [DarkGray]	1	4					+	untr_HS	5	5	5	123	123	123	57293	0	10734	279960000	8	1.87896	0	-2.84789	-1.06625	23.8025	25.3473	23.0806	26.8122	26.9747	26.9872
Q9H8V3	ECT2	+	2.33605	-2.84761	7.19807	sp|Q9H8V3|ECT2_HUMAN	sp|Q9H8V3|ECT2_HUMAN	Color2 [DarkGray]	1	4					+	untr_HS	9	9	9	143	143	143	1035	0	18919	412400000	14	2.33605	0	-2.84761	-1.14017	23.9556	25.5757	24.4776	27.7844	27.4562	27.311
Q9UPN9	TRIM33	+	2.40214	-2.84204	7.17033	sp|Q9UPN9|TRI33_HUMAN	sp|Q9UPN9|TRI33_HUMAN	Color2 [DarkGray]	1	4					+	untr_HS	3	3	3	32	32	32	12253	0	16035	454370000	9	2.40214	0	-2.84204	-1.1477	24.6168	25.258	23.6461	27.5048	27.3322	27.21
Q96RS6	NUDCD1	+	2.52474	-2.82415	7.08197	sp|Q96RS6|NUDC1_HUMAN	sp|Q96RS6|NUDC1_HUMAN	Color2 [DarkGray]	1	4					+	untr_HS	5	5	5	136	136	136	66755	0	12068	455160000	9	2.52474	0	-2.82415	-1.15821	24.7538	23.8236	25.2537	27.4863	27.1901	27.6272
O15372	EIF3H	+	2.266	-2.80549	6.99096	sp|O15372|EIF3H_HUMAN	sp|O15372|EIF3H_HUMAN	Color2 [DarkGray]	1	4					+	untr_HS	7	7	7	205	205	205	3993	0	15254	512210000	11	2.266	0	-2.80549	-1.11661	25.5136	25.6816	24.0755	27.9919	27.8892	27.8059
Q9UHR5	SAP30BP	+	3.26394	-2.79121	6.92208	sp|Q9UHR5|S30BP_HUMAN	sp|Q9UHR5|S30BP_HUMAN	Color2 [DarkGray]	1	4					+	untr_HS	3	3	3	149	149	149	3387	0	11321	474070000	9	3.26394	0	-2.79121	-1.2259	24.3703	25.2831	25.0666	27.6792	27.66	27.7544
Q13620	CUL4B	+	2.67788	-2.77047	6.8233	sp|Q13620|CUL4B_HUMAN	sp|Q13620|CUL4B_HUMAN	Color2 [DarkGray]	1	4					+	untr_HS	13	13	8	154	154	101	10398	0	33662	686180000	34	2.67788	0	-2.77047	-1.15859	25.7641	24.7527	25.1973	27.6505	28.5132	27.8618
O43663	PRC1	+	3.30463	-2.73741	6.66874	sp|O43663|PRC1_HUMAN	sp|O43663|PRC1_HUMAN	Color2 [DarkGray]	1	4					+	untr_HS	16	16	16	327	327	327	71606	0	85757	3191200000	66	3.30463	0	-2.73741	-1.20855	27.5727	27.1256	27.8792	29.9719	30.4674	30.3506
Q9UGN5	PARP2	+	2.64942	-2.73026	6.63576	sp|Q9UGN5|PARP2_HUMAN	sp|Q9UGN5|PARP2_HUMAN	Color2 [DarkGray]	1	4					+	untr_HS	7	7	7	184	184	184	66205	0	34478	758180000	22	2.64942	0	-2.73026	-1.14123	25.095	26.2802	25.1218	28.3021	28.1977	28.188
P28074	PSMB5	+	0.892469	-2.73026	6.63574	sp|P28074|PSB5_HUMAN	sp|P28074|PSB5_HUMAN	Color2 [DarkGray]	1	4					+	untr_HS	6	6	6	338	338	338	2848	0	53877	1189500000	19	0.892469	0.00429714	-2.73026	-0.796884	23.163	27.1467	27.6556	28.5791	28.9763	28.6008
Q9UKM9	RALY	+	2.31814	-2.72965	6.63293	sp|Q9UKM9|RALY_HUMAN	sp|Q9UKM9|RALY_HUMAN	Color2 [DarkGray]	1	4					+	untr_HS	12	12	12	526	526	526	32463	0	10227	7133300000	40	2.31814	0	-2.72965	-1.09961	28.9352	27.7254	29.3082	31.3062	31.3329	31.5187
O00231	PSMD11	+	3.02885	-2.72371	6.60567	sp|O00231|PSD11_HUMAN	sp|O00231|PSD11_HUMAN	Color2 [DarkGray]	1	4					+	untr_HS	15	15	15	438	438	438	47463	0	79333	2582200000	35	3.02885	0	-2.72371	-1.17864	27.5045	27.0303	26.9968	29.3727	30.1575	30.1726
P04083	ANXA1	+	6.4914	-2.71357	6.55944	sp|P04083|ANXA1_HUMAN	sp|P04083|ANXA1_HUMAN	Color2 [DarkGray]	1	4					+	untr_HS	16	16	16	592	592	592	38714	0	16311	4680100000	50	6.4914	0	-2.71357	-1.32931	28.1244	28.039	28.1293	30.798	30.8669	30.7686
Q9NRZ9	HELLS	+	2.41399	-2.70934	6.54023	sp|Q9NRZ9|HELLS_HUMAN	sp|Q9NRZ9|HELLS_HUMAN	Color2 [DarkGray]	1	4					+	untr_HS	9	9	9	144	144	144	97073	0	30896	532020000	18	2.41399	0	-2.70934	-1.10555	25.5376	25.5129	24.1832	27.7744	27.7005	27.8868
O75190	DNAJB6	+	1.92644	-2.70092	6.50216	sp|O75190|DNJB6_HUMAN;sp|Q8WWF6|DNJB3_HUMAN;sp|Q8NHS0|DNJB8_HUMAN;sp|Q7Z6W7|DNJB7_HUMAN;sp|P25686|DNJB2_HUMAN	sp|O75190|DNJB6_HUMAN	Color2 [DarkGray]	1	4					+	untr_HS	10	10	10	436	436	436	36087	0	54181	1483400000	29	1.92644	0	-2.70092	-1.03238	26.3897	26.2476	26.3443	29.5578	29.7242	27.8023
Q9NV88	INTS9	+	2.41027	-2.65527	6.29965	sp|Q9NV88|INT9_HUMAN	sp|Q9NV88|INT9_HUMAN	Color2 [DarkGray]	1	4					+	untr_HS	4	4	4	105	105	105	73814	0	24072	347180000	9	2.41027	0	-2.65527	-1.08702	24.6424	25.4518	23.9503	27.2971	27.2081	27.5052
Q96FW1	OTUB1	+	2.54922	-2.65424	6.29515	sp|Q96FW1|OTUB1_HUMAN	sp|Q96FW1|OTUB1_HUMAN	Color2 [DarkGray]	1	4					+	untr_HS	3	3	3	166	166	166	31284	0	12588	321680000	7	2.54922	0	-2.65424	-1.10327	24.5011	25.3097	23.9204	27.1762	27.1888	27.3289
Q8TF76	GSG2	+	2.29474	-2.64751	6.26585	sp|Q8TF76|HASP_HUMAN	sp|Q8TF76|HASP_HUMAN	Color2 [DarkGray]	1	4					+	untr_HS	7	7	7	135	135	135	88494	0	3667	459360000	19	2.29474	0	-2.64751	-1.06976	25.862	24.3751	24.5223	27.6	27.4842	27.6178
Q15102	PAFAH1B3	+	1.93329	-2.63182	6.19806	sp|Q15102|PA1B3_HUMAN	sp|Q15102|PA1B3_HUMAN	Color2 [DarkGray]	1	4					+	untr_HS	5	5	5	29	29	29	25734	0	2346	908800000	15	1.93329	0	-2.63182	-1.01314	24.546	24.9403	26.5011	27.9215	28.0197	27.9417
Q16531	DDB1	+	2.99888	-2.62578	6.1722	sp|Q16531|DDB1_HUMAN	sp|Q16531|DDB1_HUMAN	Color2 [DarkGray]	1	4					+	untr_HS	23	23	23	237	237	237	12697	0	12471	4390500000	64	2.99888	0	-2.62578	-1.13909	28.4649	28.2766	27.4891	30.7587	30.5795	30.7699
Q96DF8	DGCR14	+	1.63338	-2.60697	6.09223	sp|Q96DF8|DGC14_HUMAN	sp|Q96DF8|DGC14_HUMAN	Color2 [DarkGray]	1	4					+	untr_HS	7	7	7	246	246	246	52567	0	58016	468850000	14	1.63338	0.000378182	-2.60697	-0.955243	25.6646	23.7312	26.0967	27.668	27.8094	27.836
Q96J01	THOC3	+	1.32092	-2.60339	6.07712	sp|Q96J01|THOC3_HUMAN	sp|Q96J01|THOC3_HUMAN	Color2 [DarkGray]	1	4					+	untr_HS	5	5	5	228	228	228	38771	0	23223	892510000	12	1.32092	0.00111628	-2.60339	-0.890735	27.4248	24.4366	25.1396	27.9625	28.2185	28.6302
O60306	AQR	+	1.23266	-2.6024	6.07294	sp|O60306|AQR_HUMAN	sp|O60306|AQR_HUMAN	Color2 [DarkGray]	1	4					+	untr_HS	13	12	12	133	128	128	17129	0	32893	627760000	25	1.23266	0.00188387	-2.6024	-0.869903	23.8386	24.2963	27.0111	27.7142	27.6977	27.5412
Q8WVY7	UBLCP1	+	1.40012	-2.60137	6.06861	sp|Q8WVY7|UBCP1_HUMAN	sp|Q8WVY7|UBCP1_HUMAN	Color2 [DarkGray]	1	4					+	untr_HS	7	7	7	33	33	33	36804	0	18761	582970000	12	1.40012	0.00115068	-2.60137	-0.907641	24.958	24.3117	27.1554	28.0705	27.9117	28.2471
P00374	DHFR	+	3.25678	-2.5995	6.06078	sp|P00374|DYR_HUMAN	sp|P00374|DYR_HUMAN	Color2 [DarkGray]	1	4					+	untr_HS	3	3	3	235	235	235	21452	0	11773	450220000	9	3.25678	0	-2.5995	-1.15076	25.0369	25.517	24.6445	27.7668	27.6653	27.5648
Q12873	CHD3	+	2.31684	-2.59689	6.04979	sp|Q12873|CHD3_HUMAN	sp|Q12873|CHD3_HUMAN	Color2 [DarkGray]	1	4					+	untr_HS	14	6	4	102	51	3	22659	0	33883	297570000	18	2.31684	0	-2.59689	-1.05595	24.5847	24.9299	23.4206	26.813	26.932	26.9808
P55072	VCP	+	4.8775	-2.59509	6.04229	sp|P55072|TERA_HUMAN	sp|P55072|TERA_HUMAN	Color2 [DarkGray]	1	4					+	untr_HS	33	33	33	535	535	535	89321	0	30253	16610000000	151	4.8775	0	-2.59509	-1.23558	29.8569	30.1074	30.1777	32.6193	32.6174	32.6906
Q86UY6	NAA40	+	2.77799	-2.56882	5.93325	sp|Q86UY6|NAA40_HUMAN	sp|Q86UY6|NAA40_HUMAN	Color2 [DarkGray]	1	4					+	untr_HS	4	4	4	19	19	19	27194	0	86024	311300000	12	2.77799	0	-2.56882	-1.09721	24.5135	24.0193	25.1716	27.2788	27.061	27.0711
Q8WWQ0	PHIP	+	1.63356	-2.54649	5.84213	sp|Q8WWQ0|PHIP_HUMAN;sp|Q9NSI6|BRWD1_HUMAN	sp|Q8WWQ0|PHIP_HUMAN	Color2 [DarkGray]	1	4					+	untr_HS	7	7	7	58	58	58	20669	0	26523	533630000	19	1.63356	0.000374101	-2.54649	-0.938935	23.8622	26.3211	25.0087	27.7104	27.5657	27.5555
Q96ST2	IWS1	+	3.30203	-2.53956	5.8141	sp|Q96ST2|IWS1_HUMAN	sp|Q96ST2|IWS1_HUMAN	Color2 [DarkGray]	1	4					+	untr_HS	10	10	10	133	133	133	91954	0	46006	1608000000	36	3.30203	0	-2.53956	-1.13057	26.4437	26.4988	27.2034	29.198	29.2917	29.2749
Q8IZP2	ST13P4	+	1.35608	-2.52396	5.75159	sp|Q8IZP2|ST134_HUMAN;sp|P50502|F10A1_HUMAN;sp|Q8NFI4|F10A5_HUMAN	sp|Q8IZP2|ST134_HUMAN;sp|P50502|F10A1_HUMAN;sp|Q8NFI4|F10A5_HUMAN	Color2 [DarkGray]	1	4					+	untr_HS	3	3	3	108	108	108	27406	0	51598	436830000	10	1.35608	0.0015082	-2.52396	-0.879473	23.2696	26.2285	25.1922	27.3295	27.369	27.5638
Q8IWX8	CHERP	+	1.4914	-2.5083	5.68951	sp|Q8IWX8|CHERP_HUMAN	sp|Q8IWX8|CHERP_HUMAN	Color2 [DarkGray]	1	4					+	untr_HS	5	5	5	79	79	79	1037	0	40606	844480000	15	1.4914	0.00113514	-2.5083	-0.902664	27.0808	25.0274	24.5452	28.1039	28.1077	27.9668
Q5MIZ7	PPP4R3B	+	3.11056	-2.50586	5.67987	sp|Q5MIZ7|P4R3B_HUMAN	sp|Q5MIZ7|P4R3B_HUMAN	Color2 [DarkGray]	1	4					+	untr_HS	8	8	7	14	14	127	97457	0	27784	390230000	24	3.11056	0	-2.50586	-1.10276	24.4561	25.085	25.0906	27.3507	27.1015	27.6972
P60660	MYL6	+	2.63677	-2.50343	5.67032	sp|P60660|MYL6_HUMAN;sp|P14649|MYL6B_HUMAN	sp|P60660|MYL6_HUMAN;sp|P14649|MYL6B_HUMAN	Color2 [DarkGray]	1	4					+	untr_HS	2	2	2	192	192	192	1693	0	79494	268350000	6	2.63677	0	-2.50343	-1.05961	23.8624	25.1156	24.4173	26.9778	26.96	26.9678
O43396	TXNL1	+	1.52287	-2.50139	5.66232	sp|O43396|TXNL1_HUMAN	sp|O43396|TXNL1_HUMAN	Color2 [DarkGray]	1	4					+	untr_HS	4	4	4	239	239	239	32251	0	33281	632360000	12	1.52287	0.00114676	-2.50139	-0.906779	26.6959	25.2052	24.0773	27.8634	27.8058	27.8134
Q9Y4E5	ZNF451	+	2.7001	-2.48825	5.61095	sp|Q9Y4E5|ZN451_HUMAN	sp|Q9Y4E5|ZN451_HUMAN	Color2 [DarkGray]	1	4					+	untr_HS	18	18	18	206	206	206	12148	0	90381	5459000000	58	2.7001	0	-2.48825	-1.06034	28.4858	27.9445	29.1112	30.8535	31.1312	31.0216
P53680	AP2S1	+	1.80686	-2.41748	5.34236	sp|P53680|AP2S1_HUMAN	sp|P53680|AP2S1_HUMAN	Color2 [DarkGray]	1	4					+	untr_HS	2	2	2	155	155	155	17018	0	60908	232680000	4	1.80686	0.000782918	-2.41748	-0.930391	23.6761	25.5287	23.8168	26.8127	26.8206	26.6407
P15924	DSP	+	2.15997	-2.4159	5.33653	sp|P15924|DESP_HUMAN	sp|P15924|DESP_HUMAN	Color2 [DarkGray]	1	4					+	untr_HS	3	3	3	11	11	11	33177	0	10266	208610000	8	2.15997	0	-2.4159	-0.977115	24.2752	24.5053	23.2886	27.0185	26.1522	26.1461
Q8WUA4	GTF3C2	+	3.40367	-2.40613	5.3005	sp|Q8WUA4|TF3C2_HUMAN	sp|Q8WUA4|TF3C2_HUMAN	Color2 [DarkGray]	1	4					+	untr_HS	7	7	7	113	113	113	10068	0	16468	603580000	20	3.40367	0	-2.40613	-1.08399	25.8582	25.6323	25.1221	27.8853	27.9777	27.968
Q9NZL4	HSPBP1	+	1.53363	-2.39387	5.25565	sp|Q9NZL4|HPBP1_HUMAN	sp|Q9NZL4|HPBP1_HUMAN	Color2 [DarkGray]	1	4					+	untr_HS	5	5	5	185	185	185	39474	0	15463	312920000	12	1.53363	0.00151316	-2.39387	-0.880048	24.2537	25.3548	22.866	26.5275	26.565	26.5636
P13693	TPT1	+	1.27403	-2.39225	5.24975	sp|P13693|TCTP_HUMAN;sp|Q56UQ5|TPT1L_HUMAN	sp|P13693|TCTP_HUMAN;sp|Q56UQ5|TPT1L_HUMAN	Color2 [DarkGray]	1	4					+	untr_HS	4	4	4	273	273	273	19595	0	3275	1012400000	15	1.27403	0.00298489	-2.39225	-0.830411	27.6353	24.9786	25.0395	28.1345	28.2372	28.4585
P17028	ZNF24	+	2.67163	-2.38303	5.21631	sp|P17028|ZNF24_HUMAN	sp|P17028|ZNF24_HUMAN	Color2 [DarkGray]	1	4					+	untr_HS	4	4	4	144	144	144	42155	0	13108	219660000	9	2.67163	0	-2.38303	-1.01933	24.6576	24.6167	23.6245	26.6697	26.6819	26.6963
P25787	PSMA2	+	2.79805	-2.37073	5.17202	sp|P25787|PSA2_HUMAN	sp|P25787|PSA2_HUMAN	Color2 [DarkGray]	1	4					+	untr_HS	3	3	3	231	231	231	25898	0	16107	576930000	13	2.79805	0	-2.37073	-1.0258	25.372	26.1451	25.1791	28.0403	28.0284	27.7397
O95243	MBD4	+	2.87768	-2.35981	5.13303	sp|O95243|MBD4_HUMAN	sp|O95243|MBD4_HUMAN	Color2 [DarkGray]	1	4					+	untr_HS	4	4	4	74	74	74	6605	0	85564	282400000	10	2.87768	0	-2.35981	-1.02821	24.587	23.9865	24.996	26.841	26.8589	26.949
Q9NYB0	TERF2IP	+	0.993715	-2.34117	5.06713	sp|Q9NYB0|TE2IP_HUMAN	sp|Q9NYB0|TE2IP_HUMAN	Color2 [DarkGray]	1	4					+	untr_HS	2	2	2	113	113	113	44259	0	44147	232740000	6	0.993715	0.00675132	-2.34117	-0.754035	26.5698	23.7849	22.9063	26.8182	26.772	26.6943
P49643	PRIM2	+	2.42073	-2.34021	5.06377	sp|P49643|PRI2_HUMAN	sp|P49643|PRI2_HUMAN	Color2 [DarkGray]	1	4					+	untr_HS	5	5	5	116	116	116	58805	0	15383	283770000	11	2.42073	0	-2.34021	-0.98014	24.581	25.2106	23.9965	27.2662	26.7506	26.7919
O43447	PPIH	+	1.58996	-2.33337	5.0398	sp|O43447|PPIH_HUMAN	sp|O43447|PPIH_HUMAN	Color2 [DarkGray]	1	4					+	untr_HS	5	5	5	237	237	237	19208	0	11684	646800000	16	1.58996	0.00188997	-2.33337	-0.872789	24.8913	26.7069	24.644	27.4258	27.7889	28.0275
Q8WUQ7	CACTIN	+	1.00715	-2.32054	4.9952	sp|Q8WUQ7|CATIN_HUMAN	sp|Q8WUQ7|CATIN_HUMAN	Color2 [DarkGray]	1	4					+	untr_HS	4	4	4	9	9	9	88701	0	14604	306130000	12	1.00715	0.00671579	-2.32054	-0.753159	26.2878	23.0053	23.1137	26.3414	26.6531	26.374
Q96QD9	FYTTD1	+	2.02903	-2.31897	4.98975	sp|Q96QD9|UIF_HUMAN	sp|Q96QD9|UIF_HUMAN	Color2 [DarkGray]	1	4					+	untr_HS	4	4	4	151	151	151	35818	0	14886	311240000	10	2.02903	0.00118728	-2.31897	-0.929789	25.7797	24.6739	24.1158	27.1164	27.3174	27.0924
Q99460	PSMD1	+	3.6699	-2.31213	4.96616	sp|Q99460|PSMD1_HUMAN	sp|Q99460|PSMD1_HUMAN	Color2 [DarkGray]	1	4					+	untr_HS	19	19	19	329	329	329	10584	0	12259	3859400000	72	3.6699	0	-2.31213	-1.06039	28.3857	27.9086	28.165	30.2406	30.6306	30.5245
P48556	PSMD8	+	2.54027	-2.30186	4.93092	sp|P48556|PSMD8_HUMAN	sp|P48556|PSMD8_HUMAN	Color2 [DarkGray]	1	4					+	untr_HS	6	6	6	254	254	254	39611	0	76005	453410000	15	2.54027	0	-2.30186	-0.977901	24.155	25.1519	24.9015	27.3148	27.1214	26.6777
Q14687	GSE1	+	1.8044	-2.29599	4.9109	sp|Q14687|GSE1_HUMAN	sp|Q14687|GSE1_HUMAN	Color2 [DarkGray]	1	4					+	untr_HS	1	1	1	15	15	15	13616	13825	29483	44753000	9	1.8044	0.00112375	-2.29599	-0.893643	23.2561	23.1327	23.8084	26.1633	24.6374	26.2845
Q9H967	WDR76	+	4.2546	-2.29584	4.91041	sp|Q9H967|WDR76_HUMAN	sp|Q9H967|WDR76_HUMAN	Color2 [DarkGray]	1	4					+	untr_HS	14	14	14	364	364	364	69768	0	50886	3102900000	43	4.2546	0	-2.29584	-1.07921	27.9747	27.6169	27.9598	30.2277	30.0536	30.1576
O75083	WDR1		0.818123	-2.29577	4.91016	sp|O75083|WDR1_HUMAN	sp|O75083|WDR1_HUMAN	Color2 [DarkGray]	1	4							8	8	8	241	241	241	66193	0	38142	1051900000	18	0.818123	0.012439	-2.29577	-0.695811	27.4618	23.5583	27.3565	28.6862	28.5476	28.03
Q05D32	CTDSPL2	+	1.25006	-2.29353	4.90255	sp|Q05D32|CTSL2_HUMAN	sp|Q05D32|CTSL2_HUMAN	Color2 [DarkGray]	1	4					+	untr_HS	4	4	4	99	99	99	52998	0	12608	271060000	9	1.25006	0.00377011	-2.29353	-0.801563	25.2697	24.9206	22.531	26.498	26.5006	26.6033
Q9UNN5	FAF1	+	1.52397	-2.29139	4.89526	sp|Q9UNN5|FAF1_HUMAN	sp|Q9UNN5|FAF1_HUMAN	Color2 [DarkGray]	1	4					+	untr_HS	6	6	6	148	148	148	73953	0	62205	399910000	12	1.52397	0.00183648	-2.29139	-0.850459	24.6514	26.614	24.4518	27.3898	27.5414	27.6601
Q08945	SSRP1	+	6.91958	-2.28266	4.86573	sp|Q08945|SSRP1_HUMAN	sp|Q08945|SSRP1_HUMAN	Color2 [DarkGray]	1	4					+	untr_HS	30	30	30	529	529	529	81074	0	32331	149010000000	280	6.91958	0	-2.28266	-1.12603	33.4116	33.4004	33.4399	35.6538	35.7374	35.7086
Q9Y3Y2	CHTOP	+	2.80627	-2.24346	4.7353	sp|Q9Y3Y2|CHTOP_HUMAN	sp|Q9Y3Y2|CHTOP_HUMAN	Color2 [DarkGray]	1	4					+	untr_HS	3	3	3	157	157	157	26396	0	62598	342870000	6	2.80627	0	-2.24346	-0.978423	25.0271	24.0649	24.792	26.8945	26.7864	26.9335
Q96AG4	LRRC59		0.876756	-2.23806	4.71763	sp|Q96AG4|LRC59_HUMAN	sp|Q96AG4|LRC59_HUMAN	Color2 [DarkGray]	1	4							7	7	7	306	306	306	3493	0	18895	961310000	16	0.876756	0.0121275	-2.23806	-0.701909	27.5467	23.9862	23.9868	27.2842	27.5012	27.4485
O15479	MAGEB2	+	2.74802	-2.23597	4.71079	sp|O15479|MAGB2_HUMAN	sp|O15479|MAGB2_HUMAN	Color2 [DarkGray]	1	4					+	untr_HS	5	4	4	188	166	166	35277	0	17825	513790000	10	2.74802	0	-2.23597	-0.971105	25.0035	24.8709	25.8245	27.395	27.446	27.5657
Q15554	TERF2	+	1.30767	-2.23281	4.70048	sp|Q15554|TERF2_HUMAN	sp|Q15554|TERF2_HUMAN	Color2 [DarkGray]	1	4					+	untr_HS	6	6	6	153	153	153	59593	0	24926	397570000	13	1.30767	0.00430946	-2.23281	-0.797463	24.9494	24.1379	26.8316	27.4897	27.4739	27.6537
Q9NPQ8	RIC8A	+	1.70653	-2.17571	4.51808	sp|Q9NPQ8|RIC8A_HUMAN	sp|Q9NPQ8|RIC8A_HUMAN	Color2 [DarkGray]	1	4					+	untr_HS	5	5	5	121	121	121	59709	0	31287	410680000	15	1.70653	0.00180805	-2.17571	-0.844095	26.1853	24.5935	24.3399	27.215	27.2258	27.2051
Q9UBE0	SAE1	+	1.60028	-2.17479	4.51521	sp|Q9UBE0|SAE1_HUMAN	sp|Q9UBE0|SAE1_HUMAN	Color2 [DarkGray]	1	4					+	untr_HS	5	5	5	263	263	263	38449	0	27796	458480000	19	1.60028	0.0029759	-2.17479	-0.829127	24.0708	25.9365	25.901	27.6587	27.42	27.3541
P06733	ENO1	+	2.42151	-2.17172	4.50561	sp|P06733|ENOA_HUMAN;sp|P09104|ENOG_HUMAN	sp|P06733|ENOA_HUMAN	Color2 [DarkGray]	1	4					+	untr_HS	14	14	13	459	459	408	47168	0	11967	4186400000	52	2.42151	0.00116667	-2.17172	-0.920397	28.8358	28.686	27.6953	30.6262	30.597	30.5091
Q9BY42	RTFDC1	+	2.37727	-2.16637	4.48894	sp|Q9BY42|RTF2_HUMAN	sp|Q9BY42|RTF2_HUMAN	Color2 [DarkGray]	1	4					+	untr_HS	3	3	3	144	144	144	33886	0	16457	423010000	11	2.37727	0.00115862	-2.16637	-0.914552	25.6979	25.046	24.4229	27.1976	27.2021	27.2662
Q06587	RING1	+	1.62211	-2.16146	4.47366	sp|Q06587|RING1_HUMAN	sp|Q06587|RING1_HUMAN	Color2 [DarkGray]	1	4					+	untr_HS	2	2	2	62	62	62	42429	0	99984	398550000	9	1.62211	0.00295808	-2.16146	-0.828319	26.0333	24.1945	24.2184	27.0176	26.9756	26.9373
Q6P1K8	GTF2H2C		0.46281	-2.15484	4.45321	sp|Q6P1K8|T2H2L_HUMAN;sp|Q13888|TF2H2_HUMAN	sp|Q6P1K8|T2H2L_HUMAN;sp|Q13888|TF2H2_HUMAN	Color2 [DarkGray]	1	4							6	6	6	235	235	235	44452	0	16415	4045600000	18	0.46281	0.0590427	-2.15484	-0.537094	23.6894	29.7444	29.7036	29.8398	29.8089	29.9532
O14818	PSMA7	+	5.17366	-2.12853	4.37271	sp|O14818|PSA7_HUMAN;sp|Q8TAA3|PSA7L_HUMAN	sp|O14818|PSA7_HUMAN	Color2 [DarkGray]	1	4					+	untr_HS	11	11	11	532	532	532	27887	0	11611	6038100000	57	5.17366	0	-2.12853	-1.02861	28.9832	28.9795	28.8229	31.0004	31.0251	31.1457
Q96D46	NMD3	+	1.8919	-2.09066	4.25942	sp|Q96D46|NMD3_HUMAN	sp|Q96D46|NMD3_HUMAN	Color2 [DarkGray]	1	4					+	untr_HS	6	6	6	213	213	213	57603	0	19226	599870000	13	1.8919	0.00179692	-2.09066	-0.840219	24.6883	26.3014	25.0775	27.4049	27.3949	27.5395
P35908	KRT2	+	5.36691	-2.07974	4.22731	sp|P35908|K22E_HUMAN;CON__P35908;sp|Q5XKE5|K2C79_HUMAN;CON__Q5XKE5;sp|Q01546|K22O_HUMAN;CON__P12035;CON__Q01546	sp|P35908|K22E_HUMAN;CON__P35908	Color2 [DarkGray]	1	4				+	+	untr_HS	25	23	16	568	537	426	65432	0	1607	12216000000	91	5.36691	0	-2.07974	-1.0093	30.0492	29.9954	29.8945	31.9853	32.0696	32.1234
Q92900	UPF1		1.03931	-2.06527	4.18513	sp|Q92900|RENT1_HUMAN	sp|Q92900|RENT1_HUMAN	Color2 [DarkGray]	1	4							12	12	12	142	142	142	12434	0	35314	941940000	15	1.03931	0.0121572	-2.06527	-0.704066	25.1361	27.5631	24.5027	27.7314	27.8535	27.8129
Q5TA45	INTS11	+	1.93939	-2.06454	4.183	sp|Q5TA45|INT11_HUMAN	sp|Q5TA45|INT11_HUMAN	Color2 [DarkGray]	1	4					+	untr_HS	2	2	2	63	63	63	67662	0	56379	241280000	8	1.93939	0.00214634	-2.06454	-0.836884	25.0721	23.5619	23.9591	26.4503	26.2894	26.0469
O96013	PAK4	+	2.14417	-2.04797	4.13524	sp|O96013|PAK4_HUMAN	sp|O96013|PAK4_HUMAN	Color2 [DarkGray]	1	4					+	untr_HS	1	1	1	3	3	3	64071	0	62279	20470000	6	2.14417	0.0018481	-2.04797	-0.851671	22.8878	22.3842	22.7426	24.1481	24.582	25.4285
Q6P1J9	CDC73	+	7.39932	-2.03516	4.09869	sp|Q6P1J9|CDC73_HUMAN	sp|Q6P1J9|CDC73_HUMAN	Color2 [DarkGray]	1	4					+	untr_HS	28	28	28	557	557	557	60576	0	10506	8797200000	110	7.39932	0	-2.03516	-1.00832	29.5615	29.6155	29.5823	31.6167	31.6081	31.64
P13667	PDIA4		0.981417	-2.03346	4.09385	sp|P13667|PDIA4_HUMAN	sp|P13667|PDIA4_HUMAN	Color2 [DarkGray]	1	4							9	9	9	164	164	164	72932	0	22362	824290000	13	0.981417	0.0150119	-2.03346	-0.684403	27.5624	24.3189	25.257	27.5195	27.9302	27.789
Q53HL2	CDCA8	+	4.33814	-2.02995	4.08391	sp|Q53HL2|BOREA_HUMAN	sp|Q53HL2|BOREA_HUMAN	Color2 [DarkGray]	1	4					+	untr_HS	11	11	11	518	518	518	31323	0	10748	3968600000	40	4.33814	0	-2.02995	-0.963314	28.2178	28.5701	28.4484	30.4971	30.4293	30.3997
Q04828	AKR1C1	+	5.32201	-2.01587	4.04425	sp|Q04828|AK1C1_HUMAN;sp|P42330|AK1C3_HUMAN;sp|P17516|AK1C4_HUMAN	sp|Q04828|AK1C1_HUMAN	Color2 [DarkGray]	1	4					+	untr_HS	16	16	4	678	678	173	36788	0	13152	9267100000	81	5.32201	0	-2.01587	-0.978453	29.6079	29.6183	29.7588	31.738	31.6797	31.6149
O95696	BRD1	+	2.03226	-2.01184	4.03295	sp|O95696|BRD1_HUMAN	sp|O95696|BRD1_HUMAN	Color2 [DarkGray]	1	4					+	untr_HS	7	7	7	72	72	72	11952	0	16198	296800000	11	2.03226	0.00296697	-2.01184	-0.82869	25.5329	24.2477	25.5193	27.0473	27.1141	27.174
P31689	DNAJA1	+	4.88837	-2.01125	4.03131	sp|P31689|DNJA1_HUMAN	sp|P31689|DNJA1_HUMAN	Color2 [DarkGray]	1	4					+	untr_HS	14	14	14	524	524	524	44868	0	15945	13752000000	102	4.88837	0	-2.01125	-0.968226	30.0894	30.2012	30.3476	32.186	32.2503	32.2357
P62195	PSMC5	+	3.0874	-2.00633	4.01759	sp|P62195|PRS8_HUMAN	sp|P62195|PRS8_HUMAN	Color2 [DarkGray]	1	4					+	untr_HS	11	11	10	384	384	355	45626	0	88558	2677000000	44	3.0874	0.00113898	-2.00633	-0.903301	27.6789	28.1195	27.4118	29.9014	29.6507	29.677
Q99986	VRK1	+	6.19055	-1.99178	3.97728	sp|Q99986|VRK1_HUMAN	sp|Q99986|VRK1_HUMAN	Color2 [DarkGray]	1	4					+	untr_HS	18	18	18	563	563	563	45476	0	32331	54366000000	153	6.19055	0	-1.99178	-0.978243	32.1186	32.2103	32.2003	34.1437	34.1501	34.2108
Q00013	MPP1	+	3.92772	-1.98706	3.9643	sp|Q00013|EM55_HUMAN	sp|Q00013|EM55_HUMAN	Color2 [DarkGray]	1	4					+	untr_HS	12	12	12	476	476	476	52296	0	17332	3723400000	47	3.92772	0.00078853	-1.98706	-0.931431	28.4322	28.4162	28.2113	30.5582	30.1808	30.282
Q9Y5B9	SUPT16H	+	5.91222	-1.98148	3.94899	sp|Q9Y5B9|SP16H_HUMAN	sp|Q9Y5B9|SP16H_HUMAN	Color2 [DarkGray]	1	4					+	untr_HS	61	61	61	62	62	62	11991	0	32331	171030000000	487	5.91222	0	-1.98148	-0.970296	33.821	33.7497	33.8678	35.7489	35.8012	35.8329
O60884	DNAJA2	+	5.1411	-1.97686	3.93636	sp|O60884|DNJA2_HUMAN	sp|O60884|DNJA2_HUMAN	Color2 [DarkGray]	1	4					+	untr_HS	13	13	13	517	517	517	45745	0	77973	5735200000	67	5.1411	0.000380952	-1.97686	-0.957036	29.0459	28.9955	28.869	30.92	31.0243	30.8967
Q9Y606	PUS1	+	1.82172	-1.96644	3.90801	sp|Q9Y606|TRUA_HUMAN	sp|Q9Y606|TRUA_HUMAN	Color2 [DarkGray]	1	4					+	untr_HS	4	4	4	96	96	96	4747	0	14317	467570000	15	1.82172	0.00459887	-1.96644	-0.792358	25.2875	24.712	26.3516	27.4367	27.4699	27.3437
Q9BZ95	NSD3		1.10171	-1.9418	3.84185	sp|Q9BZ95|NSD3_HUMAN	sp|Q9BZ95|NSD3_HUMAN	Color2 [DarkGray]	1	4							8	8	8	66	66	66	16161	0	28735	312200000	18	1.10171	0.0151196	-1.9418	-0.686447	23.6371	24.8977	26.3369	26.3833	26.9662	27.3476
P49593	PPM1F	+	1.4787	-1.94151	3.84107	sp|P49593|PPM1F_HUMAN	sp|P49593|PPM1F_HUMAN	Color2 [DarkGray]	1	4					+	untr_HS	8	8	8	333	333	333	4983	0	37037	528140000	17	1.4787	0.0073039	-1.94151	-0.744272	26.5003	26.2794	24.5814	27.7731	27.6209	27.7916
Q5T6S3	PHF19	+	2.42965	-1.93901	3.83443	sp|Q5T6S3|PHF19_HUMAN	sp|Q5T6S3|PHF19_HUMAN	Color2 [DarkGray]	1	4					+	untr_HS	4	4	4	102	102	102	6559	0	10638	308310000	9	2.42965	0.00213982	-1.93901	-0.836002	25.0759	25.2004	24.2241	26.7027	26.9488	26.666
P23497	SP100	+	1.97912	-1.9259	3.79974	sp|P23497|SP100_HUMAN	sp|P23497|SP100_HUMAN	Color2 [DarkGray]	1	4					+	untr_HS	3	3	2	47	47	34	10042	0	1064	188890000	6	1.97912	0.0042849	-1.9259	-0.794464	23.6689	25.1375	24.3902	26.3142	26.3099	26.3502
P27635	RPL10	+	5.80734	-1.92025	3.78488	sp|P27635|RL10_HUMAN;sp|Q96L21|RL10L_HUMAN	sp|P27635|RL10_HUMAN	Color2 [DarkGray]	1	4					+	untr_HS	9	9	9	425	425	425	24604	0	604	11108000000	66	5.80734	0.000375451	-1.92025	-0.939738	29.8854	29.8869	29.9595	31.7903	31.7999	31.9023
P35659	DEK	+	5.42232	-1.91044	3.75923	sp|P35659|DEK_HUMAN	sp|P35659|DEK_HUMAN	Color2 [DarkGray]	1	4					+	untr_HS	16	16	16	397	397	397	42674	0	1544	47569000000	123	5.42232	0.00119149	-1.91044	-0.930152	31.9428	32.1108	32.0458	33.9245	33.9175	33.9886
Q9H0U9	TSPYL1	+	2.81758	-1.90664	3.74935	sp|Q9H0U9|TSYL1_HUMAN	sp|Q9H0U9|TSYL1_HUMAN	Color2 [DarkGray]	1	4					+	untr_HS	7	7	7	233	233	233	49192	0	16206	253160000	17	2.81758	0.00183072	-1.90664	-0.848434	24.7703	24.3562	25.1773	26.7922	26.6827	26.5488
P28340	POLD1	+	1.59156	-1.90422	3.74307	sp|P28340|DPOD1_HUMAN	sp|P28340|DPOD1_HUMAN	Color2 [DarkGray]	1	4					+	untr_HS	15	15	15	193	193	193	12363	0	60463	988560000	41	1.59156	0.00734204	-1.90422	-0.747058	26.9927	27.0702	25.3956	28.2834	28.4887	28.399
P04792	HSPB1	+	5.35878	-1.89994	3.73197	sp|P04792|HSPB1_HUMAN	sp|P04792|HSPB1_HUMAN	Color2 [DarkGray]	1	4					+	untr_HS	11	11	11	722	722	722	22782	0	21266	18402000000	86	5.35878	0.00117073	-1.89994	-0.924271	30.6468	30.6888	30.8218	32.626	32.6454	32.5858
Q9UIG0	BAZ1B	+	6.14374	-1.89402	3.7167	sp|Q9UIG0|BAZ1B_HUMAN	sp|Q9UIG0|BAZ1B_HUMAN	Color2 [DarkGray]	1	4					+	untr_HS	53	53	53	448	448	448	1709	0	32331	27318000000	231	6.14374	0.000785714	-1.89402	-0.930609	31.2929	31.2865	31.3042	33.1228	33.2015	33.2415
Q9BSL1	UBAC1		1.32864	-1.89224	3.7121	sp|Q9BSL1|UBAC1_HUMAN	sp|Q9BSL1|UBAC1_HUMAN	Color2 [DarkGray]	1	4							8	8	8	286	286	286	45338	0	31625	934310000	21	1.32864	0.0115025	-1.89224	-0.709621	25.0084	27.0608	26.8809	28.2998	28.35	27.977
O95983	MBD3	+	2.00144	-1.89093	3.70873	sp|O95983|MBD3_HUMAN	sp|O95983|MBD3_HUMAN	Color2 [DarkGray]	1	4					+	untr_HS	3	3	3	144	144	144	32844	0	15054	277810000	11	2.00144	0.00541436	-1.89093	-0.784515	24.4867	25.0054	25.8807	26.9374	26.9898	27.1183
Q9Y262	EIF3L		1.03091	-1.88795	3.70109	sp|Q9Y262|EIF3L_HUMAN	sp|Q9Y262|EIF3L_HUMAN	Color2 [DarkGray]	1	4							12	12	12	255	255	255	66726	0	34777	1096900000	31	1.03091	0.0199186	-1.88795	-0.660132	24.8017	27.3675	27.3482	28.5092	28.1611	28.511
P14923	JUP		0.997338	-1.88197	3.68578	sp|P14923|PLAK_HUMAN;sp|P35222|CTNB1_HUMAN	sp|P14923|PLAK_HUMAN	Color2 [DarkGray]	1	4							5	5	5	91	91	91	81744	0	1458	891290000	17	0.997338	0.0221696	-1.88197	-0.652318	27.0105	24.1293	25.2543	27.8891	27.2197	26.9312
Q99856	ARID3A		1.4386	-1.84729	3.59825	sp|Q99856|ARI3A_HUMAN;sp|A6NKF2|ARI3C_HUMAN	sp|Q99856|ARI3A_HUMAN	Color2 [DarkGray]	1	4							8	8	7	192	192	165	62888	0	47674	870880000	23	1.4386	0.01125	-1.84729	-0.711315	26.8649	25.1726	26.967	28.2367	28.3813	27.9283
Q8IXH7	NELFCD	+	5.11964	-1.8433	3.5883	sp|Q8IXH7|NELFD_HUMAN	sp|Q8IXH7|NELFD_HUMAN	Color2 [DarkGray]	1	4					+	untr_HS	13	13	13	307	307	307	66246	0	69821	2656600000	49	5.11964	0.00112752	-1.8433	-0.893965	27.9926	27.973	28.0581	29.9607	29.7735	29.8194
Q9NXZ1	SAGE1	+	1.78624	-1.83769	3.57436	sp|Q9NXZ1|SAGE1_HUMAN	sp|Q9NXZ1|SAGE1_HUMAN	Color2 [DarkGray]	1	4					+	untr_HS	3	3	3	72	72	72	99224	0	13179	221410000	9	1.78624	0.00732292	-1.83769	-0.746609	25.0754	23.6726	25.0108	26.3813	26.3451	26.5455
P13645	KRT10	+	7.40247	-1.8266	3.54699	sp|P13645|K1C10_HUMAN;CON__P13645;CON__P02535-1;sp|Q7Z3Y7|K1C28_HUMAN;CON__Q7Z3Y7;CON__Q148H6;sp|Q7Z3Z0|K1C25_HUMAN;CON__Q7Z3Z0;sp|Q7Z3Y8|K1C27_HUMAN;CON__Q7Z3Y8;sp|Q2M2I5|K1C24_HUMAN;CON__Q2M2I5;sp|Q14525|KT33B_HUMAN;CON__Q14525;sp|Q15323|K1H1_HUMAN;CON__Q9UE12;CON__Q15323;CON__A2A5Y0;CON__Q92764;sp|Q14532|K1H2_HUMAN;CON__Q14532;sp|O76014|KRT37_HUMAN;CON__A2AB72;sp|Q92764|KRT35_HUMAN;CON__Q497I4…	sp|P13645|K1C10_HUMAN;CON__P13645	Color2 [DarkGray]	1	4				+	+	untr_HS	30	30	26	517	517	471	58826	0	32331	38276000000	196	7.40247	0.00114286	-1.8266	-0.905841	31.7804	31.806	31.7992	33.6019	33.6134	33.6502
Q9NYF8	BCLAF1		0.909642	-1.82619	3.546	sp|Q9NYF8|BCLF1_HUMAN	sp|Q9NYF8|BCLF1_HUMAN	Color2 [DarkGray]	1	4							5	5	5	75	75	75	10612	0	12112	476670000	12	0.909642	0.0282132	-1.82619	-0.621769	23.8332	25.1592	27.0298	26.8962	27.2913	27.3133
Q92917	GPKOW	+	3.42324	-1.81677	3.52293	sp|Q92917|GPKOW_HUMAN	sp|Q92917|GPKOW_HUMAN	Color2 [DarkGray]	1	4					+	untr_HS	16	16	16	519	519	519	52228	0	10805	2527300000	55	3.42324	0.00179141	-1.81677	-0.839557	27.636	28.0497	28.1437	29.8499	29.6746	29.7551
Q7Z7K6	CENPV		0.521179	-1.81538	3.51953	sp|Q7Z7K6|CENPV_HUMAN	sp|Q7Z7K6|CENPV_HUMAN	Color2 [DarkGray]	1	4							4	4	4	196	196	196	29946	0	12831	1600600000	11	0.521179	0.0731511	-1.81538	-0.514217	23.671	28.2496	28.2639	28.4112	28.668	28.5515
P28070	PSMB4	+	2.02757	-1.81091	3.50863	sp|P28070|PSB4_HUMAN	sp|P28070|PSB4_HUMAN	Color2 [DarkGray]	1	4					+	untr_HS	3	3	3	25	25	25	29204	0	83047	158550000	7	2.02757	0.00609574	-1.81091	-0.758907	23.8546	25.0881	24.221	26.445	26.1024	26.049
Q99504	EYA3	+	1.93579	-1.80566	3.49588	sp|Q99504|EYA3_HUMAN	sp|Q99504|EYA3_HUMAN	Color2 [DarkGray]	1	4					+	untr_HS	3	3	3	68	68	68	62662	0	82429	177860000	10	1.93579	0.00738058	-1.80566	-0.749431	24.3261	25.3194	23.9958	26.4315	26.4667	26.1601
Q9NRN7	AASDHPPT		1.13497	-1.80196	3.48693	sp|Q9NRN7|ADPPT_HUMAN	sp|Q9NRN7|ADPPT_HUMAN	Color2 [DarkGray]	1	4							7	7	7	256	256	256	35776	0	20893	915650000	22	1.13497	0.0217258	-1.80196	-0.656055	24.9082	27.2198	26.9865	27.9086	28.2893	28.3225
P08758	ANXA5	+	2.42929	-1.801	3.48462	sp|P08758|ANXA5_HUMAN	sp|P08758|ANXA5_HUMAN	Color2 [DarkGray]	1	4					+	untr_HS	11	11	11	45	45	45	35936	0	80954	1456100000	37	2.42929	0.00538462	-1.801	-0.784163	26.5506	27.5441	27.2581	28.8746	28.9742	28.907
Q8N9Z2	CCDC71L	+	5.1014	-1.79186	3.46262	sp|Q8N9Z2|CC71L_HUMAN	sp|Q8N9Z2|CC71L_HUMAN	Color2 [DarkGray]	1	4					+	untr_HS	6	6	6	298	298	298	26261	0	18051	3460600000	32	5.1014	0.00187781	-1.79186	-0.869479	28.2817	28.3632	28.4542	30.1237	30.228	30.1229
Q14493	SLBP	+	4.18614	-1.78883	3.45536	sp|Q14493|SLBP_HUMAN	sp|Q14493|SLBP_HUMAN	Color2 [DarkGray]	1	4					+	untr_HS	2	2	2	96	96	96	31285	50761	42422	368510000	7	4.18614	0.00184227	-1.78883	-0.850509	25.71	25.4722	25.7284	27.3462	27.548	27.3829
P62191	PSMC1	+	4.71129	-1.78723	3.45152	sp|P62191|PRS4_HUMAN	sp|P62191|PRS4_HUMAN	Color2 [DarkGray]	1	4					+	untr_HS	14	14	14	427	427	427	49184	0	11349	4015200000	54	4.71129	0.00186581	-1.78723	-0.860879	28.7327	28.5006	28.5501	30.435	30.3717	30.3383
Q9HC52	CBX8	+	4.82724	-1.78704	3.45106	sp|Q9HC52|CBX8_HUMAN	sp|Q9HC52|CBX8_HUMAN	Color2 [DarkGray]	1	4					+	untr_HS	16	16	16	527	527	527	43395	0	2287	28918000000	115	4.82724	0.00187179	-1.78704	-0.862841	31.3434	31.4592	31.4919	33.1138	33.2418	33.3001
P62841	RPS15	+	1.77436	-1.7809	3.4364	sp|P62841|RS15_HUMAN	sp|P62841|RS15_HUMAN	Color2 [DarkGray]	1	4					+	untr_HS	5	5	5	559	559	559	1704	0	14963	216360000	15	1.77436	0.0087551	-1.7809	-0.726655	25.5829	24.0619	24.5926	26.395	26.5641	26.621
Q9UQ35	SRRM2		0.657512	-1.77791	3.4293	sp|Q9UQ35|SRRM2_HUMAN	sp|Q9UQ35|SRRM2_HUMAN	Color2 [DarkGray]	1	4							6	6	6	31	31	31	29961	0	19008	724010000	15	0.657512	0.0485822	-1.77791	-0.551444	27.2571	23.4997	27.0267	27.7565	27.4392	27.9216
O75569	PRKRA		0.600281	-1.77155	3.4142	sp|O75569|PRKRA_HUMAN	sp|O75569|PRKRA_HUMAN	Color2 [DarkGray]	1	4							3	3	3	15	15	15	34404	0	98272	312100000	11	0.600281	0.0616103	-1.77155	-0.533416	26.0992	25.6714	21.9586	26.6034	26.2639	26.1765
P98175	RBM10		1.00646	-1.76897	3.40809	sp|P98175|RBM10_HUMAN	sp|P98175|RBM10_HUMAN	Color2 [DarkGray]	1	4							4	4	4	66	66	66	10353	0	13967	894820000	11	1.00646	0.0261368	-1.76897	-0.626257	24.7704	26.994	27.3107	28.2913	28.3675	27.7232
P61956	SUMO2	+	5.19478	-1.76708	3.40365	sp|P61956|SUMO2_HUMAN;sp|Q6EEV6|SUMO4_HUMAN	sp|P61956|SUMO2_HUMAN;sp|Q6EEV6|SUMO4_HUMAN	Color2 [DarkGray]	1	4					+	untr_HS	2	2	1	274	274	147	10871	0	28667	21870000000	26	5.19478	0.00185987	-1.76708	-0.859118	30.9764	30.9862	31.0203	32.6518	32.8033	32.8291
P55209	NAP1L1	+	4.2458	-1.75622	3.37812	sp|P55209|NP1L1_HUMAN	sp|P55209|NP1L1_HUMAN	Color2 [DarkGray]	1	4					+	untr_HS	7	6	6	304	279	279	45374	0	53297	2525400000	27	4.2458	0.00215291	-1.75622	-0.837128	28.0229	27.9002	27.7876	29.6917	29.5249	29.7627
Q9UIF9	BAZ2A		1.48164	-1.75495	3.37514	sp|Q9UIF9|BAZ2A_HUMAN	sp|Q9UIF9|BAZ2A_HUMAN	Color2 [DarkGray]	1	4							7	7	7	62	62	62	2112	0	38249	301380000	19	1.48164	0.0146058	-1.75495	-0.688512	24.324	24.3451	25.9583	26.7322	26.711	26.4491
Q00535	CDK5	+	2.55798	-1.74639	3.35517	sp|Q00535|CDK5_HUMAN	sp|Q00535|CDK5_HUMAN	Color2 [DarkGray]	1	4					+	untr_HS	2	2	2	55	55	55	33304	51975	46786	162280000	9	2.55798	0.0055027	-1.74639	-0.770845	24.0957	23.3853	24.2356	25.5821	25.6879	25.6858
Q969S3	ZNF622	+	2.13383	-1.74567	3.3535	sp|Q969S3|ZN622_HUMAN	sp|Q969S3|ZN622_HUMAN	Color2 [DarkGray]	1	4					+	untr_HS	5	5	5	182	182	182	54271	0	23512	240250000	11	2.13383	0.00728497	-1.74567	-0.743709	25.6259	24.6638	24.5298	26.7354	26.6118	26.7094
Q15149	PLEC	+	3.00991	-1.74043	3.34134	sp|Q15149|PLEC_HUMAN	sp|Q15149|PLEC_HUMAN	Color2 [DarkGray]	1	4					+	untr_HS	7	7	5	26	26	18	53178	0	13786	238130000	12	3.00991	0.00496629	-1.74043	-0.790767	24.3244	24.0678	23.8355	26.0898	25.6073	25.7519
Q15287	RNPS1		1.45361	-1.74012	3.34064	sp|Q15287|RNPS1_HUMAN	sp|Q15287|RNPS1_HUMAN	Color2 [DarkGray]	1	4							4	4	4	203	203	203	34208	0	40132	1449300000	10	1.45361	0.0152582	-1.74012	-0.680809	28.2205	26.4695	26.6621	28.8682	28.9246	28.7797
P62333	PSMC6	+	3.04511	-1.73405	3.3266	sp|P62333|PRS10_HUMAN	sp|P62333|PRS10_HUMAN	Color2 [DarkGray]	1	4					+	untr_HS	8	8	8	337	337	337	44172	0	5322	1640200000	26	3.04511	0.00493855	-1.73405	-0.789637	27.5195	26.9625	27.5771	29.0821	29.0877	29.0915
O60264	SMARCA5	+	5.7639	-1.72997	3.31721	sp|O60264|SMCA5_HUMAN;sp|P28370|SMCA1_HUMAN	sp|O60264|SMCA5_HUMAN	Color2 [DarkGray]	1	4					+	untr_HS	57	57	57	556	556	556	1219	0	32331	42413000000	282	5.7639	0.001825	-1.72997	-0.847993	31.9643	32.0538	32.0639	33.712	33.7636	33.7964
Q8NCD3	HJURP		0.916873	-1.71884	3.29172	sp|Q8NCD3|HJURP_HUMAN	sp|Q8NCD3|HJURP_HUMAN	Color2 [DarkGray]	1	4							9	9	9	146	146	146	83538	0	15531	700020000	16	0.916873	0.0320407	-1.71884	-0.597758	25.641	24.215	27.2446	27.3684	27.4333	27.4554
Q9UQR0	SCML2		0.803301	-1.71128	3.27452	sp|Q9UQR0|SCML2_HUMAN	sp|Q9UQR0|SCML2_HUMAN	Color2 [DarkGray]	1	4							11	11	11	216	216	216	77256	0	35045	945020000	20	0.803301	0.0426482	-1.71128	-0.573316	27.4753	24.5121	27.4513	28.1187	28.1748	28.2789
		+	4.57444	-1.70544	3.26128	CON__Q9U6Y5	CON__Q9U6Y5	Color2 [DarkGray]	1	4				+	+	untr_HS	8	8	8	534	534	534	28106	0	21178	17717000000	65	4.57444	0.00325	-1.70544	-0.820489	30.8934	30.6735	30.7804	32.4089	32.4856	32.5691
P47813	EIF1AX	+	4.56632	-1.6957	3.23934	sp|P47813|IF1AX_HUMAN;sp|O14602|IF1AY_HUMAN	sp|P47813|IF1AX_HUMAN;sp|O14602|IF1AY_HUMAN	Color2 [DarkGray]	1	4					+	untr_HS	4	4	4	486	486	486	1646	0	15342	329130000	7	4.56632	0.00320235	-1.6957	-0.815835	25.2266	25.1672	25.14	26.9321	26.9625	26.7262
Q7Z4Q2	HEATR3	+	3.00068	-1.6917	3.23037	sp|Q7Z4Q2|HEAT3_HUMAN	sp|Q7Z4Q2|HEAT3_HUMAN	Color2 [DarkGray]	1	4					+	untr_HS	3	3	3	51	51	51	74582	0	61613	252650000	13	3.00068	0.00547312	-1.6917	-0.770216	25.0716	24.9956	24.4764	26.62	26.5764	26.4222
Q9NR50	EIF2B3	+	4.79524	-1.69039	3.22744	sp|Q9NR50|EI2BG_HUMAN	sp|Q9NR50|EI2BG_HUMAN	Color2 [DarkGray]	1	4					+	untr_HS	8	8	8	219	219	219	5024	0	33043	662470000	26	4.79524	0.00321176	-1.69039	-0.817197	26.12	26.002	26.2192	27.7843	27.7698	27.8583
P42229	STAT5A	+	4.67465	-1.67512	3.19345	sp|P42229|STA5A_HUMAN	sp|P42229|STA5A_HUMAN	Color2 [DarkGray]	1	4					+	untr_HS	24	24	7	363	363	132	90646	0	15624	7600000000	101	4.67465	0.0035814	-1.67512	-0.808136	29.5138	29.7246	29.5824	31.2081	31.3348	31.3032
Q9NQS7	INCENP	+	3.62935	-1.67344	3.18975	sp|Q9NQS7|INCE_HUMAN	sp|Q9NQS7|INCE_HUMAN	Color2 [DarkGray]	1	4					+	untr_HS	18	18	18	26	26	26	10543	0	92549	2282600000	45	3.62935	0.00539945	-1.67344	-0.784272	27.6395	27.9593	28.0688	29.5922	29.4907	29.605
Q9H4L7	SMARCAD1		1.77914	-1.66794	3.1776	sp|Q9H4L7|SMRCD_HUMAN	sp|Q9H4L7|SMRCD_HUMAN	Color2 [DarkGray]	1	4							11	11	11	17	17	17	1174	0	45289	927980000	21	1.77914	0.014641	-1.66794	-0.688996	25.9013	27.1268	26.6514	28.6715	27.9636	28.0482
O75534	CSDE1		1.01401	-1.66315	3.16708	sp|O75534|CSDE1_HUMAN	sp|O75534|CSDE1_HUMAN	Color2 [DarkGray]	1	4							8	8	8	134	134	134	88884	0	36849	612770000	22	1.01401	0.0320823	-1.66315	-0.600466	26.4644	24.3095	26.7256	27.3358	27.5854	27.5678
Q13769	THOC5		1.5413	-1.65752	3.15474	sp|Q13769|THOC5_HUMAN	sp|Q13769|THOC5_HUMAN	Color2 [DarkGray]	1	4							8	8	8	221	221	221	78507	0	27902	543280000	18	1.5413	0.0186213	-1.65752	-0.664121	25.1122	25.8386	26.7824	27.7877	27.4678	27.4503
Q86U86	PBRM1	+	2.67382	-1.65581	3.15101	sp|Q86U86|PB1_HUMAN	sp|Q86U86|PB1_HUMAN	Color2 [DarkGray]	1	4					+	untr_HS	17	17	17	15	15	15	19295	0	59373	1671300000	47	2.67382	0.00726615	-1.65581	-0.741048	27.8888	27.1035	27.4286	29.2362	29.0512	29.1009
Q05048	CSTF1		0.578679	-1.65369	3.14637	sp|Q05048|CSTF1_HUMAN	sp|Q05048|CSTF1_HUMAN	Color2 [DarkGray]	1	4							2	2	2	56	56	56	48357	51813	46497	1217500000	13	0.578679	0.0763803	-1.65369	-0.505212	27.6027	27.6869	23.8502	27.7502	28.2183	28.1324
Q9Y3A5	SBDS		0.610291	-1.6436	3.12445	sp|Q9Y3A5|SBDS_HUMAN	sp|Q9Y3A5|SBDS_HUMAN	Color2 [DarkGray]	1	4							8	8	8	364	364	364	28763	0	45917	1431400000	22	0.610291	0.0731581	-1.6436	-0.512322	28.1152	28.0284	24.4555	28.4993	28.383	28.6476
O75419	CDC45	+	4.2767	-1.64356	3.12436	sp|O75419|CDC45_HUMAN	sp|O75419|CDC45_HUMAN	Color2 [DarkGray]	1	4					+	untr_HS	14	14	14	272	272	272	65568	0	13238	4737700000	62	4.2767	0.00523333	-1.64356	-0.786395	28.8945	28.795	29.0628	30.5222	30.65	30.5109
Q96ME7	ZNF512	+	4.47196	-1.64036	3.11745	sp|Q96ME7|ZN512_HUMAN	sp|Q96ME7|ZN512_HUMAN	Color2 [DarkGray]	1	4					+	untr_HS	19	19	19	46	46	46	64681	0	21441	11969000000	102	4.47196	0.00492479	-1.64036	-0.788564	30.2083	30.2484	30.3653	31.8024	31.9133	32.0273
Q99676	ZNF184		1.19113	-1.63829	3.11297	sp|Q99676|ZN184_HUMAN	sp|Q99676|ZN184_HUMAN	Color2 [DarkGray]	1	4							6	6	6	123	123	123	86173	0	20203	559150000	14	1.19113	0.028482	-1.63829	-0.619028	25.2161	26.9096	24.8002	27.2953	27.3466	27.1989
P43686	PSMC4	+	5.02001	-1.63086	3.09698	sp|P43686|PRS6B_HUMAN	sp|P43686|PRS6B_HUMAN	Color2 [DarkGray]	1	4					+	untr_HS	16	16	16	586	586	586	47366	0	86166	4001500000	79	5.02001	0.00426062	-1.63086	-0.792431	28.8175	28.807	28.6557	30.3919	30.3468	30.4341
P51812	RPS6KA3		1.51493	-1.62619	3.08696	sp|P51812|KS6A3_HUMAN	sp|P51812|KS6A3_HUMAN	Color2 [DarkGray]	1	4							3	3	3	64	64	64	83735	0	60734	220230000	7	1.51493	0.0219735	-1.62619	-0.651499	23.8201	24.5377	25.5033	26.2811	26.0746	26.3839
Q9NTK5	OLA1	+	4.01491	-1.62128	3.07648	sp|Q9NTK5|OLA1_HUMAN	sp|Q9NTK5|OLA1_HUMAN	Color2 [DarkGray]	1	4					+	untr_HS	7	7	7	275	275	275	44743	0	57543	1379600000	28	4.01491	0.00548787	-1.62128	-0.770791	27.2382	27.3039	27.0204	28.7078	28.9083	28.8102
Q9H0C8	ILKAP		1.92012	-1.60756	3.04736	sp|Q9H0C8|ILKAP_HUMAN	sp|Q9H0C8|ILKAP_HUMAN	Color2 [DarkGray]	1	4							4	4	4	153	153	153	42906	0	74749	183980000	9	1.92012	0.0161308	-1.60756	-0.678776	24.8569	24.0365	25.2862	26.3354	26.3953	26.2715
Q96JB3	HIC2	+	4.83065	-1.60394	3.03972	sp|Q96JB3|HIC2_HUMAN	sp|Q96JB3|HIC2_HUMAN	Color2 [DarkGray]	1	4					+	untr_HS	8	8	8	185	185	185	66155	0	26951	1593000000	35	4.83065	0.00556284	-1.60394	-0.777217	27.3879	27.4783	27.3015	29.0528	28.9223	29.0044
Q01081	U2AF1	+	4.75616	-1.59358	3.01798	sp|Q01081|U2AF1_HUMAN;sp|P0DN76|U2AF5_HUMAN;sp|Q8WU68|U2AF4_HUMAN	sp|Q01081|U2AF1_HUMAN;sp|P0DN76|U2AF5_HUMAN	Color2 [DarkGray]	1	4					+	untr_HS	11	11	11	558	558	558	27872	0	7594	8295200000	68	4.75616	0.00551762	-1.59358	-0.77131	29.8237	29.6322	29.7908	31.3939	31.342	31.2916
P07900	HSP90AA1	+	8.88103	-1.59044	3.01142	sp|P07900|HS90A_HUMAN;sp|Q14568|HS902_HUMAN;sp|Q58FG1|HS904_HUMAN	sp|P07900|HS90A_HUMAN	Color2 [DarkGray]	1	4					+	untr_HS	36	21	19	536	355	321	84659	0	27807	25754000000	122	8.88103	0.00427273	-1.59044	-0.792795	31.4113	31.3907	31.3974	32.9902	32.9914	32.9892
P17980	PSMC3	+	5.07117	-1.58608	3.00233	sp|P17980|PRS6A_HUMAN	sp|P17980|PRS6A_HUMAN	Color2 [DarkGray]	1	4					+	untr_HS	12	12	12	385	385	385	49203	0	88631	3093000000	53	5.07117	0.00553261	-1.58608	-0.771887	28.3044	28.4287	28.4667	30.0351	29.9595	29.9635
O94880	PHF14		2.34491	-1.56368	2.95606	sp|O94880|PHF14_HUMAN	sp|O94880|PHF14_HUMAN	Color2 [DarkGray]	1	4							3	3	3	38	38	38	10005	0	12952	240610000	12	2.34491	0.0145707	-1.56368	-0.688335	24.876	24.9485	25.7187	26.7676	26.6788	26.7878
Q8WUM4	PDCD6IP	+	3.33255	-1.54085	2.90966	sp|Q8WUM4|PDC6I_HUMAN	sp|Q8WUM4|PDC6I_HUMAN	Color2 [DarkGray]	1	4					+	untr_HS	12	12	12	198	198	198	96022	0	64504	1601500000	41	3.33255	0.00947475	-1.54085	-0.717764	27.2228	27.7255	27.4842	29.0605	28.9907	29.0038
O60341	KDM1A		1.74721	-1.51175	2.85155	sp|O60341|KDM1A_HUMAN	sp|O60341|KDM1A_HUMAN	Color2 [DarkGray]	1	4							17	17	17	317	317	317	92902	0	87807	2565500000	51	1.74721	0.0251785	-1.51175	-0.632532	28.6476	28.3076	27.3527	29.5404	29.6129	29.6899
P62318	SNRPD3		0.373973	-1.51124	2.85056	sp|P62318|SMD3_HUMAN	sp|P62318|SMD3_HUMAN	Color2 [DarkGray]	1	4							3	3	3	317	317	317	13916	0	45495	4236100000	17	0.373973	0.156257	-1.51124	-0.409131	29.6162	29.4983	24.4798	29.2859	29.3613	29.4809
Q56NI9	ESCO2	+	4.51425	-1.4966	2.82177	sp|Q56NI9|ESCO2_HUMAN	sp|Q56NI9|ESCO2_HUMAN	Color2 [DarkGray]	1	4					+	untr_HS	4	4	4	92	92	92	68306	0	16994	956060000	16	4.51425	0.00871066	-1.4966	-0.722509	26.6099	26.7589	26.833	28.2075	28.2866	28.1976
Q9UHB7	AFF4		1.48277	-1.48864	2.80624	sp|Q9UHB7|AFF4_HUMAN	sp|Q9UHB7|AFF4_HUMAN	Color2 [DarkGray]	1	4							4	4	4	56	56	56	12746	0	13983	129130000	7	1.48277	0.0312397	-1.48864	-0.603859	24.3206	23.686	25.2752	25.9838	25.9587	25.8052
Q15910	EZH2		4.27195	-1.47355	2.77704	sp|Q15910|EZH2_HUMAN	sp|Q15910|EZH2_HUMAN	Color2 [DarkGray]	1	4							10	10	10	189	189	189	85362	0	65005	2527700000	41	4.27195	0.0114455	-1.47355	-0.708127	28.0876	28.2943	28.1834	29.5788	29.6423	29.7648
P09211	GSTP1		5.34166	-1.46393	2.7586	sp|P09211|GSTP1_HUMAN	sp|P09211|GSTP1_HUMAN	Color2 [DarkGray]	1	4							8	8	8	529	529	529	23356	0	11847	4963800000	40	5.34166	0.0102267	-1.46393	-0.716466	29.1834	29.1255	29.0646	30.6411	30.5657	30.5586
Q13907	IDI1		1.2406	-1.45112	2.7342	sp|Q13907|IDI1_HUMAN	sp|Q13907|IDI1_HUMAN	Color2 [DarkGray]	1	4							4	4	4	181	181	181	26319	0	21466	292450000	11	1.2406	0.0433619	-1.45112	-0.56923	24.5299	25.0456	26.3705	26.7416	26.7233	26.8345
O00303	EIF3F		4.08275	-1.42536	2.68582	sp|O00303|EIF3F_HUMAN	sp|O00303|EIF3F_HUMAN	Color2 [DarkGray]	1	4							10	10	10	401	401	401	37563	0	33242	2164600000	35	4.08275	0.0152227	-1.42536	-0.682848	27.9922	28.0809	27.7938	29.3473	29.3765	29.4192
Q9HCS7	XAB2		1.96162	-1.42257	2.68062	sp|Q9HCS7|SYF1_HUMAN	sp|Q9HCS7|SYF1_HUMAN	Color2 [DarkGray]	1	4							11	11	11	194	194	194	10001	0	40424	636360000	34	1.96162	0.0299079	-1.42257	-0.613973	26.6082	26.4644	25.6119	27.6089	27.5713	27.772
P21283	ATP6V1C1		3.67751	-1.41661	2.66958	sp|P21283|VATC1_HUMAN	sp|P21283|VATC1_HUMAN	Color2 [DarkGray]	1	4							4	4	4	12	12	12	43941	0	12371	305850000	10	3.67751	0.0173857	-1.41661	-0.671359	25.6018	25.5445	25.5123	27.1656	26.9453	26.7976
Q96BP3	PPWD1		0.604742	-1.41618	2.66878	sp|Q96BP3|PPWD1_HUMAN	sp|Q96BP3|PPWD1_HUMAN	Color2 [DarkGray]	1	4							8	8	8	152	152	152	73574	0	19204	879730000	15	0.604742	0.107479	-1.41618	-0.464426	27.3918	24.2512	27.3952	27.646	27.8617	27.779
O43172	PRPF4		2.95053	-1.41323	2.66334	sp|O43172|PRP4_HUMAN	sp|O43172|PRP4_HUMAN	Color2 [DarkGray]	1	4							13	13	13	347	347	347	58449	0	57436	2713100000	41	2.95053	0.0220711	-1.41323	-0.651532	28.1685	28.1375	28.5645	29.7831	29.5076	29.8196
P07910	HNRNPC		6.37279	-1.41195	2.66096	sp|P07910|HNRPC_HUMAN;sp|P0DMR1|HNRC4_HUMAN;sp|O60812|HNRC1_HUMAN;sp|B7ZW38|HNRC3_HUMAN;sp|B2RXH8|HNRC2_HUMAN	sp|P07910|HNRPC_HUMAN;sp|P0DMR1|HNRC4_HUMAN;sp|O60812|HNRC1_HUMAN;sp|B7ZW38|HNRC3_HUMAN;sp|B2RXH8|HNRC2_HUMAN	Color2 [DarkGray]	1	4							12	12	12	389	389	389	3367	0	10499	76942000000	140	6.37279	0.0122836	-1.41195	-0.697936	33.0341	33.0778	33.0632	34.438	34.4687	34.5042
P78347	GTF2I		4.93445	-1.40867	2.65493	sp|P78347|GTF2I_HUMAN;sp|Q86UP8|GTD2A_HUMAN;sp|Q6EKJ0|GTD2B_HUMAN	sp|P78347|GTF2I_HUMAN	Color2 [DarkGray]	1	4							35	35	35	476	476	476	11242	0	2204	18015000000	160	4.93445	0.0150835	-1.40867	-0.68626	30.9798	31.0299	31.034	32.345	32.4092	32.5155
Q99436	PSMB7		1.51431	-1.40858	2.65475	sp|Q99436|PSB7_HUMAN	sp|Q99436|PSB7_HUMAN	Color2 [DarkGray]	1	4							3	3	3	181	181	181	29965	0	10633	275550000	11	1.51431	0.0384493	-1.40858	-0.579689	26.2675	24.8089	25.2953	26.9254	26.8503	26.8219
P47897	QARS		1.8562	-1.396	2.63171	sp|P47897|SYQ_HUMAN	sp|P47897|SYQ_HUMAN	Color2 [DarkGray]	1	4							5	5	5	89	89	89	87798	0	98073	224570000	11	1.8562	0.0318855	-1.396	-0.59811	24.4818	25.5998	24.9867	26.5011	26.5048	26.2503
Q96QE3	ATAD5		3.35572	-1.39474	2.62941	sp|Q96QE3|ATAD5_HUMAN	sp|Q96QE3|ATAD5_HUMAN	Color2 [DarkGray]	1	4							7	7	7	53	53	53	20757	0	1151	208770000	9	3.35572	0.0216286	-1.39474	-0.654496	25.1892	25.1168	25.305	26.7985	26.3868	26.6099
P62851	RPS25		3.08072	-1.39469	2.62931	sp|P62851|RS25_HUMAN	sp|P62851|RS25_HUMAN	Color2 [DarkGray]	1	4							4	4	4	24	24	24	13742	0	26467	4486300000	23	3.08072	0.0227868	-1.39469	-0.647391	28.8082	29.0399	29.2383	30.2485	30.5574	30.4644
P08133	ANXA6		0.681897	-1.38476	2.61129	sp|P08133|ANXA6_HUMAN	sp|P08133|ANXA6_HUMAN	Color2 [DarkGray]	1	4							8	8	8	196	196	196	75872	0	17305	377350000	20	0.681897	0.0998405	-1.38476	-0.473711	26.8029	23.8086	26.2567	26.9336	27.1445	26.9444
P31939	ATIC		4.69766	-1.38099	2.60446	sp|P31939|PUR9_HUMAN	sp|P31939|PUR9_HUMAN	Color2 [DarkGray]	1	4							20	20	20	426	426	426	64615	0	12574	3713400000	64	4.69766	0.0177655	-1.38099	-0.670631	28.8642	28.8013	28.6894	30.1168	30.1609	30.2201
P37802	TAGLN2		2.74889	-1.37683	2.59697	sp|P37802|TAGL2_HUMAN	sp|P37802|TAGL2_HUMAN	Color2 [DarkGray]	1	4							7	7	7	548	548	548	22391	0	36538	624190000	28	2.74889	0.0255075	-1.37683	-0.629789	26.0654	26.1114	26.5169	27.8032	27.6275	27.3935
Q13200	PSMD2		4.955	-1.37266	2.58948	sp|Q13200|PSMD2_HUMAN	sp|Q13200|PSMD2_HUMAN	Color2 [DarkGray]	1	4							30	30	30	485	485	485	1002	0	21516	12238000000	155	4.955	0.0176842	-1.37266	-0.669354	30.5141	30.518	30.5468	31.8785	31.8251	31.9934
P55854	SUMO3		4.79472	-1.36908	2.58306	sp|P55854|SUMO3_HUMAN	sp|P55854|SUMO3_HUMAN	Color2 [DarkGray]	1	4							2	1	1	243	126	126	11637	0	9607	873270000	13	4.79472	0.0181048	-1.36908	-0.666053	26.6263	26.6736	26.6364	27.9785	28.12	27.945
Q14CB8	ARHGAP19		3.15423	-1.35756	2.56252	sp|Q14CB8|RHG19_HUMAN	sp|Q14CB8|RHG19_HUMAN	Color2 [DarkGray]	1	4							9	9	9	263	263	263	55756	0	23457	709660000	25	3.15423	0.0252873	-1.35756	-0.633264	26.3523	26.7345	26.2686	27.8284	27.7948	27.805
P62979	RPS27A		4.20018	-1.3535	2.5553	sp|P62979|RS27A_HUMAN;sp|P62987|RL40_HUMAN;sp|P0CG47|UBB_HUMAN;sp|P0CG48|UBC_HUMAN	sp|P62979|RS27A_HUMAN;sp|P62987|RL40_HUMAN;sp|P0CG47|UBB_HUMAN;sp|P0CG48|UBC_HUMAN	Color2 [DarkGray]	1	4							6	6	6	423	423	423	17965	0	10813	146870000000	179	4.20018	0.0220222	-1.3535	-0.651506	34.0816	33.9313	34.157	35.3361	35.4206	35.4737
P17019	ZNF708		1.29107	-1.34937	2.54801	sp|P17019|ZN708_HUMAN	sp|P17019|ZN708_HUMAN	Color2 [DarkGray]	1	4							2	2	2	44	44	44	57357	51867	46625	119420000	5	1.29107	0.0558582	-1.34937	-0.541925	23.7016	24.278	25.3583	25.7241	25.9258	25.7362
Q8WYA6	CTNNBL1		5.28614	-1.34341	2.5375	sp|Q8WYA6|CTBL1_HUMAN	sp|Q8WYA6|CTBL1_HUMAN	Color2 [DarkGray]	1	4							20	20	20	373	373	373	65173	0	16841	9312600000	97	5.28614	0.020973	-1.34341	-0.658209	30.1279	30.0732	30.0986	31.3712	31.4993	31.4594
Q05519	SRSF11		0.794616	-1.33554	2.5237	sp|Q05519|SRS11_HUMAN	sp|Q05519|SRS11_HUMAN	Color2 [DarkGray]	1	4							4	4	4	124	124	124	53542	0	16912	517030000	12	0.794616	0.0942606	-1.33554	-0.481054	26.5168	24.2241	26.5501	27.2921	26.9588	27.0468
Q92688	ANP32B		3.89855	-1.33328	2.51975	sp|Q92688|AN32B_HUMAN	sp|Q92688|AN32B_HUMAN	Color2 [DarkGray]	1	4							7	4	4	287	143	143	28787	0	20001	8725600000	31	3.89855	0.0249499	-1.33328	-0.637624	29.8984	30.1055	29.9114	31.1926	31.405	31.3175
Q8N5P1	ZC3H8		0.58658	-1.32525	2.50576	sp|Q8N5P1|ZC3H8_HUMAN	sp|Q8N5P1|ZC3H8_HUMAN	Color2 [DarkGray]	1	4							3	3	3	124	124	124	33575	0	1154	510450000	11	0.58658	0.127693	-1.32525	-0.440516	26.7816	25.8089	23.3968	26.5718	26.6022	26.789
Q7L2H7	EIF3M		5.51672	-1.32409	2.50374	sp|Q7L2H7|EIF3M_HUMAN	sp|Q7L2H7|EIF3M_HUMAN	Color2 [DarkGray]	1	4							14	14	14	537	537	537	42502	0	56483	2355200000	51	5.51672	0.0218767	-1.32409	-0.650536	28.2151	28.175	28.1263	29.4692	29.5448	29.4747
O43242	PSMD3		5.00138	-1.32344	2.50262	sp|O43242|PSMD3_HUMAN	sp|O43242|PSMD3_HUMAN	Color2 [DarkGray]	1	4							20	20	20	481	481	481	60977	0	14685	6113700000	71	5.00138	0.0227368	-1.32344	-0.646333	29.4356	29.5184	29.583	30.8006	30.833	30.8737
Q96FV9	THOC1		4.53023	-1.30407	2.46924	sp|Q96FV9|THOC1_HUMAN	sp|Q96FV9|THOC1_HUMAN	Color2 [DarkGray]	1	4							14	14	14	294	294	294	75665	0	55186	1550200000	40	4.53023	0.0252328	-1.30407	-0.63254	27.4499	27.6268	27.5938	28.807	28.907	28.8687
P29083	GTF2E1		0.776924	-1.30154	2.46492	sp|P29083|T2EA_HUMAN	sp|P29083|T2EA_HUMAN	Color2 [DarkGray]	1	4							3	3	3	87	87	87	49452	0	15138	226750000	13	0.776924	0.104066	-1.30154	-0.469512	24.7688	23.6659	25.9196	25.2949	26.2611	26.7029
P05455	SSB		5.0744	-1.2975	2.45803	sp|P05455|LA_HUMAN	sp|P05455|LA_HUMAN	Color2 [DarkGray]	1	4							35	35	35	62	62	62	46836	0	32331	48599000000	219	5.0744	0.0254522	-1.2975	-0.634552	32.4298	32.5386	32.4926	33.7605	33.7456	33.8475
Q99733	NAP1L4		3.7476	-1.29581	2.45514	sp|Q99733|NP1L4_HUMAN	sp|Q99733|NP1L4_HUMAN	Color2 [DarkGray]	1	4							8	8	7	336	336	309	42823	0	8439	1714800000	32	3.7476	0.0286667	-1.29581	-0.618044	27.8932	27.8284	27.6703	29.2142	28.9704	29.0947
Q9P2J5	LARS		2.21561	-1.28463	2.43619	sp|Q9P2J5|SYLC_HUMAN	sp|Q9P2J5|SYLC_HUMAN	Color2 [DarkGray]	1	4							14	14	14	167	167	167	13446	0	69532	1330700000	32	2.21561	0.0428402	-1.28463	-0.572886	27.4204	27.6292	27.0074	28.9457	28.5506	28.4146
O14929	HAT1		4.21528	-1.28403	2.43518	sp|O14929|HAT1_HUMAN	sp|O14929|HAT1_HUMAN	Color2 [DarkGray]	1	4							9	9	9	384	384	384	49512	0	51225	1803000000	31	4.21528	0.0283567	-1.28403	-0.619446	27.824	27.6158	27.7254	29.0439	28.9235	29.0499
O75400	PRPF40A		5.98949	-1.28071	2.42958	sp|O75400|PR40A_HUMAN	sp|O75400|PR40A_HUMAN	Color2 [DarkGray]	1	4							16	16	16	171	171	171	1088	0	11649	5429200000	68	5.98949	0.0253906	-1.28071	-0.632119	29.3799	29.401	29.3425	30.682	30.6665	30.6168
Q14166	TTLL12		4.19522	-1.27306	2.41674	sp|Q14166|TTL12_HUMAN	sp|Q14166|TTL12_HUMAN	Color2 [DarkGray]	1	4							16	16	16	368	368	368	74403	0	10914	3774700000	60	4.19522	0.0299706	-1.27306	-0.614089	29.011	28.7923	28.8094	30.1227	30.1846	30.1246
Q5VTD9	GFI1B		0.598607	-1.27076	2.41288	sp|Q5VTD9|GFI1B_HUMAN;sp|Q99684|GFI1_HUMAN	sp|Q5VTD9|GFI1B_HUMAN	Color2 [DarkGray]	1	4							3	3	3	148	148	148	37492	0	1044	401620000	13	0.598607	0.136795	-1.27076	-0.430768	23.5193	26.4201	26.2374	26.4411	26.9506	26.5973
P78395	PRAME		2.77992	-1.27043	2.41233	sp|P78395|PRAME_HUMAN;sp|Q5SWL7|PRA14_HUMAN;sp|Q5VXH5|PRAM7_HUMAN;sp|Q5VWM6|PRA13_HUMAN;sp|Q5VWM4|PRAM8_HUMAN;sp|Q5VTA0|PRA17_HUMAN;sp|O95521|PRAM1_HUMAN;sp|O60811|PRAM2_HUMAN;sp|O60809|PRA10_HUMAN;sp|O95522|PRA12_HUMAN	sp|P78395|PRAME_HUMAN	Color2 [DarkGray]	1	4							8	8	8	206	206	206	57889	0	29248	1001500000	29	2.77992	0.0373094	-1.27043	-0.585838	26.7834	27.288	26.8971	28.391	28.2425	28.1463
O60231	DHX16		4.72894	-1.26511	2.40345	sp|O60231|DHX16_HUMAN	sp|O60231|DHX16_HUMAN	Color2 [DarkGray]	1	4							27	26	26	311	303	303	11926	0	1715	6338400000	87	4.72894	0.0294316	-1.26511	-0.616136	29.7008	29.5574	29.5898	30.9429	30.851	30.8495
Q8WUU5	GATAD1		3.52863	-1.25946	2.39407	sp|Q8WUU5|GATD1_HUMAN	sp|Q8WUU5|GATD1_HUMAN	Color2 [DarkGray]	1	4							3	3	3	175	175	175	2869	0	15681	262440000	7	3.52863	0.0321061	-1.25946	-0.597805	25.472	25.8161	25.7419	26.9437	26.9696	26.8952
Q15555	MAPRE2		2.11515	-1.25423	2.38541	sp|Q15555|MARE2_HUMAN	sp|Q15555|MARE2_HUMAN	Color2 [DarkGray]	1	4							7	7	6	361	361	33	37031	0	34472	11109000000	28	2.11515	0.0456426	-1.25423	-0.556808	30.4688	30.738	29.9263	31.7751	31.4895	31.6313
P08238	HSP90AB1		4.48893	-1.24432	2.36907	sp|P08238|HS90B_HUMAN;sp|Q58FF7|H90B3_HUMAN	sp|P08238|HS90B_HUMAN	Color2 [DarkGray]	1	4							44	44	23	686	686	438	83263	0	32331	165360000000	392	4.48893	0.0313043	-1.24432	-0.603972	34.1878	34.2427	34.3394	35.4288	35.5042	35.5699
Q12894	IFRD2		2.35532	-1.23408	2.35232	sp|Q12894|IFRD2_HUMAN	sp|Q12894|IFRD2_HUMAN	Color2 [DarkGray]	1	4							5	5	5	17	17	17	54813	0	10097	108280000	10	2.35532	0.0454933	-1.23408	-0.557649	24.0758	24.4336	24.7517	25.7168	25.7606	25.4859
P51825	AFF1		1.86927	-1.22784	2.34217	sp|P51825|AFF1_HUMAN	sp|P51825|AFF1_HUMAN	Color2 [DarkGray]	1	4							4	4	4	47	47	47	13142	0	67767	150710000	11	1.86927	0.0596444	-1.22784	-0.5359	25.0598	25.0824	24.2412	25.9598	26.201	25.9063
P43246	MSH2		4.83085	-1.22167	2.33217	sp|P43246|MSH2_HUMAN	sp|P43246|MSH2_HUMAN	Color2 [DarkGray]	1	4							33	33	33	473	473	473	10474	0	22422	10673000000	148	4.83085	0.0323732	-1.22167	-0.596372	30.4562	30.3632	30.4382	31.6341	31.712	31.5765
P52292	KPNA2		5.43352	-1.22136	2.33167	sp|P52292|IMA1_HUMAN	sp|P52292|IMA1_HUMAN	Color2 [DarkGray]	1	4							23	23	23	715	715	715	57861	0	32331	23375000000	174	5.43352	0.0320164	-1.22136	-0.600403	31.4583	31.5532	31.5064	32.7412	32.7538	32.6869
Q5VWQ0	RSBN1		0.518383	-1.2197	2.32898	sp|Q5VWQ0|RSBN1_HUMAN	sp|Q5VWQ0|RSBN1_HUMAN	Color2 [DarkGray]	1	4							4	4	4	64	64	64	90071	0	11593	483820000	17	0.518383	0.163649	-1.2197	-0.402143	23.4422	26.5939	26.4654	26.5878	26.8669	26.7058
Q13151	HNRNPA0		4.64182	-1.21885	2.32761	sp|Q13151|ROA0_HUMAN	sp|Q13151|ROA0_HUMAN	Color2 [DarkGray]	1	4							10	10	10	452	452	452	3084	0	22968	25622000000	68	4.64182	0.0336194	-1.21885	-0.593402	31.3156	31.3583	31.3841	32.4713	32.6262	32.617
Q96T37	RBM15		4.82097	-1.21209	2.31673	sp|Q96T37|RBM15_HUMAN	sp|Q96T37|RBM15_HUMAN	Color2 [DarkGray]	1	4							21	21	20	293	293	286	10719	0	10498	6422300000	84	4.82097	0.0341723	-1.21209	-0.591724	29.6981	29.6087	29.6196	30.784	30.8585	30.9202
Q15020	SART3		2.92212	-1.20506	2.30548	sp|Q15020|SART3_HUMAN	sp|Q15020|SART3_HUMAN	Color2 [DarkGray]	1	4							16	16	16	219	219	219	10993	0	50178	2239900000	35	2.92212	0.0452084	-1.20506	-0.561362	27.9785	28.1688	28.454	29.4833	29.3143	29.4189
Q9UBL3	ASH2L		3.71566	-1.20153	2.29983	sp|Q9UBL3|ASH2L_HUMAN	sp|Q9UBL3|ASH2L_HUMAN	Color2 [DarkGray]	1	4							5	5	5	121	121	121	68722	0	83742	1285900000	23	3.71566	0.0419327	-1.20153	-0.57454	27.4095	27.2519	27.514	28.5023	28.6016	28.676
P52701	MSH6		6.09215	-1.19955	2.29668	sp|P52701|MSH6_HUMAN	sp|P52701|MSH6_HUMAN	Color2 [DarkGray]	1	4							29	29	29	29	29	29	15278	0	17366	6514200000	102	6.09215	0.033666	-1.19955	-0.592957	29.7364	29.6795	29.675	30.919	30.8794	30.891
Q96HA7	TONSL		0.917132	-1.18385	2.27183	sp|Q96HA7|TONSL_HUMAN	sp|Q96HA7|TONSL_HUMAN	Color2 [DarkGray]	1	4							3	3	3	36	36	36	15093	0	10437	327880000	11	0.917132	0.114711	-1.18385	-0.454833	26.2994	25.476	24.2335	26.6273	26.4657	26.4675
Q8WX92	NELFB		4.32297	-1.18037	2.26635	sp|Q8WX92|NELFB_HUMAN	sp|Q8WX92|NELFB_HUMAN	Color2 [DarkGray]	1	4							9	9	9	222	222	222	65697	0	46254	910390000	28	4.32297	0.0430588	-1.18037	-0.572184	26.8055	26.8412	26.972	28.1248	28.0364	27.9987
P15559	NQO1		2.68995	-1.17795	2.26255	sp|P15559|NQO1_HUMAN	sp|P15559|NQO1_HUMAN	Color2 [DarkGray]	1	4							5	5	5	248	248	248	30867	0	25273	1244200000	17	2.68995	0.0542355	-1.17795	-0.544056	27.2778	27.4014	27.3289	28.1938	28.6414	28.7067
O00267	SUPT5H		5.1022	-1.17276	2.25442	sp|O00267|SPT5H_HUMAN	sp|O00267|SPT5H_HUMAN	Color2 [DarkGray]	1	4							12	12	12	168	168	168	121	0	496	1436200000	33	5.1022	0.0417381	-1.17276	-0.574937	27.518	27.5888	27.5894	28.7945	28.7363	28.6837
P40763	STAT3		4.52194	-1.168	2.24701	sp|P40763|STAT3_HUMAN	sp|P40763|STAT3_HUMAN	Color2 [DarkGray]	1	4							15	15	15	314	314	314	88067	0	7645	1464200000	39	4.52194	0.0435495	-1.168	-0.568242	27.6183	27.5979	27.5079	28.656	28.7979	28.7743
P39687	ANP32A		4.85206	-1.16755	2.2463	sp|P39687|AN32A_HUMAN;sp|O95626|AN32D_HUMAN;sp|O43423|AN32C_HUMAN	sp|P39687|AN32A_HUMAN	Color2 [DarkGray]	1	4							9	9	6	438	438	357	28585	0	78038	5077900000	40	4.85206	0.0431781	-1.16755	-0.570707	29.2672	29.3684	29.3571	30.4432	30.5566	30.4955
P04350	TUBB4A		0.585054	-1.1608	2.23581	sp|P04350|TBB4A_HUMAN;sp|A6NNZ2|TBB8L_HUMAN;sp|Q9H4B7|TBB1_HUMAN;CON__ENSEMBL:ENSBTAP00000025008	sp|P04350|TBB4A_HUMAN	Color2 [DarkGray]	1	4							20	2	0	563	59	0	49585	14032	3101	264570000	9	0.585054	0.164358	-1.1608	-0.402318	25.9316	25.7149	23.1787	26.1979	26.0901	26.0195
Q2NL82	TSR1		6.17333	-1.15685	2.2297	sp|Q2NL82|TSR1_HUMAN	sp|Q2NL82|TSR1_HUMAN	Color2 [DarkGray]	1	4							26	26	26	448	448	448	91809	0	29524	48605000000	195	6.17333	0.0426719	-1.15685	-0.572368	32.5484	32.5703	32.5919	33.6933	33.7399	33.748
Q9UBF1	MAGEC2		4.82666	-1.15614	2.22861	sp|Q9UBF1|MAGC2_HUMAN;sp|O15481|MAGB4_HUMAN;sp|Q96LZ2|MAGBA_HUMAN;sp|P43366|MAGB1_HUMAN	sp|Q9UBF1|MAGC2_HUMAN	Color2 [DarkGray]	1	4							9	9	7	284	284	241	41162	0	31492	2567400000	33	4.82666	0.0441769	-1.15614	-0.565068	28.2823	28.3873	28.3842	29.4877	29.4674	29.5672
Q9BUQ8	DDX23		4.34281	-1.15028	2.21957	sp|Q9BUQ8|DDX23_HUMAN	sp|Q9BUQ8|DDX23_HUMAN	Color2 [DarkGray]	1	4							26	26	26	385	385	385	95581	0	13258	16529000000	128	4.34281	0.0455802	-1.15028	-0.558222	30.962	31.0579	31.1592	32.1684	32.2323	32.2292
O75530	EED		3.59344	-1.14876	2.21723	sp|O75530|EED_HUMAN	sp|O75530|EED_HUMAN	Color2 [DarkGray]	1	4							10	10	10	261	261	261	50197	0	56973	5205900000	64	3.59344	0.0505736	-1.14876	-0.548654	29.2606	29.4451	29.4492	30.4365	30.4947	30.67
O75821	EIF3G		3.74244	-1.13999	2.20379	sp|O75821|EIF3G_HUMAN	sp|O75821|EIF3G_HUMAN	Color2 [DarkGray]	1	4							6	6	6	281	281	281	35611	0	38547	773470000	16	3.74244	0.0522632	-1.13999	-0.546687	26.715	26.7686	26.4909	27.7862	27.8031	27.8053
P55884	EIF3B		2.00748	-1.12768	2.18507	sp|P55884|EIF3B_HUMAN	sp|P55884|EIF3B_HUMAN	Color2 [DarkGray]	1	4							12	12	12	176	176	176	9248	0	40139	1456100000	32	2.00748	0.0784448	-1.12768	-0.502594	27.7808	27.3178	27.7562	28.3739	28.8512	29.0127
Q15046	KARS		4.25017	-1.12685	2.18381	sp|Q15046|SYK_HUMAN	sp|Q15046|SYK_HUMAN	Color2 [DarkGray]	1	4							9	9	9	206	206	206	68047	0	38134	2039400000	35	4.25017	0.0525094	-1.12685	-0.546307	28.0404	28.0286	28.1744	29.1436	29.2861	29.1942
O00410	IPO5		2.13843	-1.12547	2.18173	sp|O00410|IPO5_HUMAN	sp|O00410|IPO5_HUMAN	Color2 [DarkGray]	1	4							17	17	16	214	214	203	12363	0	44971	1204700000	36	2.13843	0.0764673	-1.12547	-0.506239	27.5162	27.1231	27.0888	28.54	28.0159	28.5486
Q6PJG6	BRAT1		0.960749	-1.12539	2.1816	sp|Q6PJG6|BRAT1_HUMAN	sp|Q6PJG6|BRAT1_HUMAN	Color2 [DarkGray]	1	4							7	7	7	102	102	102	88118	0	16272	153390000	10	0.960749	0.12637	-1.12539	-0.441593	23.7892	25.2841	25.5417	26.0127	26.0724	25.9061
Q14669	TRIP12		2.29759	-1.11932	2.17245	sp|Q14669|TRIPC_HUMAN	sp|Q14669|TRIPC_HUMAN	Color2 [DarkGray]	1	4							17	17	17	131	131	131	22043	0	73506	1061300000	47	2.29759	0.075305	-1.11932	-0.50869	26.7433	27.4023	27.2425	28.2958	28.2504	28.1999
P26038	MSN		3.67758	-1.11146	2.16065	sp|P26038|MOES_HUMAN	sp|P26038|MOES_HUMAN	Color2 [DarkGray]	1	4							14	14	8	258	258	163	67819	0	40473	2887500000	41	3.67758	0.0614972	-1.11146	-0.53273	28.4108	28.6867	28.6459	29.7039	29.6973	29.6765
Q13148	TARDBP		3.30039	-1.10871	2.15653	sp|Q13148|TADBP_HUMAN	sp|Q13148|TADBP_HUMAN	Color2 [DarkGray]	1	4							12	12	12	464	464	464	44739	0	11517	4591600000	56	3.30039	0.0646047	-1.10871	-0.526051	29.3908	29.1994	29.2468	30.4462	30.5076	30.2093
Q9H4A4	RNPEP		4.01612	-1.10718	2.15425	sp|Q9H4A4|AMPB_HUMAN	sp|Q9H4A4|AMPB_HUMAN	Color2 [DarkGray]	1	4							9	9	9	226	226	226	72595	0	32825	1214000000	26	4.01612	0.0604936	-1.10718	-0.534726	27.3428	27.4803	27.3113	28.3924	28.5512	28.5124
Q9NR31	SAR1A		0.584736	-1.10691	2.15384	sp|Q9NR31|SAR1A_HUMAN;sp|Q9Y6B6|SAR1B_HUMAN	sp|Q9NR31|SAR1A_HUMAN;sp|Q9Y6B6|SAR1B_HUMAN	Color2 [DarkGray]	1	4							3	3	3	157	157	157	22367	0	10407	570910000	14	0.584736	0.175341	-1.10691	-0.389131	24.395	26.9906	26.8554	27.1062	27.2147	27.241
Q15717	ELAVL1		4.41106	-1.10054	2.14435	sp|Q15717|ELAV1_HUMAN	sp|Q15717|ELAV1_HUMAN	Color2 [DarkGray]	1	4							9	9	9	38	38	38	36091	0	74352	3713700000	39	4.41106	0.0597264	-1.10054	-0.535349	28.9474	28.8575	29.0206	30.0849	30.0571	29.9851
Q2TBE0	CWF19L2		3.50574	-1.08112	2.11567	sp|Q2TBE0|C19L2_HUMAN	sp|Q2TBE0|C19L2_HUMAN	Color2 [DarkGray]	1	4							11	11	11	161	161	161	10379	0	51755	1363900000	33	3.50574	0.0705921	-1.08112	-0.516556	27.6718	27.4519	27.4591	28.7126	28.6039	28.5098
Q86YP4	GATAD2A		1.04958	-1.07845	2.11176	sp|Q86YP4|P66A_HUMAN	sp|Q86YP4|P66A_HUMAN	Color2 [DarkGray]	1	4							5	5	4	107	107	9	68062	0	27609	886730000	20	1.04958	0.134427	-1.07845	-0.434378	25.934	27.1643	27.4682	27.7204	27.97	28.1114
P21266	GSTM3		0.922004	-1.07273	2.10341	sp|P21266|GSTM3_HUMAN	sp|P21266|GSTM3_HUMAN	Color2 [DarkGray]	1	4							3	3	3	16	16	16	26559	0	66869	151460000	13	0.922004	0.144277	-1.07273	-0.421747	23.5974	24.8486	24.6312	26.0843	25.452	24.759
Q9UHI6	DDX20		0.455312	-1.05359	2.07569	sp|Q9UHI6|DDX20_HUMAN	sp|Q9UHI6|DDX20_HUMAN	Color2 [DarkGray]	1	4							3	3	3	63	63	63	92239	0	13033	171160000	8	0.455312	0.212549	-1.05359	-0.351471	23.2614	25.1131	26.6854	26.3259	25.9201	25.9746
Q9HB71	CACYBP		4.75331	-1.04748	2.06692	sp|Q9HB71|CYBP_HUMAN	sp|Q9HB71|CYBP_HUMAN	Color2 [DarkGray]	1	4							11	11	11	645	645	645	2621	0	12679	9072100000	71	4.75331	0.0732883	-1.04748	-0.512591	30.1771	30.2774	30.2618	31.2294	31.2964	31.333
O00299	CLIC1		5.02648	-1.04485	2.06315	sp|O00299|CLIC1_HUMAN	sp|O00299|CLIC1_HUMAN	Color2 [DarkGray]	1	4							14	14	14	826	826	826	26922	0	126	13434000000	80	5.02648	0.07355	-1.04485	-0.512923	30.7689	30.6936	30.8081	31.8282	31.7741	31.8028
Q5SSJ5	HP1BP3		5.56255	-1.04264	2.05999	sp|Q5SSJ5|HP1B3_HUMAN	sp|Q5SSJ5|HP1B3_HUMAN	Color2 [DarkGray]	1	4							23	23	23	412	412	412	61206	0	12957	33574000000	155	5.56255	0.0730595	-1.04264	-0.514341	32.0541	32.1223	32.135	33.1388	33.1338	33.1667
P62937	PPIA		3.48601	-1.03776	2.05303	sp|P62937|PPIA_HUMAN;sp|Q9Y536|PAL4A_HUMAN;sp|P0DN26|PAL4F_HUMAN;sp|F5H284|PAL4D_HUMAN;sp|A0A0B4J2A2|PAL4C_HUMAN;sp|A0A075B759|PAL4E_HUMAN	sp|P62937|PPIA_HUMAN	Color2 [DarkGray]	1	4							8	8	8	436	436	436	18012	0	387	4192900000	44	3.48601	0.0822986	-1.03776	-0.496475	29.1017	29.1759	29.0084	30.2216	30.1962	29.9815
O00232	PSMD12		3.48784	-1.02879	2.04032	sp|O00232|PSD12_HUMAN	sp|O00232|PSD12_HUMAN	Color2 [DarkGray]	1	4							14	14	14	379	379	379	52904	0	88452	3468400000	55	3.48784	0.0847904	-1.02879	-0.492393	28.9899	28.79	28.9203	30.0617	29.8419	29.8829
P15880	RPS2		3.83734	-1.0271	2.03792	sp|P15880|RS2_HUMAN	sp|P15880|RS2_HUMAN	Color2 [DarkGray]	1	4							14	14	14	461	461	461	31324	0	53449	15268000000	65	3.83734	0.0831488	-1.0271	-0.495545	30.9319	30.881	31.0561	31.8932	31.9885	32.0688
Q9Y5S9	RBM8A		1.82235	-1.01926	2.02687	sp|Q9Y5S9|RBM8A_HUMAN	sp|Q9Y5S9|RBM8A_HUMAN	Color2 [DarkGray]	1	4							5	5	5	506	506	506	19889	0	46725	1086700000	11	1.82235	0.116019	-1.01926	-0.453084	26.9632	27.0415	27.6899	28.2929	28.3924	28.0671
P07355	ANXA2		0.778454	-1.01888	2.02635	sp|P07355|ANXA2_HUMAN;sp|A6NMY6|AXA2L_HUMAN	sp|P07355|ANXA2_HUMAN;sp|A6NMY6|AXA2L_HUMAN	Color2 [DarkGray]	1	4							7	7	7	242	242	242	38604	0	23421	604940000	14	0.778454	0.173173	-1.01888	-0.391372	27.0343	25.0949	26.725	27.2577	27.3959	27.2572
P23396	RPS3		4.40115	-1.01772	2.02472	sp|P23396|RS3_HUMAN	sp|P23396|RS3_HUMAN	Color2 [DarkGray]	1	4							12	12	12	605	605	605	26688	0	66049	14798000000	68	4.40115	0.0828492	-1.01772	-0.496005	30.8535	30.9282	31.0003	31.8967	31.9388	31.9996
P38432	COIL		5.01562	-1.01743	2.0243	sp|P38432|COIL_HUMAN	sp|P38432|COIL_HUMAN	Color2 [DarkGray]	1	4							11	11	11	236	236	236	62608	0	68991	5219500000	46	5.01562	0.0800628	-1.01743	-0.499643	29.424	29.5128	29.4618	30.5313	30.4435	30.476
Q13435	SF3B2		3.50403	-1.00787	2.01094	sp|Q13435|SF3B2_HUMAN	sp|Q13435|SF3B2_HUMAN	Color2 [DarkGray]	1	4							18	18	18	312	312	312	10023	0	98288	4348400000	59	3.50403	0.0932224	-1.00787	-0.482991	29.2081	29.4065	29.1418	30.1908	30.2966	30.2926
Q92620	DHX38		2.73992	-0.99463	1.99257	sp|Q92620|PRP16_HUMAN	sp|Q92620|PRP16_HUMAN	Color2 [DarkGray]	1	4							19	19	19	203	203	203	1405	0	1001	2644800000	52	2.73992	0.10616	-0.99463	-0.465819	28.5374	28.7615	28.3189	29.478	29.6214	29.5023
Q14331	FRG1		4.1199	-0.983454	1.97719	sp|Q14331|FRG1_HUMAN;sp|Q9BZ01|FRG1B_HUMAN	sp|Q14331|FRG1_HUMAN	Color2 [DarkGray]	1	4							7	7	7	31	31	31	29172	0	29588	2278900000	20	4.1199	0.09726	-0.983454	-0.477638	28.3407	28.3285	28.2822	29.1916	29.379	29.3312
O14617	AP3D1		0.47937	-0.98315	1.97678	sp|O14617|AP3D1_HUMAN	sp|O14617|AP3D1_HUMAN	Color2 [DarkGray]	1	4							6	6	6	82	82	82	13016	0	25687	371670000	21	0.47937	0.225496	-0.98315	-0.340109	26.0371	23.8079	26.7629	26.6223	26.4923	26.4428
Q9UH99	SUN2		1.75416	-0.982271	1.97557	sp|Q9UH99|SUN2_HUMAN	sp|Q9UH99|SUN2_HUMAN	Color2 [DarkGray]	1	4							3	3	3	78	78	78	8031	0	10929	79356000	9	1.75416	0.133045	-0.982271	-0.436143	24.1995	24.2887	24.4259	25.4261	25.6214	24.8133
Q99613	EIF3C		3.22394	-0.981691	1.97478	sp|Q99613|EIF3C_HUMAN;sp|B5ME19|EIFCL_HUMAN	sp|Q99613|EIF3C_HUMAN;sp|B5ME19|EIFCL_HUMAN	Color2 [DarkGray]	1	4							11	11	11	171	171	171	10534	0	4782	1183400000	31	3.22394	0.10482	-0.981691	-0.467535	27.2471	27.3209	27.4988	28.4572	28.3254	28.2294
Q9UNM6	PSMD13		4.39337	-0.98058	1.97326	sp|Q9UNM6|PSD13_HUMAN	sp|Q9UNM6|PSD13_HUMAN	Color2 [DarkGray]	1	4							14	14	14	471	471	471	42945	0	68374	3377300000	57	4.39337	0.0967597	-0.98058	-0.478291	28.8018	28.8192	28.9067	29.7466	29.8624	29.8603
Q14498	RBM39		4.67286	-0.980337	1.97293	sp|Q14498|RBM39_HUMAN;sp|Q86U06|RBM23_HUMAN	sp|Q14498|RBM39_HUMAN	Color2 [DarkGray]	1	4							18	18	18	462	462	462	59379	0	21322	12820000000	100	4.67286	0.0957234	-0.980337	-0.479932	30.8183	30.6927	30.7852	31.7815	31.744	31.7116
Q9BXW9	FANCD2		3.65818	-0.974388	1.96481	sp|Q9BXW9|FACD2_HUMAN	sp|Q9BXW9|FACD2_HUMAN	Color2 [DarkGray]	1	4							19	19	19	176	176	176	16413	0	10778	2807200000	59	3.65818	0.104099	-0.974388	-0.469229	28.645	28.8075	28.5523	29.6704	29.6107	29.6469
Q14241	ELOA		3.78616	-0.970946	1.96013	sp|Q14241|ELOA1_HUMAN	sp|Q14241|ELOA1_HUMAN	Color2 [DarkGray]	1	4							20	20	20	313	313	313	89908	0	25087	12435000000	96	3.78616	0.104474	-0.970946	-0.468879	30.7652	30.6719	30.8645	31.7019	31.6872	31.8253
Q9Y483	MTF2		1.67751	-0.966225	1.95372	sp|Q9Y483|MTF2_HUMAN	sp|Q9Y483|MTF2_HUMAN	Color2 [DarkGray]	1	4							5	5	5	12	12	12	67105	0	2208	568590000	15	1.67751	0.139649	-0.966225	-0.427187	26.479	25.9247	26.4868	27.1982	26.9814	27.6096
P11388	TOP2A		7.1284	-0.960363	1.9458	sp|P11388|TOP2A_HUMAN	sp|P11388|TOP2A_HUMAN	Color2 [DarkGray]	1	4							83	83	69	591	591	517	17438	0	32331	105820000000	524	7.1284	0.0971171	-0.960363	-0.47776	33.7677	33.7929	33.7947	34.7457	34.7364	34.7543
P51665	PSMD7		6.40269	-0.958492	1.94328	sp|P51665|PSMD7_HUMAN	sp|P51665|PSMD7_HUMAN	Color2 [DarkGray]	1	4							10	10	10	525	525	525	37025	0	76787	3630800000	49	6.40269	0.0994343	-0.958492	-0.475592	29.0125	28.9936	28.9938	29.9407	29.9485	29.9862
Q01105	SET		4.60024	-0.95755	1.94201	sp|Q01105|SET_HUMAN;sp|P0DME0|SETLP_HUMAN	sp|Q01105|SET_HUMAN;sp|P0DME0|SETLP_HUMAN	Color2 [DarkGray]	1	4							7	7	7	338	338	338	33488	0	16332	17908000000	48	4.60024	0.104302	-0.95755	-0.468593	31.2552	31.2401	31.2781	32.1872	32.1609	32.298
Q15029	EFTUD2		4.21224	-0.953045	1.93595	sp|Q15029|U5S1_HUMAN	sp|Q15029|U5S1_HUMAN	Color2 [DarkGray]	1	4							40	40	39	601	601	591	10943	0	31707	13986000000	190	4.21224	0.107656	-0.953045	-0.463954	30.8779	30.9699	30.9495	31.803	31.9637	31.8897
Q9BXP5	SRRT		2.44537	-0.940264	1.91888	sp|Q9BXP5|SRRT_HUMAN	sp|Q9BXP5|SRRT_HUMAN	Color2 [DarkGray]	1	4							11	11	11	134	134	134	10067	0	5333	1739000000	29	2.44537	0.132442	-0.940264	-0.43665	27.9737	27.6715	28.1869	28.9363	28.8967	28.82
Q13347	EIF3I		3.99523	-0.939332	1.91764	sp|Q13347|EIF3I_HUMAN	sp|Q13347|EIF3I_HUMAN	Color2 [DarkGray]	1	4							10	10	10	477	477	477	36501	0	8801	3106500000	35	3.99523	0.114383	-0.939332	-0.455854	28.701	28.8675	28.7696	29.7425	29.6469	29.7666
Q16658	FSCN1		4.45748	-0.937718	1.9155	sp|Q16658|FSCN1_HUMAN	sp|Q16658|FSCN1_HUMAN	Color2 [DarkGray]	1	4							16	16	16	422	422	422	54529	0	12271	8054200000	72	4.45748	0.112161	-0.937718	-0.458266	30.1509	30.0786	30.2215	31.0556	31.0814	31.1271
Q8NI27	THOC2		4.51996	-0.933198	1.9095	sp|Q8NI27|THOC2_HUMAN	sp|Q8NI27|THOC2_HUMAN	Color2 [DarkGray]	1	4							31	31	31	257	257	257	18277	0	9949	5356300000	105	4.51996	0.113638	-0.933198	-0.456473	29.5595	29.5632	29.6383	30.5889	30.5055	30.4662
Q13427	PPIG		1.69495	-0.931671	1.90748	sp|Q13427|PPIG_HUMAN	sp|Q13427|PPIG_HUMAN	Color2 [DarkGray]	1	4							10	10	10	131	131	131	88616	0	3718	1664200000	24	1.69495	0.151097	-0.931671	-0.414194	28.2063	27.9798	27.6666	28.4971	29.0349	29.1157
P69891	HBG1		4.37489	-0.931367	1.90708	sp|P69891|HBG1_HUMAN;sp|P69892|HBG2_HUMAN	sp|P69891|HBG1_HUMAN;sp|P69892|HBG2_HUMAN	Color2 [DarkGray]	1	4							12	12	10	898	898	83	1614	0	15337	13952000000	63	4.37489	0.114656	-0.931367	-0.454731	30.8782	30.8902	30.8285	31.7108	31.8224	31.8578
P11586	MTHFD1		0.462346	-0.923771	1.89707	sp|P11586|C1TC_HUMAN	sp|P11586|C1TC_HUMAN	Color2 [DarkGray]	1	4							10	10	10	165	165	165	10156	0	25256	618070000	17	0.462346	0.247013	-0.923771	-0.322625	27.4041	24.6797	27.0697	27.1694	27.4943	27.2611
Q9UFC0	LRWD1		4.47453	-0.918834	1.89059	sp|Q9UFC0|LRWD1_HUMAN	sp|Q9UFC0|LRWD1_HUMAN	Color2 [DarkGray]	1	4							18	18	18	408	408	408	7086	0	12024	4868500000	67	4.47453	0.118837	-0.918834	-0.44934	29.4329	29.4503	29.3914	30.3897	30.2613	30.3802
P62081	RPS7		3.81937	-0.913013	1.88297	sp|P62081|RS7_HUMAN	sp|P62081|RS7_HUMAN	Color2 [DarkGray]	1	4							7	7	7	474	474	474	22127	0	87456	12835000000	71	3.81937	0.125947	-0.913013	-0.442078	30.8156	30.7984	30.8115	31.836	31.7178	31.6107
P26639	TARS		5.51574	-0.909469	1.87835	sp|P26639|SYTC_HUMAN;sp|A2RTX5|SYTC2_HUMAN	sp|P26639|SYTC_HUMAN	Color2 [DarkGray]	1	4							24	24	24	404	404	404	83434	0	1079	5181500000	76	5.51574	0.118833	-0.909469	-0.449273	29.5293	29.5053	29.5854	30.4438	30.4444	30.4602
Q9NV70	EXOC1		1.36592	-0.907395	1.87566	sp|Q9NV70|EXOC1_HUMAN	sp|Q9NV70|EXOC1_HUMAN	Color2 [DarkGray]	1	4							3	3	3	55	55	55	10198	0	12642	140000000	10	1.36592	0.173021	-0.907395	-0.39276	25.0351	25.0582	24.8497	25.2837	26.1517	26.2298
Q9UJV9	DDX41		3.4195	-0.905546	1.87325	sp|Q9UJV9|DDX41_HUMAN	sp|Q9UJV9|DDX41_HUMAN	Color2 [DarkGray]	1	4							24	24	24	527	527	527	69837	0	12798	10020000000	101	3.4195	0.134267	-0.905546	-0.434959	30.3999	30.5951	30.4142	31.2998	31.3497	31.4763
Q13330	MTA1		1.67069	-0.905078	1.87265	sp|Q13330|MTA1_HUMAN	sp|Q13330|MTA1_HUMAN	Color2 [DarkGray]	1	4							6	3	3	97	5	5	80785	0	10933	124580000	8	1.67069	0.163027	-0.905078	-0.402892	24.0271	24.851	24.5017	25.2472	25.4528	25.395
P23528	CFL1		5.2502	-0.904722	1.87218	sp|P23528|COF1_HUMAN;sp|Q9Y281|COF2_HUMAN	sp|P23528|COF1_HUMAN	Color2 [DarkGray]	1	4							6	6	6	506	506	506	18502	0	4919	2746800000	31	5.2502	0.122809	-0.904722	-0.446073	28.6011	28.6285	28.6091	29.4663	29.5578	29.5286
Q12874	SF3A3		3.43651	-0.89889	1.86463	sp|Q12874|SF3A3_HUMAN	sp|Q12874|SF3A3_HUMAN	Color2 [DarkGray]	1	4							13	13	13	413	413	413	58848	0	14051	4006700000	56	3.43651	0.135853	-0.89889	-0.432056	29.37	29.2485	29.094	30.1172	30.1413	30.1507
P61326	MAGOH		3.70365	-0.893432	1.85759	sp|P61326|MGN_HUMAN;sp|Q96A72|MGN2_HUMAN	sp|P61326|MGN_HUMAN;sp|Q96A72|MGN2_HUMAN	Color2 [DarkGray]	1	4							6	6	6	459	459	459	17163	0	32123	1841400000	24	3.70365	0.136012	-0.893432	-0.431952	27.929	28.1384	28.0394	28.8812	28.9166	28.9893
O76094	SRP72		3.74853	-0.890216	1.85345	sp|O76094|SRP72_HUMAN	sp|O76094|SRP72_HUMAN	Color2 [DarkGray]	1	4							8	8	8	168	168	168	74605	0	50388	1870600000	24	3.74853	0.136606	-0.890216	-0.430817	28.1405	28.0596	28.1391	28.8847	29.0398	29.0852
P06493	CDK1		3.31309	-0.889704	1.8528	sp|P06493|CDK1_HUMAN	sp|P06493|CDK1_HUMAN	Color2 [DarkGray]	1	4							17	17	16	673	673	636	34095	0	14888	11387000000	92	3.31309	0.140363	-0.889704	-0.426571	30.6422	30.5827	30.7811	31.4414	31.5792	31.6545
Q9NVN8	GNL3L		2.20057	-0.883075	1.8443	sp|Q9NVN8|GNL3L_HUMAN	sp|Q9NVN8|GNL3L_HUMAN	Color2 [DarkGray]	1	4							14	14	14	292	292	292	65572	0	54366	4549000000	36	2.20057	0.15758	-0.883075	-0.407278	29.3272	28.8897	29.3715	30.0216	30.2152	30.0009
P78417	GSTO1		2.89985	-0.881613	1.84243	sp|P78417|GSTO1_HUMAN	sp|P78417|GSTO1_HUMAN	Color2 [DarkGray]	1	4							5	5	5	212	212	212	27566	0	1904	1855300000	21	2.89985	0.149367	-0.881613	-0.418071	27.9647	27.8791	28.1582	28.7736	28.8578	29.0153
P11021	HSPA5		4.7566	-0.880297	1.84075	sp|P11021|GRP78_HUMAN	sp|P11021|GRP78_HUMAN	Color2 [DarkGray]	1	4							19	18	18	356	356	356	72332	0	12912	7668300000	84	4.7566	0.135766	-0.880297	-0.432262	30.1181	30.1109	30.0927	30.9749	30.9329	31.0547
P40692	MLH1		1.73662	-0.879536	1.83978	sp|P40692|MLH1_HUMAN	sp|P40692|MLH1_HUMAN	Color2 [DarkGray]	1	4							7	7	7	168	168	168	846	0	2488	530700000	20	1.73662	0.170071	-0.879536	-0.39466	26.4216	26.427	26.314	26.8457	27.6174	27.3381
Q9H6E5	TUT1		0.688607	-0.878161	1.83803	sp|Q9H6E5|STPAP_HUMAN	sp|Q9H6E5|STPAP_HUMAN	Color2 [DarkGray]	1	4							3	3	3	68	68	68	93846	0	53674	123970000	9	0.688607	0.22552	-0.878161	-0.340318	24.6347	25.9639	24.0055	25.8642	25.6654	25.7089
Q99459	CDC5L		4.95418	-0.873943	1.83266	sp|Q99459|CDC5L_HUMAN	sp|Q99459|CDC5L_HUMAN	Color2 [DarkGray]	1	4							23	23	23	413	413	413	9225	0	19561	6945000000	93	4.95418	0.137512	-0.873943	-0.430024	29.9848	29.9743	30.0664	30.8715	30.9104	30.8655
Q9BQ67	GRWD1		5.3995	-0.867854	1.82495	sp|Q9BQ67|GRWD1_HUMAN	sp|Q9BQ67|GRWD1_HUMAN	Color2 [DarkGray]	1	4							23	23	23	823	823	823	49419	0	32331	52413000000	189	5.3995	0.137897	-0.867854	-0.42861	32.849	32.8643	32.8329	33.762	33.7013	33.6865
Q9NQ29	LUC7L		0.462876	-0.865166	1.82155	sp|Q9NQ29|LUC7L_HUMAN	sp|Q9NQ29|LUC7L_HUMAN	Color2 [DarkGray]	1	4							6	3	3	199	94	94	43727	0	25812	373760000	16	0.462876	0.26469	-0.865166	-0.308137	26.3278	23.8867	26.2603	26.2659	26.2677	26.5368
O00148	DDX39A		3.73553	-0.858897	1.81365	sp|O00148|DX39A_HUMAN	sp|O00148|DX39A_HUMAN	Color2 [DarkGray]	1	4							20	8	8	562	274	274	49129	0	55532	7219200000	43	3.73553	0.150772	-0.858897	-0.416031	29.9698	29.8834	30.099	30.851	30.8133	30.8645
Q29RF7	PDS5A		4.23122	-0.855323	1.80916	sp|Q29RF7|PDS5A_HUMAN	sp|Q29RF7|PDS5A_HUMAN	Color2 [DarkGray]	1	4							57	57	53	533	533	503	15083	0	32331	26958000000	254	4.23122	0.149419	-0.855323	-0.417619	31.8706	31.9206	32.0024	32.7295	32.8234	32.8067
Q8TEX9	IPO4		4.70929	-0.851823	1.80478	sp|Q8TEX9|IPO4_HUMAN	sp|Q8TEX9|IPO4_HUMAN	Color2 [DarkGray]	1	4							21	21	21	315	315	315	11871	0	14137	2499600000	86	4.70929	0.149417	-0.851823	-0.418321	28.5416	28.4899	28.534	29.4162	29.3951	29.3098
Q8IY67	RAVER1		4.98295	-0.851028	1.80379	sp|Q8IY67|RAVR1_HUMAN	sp|Q8IY67|RAVR1_HUMAN	Color2 [DarkGray]	1	4							12	12	12	347	347	347	63876	0	10036	2412000000	42	4.98295	0.149157	-0.851028	-0.41903	28.4974	28.4229	28.5131	29.3125	29.3182	29.3558
Q15008	PSMD6		4.3874	-0.845182	1.79649	sp|Q15008|PSMD6_HUMAN	sp|Q15008|PSMD6_HUMAN	Color2 [DarkGray]	1	4							15	15	15	514	514	514	45531	0	95634	3978200000	64	4.3874	0.151329	-0.845182	-0.413616	29.1812	29.2328	29.1793	29.9673	30.1017	30.0598
Q96P47	AGAP3		0.560313	-0.829231	1.77674	sp|Q96P47|AGAP3_HUMAN	sp|Q96P47|AGAP3_HUMAN	Color2 [DarkGray]	1	4							3	3	3	63	63	63	95043	0	1004	129500000	9	0.560313	0.260373	-0.829231	-0.31214	23.8769	25.2641	26.126	25.8845	25.8655	26.0047
Q13263	TRIM28		4.89884	-0.826419	1.77328	sp|Q13263|TIF1B_HUMAN	sp|Q13263|TIF1B_HUMAN	Color2 [DarkGray]	1	4							19	19	19	341	341	341	88549	0	24464	24638000000	126	4.89884	0.157706	-0.826419	-0.406792	31.7013	31.7963	31.7783	32.5858	32.5636	32.6057
P55795	HNRNPH2		3.51153	-0.821669	1.76745	sp|P55795|HNRH2_HUMAN	sp|P55795|HNRH2_HUMAN	Color2 [DarkGray]	1	4							12	7	7	383	241	241	49263	0	44634	3157500000	28	3.51153	0.168499	-0.821669	-0.396867	28.841	28.7763	28.992	29.6518	29.7492	29.6733
Q16576	RBBP7		1.11499	-0.819011	1.7642	sp|Q16576|RBBP7_HUMAN	sp|Q16576|RBBP7_HUMAN	Color2 [DarkGray]	1	4							11	6	6	419	332	332	4782	0	1013	2910500000	34	1.11499	0.215771	-0.819011	-0.349195	28.6444	28.6786	28.647	29.1054	30.1655	29.156
Q53GS9	USP39		2.77046	-0.818027	1.76299	sp|Q53GS9|SNUT2_HUMAN	sp|Q53GS9|SNUT2_HUMAN	Color2 [DarkGray]	1	4							12	12	12	336	336	336	6538	0	63941	2251000000	51	2.77046	0.175312	-0.818027	-0.387844	28.4026	28.5497	28.1935	29.1752	29.2694	29.1552
A0AVT1	UBA6		1.74612	-0.816324	1.76091	sp|A0AVT1|UBA6_HUMAN	sp|A0AVT1|UBA6_HUMAN	Color2 [DarkGray]	1	4							11	11	11	135	135	135	11797	0	2153	607480000	24	1.74612	0.196761	-0.816324	-0.369251	26.2181	26.6686	26.6358	27.6274	27.1397	27.2043
			3.69802	-0.815247	1.7596	CON__P00761	CON__P00761	Color2 [DarkGray]	1	4				+			6	6	6	377	377	377	24409	0	27648	372440000000	104	3.69802	0.170199	-0.815247	-0.395255	35.6857	35.6866	35.7537	36.4124	36.5494	36.6098
P27694	RPA1		3.07496	-0.811069	1.75451	sp|P27694|RFA1_HUMAN	sp|P27694|RFA1_HUMAN	Color2 [DarkGray]	1	4							11	11	11	258	258	258	68137	0	49918	2047000000	31	3.07496	0.175557	-0.811069	-0.388061	28.1649	28.1343	28.3934	29.105	28.9744	29.0465
Q9UQ84	EXO1		0.495234	-0.808996	1.75199	sp|Q9UQ84|EXO1_HUMAN	sp|Q9UQ84|EXO1_HUMAN	Color2 [DarkGray]	1	4							2	2	2	28	28	28	94102	0	51455	101040000	6	0.495234	0.275342	-0.808996	-0.298228	26.1334	23.8528	24.2426	25.443	25.4425	25.7703
Q96HW7	INTS4		0.574144	-0.802799	1.74448	sp|Q96HW7|INT4_HUMAN	sp|Q96HW7|INT4_HUMAN	Color2 [DarkGray]	1	4							5	5	5	73	73	73	10817	0	19194	120740000	14	0.574144	0.26725	-0.802799	-0.306136	25.4741	25.3873	23.5717	25.6479	25.5119	25.6817
P49916	LIG3		5.01682	-0.802059	1.74359	sp|P49916|DNLI3_HUMAN	sp|P49916|DNLI3_HUMAN	Color2 [DarkGray]	1	4							39	39	39	506	506	506	11291	0	32331	30081000000	205	5.01682	0.170328	-0.802059	-0.395376	32.096	32.099	32.1745	32.9382	32.9001	32.9374
Q15022	SUZ12		4.8258	-0.799854	1.74092	sp|Q15022|SUZ12_HUMAN	sp|Q15022|SUZ12_HUMAN	Color2 [DarkGray]	1	4							15	15	15	383	383	383	83054	0	18789	4474000000	74	4.8258	0.171136	-0.799854	-0.393657	29.3974	29.3342	29.4416	30.1794	30.1908	30.2026
Q96GM8	TOE1		3.12939	-0.791883	1.73133	sp|Q96GM8|TOE1_HUMAN	sp|Q96GM8|TOE1_HUMAN	Color2 [DarkGray]	1	4							6	6	6	151	151	151	56547	0	20841	1087400000	25	3.12939	0.185085	-0.791883	-0.379781	27.3491	27.3707	27.2925	28.2315	28.1889	27.9675
Q8IXK0	PHC2		3.24065	-0.790653	1.72986	sp|Q8IXK0|PHC2_HUMAN;sp|Q8NDX5|PHC3_HUMAN	sp|Q8IXK0|PHC2_HUMAN	Color2 [DarkGray]	1	4							5	5	5	73	73	73	90712	0	13146	677610000	17	3.24065	0.184864	-0.790653	-0.380209	26.4932	26.7096	26.7464	27.4409	27.4243	27.456
P54577	YARS		3.43018	-0.790595	1.72979	sp|P54577|SYYC_HUMAN	sp|P54577|SYYC_HUMAN	Color2 [DarkGray]	1	4							13	13	13	297	297	297	59143	0	69185	2848000000	44	3.43018	0.183838	-0.790595	-0.381734	28.7286	28.6764	28.8752	29.4885	29.6221	29.5414
P08865	RPSA		3.6475	-0.780954	1.71827	sp|P08865|RSSA_HUMAN	sp|P08865|RSSA_HUMAN	Color2 [DarkGray]	1	4							12	12	12	573	573	573	32854	0	1065	5400500000	56	3.6475	0.185761	-0.780954	-0.378781	29.6469	29.6596	29.5739	30.3541	30.5191	30.35
Q8IX12	CCAR1		3.37299	-0.778667	1.71554	sp|Q8IX12|CCAR1_HUMAN	sp|Q8IX12|CCAR1_HUMAN	Color2 [DarkGray]	1	4							8	8	8	95	95	95	13282	0	26576	1637400000	37	3.37299	0.188481	-0.778667	-0.375732	27.8295	28.0584	27.9047	28.67	28.76	28.6987
P60228	EIF3E		2.91042	-0.775707	1.71203	sp|P60228|EIF3E_HUMAN	sp|P60228|EIF3E_HUMAN	Color2 [DarkGray]	1	4							10	10	10	256	256	256	5222	0	43883	2193400000	54	2.91042	0.194416	-0.775707	-0.37025	28.3005	28.456	28.3078	29.0834	29.2873	29.0207
Q96EY4	TMA16		3.64209	-0.775126	1.71134	sp|Q96EY4|TMA16_HUMAN	sp|Q96EY4|TMA16_HUMAN	Color2 [DarkGray]	1	4							7	7	7	30	30	30	23864	0	11795	3446200000	46	3.64209	0.188741	-0.775126	-0.376002	28.8753	28.9478	29.0673	29.7895	29.7154	29.711
O60870	KIN		2.71941	-0.7715	1.70704	sp|O60870|KIN17_HUMAN	sp|O60870|KIN17_HUMAN	Color2 [DarkGray]	1	4							11	11	11	346	346	346	45373	0	43975	2634600000	42	2.71941	0.199132	-0.7715	-0.366297	28.6556	28.6129	28.6228	29.2185	29.4035	29.5837
P34932	HSPA4		4.1412	-0.765821	1.70034	sp|P34932|HSP74_HUMAN	sp|P34932|HSP74_HUMAN	Color2 [DarkGray]	1	4							14	14	13	238	238	219	9433	0	95016	5402100000	68	4.1412	0.189467	-0.765821	-0.374416	29.6147	29.722	29.6417	30.4891	30.3961	30.3907
O95373	IPO7		4.34725	-0.765539	1.7	sp|O95373|IPO7_HUMAN	sp|O95373|IPO7_HUMAN	Color2 [DarkGray]	1	4							19	19	19	262	262	262	11952	0	8576	4178200000	77	4.34725	0.188612	-0.765539	-0.375221	29.3089	29.3127	29.2979	30.0799	30.137	29.9991
Q9H1I8	ASCC2		0.233858	-0.765386	1.69982	sp|Q9H1I8|ASCC2_HUMAN	sp|Q9H1I8|ASCC2_HUMAN	Color2 [DarkGray]	1	4							3	3	3	82	82	82	86359	0	88659	35983000	12	0.233858	0.347476	-0.765386	-0.232957	23.2034	23.2545	23.085	22.7608	22.5653	26.513
Q14119	VEZF1		0.665512	-0.761169	1.69486	sp|Q14119|VEZF1_HUMAN	sp|Q14119|VEZF1_HUMAN	Color2 [DarkGray]	1	4							2	2	2	6	6	6	56931	51073	43466	191290000	9	0.665512	0.270953	-0.761169	-0.30223	25.4075	26.7231	25.0188	26.4458	26.4036	26.5835
Q58FF8	HSP90AB2P		2.58911	-0.760433	1.694	sp|Q58FF8|H90B2_HUMAN	sp|Q58FF8|H90B2_HUMAN	Color2 [DarkGray]	1	4							11	1	1	244	39	39	44348	0	54197	4978700000	22	2.58911	0.205909	-0.760433	-0.359811	29.7113	29.4253	29.4146	30.161	30.3266	30.345
Q9Y230	RUVBL2		3.75766	-0.756584	1.68948	sp|Q9Y230|RUVB2_HUMAN	sp|Q9Y230|RUVB2_HUMAN	Color2 [DarkGray]	1	4							15	15	15	406	406	406	51156	0	71237	4629200000	65	3.75766	0.197186	-0.756584	-0.367973	29.5144	29.3607	29.4268	30.2552	30.1771	30.1393
Q14320	FAM50A		3.24293	-0.752887	1.68516	sp|Q14320|FA50A_HUMAN;sp|Q9Y247|FA50B_HUMAN	sp|Q14320|FA50A_HUMAN	Color2 [DarkGray]	1	4							7	7	7	257	257	257	40241	0	91173	10475000000	50	3.24293	0.203941	-0.752887	-0.362729	30.5161	30.5682	30.7628	31.358	31.3612	31.3865
P45974	USP5		0.672738	-0.749362	1.68105	sp|P45974|UBP5_HUMAN	sp|P45974|UBP5_HUMAN	Color2 [DarkGray]	1	4							6	6	6	99	99	99	95785	0	1148	198740000	9	0.672738	0.274361	-0.749362	-0.299073	24.3121	25.2461	25.9142	26.1083	26.1043	25.5079
O60942	RNGTT		2.749	-0.745973	1.6771	sp|O60942|MCE1_HUMAN	sp|O60942|MCE1_HUMAN	Color2 [DarkGray]	1	4							18	18	18	377	377	377	68556	0	61908	2258800000	50	2.749	0.209858	-0.745973	-0.35508	28.2384	28.4668	28.4095	28.9698	29.1854	29.1974
P62753	RPS6		3.70555	-0.74567	1.67675	sp|P62753|RS6_HUMAN	sp|P62753|RS6_HUMAN	Color2 [DarkGray]	1	4							6	6	6	261	261	261	2868	0	66233	30089000000	46	3.70555	0.204022	-0.74567	-0.362505	31.9766	32.0645	32.1007	32.7154	32.7976	32.8658
P51114	FXR1		3.09634	-0.743416	1.67413	sp|P51114|FXR1_HUMAN	sp|P51114|FXR1_HUMAN	Color2 [DarkGray]	1	4							6	6	6	124	124	124	6972	0	27602	1081000000	30	3.09634	0.20841	-0.743416	-0.357155	27.2211	27.4969	27.3505	28.1002	28.0694	28.1291
Q6UN15	FIP1L1		2.1725	-0.742826	1.67345	sp|Q6UN15|FIP1_HUMAN	sp|Q6UN15|FIP1_HUMAN	Color2 [DarkGray]	1	4							6	6	6	19	19	19	66526	0	39246	1059100000	23	2.1725	0.21931	-0.742826	-0.346451	27.2438	27.0414	27.5156	27.9483	28.0938	27.9871
P46783	RPS10		3.47034	-0.742365	1.67292	sp|P46783|RS10_HUMAN;sp|Q9NQ39|RS10L_HUMAN	sp|P46783|RS10_HUMAN;sp|Q9NQ39|RS10L_HUMAN	Color2 [DarkGray]	1	4							6	6	6	382	382	382	18898	0	44853	2797900000	40	3.47034	0.2058	-0.742365	-0.359471	28.6098	28.7353	28.7774	29.5162	29.4596	29.3738
Q9UI26	IPO11		1.86397	-0.741829	1.67229	sp|Q9UI26|IPO11_HUMAN	sp|Q9UI26|IPO11_HUMAN	Color2 [DarkGray]	1	4							11	11	11	198	198	198	11253	0	3212	468350000	29	1.86397	0.225316	-0.741829	-0.340826	25.986	26.472	26.1481	26.7801	27.1361	26.9154
P49327	FASN		5.36019	-0.739513	1.66961	sp|P49327|FAS_HUMAN	sp|P49327|FAS_HUMAN	Color2 [DarkGray]	1	4							68	68	68	404	404	404	27342	0	32331	22880000000	317	5.36019	0.199567	-0.739513	-0.365801	31.7307	31.7861	31.7841	32.5013	32.4892	32.5289
P09429	HMGB1		2.25589	-0.739088	1.66912	sp|P09429|HMGB1_HUMAN;sp|B2RPK0|HGB1A_HUMAN	sp|P09429|HMGB1_HUMAN	Color2 [DarkGray]	1	4							9	9	8	40	40	344	24893	0	77771	3430000000	43	2.25589	0.219601	-0.739088	-0.346032	28.9224	29.0074	29.0419	29.479	29.7878	29.9221
P17987	TCP1		4.73705	-0.732611	1.66164	sp|P17987|TCPA_HUMAN	sp|P17987|TCPA_HUMAN	Color2 [DarkGray]	1	4							20	20	20	545	545	545	60343	0	93641	4493100000	85	4.73705	0.205131	-0.732611	-0.360765	29.4086	29.3752	29.4328	30.1654	30.0866	30.1624
Q13885	TUBB2A		1.0909	-0.731682	1.66057	sp|Q13885|TBB2A_HUMAN;sp|Q9BVA1|TBB2B_HUMAN	sp|Q13885|TBB2A_HUMAN;sp|Q9BVA1|TBB2B_HUMAN	Color2 [DarkGray]	1	4							19	3	3	51	81	81	49906	0	81355	261260000	7	1.0909	0.255704	-0.731682	-0.316014	25.291	24.9935	25.846	26.4791	26.0136	25.833
P17812	CTPS1		2.82913	-0.729488	1.65805	sp|P17812|PYRG1_HUMAN;sp|Q9NRF8|PYRG2_HUMAN	sp|P17812|PYRG1_HUMAN	Color2 [DarkGray]	1	4							9	9	9	19	19	19	6669	0	593	1119200000	31	2.82913	0.216577	-0.729488	-0.348381	27.5216	27.5696	27.3186	28.3031	28.1735	28.1218
P46109	CRKL		2.13135	-0.725005	1.65291	sp|P46109|CRKL_HUMAN	sp|P46109|CRKL_HUMAN	Color2 [DarkGray]	1	4							7	7	7	389	389	389	33777	0	37236	1557400000	19	2.13135	0.228266	-0.725005	-0.338084	28.1679	27.6712	27.8693	28.6322	28.6343	28.6169
P09874	PARP1		4.6101	-0.723513	1.6512	sp|P09874|PARP1_HUMAN	sp|P09874|PARP1_HUMAN	Color2 [DarkGray]	1	4							56	56	56	588	588	588	11308	0	32331	373290000000	683	4.6101	0.209342	-0.723513	-0.355946	35.7125	35.7184	35.782	36.4142	36.477	36.4922
O95239	KIF4A		5.23152	-0.720964	1.64828	sp|O95239|KIF4A_HUMAN;sp|Q2VIQ3|KIF4B_HUMAN	sp|O95239|KIF4A_HUMAN	Color2 [DarkGray]	1	4							27	27	27	254	254	254	13988	0	18018	7564900000	113	5.23152	0.209036	-0.720964	-0.356435	30.2003	30.2133	30.2408	30.9274	30.9131	30.9768
P54136	RARS		5.49328	-0.713856	1.64018	sp|P54136|SYRC_HUMAN	sp|P54136|SYRC_HUMAN	Color2 [DarkGray]	1	4							16	16	16	292	292	292	75378	0	48163	2709800000	51	5.49328	0.210495	-0.713856	-0.353511	28.692	28.6854	28.7347	29.4194	29.4373	29.3971
P26641	EEF1G		3.70541	-0.710848	1.63677	sp|P26641|EF1G_HUMAN	sp|P26641|EF1G_HUMAN	Color2 [DarkGray]	1	4							16	16	16	597	597	597	50118	0	7671	6217600000	68	3.70541	0.219317	-0.710848	-0.346024	29.6757	29.8219	29.8252	30.5003	30.5149	30.4402
O95365	ZBTB7A		0.775061	-0.706414	1.63174	sp|O95365|ZBT7A_HUMAN	sp|O95365|ZBT7A_HUMAN	Color2 [DarkGray]	1	4							2	2	2	75	75	75	61438	0	18913	172240000	7	0.775061	0.281824	-0.706414	-0.291909	26.3309	25.6442	24.8841	26.3783	26.3579	26.2422
Q09161	NCBP1		4.33104	-0.700652	1.62524	sp|Q09161|NCBP1_HUMAN	sp|Q09161|NCBP1_HUMAN	Color2 [DarkGray]	1	4							25	25	25	506	506	506	91838	0	15588	5531400000	115	4.33104	0.222558	-0.700652	-0.343934	29.7149	29.7876	29.7461	30.4993	30.394	30.4573
P49915	GMPS		3.76136	-0.700123	1.62464	sp|P49915|GUAA_HUMAN	sp|P49915|GUAA_HUMAN	Color2 [DarkGray]	1	4							22	22	22	479	479	479	76715	0	10369	6558700000	99	3.76136	0.22521	-0.700123	-0.341226	29.932	29.9417	30.0869	30.6905	30.6627	30.7078
Q9BRJ6	C7orf50		3.08487	-0.693655	1.61738	sp|Q9BRJ6|CG050_HUMAN	sp|Q9BRJ6|CG050_HUMAN	Color2 [DarkGray]	1	4							5	5	5	361	361	361	22083	0	52608	1428300000	19	3.08487	0.231279	-0.693655	-0.33404	27.7351	27.8251	27.9867	28.577	28.5044	28.5465
Q9BRX2	PELO		2.87359	-0.68889	1.61204	sp|Q9BRX2|PELO_HUMAN	sp|Q9BRX2|PELO_HUMAN	Color2 [DarkGray]	1	4							7	7	7	216	216	216	43359	0	38456	2024700000	33	2.87359	0.23559	-0.68889	-0.330189	28.3402	28.2182	28.3167	28.8414	28.99	29.1105
Q71F23	CENPU		3.92515	-0.686142	1.60898	sp|Q71F23|CENPU_HUMAN	sp|Q71F23|CENPU_HUMAN	Color2 [DarkGray]	1	4							13	13	13	447	447	447	47521	0	17862	3052600000	44	3.92515	0.230384	-0.686142	-0.335339	28.8495	28.9282	28.8831	29.527	29.5393	29.6529
Q6P2Q9	PRPF8		5.9807	-0.685366	1.60811	sp|Q6P2Q9|PRP8_HUMAN	sp|Q6P2Q9|PRP8_HUMAN	Color2 [DarkGray]	1	4							72	72	72	417	417	417	2736	0	32331	18073000000	293	5.9807	0.225231	-0.685366	-0.340299	31.4865	31.448	31.4479	32.1563	32.137	32.1452
Q04323	UBXN1		0.478454	-0.682907	1.60537	sp|Q04323|UBXN1_HUMAN	sp|Q04323|UBXN1_HUMAN	Color2 [DarkGray]	1	4							4	4	4	253	253	253	33325	0	99137	202140000	13	0.478454	0.313604	-0.682907	-0.260681	25.9606	23.9814	24.8253	25.8939	25.7823	25.1398
O60763	USO1		0.987198	-0.679296	1.60136	sp|O60763|USO1_HUMAN	sp|O60763|USO1_HUMAN	Color2 [DarkGray]	1	4							6	6	6	104	104	104	10789	0	17694	631810000	18	0.987198	0.281209	-0.679296	-0.292472	25.7648	26.8094	26.5697	26.9365	27.0873	27.1581
O94776	MTA2		4.08302	-0.678621	1.60061	sp|O94776|MTA2_HUMAN	sp|O94776|MTA2_HUMAN	Color2 [DarkGray]	1	4							21	21	18	376	376	331	75022	0	84958	5381900000	85	4.08302	0.233191	-0.678621	-0.332397	29.7651	29.791	29.6819	30.3921	30.407	30.4748
Q9UBT2	UBA2		0.580019	-0.677354	1.5992	sp|Q9UBT2|SAE2_HUMAN	sp|Q9UBT2|SAE2_HUMAN	Color2 [DarkGray]	1	4							13	13	13	323	323	323	71223	0	56137	984320000	26	0.580019	0.30733	-0.677354	-0.26874	27.3531	27.4403	26.9054	27.0349	27.9537	28.7424
P02008	HBZ		3.82931	-0.677167	1.599	sp|P02008|HBAZ_HUMAN	sp|P02008|HBAZ_HUMAN	Color2 [DarkGray]	1	4							11	11	10	894	894	845	15637	0	11526	72202000000	114	3.82931	0.234896	-0.677167	-0.330626	33.3376	33.4497	33.4766	34.0536	34.1197	34.1222
Q9UHX1	PUF60		3.47466	-0.676818	1.59861	sp|Q9UHX1|PUF60_HUMAN	sp|Q9UHX1|PUF60_HUMAN	Color2 [DarkGray]	1	4							15	15	15	428	428	428	59875	0	11718	4935700000	70	3.47466	0.237657	-0.676818	-0.328671	29.5116	29.4962	29.6426	30.1898	30.3005	30.1906
Q9UNS1	TIMELESS		0.428036	-0.676243	1.59797	sp|Q9UNS1|TIM_HUMAN	sp|Q9UNS1|TIM_HUMAN	Color2 [DarkGray]	1	4							4	4	4	46	46	46	13866	0	12417	192740000	8	0.428036	0.323485	-0.676243	-0.252785	27.0491	25.0588	24.994	26.4327	26.3702	26.3276
P30041	PRDX6		3.00758	-0.670373	1.59148	sp|P30041|PRDX6_HUMAN	sp|P30041|PRDX6_HUMAN	Color2 [DarkGray]	1	4							10	10	10	58	58	58	25035	0	41367	4173600000	44	3.00758	0.247322	-0.670373	-0.322682	29.2285	29.3252	29.3923	29.9356	29.914	30.1075
Q14152	EIF3A		2.81477	-0.670158	1.59125	sp|Q14152|EIF3A_HUMAN	sp|Q14152|EIF3A_HUMAN	Color2 [DarkGray]	1	4							13	13	13	131	131	131	16657	0	7256	1571500000	50	2.81477	0.249701	-0.670158	-0.321103	27.9291	28.1015	27.8667	28.7133	28.656	28.5385
P51398	DAP3		0.617703	-0.665342	1.58594	sp|P51398|RT29_HUMAN	sp|P51398|RT29_HUMAN	Color2 [DarkGray]	1	4							1	1	1	5	5	5	45566	0	96976	73184000	7	0.617703	0.306779	-0.665342	-0.267859	24.4189	24.663	24.3511	25.4161	25.7937	24.2192
Q92879	CELF1		1.90926	-0.664719	1.58526	sp|Q92879|CELF1_HUMAN	sp|Q92879|CELF1_HUMAN	Color2 [DarkGray]	1	4							7	7	7	21	21	21	52063	0	31703	1241500000	28	1.90926	0.263786	-0.664719	-0.308681	27.5867	27.6355	27.4674	27.9593	28.2673	28.4572
Q5VTL8	PRPF38B		3.13287	-0.662278	1.58258	sp|Q5VTL8|PR38B_HUMAN	sp|Q5VTL8|PR38B_HUMAN	Color2 [DarkGray]	1	4							4	4	4	81	81	81	64467	0	10158	364260000	14	3.13287	0.25134	-0.662278	-0.319782	25.8715	25.7287	25.6533	26.475	26.379	26.3864
P11413	G6PD		2.74641	-0.66143	1.58165	sp|P11413|G6PD_HUMAN	sp|P11413|G6PD_HUMAN	Color2 [DarkGray]	1	4							13	13	13	28	28	28	59256	0	41386	2841900000	59	2.74641	0.255951	-0.66143	-0.316538	28.7219	28.7706	28.8943	29.3331	29.5872	29.4507
Q9NZN4	EHD2		0.666367	-0.658578	1.57853	sp|Q9NZN4|EHD2_HUMAN	sp|Q9NZN4|EHD2_HUMAN	Color2 [DarkGray]	1	4							4	4	4	127	127	127	61161	0	1299	303760000	13	0.666367	0.306943	-0.658578	-0.269014	24.5482	25.9969	25.6594	26.0298	25.9105	26.2399
O96019	ACTL6A		3.56203	-0.650782	1.57002	sp|O96019|ACL6A_HUMAN;sp|O94805|ACL6B_HUMAN	sp|O96019|ACL6A_HUMAN	Color2 [DarkGray]	1	4							11	11	11	429	429	429	4746	0	94589	1502400000	39	3.56203	0.25551	-0.650782	-0.316819	27.7446	27.8559	27.8692	28.4807	28.4068	28.5345
P83731	RPL24		0.759253	-0.64624	1.56508	sp|P83731|RL24_HUMAN	sp|P83731|RL24_HUMAN	Color2 [DarkGray]	1	4							3	3	3	191	191	191	17779	0	21511	10989000000	23	0.759253	0.305725	-0.64624	-0.270233	30.7169	31.0672	29.8192	31.3409	31.2619	30.9393
Q96ST3	SIN3A		3.23778	-0.637203	1.55531	sp|Q96ST3|SIN3A_HUMAN	sp|Q96ST3|SIN3A_HUMAN	Color2 [DarkGray]	1	4							8	8	8	104	104	104	14517	0	2466	380040000	23	3.23778	0.264107	-0.637203	-0.308693	25.9272	26.0561	25.9335	26.6323	26.5162	26.6799
P18754	RCC1		4.48909	-0.633495	1.55132	sp|P18754|RCC1_HUMAN	sp|P18754|RCC1_HUMAN	Color2 [DarkGray]	1	4							13	13	13	489	489	489	44969	0	18233	14061000000	67	4.48909	0.260152	-0.633495	-0.311964	31.1127	31.1105	31.1101	31.6911	31.7973	31.7453
Q8N163	CCAR2		3.6283	-0.629891	1.54745	sp|Q8N163|CCAR2_HUMAN	sp|Q8N163|CCAR2_HUMAN	Color2 [DarkGray]	1	4							12	12	12	199	199	199	1029	0	41616	1456900000	44	3.6283	0.265327	-0.629891	-0.307208	27.9379	27.8773	27.7684	28.4785	28.5084	28.4864
P50750	CDK9		3.71325	-0.629121	1.54662	sp|P50750|CDK9_HUMAN	sp|P50750|CDK9_HUMAN	Color2 [DarkGray]	1	4							6	6	6	234	234	234	42777	0	49666	961360000	21	3.71325	0.265648	-0.629121	-0.307208	27.282	27.1677	27.2031	27.7816	27.8627	27.8958
P27348	YWHAQ		3.89048	-0.628707	1.54618	sp|P27348|1433T_HUMAN	sp|P27348|1433T_HUMAN	Color2 [DarkGray]	1	4							8	6	6	433	359	359	27764	0	10043	1290100000	27	3.89048	0.265393	-0.628707	-0.307719	27.6577	27.6595	27.711	28.3824	28.2542	28.2776
Q02880	TOP2B		5.86056	-0.627408	1.54479	sp|Q02880|TOP2B_HUMAN	sp|Q02880|TOP2B_HUMAN	Color2 [DarkGray]	1	4							62	48	48	44	365	365	18326	0	32331	27002000000	262	5.86056	0.260852	-0.627408	-0.311563	32.0412	32.0133	32.0601	32.6627	32.6643	32.6698
P26599	PTBP1		3.23147	-0.626372	1.54368	sp|P26599|PTBP1_HUMAN	sp|P26599|PTBP1_HUMAN	Color2 [DarkGray]	1	4							19	19	18	603	603	588	57221	0	32331	45172000000	216	3.23147	0.269155	-0.626372	-0.303572	32.7462	32.738	32.7109	33.437	33.4024	33.2348
P63244	RACK1		3.47531	-0.624638	1.54182	sp|P63244|RACK1_HUMAN	sp|P63244|RACK1_HUMAN	Color2 [DarkGray]	1	4							13	13	13	656	656	656	35076	0	1283	9918200000	76	3.47531	0.269012	-0.624638	-0.304009	30.5533	30.5737	30.4988	31.1866	31.0719	31.2412
P19447	ERCC3		3.94794	-0.616929	1.53361	sp|P19447|ERCC3_HUMAN	sp|P19447|ERCC3_HUMAN	Color2 [DarkGray]	1	4							30	30	30	574	574	574	89277	0	32331	11845000000	140	3.94794	0.27113	-0.616929	-0.302281	30.897	30.7988	30.929	31.514	31.4877	31.4737
Q9Y5Q9	GTF3C3		3.24772	-0.612162	1.52855	sp|Q9Y5Q9|TF3C3_HUMAN	sp|Q9Y5Q9|TF3C3_HUMAN	Color2 [DarkGray]	1	4							8	8	8	133	133	133	10127	0	30202	338330000	16	3.24772	0.278002	-0.612162	-0.296977	25.7754	25.8554	25.7982	26.527	26.3334	26.405
P48643	CCT5		2.94381	-0.612092	1.52847	sp|P48643|TCPE_HUMAN	sp|P48643|TCPE_HUMAN	Color2 [DarkGray]	1	4							13	13	13	394	394	394	5967	0	54135	1630000000	49	2.94381	0.279569	-0.612092	-0.295193	28.1062	27.9872	27.8852	28.6766	28.5809	28.5574
Q9UIA9	XPO7		1.22149	-0.610501	1.52679	sp|Q9UIA9|XPO7_HUMAN;sp|Q9H2T7|RBP17_HUMAN	sp|Q9UIA9|XPO7_HUMAN	Color2 [DarkGray]	1	4							7	7	7	101	101	101	12391	0	32559	457360000	21	1.22149	0.302093	-0.610501	-0.273178	25.8772	26.4366	26.6312	27.0412	26.914	26.8213
P52597	HNRNPF		3.28752	-0.609023	1.52523	sp|P52597|HNRPF_HUMAN	sp|P52597|HNRPF_HUMAN	Color2 [DarkGray]	1	4							17	17	15	677	677	612	45671	0	32331	38196000000	130	3.28752	0.279587	-0.609023	-0.295704	32.4562	32.4138	32.5531	33.0266	33.0559	33.1677
Q09028	RBBP4		3.89681	-0.608235	1.52439	sp|Q09028|RBBP4_HUMAN	sp|Q09028|RBBP4_HUMAN	Color2 [DarkGray]	1	4							17	17	12	758	758	671	47655	0	24549	18129000000	99	3.89681	0.276048	-0.608235	-0.297927	31.4172	31.4616	31.5499	32.0568	32.1048	32.092
Q7Z2E3	APTX		3.39431	-0.602874	1.51874	sp|Q7Z2E3|APTX_HUMAN	sp|Q7Z2E3|APTX_HUMAN	Color2 [DarkGray]	1	4							6	6	6	312	312	312	4074	0	39405	1833700000	24	3.39431	0.280683	-0.602874	-0.293319	28.1079	28.2624	28.1792	28.7706	28.7386	28.8488
P53396	ACLY		2.32892	-0.600191	1.51592	sp|P53396|ACLY_HUMAN	sp|P53396|ACLY_HUMAN	Color2 [DarkGray]	1	4							13	13	13	174	174	174	12084	0	69142	1792600000	39	2.32892	0.290849	-0.600191	-0.28508	28.1608	28.1991	28.2378	28.9991	28.7433	28.6559
Q14839	CHD4		3.90747	-0.600058	1.51578	sp|Q14839|CHD4_HUMAN	sp|Q14839|CHD4_HUMAN	Color2 [DarkGray]	1	4							48	48	37	361	361	29	218	0	32331	13426000000	210	3.90747	0.280534	-0.600058	-0.294038	31.0505	31.0816	31.0886	31.7216	31.7029	31.5963
P31943	HNRNPH1		3.78999	-0.59233	1.50768	sp|P31943|HNRH1_HUMAN	sp|P31943|HNRH1_HUMAN	Color2 [DarkGray]	1	4							14	12	8	439	379	258	49229	0	16744	13433000000	67	3.78999	0.283304	-0.59233	-0.28992	30.9814	31.1052	31.0294	31.5999	31.6157	31.6774
P35606	COPB2		4.40463	-0.591675	1.507	sp|P35606|COPB2_HUMAN	sp|P35606|COPB2_HUMAN	Color2 [DarkGray]	1	4							12	12	12	185	185	185	10249	0	51064	1897300000	38	4.40463	0.282272	-0.591675	-0.291454	28.2109	28.2238	28.25	28.7701	28.8661	28.8236
P50990	CCT8		3.98474	-0.59083	1.50611	sp|P50990|TCPQ_HUMAN	sp|P50990|TCPQ_HUMAN	Color2 [DarkGray]	1	4							18	18	18	427	427	427	5962	0	84209	8530700000	76	3.98474	0.283067	-0.59083	-0.289857	30.4277	30.4354	30.4512	30.979	31.005	31.1029
O00178	GTPBP1		0.757526	-0.588956	1.50416	sp|O00178|GTPB1_HUMAN	sp|O00178|GTPB1_HUMAN	Color2 [DarkGray]	1	4							5	5	5	12	12	12	72453	0	14774	307420000	12	0.757526	0.328	-0.588956	-0.249827	25.1914	26.106	26.3451	26.3427	26.5128	26.5538
P55060	CSE1L		3.03639	-0.587737	1.50289	sp|P55060|XPO2_HUMAN	sp|P55060|XPO2_HUMAN	Color2 [DarkGray]	1	4							41	41	41	566	566	566	11042	0	28889	371140000000	219	3.03639	0.290819	-0.587737	-0.284373	35.7045	35.7348	35.6834	36.3617	36.3591	36.1651
P54578	USP14		1.68266	-0.581846	1.49676	sp|P54578|UBP14_HUMAN	sp|P54578|UBP14_HUMAN	Color2 [DarkGray]	1	4							9	9	9	277	277	277	56068	0	5668	1464700000	36	1.68266	0.306014	-0.581846	-0.269736	28.1236	27.8795	27.6504	28.3458	28.4421	28.6111
Q13838	DDX39B		3.53423	-0.571335	1.4859	sp|Q13838|DX39B_HUMAN	sp|Q13838|DX39B_HUMAN	Color2 [DarkGray]	1	4							22	22	10	591	591	304	48991	0	20582	50225000000	161	3.53423	0.298704	-0.571335	-0.278932	32.9665	32.9587	33.0294	33.4877	33.5459	33.6349
Q14562	DHX8		0.87731	-0.571101	1.48566	sp|Q14562|DHX8_HUMAN	sp|Q14562|DHX8_HUMAN	Color2 [DarkGray]	1	4							4	3	3	56	48	48	13931	0	79511	59470000	9	0.87731	0.330067	-0.571101	-0.24797	23.8226	24.0344	24.8066	24.8829	24.7821	24.7119
Q14697	GANAB		3.39761	-0.569066	1.48356	sp|Q14697|GANAB_HUMAN	sp|Q14697|GANAB_HUMAN	Color2 [DarkGray]	1	4							16	16	16	256	256	256	10687	0	60111	2272900000	43	3.39761	0.299173	-0.569066	-0.277303	28.6091	28.5207	28.5765	29.0887	29.0964	29.2283
Q13283	G3BP1		2.87315	-0.568252	1.48273	sp|Q13283|G3BP1_HUMAN	sp|Q13283|G3BP1_HUMAN	Color2 [DarkGray]	1	4							5	5	5	148	148	148	52164	0	16003	633610000	15	2.87315	0.300833	-0.568252	-0.274353	26.6536	26.8035	26.6048	27.3043	27.2834	27.179
Q00839	HNRNPU		4.22018	-0.56624	1.48066	sp|Q00839|HNRPU_HUMAN	sp|Q00839|HNRPU_HUMAN	Color2 [DarkGray]	1	4							36	36	36	463	463	463	90583	0	32331	87366000000	263	4.22018	0.29877	-0.56624	-0.278655	33.6655	33.7418	33.7724	34.2854	34.3	34.293
Q562F6	SGO2		0.653407	-0.564796	1.47918	sp|Q562F6|SGO2_HUMAN	sp|Q562F6|SGO2_HUMAN	Color2 [DarkGray]	1	4							3	3	3	39	39	39	14474	0	11712	112470000	7	0.653407	0.343535	-0.564796	-0.236216	24.8846	24.6492	25.9161	25.6478	25.7131	25.7834
P14868	DARS		3.40104	-0.564212	1.47858	sp|P14868|SYDC_HUMAN	sp|P14868|SYDC_HUMAN	Color2 [DarkGray]	1	4							15	15	15	345	345	345	57136	0	49773	4088400000	56	3.40104	0.300552	-0.564212	-0.275011	29.2741	29.2522	29.3689	29.7888	29.8921	29.907
P41252	IARS		1.48153	-0.56314	1.47748	sp|P41252|SYIC_HUMAN	sp|P41252|SYIC_HUMAN	Color2 [DarkGray]	1	4							12	12	12	151	151	151	1445	0	56862	746860000	27	1.48153	0.3157	-0.56314	-0.258778	26.8428	26.9832	26.9437	27.79	27.4713	27.1978
Q9UKL0	RCOR1		3.72823	-0.562126	1.47644	sp|Q9UKL0|RCOR1_HUMAN;sp|Q9P2K3|RCOR3_HUMAN	sp|Q9UKL0|RCOR1_HUMAN	Color2 [DarkGray]	1	4							8	8	8	268	268	268	53027	0	36237	768640000	20	3.72823	0.30021	-0.562126	-0.275229	27.0077	26.9797	27.017	27.6306	27.4895	27.5707
Q96DI7	SNRNP40		2.66255	-0.558813	1.47306	sp|Q96DI7|SNR40_HUMAN	sp|Q96DI7|SNR40_HUMAN	Color2 [DarkGray]	1	4							9	9	9	443	443	443	3931	0	4231	2117300000	33	2.66255	0.307273	-0.558813	-0.268704	28.3691	28.4116	28.5523	29.0581	28.8886	29.0627
P14625	HSP90B1		1.46113	-0.556061	1.47025	sp|P14625|ENPL_HUMAN	sp|P14625|ENPL_HUMAN	Color2 [DarkGray]	1	4							9	7	7	131	113	113	92468	0	15045	1299400000	25	1.46113	0.320048	-0.556061	-0.255467	27.6507	27.3953	27.9879	28.1922	28.1922	28.3178
Q9Y265	RUVBL1		2.53256	-0.552399	1.46652	sp|Q9Y265|RUVB1_HUMAN	sp|Q9Y265|RUVB1_HUMAN	Color2 [DarkGray]	1	4							12	12	12	399	399	399	50227	0	90188	5624600000	64	2.53256	0.309486	-0.552399	-0.264897	29.7052	29.9545	29.9149	30.3385	30.4437	30.4495
P30153	PPP2R1A		2.78868	-0.550746	1.46484	sp|P30153|2AAA_HUMAN	sp|P30153|2AAA_HUMAN	Color2 [DarkGray]	1	4							16	16	13	385	385	297	65308	0	60345	1660900000	50	2.78868	0.30924	-0.550746	-0.265716	28.1388	28.2399	28.0017	28.6322	28.6955	28.7049
P27797	CALR		2.24958	-0.549685	1.46377	sp|P27797|CALR_HUMAN	sp|P27797|CALR_HUMAN	Color2 [DarkGray]	1	4							13	13	13	556	556	556	48141	0	10876	7480500000	70	2.24958	0.31266	-0.549685	-0.261571	30.1655	30.1843	30.3607	30.6277	30.8859	30.8459
P32780	GTF2H1		3.7384	-0.548148	1.46221	sp|P32780|TF2H1_HUMAN	sp|P32780|TF2H1_HUMAN	Color2 [DarkGray]	1	4							16	16	16	416	416	416	62031	0	16462	5868200000	76	3.7384	0.306585	-0.548148	-0.268556	29.9489	29.8748	29.8637	30.5056	30.4048	30.4215
P46781	RPS9		3.12158	-0.546359	1.4604	sp|P46781|RS9_HUMAN	sp|P46781|RS9_HUMAN	Color2 [DarkGray]	1	4							13	13	13	418	418	418	22591	0	63499	47473000000	103	3.12158	0.309278	-0.546359	-0.265352	32.737	32.866	32.8953	33.3168	33.3895	33.4312
P11766	ADH5		1.59982	-0.541164	1.45515	sp|P11766|ADHX_HUMAN	sp|P11766|ADHX_HUMAN	Color2 [DarkGray]	1	4							5	5	5	155	155	155	39724	0	24566	1275200000	20	1.59982	0.326052	-0.541164	-0.251112	27.409	27.6633	27.9315	28.1808	28.1659	28.2806
Q92598	HSPH1		2.34301	-0.540163	1.45414	sp|Q92598|HS105_HUMAN	sp|Q92598|HS105_HUMAN	Color2 [DarkGray]	1	4							10	10	9	195	195	178	96864	0	81121	2062500000	36	2.34301	0.317063	-0.540163	-0.257962	28.5249	28.466	28.2552	28.8699	29.028	28.9687
O15042	U2SURP		2.47122	-0.533691	1.44763	sp|O15042|SR140_HUMAN	sp|O15042|SR140_HUMAN	Color2 [DarkGray]	1	4							15	15	15	192	192	192	11829	0	55835	1958200000	50	2.47122	0.320136	-0.533691	-0.255887	28.3557	28.3062	28.4414	29.0304	28.9067	28.7673
Q9H4L4	SENP3		3.26936	-0.528935	1.44286	sp|Q9H4L4|SENP3_HUMAN	sp|Q9H4L4|SENP3_HUMAN	Color2 [DarkGray]	1	4							21	21	21	519	519	519	65009	0	23694	17529000000	140	3.26936	0.317044	-0.528935	-0.257728	31.352	31.4125	31.4913	31.901	31.9294	32.0121
P22102	GART		3.85169	-0.522235	1.43618	sp|P22102|PUR2_HUMAN	sp|P22102|PUR2_HUMAN	Color2 [DarkGray]	1	4							27	27	27	404	404	404	10777	0	13162	9507700000	103	3.85169	0.319327	-0.522235	-0.25642	30.6249	30.5523	30.6557	31.1588	31.147	31.0937
Q13547	HDAC1		3.16496	-0.519939	1.4339	sp|Q13547|HDAC1_HUMAN;sp|O15379|HDAC3_HUMAN	sp|Q13547|HDAC1_HUMAN	Color2 [DarkGray]	1	4							13	13	8	425	425	315	55102	0	84562	13206000000	75	3.16496	0.323441	-0.519939	-0.253048	31.0309	31.1898	31.0786	31.5645	31.6537	31.6408
P56192	MARS		3.10735	-0.509967	1.42402	sp|P56192|SYMC_HUMAN	sp|P56192|SYMC_HUMAN	Color2 [DarkGray]	1	4							12	12	12	24	24	24	10111	0	68116	2037300000	52	3.10735	0.330039	-0.509967	-0.248094	28.3785	28.4394	28.4277	28.9482	29.0021	28.8253
O75643	SNRNP200		3.34014	-0.506863	1.42096	sp|O75643|U520_HUMAN	sp|O75643|U520_HUMAN	Color2 [DarkGray]	1	4							61	61	61	423	423	423	2445	0	32331	14774000000	281	3.34014	0.330238	-0.506863	-0.247486	31.2639	31.2441	31.192	31.8212	31.7247	31.6747
P13489	RNH1		2.75094	-0.503983	1.41812	sp|P13489|RINI_HUMAN	sp|P13489|RINI_HUMAN	Color2 [DarkGray]	1	4							9	9	9	312	312	312	49973	0	49401	2288700000	30	2.75094	0.334824	-0.503983	-0.243698	28.5712	28.4284	28.6546	29.026	29.057	29.0831
Q15393	SF3B3		3.13003	-0.500392	1.4146	sp|Q15393|SF3B3_HUMAN	sp|Q15393|SF3B3_HUMAN	Color2 [DarkGray]	1	4							35	35	35	408	408	408	13558	0	27468	23648000000	164	3.13003	0.334589	-0.500392	-0.243647	31.859	31.8969	31.992	32.3503	32.4228	32.4759
Q16401	PSMD5		2.61228	-0.497626	1.41189	sp|Q16401|PSMD5_HUMAN	sp|Q16401|PSMD5_HUMAN	Color2 [DarkGray]	1	4							14	14	14	415	415	415	56195	0	52838	2462700000	56	2.61228	0.338323	-0.497626	-0.240031	28.6382	28.5927	28.8163	29.2177	29.1291	29.1933
Q13310	PABPC4		3.15274	-0.49706	1.41133	sp|Q13310|PABP4_HUMAN;sp|P0CB38|PAB4L_HUMAN	sp|Q13310|PABP4_HUMAN	Color2 [DarkGray]	1	4							18	11	10	362	217	203	70782	0	44339	4140800000	42	3.15274	0.335936	-0.49706	-0.242152	29.4127	29.2965	29.4097	29.7976	29.9076	29.905
Q04637	EIF4G1		1.44487	-0.495743	1.41005	sp|Q04637|IF4G1_HUMAN;REV__sp|Q8NEG2|CG057_HUMAN	sp|Q04637|IF4G1_HUMAN	Color2 [DarkGray]	1	4							11	11	11	93	93	93	17549	0	29601	783630000	29	1.44487	0.35011	-0.495743	-0.229569	27.2209	27.1681	26.7642	27.4164	27.6451	27.579
Q8N1F7	NUP93		3.67307	-0.493989	1.40833	sp|Q8N1F7|NUP93_HUMAN	sp|Q8N1F7|NUP93_HUMAN	Color2 [DarkGray]	1	4							22	22	22	405	405	405	93487	0	13721	4262800000	73	3.67307	0.336231	-0.493989	-0.242332	29.4133	29.3954	29.5178	29.9411	29.941	29.9263
Q92797	SYMPK		1.91572	-0.49324	1.4076	sp|Q92797|SYMPK_HUMAN	sp|Q92797|SYMPK_HUMAN	Color2 [DarkGray]	1	4							10	10	10	147	147	147	14115	0	37304	1439100000	28	1.91572	0.347146	-0.49324	-0.233393	27.9316	27.7171	27.9754	28.4313	28.4643	28.2081
P46060	RANGAP1		2.01968	-0.491076	1.40549	sp|P46060|RAGP1_HUMAN	sp|P46060|RAGP1_HUMAN	Color2 [DarkGray]	1	4							12	12	12	279	279	279	63541	0	65285	1581200000	30	2.01968	0.347366	-0.491076	-0.23326	28.0832	27.8807	28.1383	28.4165	28.5021	28.6569
P11940	PABPC1		3.13119	-0.490978	1.4054	sp|P11940|PABP1_HUMAN;sp|Q9H361|PABP3_HUMAN;sp|Q4VXU2|PAP1L_HUMAN;sp|Q96DU9|PABP5_HUMAN	sp|P11940|PABP1_HUMAN	Color2 [DarkGray]	1	4							23	23	15	421	421	258	7067	0	19295	9431300000	96	3.13119	0.338859	-0.490978	-0.239185	30.5397	30.5318	30.628	30.9837	31.1317	31.0571
Q13595	TRA2A		1.60394	-0.49081	1.40523	sp|Q13595|TRA2A_HUMAN	sp|Q13595|TRA2A_HUMAN	Color2 [DarkGray]	1	4							2	2	2	82	82	82	32688	0	69974	1172700000	8	1.60394	0.349983	-0.49081	-0.229327	27.6787	27.4633	27.5675	27.9298	27.9402	28.3119
P49368	CCT3		4.19584	-0.486303	1.40085	sp|P49368|TCPG_HUMAN	sp|P49368|TCPG_HUMAN	Color2 [DarkGray]	1	4							14	14	14	396	396	396	60533	0	57638	3583100000	55	4.19584	0.338504	-0.486303	-0.239805	29.1928	29.2102	29.2672	29.7422	29.6984	29.6884
P07741	APRT		1.32921	-0.485511	1.40008	sp|P07741|APT_HUMAN	sp|P07741|APT_HUMAN	Color2 [DarkGray]	1	4							7	7	7	589	589	589	19608	0	38741	689570000	21	1.32921	0.357975	-0.485511	-0.22364	26.9038	27.0971	26.611	27.5257	27.3502	27.1925
P53004	BLVRA		2.35139	-0.484507	1.39911	sp|P53004|BIEA_HUMAN	sp|P53004|BIEA_HUMAN	Color2 [DarkGray]	1	4							5	5	5	199	199	199	33428	0	13384	819550000	21	2.35139	0.347661	-0.484507	-0.232507	26.9944	27.2199	27.0612	27.4884	27.5771	27.6635
Q99832	CCT7		1.85081	-0.481109	1.39582	sp|Q99832|TCPH_HUMAN	sp|Q99832|TCPH_HUMAN	Color2 [DarkGray]	1	4							13	13	13	339	339	339	59366	0	58471	2222900000	46	1.85081	0.352783	-0.481109	-0.227417	28.5792	28.4336	28.4393	29.063	29.0776	28.7548
O00487	PSMD14		1.39922	-0.480423	1.39515	sp|O00487|PSDE_HUMAN	sp|O00487|PSDE_HUMAN	Color2 [DarkGray]	1	4							7	7	7	394	394	394	34577	0	21628	1530400000	28	1.39922	0.358884	-0.480423	-0.222412	28.1495	27.8509	28.1614	28.6242	28.2898	28.6891
Q9Y5L0	TNPO3		2.26672	-0.480139	1.39488	sp|Q9Y5L0|TNPO3_HUMAN	sp|Q9Y5L0|TNPO3_HUMAN	Color2 [DarkGray]	1	4							13	13	13	219	219	219	1042	0	37743	1127200000	37	2.26672	0.349726	-0.480139	-0.229988	27.68	27.4158	27.6393	28.098	28.0794	27.9981
Q96SB4	SRPK1		2.5373	-0.477633	1.39246	sp|Q96SB4|SRPK1_HUMAN	sp|Q96SB4|SRPK1_HUMAN	Color2 [DarkGray]	1	4							10	8	8	218	186	186	74324	0	28203	1051100000	32	2.5373	0.349633	-0.477633	-0.230344	27.299	27.4573	27.5017	27.8916	27.9694	27.83
P11387	TOP1		3.19512	-0.476032	1.39091	sp|P11387|TOP1_HUMAN;sp|Q969P6|TOP1M_HUMAN	sp|P11387|TOP1_HUMAN	Color2 [DarkGray]	1	4							33	33	33	429	429	429	90725	0	32331	107470000000	256	3.19512	0.347695	-0.476032	-0.232302	34.0369	34.0606	34.1387	34.4813	34.5719	34.611
O43913	ORC5		3.0526	-0.474822	1.38975	sp|O43913|ORC5_HUMAN	sp|O43913|ORC5_HUMAN	Color2 [DarkGray]	1	4							10	10	10	331	331	331	50282	0	43837	1630700000	30	3.0526	0.348196	-0.474822	-0.231234	28.1067	28.0626	28.0927	28.4685	28.5706	28.6474
P62241	RPS8		3.33943	-0.468379	1.38355	sp|P62241|RS8_HUMAN	sp|P62241|RS8_HUMAN	Color2 [DarkGray]	1	4							13	13	13	587	587	587	24205	0	17301	98230000000	117	3.33943	0.349828	-0.468379	-0.229101	33.9804	33.9488	33.9995	34.3682	34.453	34.5126
O94762	RECQL5		1.96048	-0.468347	1.38352	sp|O94762|RECQ5_HUMAN	sp|O94762|RECQ5_HUMAN	Color2 [DarkGray]	1	4							9	9	9	117	117	117	10886	0	35381	1770900000	31	1.96048	0.358665	-0.468347	-0.222552	28.2107	28.0043	28.2426	28.4963	28.6173	28.749
P31942	HNRNPH3		1.98031	-0.465902	1.38118	sp|P31942|HNRH3_HUMAN	sp|P31942|HNRH3_HUMAN	Color2 [DarkGray]	1	4							9	8	8	335	312	312	36926	0	7947	7399100000	41	1.98031	0.359452	-0.465902	-0.221592	30.0603	30.343	30.3446	30.638	30.7369	30.7707
P16615	ATP2A2		0.477091	-0.465146	1.38046	sp|P16615|AT2A2_HUMAN;sp|O14983|AT2A1_HUMAN;sp|Q93084|AT2A3_HUMAN	sp|P16615|AT2A2_HUMAN	Color2 [DarkGray]	1	4							14	14	14	182	182	182	11476	0	4903	674510000	28	0.477091	0.406251	-0.465146	-0.191961	26.9987	25.7755	27.0358	26.8947	27.1684	27.1425
Q9NXE8	CWC25		2.64825	-0.463885	1.37925	sp|Q9NXE8|CWC25_HUMAN	sp|Q9NXE8|CWC25_HUMAN	Color2 [DarkGray]	1	4							9	9	9	216	216	216	49647	0	19286	1461600000	32	2.64825	0.357044	-0.463885	-0.224455	27.8168	27.8258	27.9384	28.3712	28.2165	28.3851
Q1KMD3	HNRNPUL2		1.93041	-0.463488	1.37887	sp|Q1KMD3|HNRL2_HUMAN	sp|Q1KMD3|HNRL2_HUMAN	Color2 [DarkGray]	1	4							10	10	10	181	181	181	85104	0	4744	1882900000	30	1.93041	0.361306	-0.463488	-0.220136	28.3479	28.1107	28.4235	28.817	28.6639	28.7917
Q13416	ORC2		2.67865	-0.448393	1.36452	sp|Q13416|ORC2_HUMAN	sp|Q13416|ORC2_HUMAN	Color2 [DarkGray]	1	4							9	9	9	232	232	232	65971	0	48265	1767000000	26	2.67865	0.365404	-0.448393	-0.217319	28.2742	28.1688	28.2059	28.744	28.5584	28.6917
O43929	ORC4		1.77277	-0.446564	1.36279	sp|O43929|ORC4_HUMAN;CON__Q2YDI2	sp|O43929|ORC4_HUMAN	Color2 [DarkGray]	1	4							14	14	14	472	472	472	50377	0	77898	3034800000	49	1.77277	0.375928	-0.446564	-0.211325	28.9053	29.0891	28.7737	29.2431	29.3952	29.4695
O75533	SF3B1		3.7256	-0.443883	1.36026	sp|O75533|SF3B1_HUMAN	sp|O75533|SF3B1_HUMAN	Color2 [DarkGray]	1	4							34	34	34	411	411	411	14583	0	27263	9033100000	153	3.7256	0.363927	-0.443883	-0.218282	30.5875	30.526	30.5732	30.9518	31.0445	31.022
P68400	CSNK2A1		4.13154	-0.441668	1.35817	sp|P68400|CSK21_HUMAN;sp|Q8NEV1|CSK23_HUMAN	sp|P68400|CSK21_HUMAN;sp|Q8NEV1|CSK23_HUMAN	Color2 [DarkGray]	1	4							13	13	13	501	501	501	45143	0	15356	15005000000	96	4.13154	0.364325	-0.441668	-0.217966	31.2709	31.2697	31.307	31.7409	31.6782	31.7535
Q9NVU7	SDAD1		3.88686	-0.441486	1.358	sp|Q9NVU7|SDA1_HUMAN	sp|Q9NVU7|SDA1_HUMAN	Color2 [DarkGray]	1	4							30	30	30	457	457	457	7987	0	32331	51961000000	201	3.88686	0.365178	-0.441486	-0.217444	33.1116	33.0383	33.0438	33.4745	33.5032	33.5404
P61247	RPS3A		2.45262	-0.43676	1.35356	sp|P61247|RS3A_HUMAN	sp|P61247|RS3A_HUMAN	Color2 [DarkGray]	1	4							18	18	18	534	534	534	29945	0	18038	70837000000	153	2.45262	0.37715	-0.43676	-0.210902	33.3933	33.3842	33.5475	33.7867	33.9055	33.9431
P08727	KRT19		0.538519	-0.435839	1.3527	sp|P08727|K1C19_HUMAN;CON__P08727;CON__P19001;sp|Q8N1A0|KT222_HUMAN;CON__Q8N1A0	sp|P08727|K1C19_HUMAN;CON__P08727	Color2 [DarkGray]	1	4				+			8	5	4	218	155	13	44105	0	14365	711130000	19	0.538519	0.417478	-0.435839	-0.184899	26.534	26.7371	27.5987	27.4981	27.1056	27.5737
Q8N5C6	SRBD1		2.82148	-0.432648	1.34971	sp|Q8N5C6|SRBD1_HUMAN	sp|Q8N5C6|SRBD1_HUMAN	Color2 [DarkGray]	1	4							23	23	23	284	284	284	11177	0	84493	4590300000	75	2.82148	0.377529	-0.432648	-0.210435	29.5133	29.6234	29.6672	30.0249	30.0937	29.9833
Q00610	CLTC		4.96502	-0.432452	1.34953	sp|Q00610|CLH1_HUMAN;sp|P53675|CLH2_HUMAN	sp|Q00610|CLH1_HUMAN	Color2 [DarkGray]	1	4							61	61	61	492	492	492	19161	0	32331	25082000000	297	4.96502	0.371227	-0.432452	-0.214522	32.0134	32.0013	32.0374	32.4338	32.4427	32.4729
Q9Y383	LUC7L2		2.34427	-0.432089	1.34919	sp|Q9Y383|LC7L2_HUMAN	sp|Q9Y383|LC7L2_HUMAN	Color2 [DarkGray]	1	4							10	10	7	293	293	194	46513	0	10575	8892900000	59	2.34427	0.380344	-0.432089	-0.208225	30.3754	30.5876	30.5985	30.9236	30.9454	30.9889
Q96SY0	INTS14		0.298012	-0.429019	1.34632	sp|Q96SY0|VWA9_HUMAN	sp|Q96SY0|VWA9_HUMAN	Color2 [DarkGray]	1	4							2	2	2	62	62	62	5747	0	52504	79319000	11	0.298012	0.447148	-0.429019	-0.166013	22.703	24.0074	24.6603	24.4005	24.0494	24.2078
P12004	PCNA		3.55082	-0.42781	1.34519	sp|P12004|PCNA_HUMAN	sp|P12004|PCNA_HUMAN	Color2 [DarkGray]	1	4							8	8	8	395	395	395	28768	0	11854	4360900000	51	3.55082	0.377365	-0.42781	-0.210142	29.4451	29.4733	29.3901	29.8554	29.913	29.8235
Q92945	KHSRP		1.31919	-0.427504	1.3449	sp|Q92945|FUBP2_HUMAN	sp|Q92945|FUBP2_HUMAN	Color2 [DarkGray]	1	4							8	8	8	145	145	145	73114	0	31158	1054700000	22	1.31919	0.396981	-0.427504	-0.198679	27.3164	27.3506	27.5202	27.6392	27.737	28.0935
P50991	CCT4		2.07568	-0.426497	1.34397	sp|P50991|TCPD_HUMAN	sp|P50991|TCPD_HUMAN	Color2 [DarkGray]	1	4							12	12	12	286	286	286	57924	0	38529	2182500000	32	2.07568	0.38498	-0.426497	-0.204249	28.6318	28.4197	28.5242	29.0631	28.9484	28.8437
P12268	IMPDH2		2.3449	-0.424421	1.34203	sp|P12268|IMDH2_HUMAN	sp|P12268|IMDH2_HUMAN	Color2 [DarkGray]	1	4							6	6	6	175	175	175	55804	0	26906	990370000	27	2.3449	0.385176	-0.424421	-0.204664	27.2847	27.4451	27.5353	27.8495	27.8583	27.8306
Q68D10	SPTY2D1		3.4261	-0.421695	1.3395	sp|Q68D10|SPT2_HUMAN	sp|Q68D10|SPT2_HUMAN	Color2 [DarkGray]	1	4							19	19	19	293	293	293	75598	0	91229	8105400000	99	3.4261	0.38166	-0.421695	-0.206917	30.3192	30.4027	30.4068	30.8098	30.8342	30.7498
O43390	HNRNPR		3.56212	-0.420446	1.33834	sp|O43390|HNRPR_HUMAN	sp|O43390|HNRPR_HUMAN	Color2 [DarkGray]	1	4							21	21	17	385	385	322	70942	0	32106	36748000000	163	3.56212	0.382247	-0.420446	-0.206611	32.5454	32.5618	32.6098	32.9543	32.974	33.0499
P18887	XRCC1		2.58964	-0.418947	1.33695	sp|P18887|XRCC1_HUMAN	sp|P18887|XRCC1_HUMAN	Color2 [DarkGray]	1	4							16	16	16	403	403	403	69476	0	13528	10118000000	116	2.58964	0.387676	-0.418947	-0.203129	30.6719	30.7713	30.6108	31.0613	31.0632	31.1864
Q9Y3F4	STRAP		1.41027	-0.416621	1.3348	sp|Q9Y3F4|STRAP_HUMAN	sp|Q9Y3F4|STRAP_HUMAN	Color2 [DarkGray]	1	4							5	5	5	183	183	183	38438	0	17157	819050000	13	1.41027	0.402293	-0.416621	-0.1949	26.9853	27.0611	27.2101	27.2617	27.6417	27.6029
P49321	NASP		1.8235	-0.412516	1.33101	sp|P49321|NASP_HUMAN	sp|P49321|NASP_HUMAN	Color2 [DarkGray]	1	4							13	13	13	288	288	288	85237	0	11176	5927300000	61	1.8235	0.399824	-0.412516	-0.196349	29.7925	30.0116	30.0338	30.228	30.4277	30.4197
P40227	CCT6A		2.30517	-0.409133	1.32789	sp|P40227|TCPZ_HUMAN	sp|P40227|TCPZ_HUMAN	Color2 [DarkGray]	1	4							7	7	7	23	23	23	58024	0	73884	1431200000	32	2.30517	0.398661	-0.409133	-0.197372	28.0264	27.8533	27.8063	28.3328	28.334	28.2467
P17480	UBTF		2.8664	-0.408415	1.32723	sp|P17480|UBF1_HUMAN	sp|P17480|UBF1_HUMAN	Color2 [DarkGray]	1	4							31	31	31	391	391	391	89405	0	32331	227810000000	341	2.8664	0.396716	-0.408415	-0.19909	35.13	35.1584	35.2518	35.526	35.5891	35.6504
P46779	RPL28		0.880406	-0.408139	1.32697	sp|P46779|RL28_HUMAN	sp|P46779|RL28_HUMAN	Color2 [DarkGray]	1	4							3	3	3	204	204	204	15747	0	14411	9071300000	24	0.880406	0.418159	-0.408139	-0.184186	30.2699	30.2797	30.6533	30.4623	30.9398	31.0253
O43175	PHGDH		2.04105	-0.407536	1.32642	sp|O43175|SERA_HUMAN	sp|O43175|SERA_HUMAN	Color2 [DarkGray]	1	4							7	7	7	171	171	171	5665	0	27306	2503600000	34	2.04105	0.401946	-0.407536	-0.195354	28.5402	28.82	28.7295	29.0594	29.1069	29.146
P14866	HNRNPL		3.55152	-0.403447	1.32266	sp|P14866|HNRPL_HUMAN	sp|P14866|HNRPL_HUMAN	Color2 [DarkGray]	1	4							20	20	20	591	591	591	64132	0	32331	32758000000	161	3.55152	0.397086	-0.403447	-0.198375	32.3635	32.43	32.4204	32.7609	32.8102	32.8531
P07814	EPRS		2.33276	-0.40178	1.32114	sp|P07814|SYEP_HUMAN	sp|P07814|SYEP_HUMAN	Color2 [DarkGray]	1	4							32	32	32	29	29	29	17059	0	13974	5457600000	118	2.33276	0.403403	-0.40178	-0.194064	29.7413	29.9571	29.8573	30.2201	30.2222	30.3188
Q8IWS0	PHF6		3.41456	-0.400782	1.32022	sp|Q8IWS0|PHF6_HUMAN	sp|Q8IWS0|PHF6_HUMAN	Color2 [DarkGray]	1	4							14	14	14	474	474	474	4129	0	32331	14046000000	90	3.41456	0.399973	-0.400782	-0.196813	31.1221	31.2377	31.21	31.5707	31.6055	31.5961
P26640	VARS		2.35317	-0.400706	1.32015	sp|P26640|SYVC_HUMAN	sp|P26640|SYVC_HUMAN	Color2 [DarkGray]	1	4							21	21	21	267	267	267	14047	0	12513	3658100000	69	2.35317	0.403257	-0.400706	-0.193647	29.275	29.3682	29.231	29.586	29.7773	29.713
Q14974	KPNB1		4.12716	-0.397952	1.31764	sp|Q14974|IMB1_HUMAN	sp|Q14974|IMB1_HUMAN	Color2 [DarkGray]	1	4							26	26	26	437	437	437	97169	0	15806	14857000000	167	4.12716	0.399703	-0.397952	-0.196639	31.2836	31.2667	31.3035	31.6713	31.6527	31.7237
Q92974	ARHGEF2		0.741302	-0.393136	1.31324	sp|Q92974|ARHG2_HUMAN	sp|Q92974|ARHG2_HUMAN	Color2 [DarkGray]	1	4							5	5	5	63	63	63	11154	0	21152	318850000	15	0.741302	0.434378	-0.393136	-0.175249	25.4178	25.5872	25.8914	25.6283	26.1807	26.2667
Q93009	USP7		2.91445	-0.392866	1.313	sp|Q93009|UBP7_HUMAN	sp|Q93009|UBP7_HUMAN	Color2 [DarkGray]	1	4							20	20	20	303	303	303	1283	0	7656	2522300000	63	2.91445	0.405934	-0.392866	-0.191825	28.8208	28.7714	28.7933	29.226	29.2413	29.0967
Q8N3Z6	ZCCHC7		2.24082	-0.387731	1.30833	sp|Q8N3Z6|ZCHC7_HUMAN	sp|Q8N3Z6|ZCHC7_HUMAN	Color2 [DarkGray]	1	4							10	10	10	236	236	236	63052	0	93673	7167600000	53	2.24082	0.413051	-0.387731	-0.18713	30.1205	30.3194	30.1925	30.5234	30.6019	30.6703
Q92925	SMARCD2		2.4779	-0.382153	1.30328	sp|Q92925|SMRD2_HUMAN;sp|Q6STE5|SMRD3_HUMAN	sp|Q92925|SMRD2_HUMAN	Color2 [DarkGray]	1	4							7	7	6	23	23	198	5892	0	49921	1032700000	21	2.4779	0.4172	-0.382153	-0.185414	27.4712	27.4822	27.5966	27.8833	27.8279	27.9853
Q15459	SF3A1		2.51189	-0.381124	1.30236	sp|Q15459|SF3A1_HUMAN	sp|Q15459|SF3A1_HUMAN	Color2 [DarkGray]	1	4							13	13	13	202	202	202	88885	0	10837	2842800000	45	2.51189	0.417646	-0.381124	-0.185045	28.8204	28.9653	28.9536	29.2616	29.3687	29.2523
P52209	PGD		1.46842	-0.381063	1.3023	sp|P52209|6PGD_HUMAN	sp|P52209|6PGD_HUMAN	Color2 [DarkGray]	1	4							9	9	9	269	269	269	53139	0	38843	628180000	25	1.46842	0.425419	-0.381063	-0.179714	26.8748	26.7195	26.7538	27.2465	26.9444	27.3003
P62258	YWHAE		5.49766	-0.381021	1.30226	sp|P62258|1433E_HUMAN	sp|P62258|1433E_HUMAN	Color2 [DarkGray]	1	4							11	11	9	475	475	443	29174	0	43716	3865600000	51	5.49766	0.408808	-0.381021	-0.189535	29.2919	29.2865	29.312	29.6796	29.6886	29.6654
P57740	NUP107		0.316403	-0.38081	1.30207	sp|P57740|NU107_HUMAN	sp|P57740|NU107_HUMAN	Color2 [DarkGray]	1	4							4	4	4	64	64	64	10637	0	99492	117220000	16	0.316403	0.469993	-0.38081	-0.152778	24.554	24.6044	24.3145	25.4226	23.9062	25.2866
Q9UBD5	ORC3		2.19317	-0.380732	1.302	sp|Q9UBD5|ORC3_HUMAN	sp|Q9UBD5|ORC3_HUMAN	Color2 [DarkGray]	1	4							14	14	14	30	30	30	82253	0	96407	3792200000	74	2.19317	0.418367	-0.380732	-0.183673	29.3768	29.352	29.2298	29.7691	29.7446	29.5872
Q9BX10	GTPBP2		2.76538	-0.380219	1.30154	sp|Q9BX10|GTPB2_HUMAN	sp|Q9BX10|GTPB2_HUMAN	Color2 [DarkGray]	1	4							13	13	13	297	297	297	65768	0	5281	1722900000	35	2.76538	0.416902	-0.380219	-0.185392	28.1341	28.0888	28.1913	28.4443	28.5873	28.5232
P43243	MATR3		2.3786	-0.376236	1.29795	sp|P43243|MATR3_HUMAN	sp|P43243|MATR3_HUMAN	Color2 [DarkGray]	1	4							20	20	20	359	359	359	94622	0	24369	11233000000	111	2.3786	0.418846	-0.376236	-0.182285	30.8025	30.9277	31.0098	31.3241	31.2943	31.2502
O75475	PSIP1		1.69425	-0.370806	1.29308	sp|O75475|PSIP1_HUMAN;sp|Q9Y3E1|HDGR3_HUMAN	sp|O75475|PSIP1_HUMAN	Color2 [DarkGray]	1	4							5	5	4	117	117	102	60103	0	24834	1029100000	20	1.69425	0.431761	-0.370806	-0.176634	27.6516	27.4751	27.4143	27.9713	27.9345	27.7477
P62266	RPS23		3.862	-0.369472	1.29188	sp|P62266|RS23_HUMAN	sp|P62266|RS23_HUMAN	Color2 [DarkGray]	1	4							5	5	5	357	357	357	15807	0	27348	9795300000	44	3.862	0.419242	-0.369472	-0.182386	30.6453	30.6631	30.7201	31.0546	31.0211	31.0613
Q96T60	PNKP		1.40612	-0.367981	1.29055	sp|Q96T60|PNKP_HUMAN	sp|Q96T60|PNKP_HUMAN	Color2 [DarkGray]	1	4							19	19	19	474	474	474	57076	0	6502	4014900000	56	1.40612	0.437295	-0.367981	-0.173417	29.3224	29.4855	29.347	29.58	29.7192	29.9596
Q96QK1	VPS35		2.74501	-0.367837	1.29042	sp|Q96QK1|VPS35_HUMAN	sp|Q96QK1|VPS35_HUMAN	Color2 [DarkGray]	1	4							15	15	15	271	271	271	91706	0	85837	5471500000	55	2.74501	0.425692	-0.367837	-0.179445	29.7847	29.7014	29.6253	30.085	30.0339	30.096
O75937	DNAJC8		2.67179	-0.366854	1.28954	sp|O75937|DNJC8_HUMAN	sp|O75937|DNJC8_HUMAN	Color2 [DarkGray]	1	4							6	6	6	419	419	419	29841	0	47002	2578500000	27	2.67179	0.426703	-0.366854	-0.178779	28.8513	28.7012	28.7134	29.1381	29.083	29.1454
O60841	EIF5B		2.99371	-0.365447	1.28828	sp|O60841|IF2P_HUMAN	sp|O60841|IF2P_HUMAN	Color2 [DarkGray]	1	4							27	27	27	319	319	319	13883	0	26477	10610000000	113	2.99371	0.42666	-0.365447	-0.178912	30.8742	30.7583	30.8731	31.2257	31.2112	31.165
P63261	ACTG1		2.83401	-0.363775	1.28679	sp|P63261|ACTG_HUMAN	sp|P63261|ACTG_HUMAN	Color2 [DarkGray]	1	4							20	20	1	704	704	45	41792	0	32331	65706000000	165	2.83401	0.42858	-0.363775	-0.177737	33.3803	33.3615	33.4333	33.6744	33.7809	33.8111
P62847	RPS24		2.46065	-0.361339	1.28462	sp|P62847|RS24_HUMAN	sp|P62847|RS24_HUMAN	Color2 [DarkGray]	1	4							5	5	5	353	353	353	15423	0	24179	7775000000	35	2.46065	0.434484	-0.361339	-0.175546	30.4034	30.2404	30.3639	30.6441	30.7533	30.6944
P07437	TUBB		2.8325	-0.354818	1.27882	sp|P07437|TBB5_HUMAN	sp|P07437|TBB5_HUMAN	Color2 [DarkGray]	1	4							21	5	4	599	194	16	4967	0	12807	37811000000	74	2.8325	0.437627	-0.354818	-0.173454	32.6076	32.5253	32.673	32.9667	32.9779	32.9256
O95747	OXSR1		1.48211	-0.351148	1.27558	sp|O95747|OXSR1_HUMAN	sp|O95747|OXSR1_HUMAN	Color2 [DarkGray]	1	4							4	4	4	104	104	104	58022	0	16695	605680000	21	1.48211	0.44762	-0.351148	-0.166437	26.6863	26.7892	26.7195	27.0629	27.2747	26.9108
P41250	GARS		0.301865	-0.350402	1.27492	sp|P41250|SYG_HUMAN	sp|P41250|SYG_HUMAN	Color2 [DarkGray]	1	4							3	3	3	64	64	64	83165	0	17509	356240000	10	0.301865	0.494734	-0.350402	-0.141752	26.2473	26.3545	24.8898	26.1473	26.2246	26.1708
Q15366	PCBP2		4.06358	-0.350176	1.27472	sp|Q15366|PCBP2_HUMAN;sp|P57721|PCBP3_HUMAN	sp|Q15366|PCBP2_HUMAN	Color2 [DarkGray]	1	4							13	10	10	559	474	474	3858	0	1329	12430000000	61	4.06358	0.436907	-0.350176	-0.173208	31.0028	31.0307	31.0246	31.3639	31.338	31.4066
O14980	XPO1		2.50945	-0.348325	1.27308	sp|O14980|XPO1_HUMAN	sp|O14980|XPO1_HUMAN	Color2 [DarkGray]	1	4							30	30	30	404	404	404	12338	0	17725	18878000000	166	2.50945	0.44351	-0.348325	-0.169535	31.6195	31.7257	31.6423	32.029	32.0763	31.9271
P30101	PDIA3		2.75802	-0.346995	1.27191	sp|P30101|PDIA3_HUMAN	sp|P30101|PDIA3_HUMAN	Color2 [DarkGray]	1	4							13	13	13	333	333	333	56782	0	1003	5054000000	74	2.75802	0.443919	-0.346995	-0.169542	29.7525	29.6963	29.821	30.0458	30.1437	30.1213
O94979	SEC31A		1.21885	-0.346837	1.27177	sp|O94979|SC31A_HUMAN	sp|O94979|SC31A_HUMAN	Color2 [DarkGray]	1	4							10	10	10	104	104	104	13301	0	26293	685550000	25	1.21885	0.454833	-0.346837	-0.162552	26.997	26.8782	26.697	27.1552	27.0585	27.399
Q8WV44	TRIM41		1.71025	-0.346512	1.27148	sp|Q8WV44|TRI41_HUMAN	sp|Q8WV44|TRI41_HUMAN	Color2 [DarkGray]	1	4							7	7	7	17	17	17	71669	0	38227	1262600000	23	1.71025	0.447611	-0.346512	-0.165657	27.7213	27.8107	27.9834	28.2266	28.0855	28.2429
Q92922	SMARCC1		2.2021	-0.343444	1.26878	sp|Q92922|SMRC1_HUMAN	sp|Q92922|SMRC1_HUMAN	Color2 [DarkGray]	1	4							23	23	17	373	373	31	12287	0	10938	4692100000	81	2.2021	0.447591	-0.343444	-0.166287	29.6162	29.6726	29.7818	30.0614	30.0916	29.948
Q9BPX3	NCAPG		1.51039	-0.33939	1.26522	sp|Q9BPX3|CND3_HUMAN	sp|Q9BPX3|CND3_HUMAN	Color2 [DarkGray]	1	4							9	9	9	114	114	114	11433	0	45886	734800000	20	1.51039	0.455266	-0.33939	-0.161316	26.8078	26.9888	27.1406	27.3962	27.2887	27.2705
Q14315	FLNC		2.07402	-0.336567	1.26275	sp|Q14315|FLNC_HUMAN	sp|Q14315|FLNC_HUMAN	Color2 [DarkGray]	1	4							38	38	33	211	211	189	29102	0	14808	6772600000	122	2.07402	0.455448	-0.336567	-0.162623	30.1758	30.2034	30.1234	30.3823	30.5231	30.6069
P60866	RPS20		1.59805	-0.333034	1.25966	sp|P60866|RS20_HUMAN	sp|P60866|RS20_HUMAN	Color2 [DarkGray]	1	4							3	3	3	252	252	252	13373	0	21285	2803200000	22	1.59805	0.458611	-0.333034	-0.158924	29.0134	29.008	29.021	29.1626	29.4818	29.3971
Q12789	GTF3C1		1.60832	-0.331411	1.25824	sp|Q12789|TF3C1_HUMAN	sp|Q12789|TF3C1_HUMAN	Color2 [DarkGray]	1	4							11	11	11	84	84	84	23887	0	30229	473310000	20	1.60832	0.460179	-0.331411	-0.158238	26.4625	26.1802	26.4298	26.6458	26.7492	26.6717
P54132	BLM		2.30837	-0.330641	1.25757	sp|P54132|BLM_HUMAN	sp|P54132|BLM_HUMAN	Color2 [DarkGray]	1	4							28	28	28	292	292	292	159	0	16186	5544800000	98	2.30837	0.457658	-0.330641	-0.1606	29.8189	29.8021	29.9747	30.1881	30.1642	30.2352
P12956	XRCC6		3.60832	-0.330536	1.25748	sp|P12956|XRCC6_HUMAN	sp|P12956|XRCC6_HUMAN	Color2 [DarkGray]	1	4							41	41	41	681	681	681	69842	0	32331	141650000000	400	3.60832	0.454681	-0.330536	-0.163087	34.497	34.5164	34.5734	34.8469	34.8445	34.887
Q13356	PPIL2		1.91938	-0.326399	1.25388	sp|Q13356|PPIL2_HUMAN	sp|Q13356|PPIL2_HUMAN	Color2 [DarkGray]	1	4							26	26	26	61	61	61	58823	0	2211	26669000000	159	1.91938	0.461365	-0.326399	-0.157314	32.0688	32.1076	32.2547	32.3825	32.4762	32.5516
P46379	BAG6		2.00762	-0.326277	1.25377	sp|P46379|BAG6_HUMAN	sp|P46379|BAG6_HUMAN	Color2 [DarkGray]	1	4							11	11	11	166	166	166	11941	0	56639	1179900000	30	2.00762	0.460874	-0.326277	-0.157583	27.7983	27.7629	27.6229	28.0205	28.1451	27.9974
P19338	NCL		3.28587	-0.325811	1.25337	sp|P19338|NUCL_HUMAN	sp|P19338|NUCL_HUMAN	Color2 [DarkGray]	1	4							30	30	30	332	332	332	76613	0	32331	1553400000000	660	3.28587	0.457689	-0.325811	-0.160348	37.9526	37.9815	38.0381	38.2853	38.3115	38.3528
P05388	RPLP0		2.56362	-0.325776	1.25334	sp|P05388|RLA0_HUMAN;sp|Q8NHW5|RLA0L_HUMAN	sp|P05388|RLA0_HUMAN;sp|Q8NHW5|RLA0L_HUMAN	Color2 [DarkGray]	1	4							9	9	9	416	416	416	34273	0	64079	5346800000	45	2.56362	0.459022	-0.325776	-0.158965	29.8383	29.8758	29.8424	30.2299	30.2217	30.0822
Q9Y4A5	TRRAP		0.907452	-0.325279	1.25291	sp|Q9Y4A5|TRRAP_HUMAN	sp|Q9Y4A5|TRRAP_HUMAN	Color2 [DarkGray]	1	4							7	7	7	26	26	26	4376	0	13566	183960000	13	0.907452	0.476544	-0.325279	-0.150085	24.5682	25.066	24.9032	25.0873	25.3325	25.0935
Q9NVI1	FANCI		1.64126	-0.324405	1.25215	sp|Q9NVI1|FANCI_HUMAN	sp|Q9NVI1|FANCI_HUMAN	Color2 [DarkGray]	1	4							22	22	22	22	22	22	14932	0	82239	2091000000	65	1.64126	0.465537	-0.324405	-0.155202	28.4843	28.5906	28.3646	28.9279	28.7553	28.7295
P68363	TUBA1B		3.85794	-0.317809	1.24644	sp|P68363|TBA1B_HUMAN;sp|Q9H853|TBA4B_HUMAN	sp|P68363|TBA1B_HUMAN	Color2 [DarkGray]	1	4							21	21	0	636	636	0	50151	0	32331	126500000000	250	3.85794	0.46135	-0.317809	-0.157159	34.3835	34.3685	34.4303	34.694	34.7068	34.7351
P68371	TUBB4B		3.13846	-0.315351	1.24431	sp|P68371|TBB4B_HUMAN	sp|P68371|TBB4B_HUMAN	Color2 [DarkGray]	1	4							22	22	1	636	636	27	4983	0	32331	96776000000	251	3.13846	0.465652	-0.315351	-0.155062	33.9299	33.9481	33.9461	34.1906	34.2839	34.2956
Q9UMS4	PRPF19		4.05901	-0.315164	1.24415	sp|Q9UMS4|PRP19_HUMAN	sp|Q9UMS4|PRP19_HUMAN	Color2 [DarkGray]	1	4							16	16	16	599	599	599	5518	0	25009	17621000000	103	4.05901	0.463794	-0.315164	-0.156053	31.5348	31.5493	31.5967	31.8734	31.8665	31.8865
P27695	APEX1		4.66104	-0.314526	1.2436	sp|P27695|APEX1_HUMAN	sp|P27695|APEX1_HUMAN	Color2 [DarkGray]	1	4							13	13	13	528	528	528	35554	0	14924	5211200000	66	4.66104	0.463815	-0.314526	-0.156187	29.8338	29.8576	29.8242	30.1399	30.1476	30.1716
Q9UHB9	SRP68		3.02045	-0.311118	1.24067	sp|Q9UHB9|SRP68_HUMAN	sp|Q9UHB9|SRP68_HUMAN	Color2 [DarkGray]	1	4							12	12	12	279	279	279	70729	0	10528	1494100000	22	3.02045	0.470316	-0.311118	-0.152832	28.0364	27.9267	28.0229	28.3132	28.3176	28.2886
Q9H6Y2	WDR55		2.5929	-0.311031	1.24059	sp|Q9H6Y2|WDR55_HUMAN	sp|Q9H6Y2|WDR55_HUMAN	Color2 [DarkGray]	1	4							14	14	14	392	392	392	4207	0	97004	9934400000	73	2.5929	0.471323	-0.311031	-0.151998	30.7011	30.7406	30.8159	31.019	31.0466	31.125
P26368	U2AF2		2.67437	-0.308914	1.23877	sp|P26368|U2AF2_HUMAN	sp|P26368|U2AF2_HUMAN	Color2 [DarkGray]	1	4							10	10	10	427	427	427	535	0	89398	6780200000	62	2.67437	0.474162	-0.308914	-0.151153	30.2172	30.1655	30.1415	30.4528	30.5585	30.4398
Q9H2U1	DHX36		3.51979	-0.305988	1.23627	sp|Q9H2U1|DHX36_HUMAN;sp|Q6P158|DHX57_HUMAN	sp|Q9H2U1|DHX36_HUMAN	Color2 [DarkGray]	1	4							19	19	19	274	274	274	11476	0	15361	3252600000	69	3.51979	0.473764	-0.305988	-0.151024	29.1233	29.038	29.0879	29.3889	29.3749	29.4034
P14550	AKR1A1		1.36847	-0.303221	1.2339	sp|P14550|AK1A1_HUMAN	sp|P14550|AK1A1_HUMAN	Color2 [DarkGray]	1	4							4	4	4	16	16	16	36573	0	94959	440450000	15	1.36847	0.488052	-0.303221	-0.144152	26.0217	26.1959	26.3076	26.5369	26.5428	26.3553
O60610	DIAPH1		0.909961	-0.303153	1.23384	sp|O60610|DIAP1_HUMAN	sp|O60610|DIAP1_HUMAN	Color2 [DarkGray]	1	4							13	13	13	135	135	135	14135	0	46906	1240300000	28	0.909961	0.497762	-0.303153	-0.140641	27.9558	27.92	27.6166	28.0544	28.3556	27.9918
P49588	AARS		0.930039	-0.300939	1.23195	sp|P49588|SYAC_HUMAN	sp|P49588|SYAC_HUMAN	Color2 [DarkGray]	1	4							12	12	12	186	186	186	10681	0	55461	944380000	28	0.930039	0.498786	-0.300939	-0.139891	27.4506	27.3573	27.6111	27.5795	28.0254	27.7169
Q7KZF4	SND1		2.60104	-0.300936	1.23194	sp|Q7KZF4|SND1_HUMAN	sp|Q7KZF4|SND1_HUMAN	Color2 [DarkGray]	1	4							30	30	30	468	468	468	102	0	31317	16971000000	163	2.60104	0.481685	-0.300936	-0.147189	31.5971	31.513	31.5048	31.777	31.8494	31.8913
Q4G0J3	LARP7		2.52389	-0.300812	1.23184	sp|Q4G0J3|LARP7_HUMAN	sp|Q4G0J3|LARP7_HUMAN	Color2 [DarkGray]	1	4							21	21	21	442	442	442	66898	0	14489	12860000000	99	2.52389	0.482072	-0.300812	-0.146973	31.1527	31.0662	31.1224	31.3803	31.3705	31.4929
Q86UX7	FERMT3		1.53491	-0.300318	1.23142	sp|Q86UX7|URP2_HUMAN	sp|Q86UX7|URP2_HUMAN	Color2 [DarkGray]	1	4							17	17	17	346	346	346	75952	0	86338	4659200000	79	1.53491	0.488934	-0.300318	-0.143675	29.6017	29.6669	29.5571	29.8864	29.7752	30.0651
Q7L014	DDX46		2.91857	-0.298026	1.22946	sp|Q7L014|DDX46_HUMAN	sp|Q7L014|DDX46_HUMAN	Color2 [DarkGray]	1	4							26	26	26	316	316	316	11736	0	14461	8017400000	81	2.91857	0.48319	-0.298026	-0.146353	30.4062	30.3287	30.452	30.6998	30.6833	30.6979
Q9NQW6	ANLN		1.438	-0.294194	1.2262	sp|Q9NQW6|ANLN_HUMAN	sp|Q9NQW6|ANLN_HUMAN	Color2 [DarkGray]	1	4							8	8	8	10	10	10	1242	0	26348	648830000	24	1.438	0.497836	-0.294194	-0.140418	26.702	26.6447	26.837	27.1062	27.09	26.8701
Q92759	GTF2H4		2.08936	-0.292259	1.22456	sp|Q92759|TF2H4_HUMAN	sp|Q92759|TF2H4_HUMAN	Color2 [DarkGray]	1	4							14	14	14	474	474	474	52186	0	11766	4708300000	69	2.08936	0.494694	-0.292259	-0.141884	29.7298	29.6823	29.5699	29.9686	29.8833	30.0069
P53618	COPB1		2.86318	-0.291182	1.22364	sp|P53618|COPB_HUMAN	sp|P53618|COPB_HUMAN	Color2 [DarkGray]	1	4							14	14	14	24	24	24	10714	0	5979	2339200000	44	2.86318	0.491705	-0.291182	-0.142965	28.6244	28.6936	28.6233	28.9701	28.9633	28.8816
Q9Y4W6	AFG3L2		0.149014	-0.290076	1.2227	sp|Q9Y4W6|AFG32_HUMAN	sp|Q9Y4W6|AFG32_HUMAN	Color2 [DarkGray]	1	4							5	5	4	7	7	6	88583	0	56858	332390000	9	0.149014	0.610111	-0.290076	-0.106447	25.8874	26.3213	23.994	25.5691	25.5663	25.9376
P23381	WARS		1.01811	-0.287268	1.22033	sp|P23381|SYWC_HUMAN	sp|P23381|SYWC_HUMAN	Color2 [DarkGray]	1	4							7	7	7	257	257	257	53165	0	37059	787200000	23	1.01811	0.514003	-0.287268	-0.134713	27.2091	26.9904	27.3894	27.369	27.5942	27.4876
P37198	NUP62		1.46147	-0.284784	1.21823	sp|P37198|NUP62_HUMAN	sp|P37198|NUP62_HUMAN	Color2 [DarkGray]	1	4							3	3	3	10	10	10	53254	0	22461	435480000	12	1.46147	0.509457	-0.284784	-0.136231	26.3331	26.1933	26.214	26.4722	26.6886	26.434
Q5T3I0	GPATCH4		1.93155	-0.28441	1.21791	sp|Q5T3I0|GPTC4_HUMAN	sp|Q5T3I0|GPTC4_HUMAN	Color2 [DarkGray]	1	4							18	18	18	399	399	399	50381	0	29329	26975000000	117	1.93155	0.505696	-0.28441	-0.137751	32.1114	32.1825	32.2247	32.4264	32.3803	32.5652
P27708	CAD		1.3279	-0.283341	1.21701	sp|P27708|PYR1_HUMAN;sp|P31327|CPSM_HUMAN	sp|P27708|PYR1_HUMAN	Color2 [DarkGray]	1	4							18	18	18	111	111	111	24298	0	55853	2106800000	42	1.3279	0.513831	-0.283341	-0.134933	28.3212	28.4402	28.6319	28.7136	28.8318	28.698
Q9BQE3	TUBA1C		1.59049	-0.281825	1.21573	sp|Q9BQE3|TBA1C_HUMAN	sp|Q9BQE3|TBA1C_HUMAN	Color2 [DarkGray]	1	4							21	3	2	639	12	91	49895	0	40439	4429300000	20	1.59049	0.51299	-0.281825	-0.135407	29.5604	29.4809	29.7245	29.94	29.8633	29.8079
Q9NZI8	IGF2BP1		2.09663	-0.281432	1.2154	sp|Q9NZI8|IF2B1_HUMAN;sp|Q9Y6M1|IF2B2_HUMAN	sp|Q9NZI8|IF2B1_HUMAN	Color2 [DarkGray]	1	4							15	15	14	331	331	308	6348	0	11642	7225700000	77	2.09663	0.508381	-0.281432	-0.136793	30.2476	30.3119	30.3256	30.4724	30.6311	30.6259
P15374	UCHL3		1.07927	-0.279671	1.21392	sp|P15374|UCHL3_HUMAN	sp|P15374|UCHL3_HUMAN	Color2 [DarkGray]	1	4							1	1	1	87	87	87	26182	0	20135	412120000	13	1.07927	0.522841	-0.279671	-0.131807	26.2112	25.931	26.3131	26.3481	26.4604	26.4858
Q15021	NCAPD2		1.22072	-0.278377	1.21283	sp|Q15021|CND1_HUMAN	sp|Q15021|CND1_HUMAN	Color2 [DarkGray]	1	4							13	13	13	136	136	136	15718	0	39411	495770000	35	1.22072	0.522154	-0.278377	-0.132111	26.6209	26.4718	26.3075	26.8494	26.6516	26.7344
P30154	PPP2R1B		0.37253	-0.275927	1.21077	sp|P30154|2AAB_HUMAN	sp|P30154|2AAB_HUMAN	Color2 [DarkGray]	1	4							9	6	6	241	155	155	66213	0	18895	156900000	20	0.37253	0.56472	-0.275927	-0.119434	24.9021	24.9438	24.2391	25.311	25.0147	24.587
Q9UG63	ABCF2		1.62924	-0.273706	1.20891	sp|Q9UG63|ABCF2_HUMAN	sp|Q9UG63|ABCF2_HUMAN	Color2 [DarkGray]	1	4							11	11	11	199	199	199	71289	0	52103	3569900000	52	1.62924	0.522559	-0.273706	-0.131793	29.1976	29.3037	29.3939	29.548	29.6713	29.497
Q14103	HNRNPD		1.58604	-0.269447	1.20535	sp|Q14103|HNRPD_HUMAN	sp|Q14103|HNRPD_HUMAN	Color2 [DarkGray]	1	4							8	8	7	276	276	254	38434	0	6186	7621600000	46	1.58604	0.530083	-0.269447	-0.129667	30.37	30.3178	30.4494	30.5319	30.6463	30.7673
Q14807	KIF22		1.96962	-0.263078	1.20004	sp|Q14807|KIF22_HUMAN	sp|Q14807|KIF22_HUMAN	Color2 [DarkGray]	1	4							16	16	16	356	356	356	73261	0	69905	4458800000	61	1.96962	0.53683	-0.263078	-0.127813	29.6681	29.4874	29.6253	29.8152	29.8782	29.8767
P53999	SUB1		3.0676	-0.262545	1.19959	sp|P53999|TCP4_HUMAN	sp|P53999|TCP4_HUMAN	Color2 [DarkGray]	1	4							6	6	6	528	528	528	14395	0	8827	5968600000	36	3.0676	0.530859	-0.262545	-0.129378	30.0242	29.947	29.9901	30.2189	30.2842	30.2458
P31946	YWHAB		2.21627	-0.258057	1.19587	sp|P31946|1433B_HUMAN;sp|P31947|1433S_HUMAN	sp|P31946|1433B_HUMAN	Color2 [DarkGray]	1	4							7	4	4	37	301	301	28082	0	37682	1179900000	19	2.21627	0.543631	-0.258057	-0.125963	27.6602	27.6967	27.7484	28.0424	27.923	27.914
Q9UKV3	ACIN1		0.730495	-0.254456	1.19289	sp|Q9UKV3|ACINU_HUMAN	sp|Q9UKV3|ACINU_HUMAN	Color2 [DarkGray]	1	4							4	4	4	35	35	35	15186	0	15635	878100000	16	0.730495	0.569933	-0.254456	-0.117828	27.0708	27.2897	27.5168	27.3724	27.5727	27.6957
P21980	TGM2		2.41982	-0.253382	1.192	sp|P21980|TGM2_HUMAN	sp|P21980|TGM2_HUMAN	Color2 [DarkGray]	1	4							16	16	16	325	325	325	77328	0	10262	3946000000	89	2.41982	0.549696	-0.253382	-0.124085	29.3439	29.4822	29.4443	29.691	29.6753	29.6642
O43660	PLRG1		1.82199	-0.249575	1.18886	sp|O43660|PLRG1_HUMAN	sp|O43660|PLRG1_HUMAN	Color2 [DarkGray]	1	4							12	12	12	381	381	381	57193	0	16976	5807600000	69	1.82199	0.560541	-0.249575	-0.121087	29.9473	30.0102	29.9618	30.1095	30.2567	30.3019
P51532	SMARCA4		2.71342	-0.246311	1.18617	sp|P51532|SMCA4_HUMAN	sp|P51532|SMCA4_HUMAN	Color2 [DarkGray]	1	4							24	24	11	189	189	10	18464	0	11026	6585700000	102	2.71342	0.561013	-0.246311	-0.121095	30.2251	30.1331	30.1762	30.4498	30.4412	30.3823
Q9UJX3	ANAPC7		1.10406	-0.245219	1.18527	sp|Q9UJX3|APC7_HUMAN	sp|Q9UJX3|APC7_HUMAN	Color2 [DarkGray]	1	4							9	9	9	197	197	197	66855	0	41407	1012600000	28	1.10406	0.575375	-0.245219	-0.116525	27.4041	27.5513	27.6115	27.8165	27.8829	27.6032
Q9UH17	APOBEC3B		1.03006	-0.241983	1.18262	sp|Q9UH17|ABC3B_HUMAN;sp|P31941|ABC3A_HUMAN	sp|Q9UH17|ABC3B_HUMAN;sp|P31941|ABC3A_HUMAN	Color2 [DarkGray]	1	4							4	4	4	149	149	149	45924	0	12242	693730000	21	1.03006	0.581262	-0.241983	-0.114667	26.7743	26.957	27.0744	27.2803	27.201	27.0504
Q02447	SP3		0.277545	-0.237857	1.17924	sp|Q02447|SP3_HUMAN	sp|Q02447|SP3_HUMAN	Color2 [DarkGray]	1	4							2	2	2	22	22	22	81924	0	97145	159190000	10	0.277545	0.626682	-0.237857	-0.101457	25.2723	24.9091	26.0558	25.5224	25.7267	25.7016
P46778	RPL21		1.09693	-0.231896	1.17438	sp|P46778|RL21_HUMAN	sp|P46778|RL21_HUMAN	Color2 [DarkGray]	1	4							6	6	6	312	312	312	18565	0	71718	14692000000	35	1.09693	0.59776	-0.231896	-0.110458	31.2205	31.3668	31.3704	31.3835	31.5992	31.6706
P18074	ERCC2		2.22309	-0.231322	1.17391	sp|P18074|ERCC2_HUMAN	sp|P18074|ERCC2_HUMAN	Color2 [DarkGray]	1	4							21	21	21	382	382	382	86908	0	13019	8432700000	116	2.22309	0.586299	-0.231322	-0.113202	30.5626	30.5018	30.5475	30.7988	30.6905	30.8166
P49959	MRE11		2.15228	-0.229687	1.17258	sp|P49959|MRE11_HUMAN	sp|P49959|MRE11_HUMAN	Color2 [DarkGray]	1	4							15	15	15	275	275	275	80592	0	65078	4968900000	60	2.15228	0.59048	-0.229687	-0.112308	29.712	29.8626	29.8043	30.0217	30.0418	30.0045
Q00341	HDLBP		0.342488	-0.226037	1.16962	sp|Q00341|VIGLN_HUMAN	sp|Q00341|VIGLN_HUMAN	Color2 [DarkGray]	1	4							5	5	5	63	63	63	14145	0	15129	382790000	13	0.342488	0.633363	-0.226037	-0.099437	26.1533	25.9946	25.9871	26.321	25.7844	26.7078
Q9UNX3	RPL26L1		1.70505	-0.223803	1.16781	sp|Q9UNX3|RL26L_HUMAN;sp|P61254|RL26_HUMAN	sp|Q9UNX3|RL26L_HUMAN;sp|P61254|RL26_HUMAN	Color2 [DarkGray]	1	4							8	8	8	386	386	386	17256	0	29508	18396000000	54	1.70505	0.6032	-0.223803	-0.10867	31.6092	31.6627	31.6734	31.7881	31.8501	31.9785
Q13823	GNL2		1.71839	-0.221757	1.16615	sp|Q13823|NOG2_HUMAN	sp|Q13823|NOG2_HUMAN	Color2 [DarkGray]	1	4							40	40	40	477	477	477	83654	0	32331	126450000000	327	1.71839	0.606662	-0.221757	-0.107734	34.3543	34.4384	34.481	34.5637	34.6568	34.7185
Q6P3X3	TTC27		0.714809	-0.217705	1.16288	sp|Q6P3X3|TTC27_HUMAN	sp|Q6P3X3|TTC27_HUMAN	Color2 [DarkGray]	1	4							4	4	4	7	7	7	96631	0	1145	148250000	10	0.714809	0.625193	-0.217705	-0.10177	25.6753	25.3527	25.3239	25.8151	25.6574	25.5325
Q6P4F7	ARHGAP11A		0.272519	-0.217251	1.16252	sp|Q6P4F7|RHGBA_HUMAN	sp|Q6P4F7|RHGBA_HUMAN	Color2 [DarkGray]	1	4							2	2	2	27	27	27	11386	0	79348	65599000	6	0.272519	0.653293	-0.217251	-0.0936602	25.1648	24.9025	24.1173	25.0563	24.8939	24.8861
Q92769	HDAC2		3.0551	-0.217007	1.16232	sp|Q92769|HDAC2_HUMAN	sp|Q92769|HDAC2_HUMAN	Color2 [DarkGray]	1	4							11	6	6	365	256	256	55364	0	49393	1457600000	31	3.0551	0.608961	-0.217007	-0.107197	28.038	28.0373	27.9812	28.2538	28.2489	28.205
Q9GZS3	WDR61		0.550223	-0.216278	1.16173	sp|Q9GZS3|WDR61_HUMAN	sp|Q9GZS3|WDR61_HUMAN	Color2 [DarkGray]	1	4							3	3	3	213	213	213	3358	0	85645	346950000	19	0.550223	0.63357	-0.216278	-0.0994852	26.3373	25.9716	25.8072	26.2207	26.3997	26.1444
Q9BQ75	CMSS1		3.34885	-0.214643	1.16042	sp|Q9BQ75|CMS1_HUMAN	sp|Q9BQ75|CMS1_HUMAN	Color2 [DarkGray]	1	4							13	13	13	409	409	409	31884	0	65895	18232000000	75	3.34885	0.6107	-0.214643	-0.106246	31.656	31.6126	31.665	31.8573	31.8811	31.839
O60506	SYNCRIP		2.99932	-0.21413	1.16	sp|O60506|HNRPQ_HUMAN	sp|O60506|HNRPQ_HUMAN	Color2 [DarkGray]	1	4							17	13	13	343	279	279	69602	0	14094	8260300000	76	2.99932	0.611006	-0.21413	-0.10575	30.5042	30.5559	30.4979	30.7306	30.7638	30.7059
O76003	GLRX3		0.59437	-0.21292	1.15903	sp|O76003|GLRX3_HUMAN	sp|O76003|GLRX3_HUMAN	Color2 [DarkGray]	1	4							5	5	5	233	233	233	37432	0	15093	618280000	16	0.59437	0.634993	-0.21292	-0.0985666	26.9888	26.9417	26.8966	26.936	27.4618	27.068
Q15428	SF3A2		1.12866	-0.210008	1.15669	sp|Q15428|SF3A2_HUMAN	sp|Q15428|SF3A2_HUMAN	Color2 [DarkGray]	1	4							5	5	5	168	168	168	49255	0	21722	1833200000	20	1.12866	0.628264	-0.210008	-0.100602	28.3192	28.177	28.4153	28.5048	28.4259	28.6108
Q9H307	PNN		0.944286	-0.203815	1.15174	sp|Q9H307|PININ_HUMAN	sp|Q9H307|PININ_HUMAN	Color2 [DarkGray]	1	4							6	6	6	102	102	102	81613	0	22066	1743300000	17	0.944286	0.641506	-0.203815	-0.0970101	28.1322	28.3641	28.2802	28.4249	28.6069	28.3561
P62316	SNRPD2		1.13248	-0.200682	1.14924	sp|P62316|SMD2_HUMAN	sp|P62316|SMD2_HUMAN	Color2 [DarkGray]	1	4							7	7	7	551	551	551	13527	0	31693	2791600000	29	1.13248	0.642651	-0.200682	-0.0963273	28.9617	28.9224	28.8896	28.9755	29.148	29.2522
P63104	YWHAZ		2.35546	-0.200194	1.14885	sp|P63104|1433Z_HUMAN	sp|P63104|1433Z_HUMAN	Color2 [DarkGray]	1	4							10	8	8	502	429	429	27745	0	13721	3624500000	49	2.35546	0.635036	-0.200194	-0.0983971	29.3738	29.2965	29.3488	29.5344	29.4978	29.5873
Q9NTI5	PDS5B		2.03183	-0.197811	1.14696	sp|Q9NTI5|PDS5B_HUMAN	sp|Q9NTI5|PDS5B_HUMAN	Color2 [DarkGray]	1	4							30	26	26	281	253	253	16467	0	13106	5873300000	108	2.03183	0.641681	-0.197811	-0.096868	30.0155	30.0565	30.1387	30.2456	30.3107	30.2477
Q5T4S7	UBR4		0.746647	-0.197744	1.1469	sp|Q5T4S7|UBR4_HUMAN	sp|Q5T4S7|UBR4_HUMAN	Color2 [DarkGray]	1	4							16	16	16	46	46	46	57383	0	37574	850540000	43	0.746647	0.654771	-0.197744	-0.0932058	27.3855	27.316	27.3085	27.7724	27.4234	27.4074
P60842	EIF4A1		3.31486	-0.196896	1.14623	sp|P60842|IF4A1_HUMAN	sp|P60842|IF4A1_HUMAN	Color2 [DarkGray]	1	4							26	26	15	697	697	436	46153	0	32331	42195000000	193	3.31486	0.638442	-0.196896	-0.0975238	32.8191	32.8464	32.8631	33.0412	33.0632	33.0149
P48444	ARCN1		1.4813	-0.196487	1.1459	sp|P48444|COPD_HUMAN	sp|P48444|COPD_HUMAN	Color2 [DarkGray]	1	4							6	6	6	133	133	133	5721	0	13582	602480000	16	1.4813	0.647745	-0.196487	-0.0953142	26.7613	26.6862	26.8181	26.8844	27.045	26.9257
P68133	ACTA1		2.27141	-0.191776	1.14217	sp|P68133|ACTS_HUMAN;sp|P68032|ACTC_HUMAN;sp|P63267|ACTH_HUMAN;sp|P62736|ACTA_HUMAN	sp|P68133|ACTS_HUMAN;sp|P68032|ACTC_HUMAN;sp|P63267|ACTH_HUMAN;sp|P62736|ACTA_HUMAN	Color2 [DarkGray]	1	4							12	1	1	316	42	42	42051	0	45171	9348700000	12	2.27141	0.651685	-0.191776	-0.0942427	30.6915	30.7443	30.6876	30.8824	30.8588	30.9575
Q14258	TRIM25		1.16231	-0.190207	1.14093	sp|Q14258|TRI25_HUMAN	sp|Q14258|TRI25_HUMAN	Color2 [DarkGray]	1	4							6	6	6	119	119	119	70973	0	5584	729340000	18	1.16231	0.662554	-0.190207	-0.09158	27.1018	26.8887	27.0048	27.2725	27.1135	27.1799
P02786	TFRC		1.0383	-0.188414	1.13951	sp|P02786|TFR1_HUMAN	sp|P02786|TFR1_HUMAN	Color2 [DarkGray]	1	4							9	9	9	155	155	155	8487	0	34878	1278900000	26	1.0383	0.6675	-0.188414	-0.0903566	27.89	27.79	27.9593	27.9729	28.0279	28.2038
P78362	SRPK2		1.15416	-0.187494	1.13878	sp|P78362|SRPK2_HUMAN;sp|Q9UPE1|SRPK3_HUMAN	sp|P78362|SRPK2_HUMAN	Color2 [DarkGray]	1	4							11	11	9	212	212	182	77526	0	29182	1983800000	38	1.15416	0.66727	-0.187494	-0.0902977	28.5862	28.3649	28.3718	28.5976	28.6751	28.6128
Q2TAY7	SMU1		2.07855	-0.185226	1.13699	sp|Q2TAY7|SMU1_HUMAN	sp|Q2TAY7|SMU1_HUMAN	Color2 [DarkGray]	1	4							9	9	9	283	283	283	57543	0	61002	4240700000	49	2.07855	0.665473	-0.185226	-0.0908772	29.5227	29.5826	29.5844	29.7417	29.8076	29.6961
P22234	PAICS		3.22806	-0.184837	1.13669	sp|P22234|PUR6_HUMAN	sp|P22234|PUR6_HUMAN	Color2 [DarkGray]	1	4							10	10	10	365	365	365	47079	0	50352	1824700000	30	3.22806	0.66212	-0.184837	-0.0915612	28.3684	28.3345	28.3892	28.5297	28.5625	28.5543
Q9BZE4	GTPBP4		1.88346	-0.180584	1.13334	sp|Q9BZE4|NOG1_HUMAN	sp|Q9BZE4|NOG1_HUMAN	Color2 [DarkGray]	1	4							41	41	41	593	593	593	73964	0	32331	509280000000	560	1.88346	0.674609	-0.180584	-0.0884169	36.3826	36.3906	36.4721	36.533	36.6254	36.6285
P30085	CMPK1		0.85413	-0.178213	1.13148	sp|P30085|KCY_HUMAN	sp|P30085|KCY_HUMAN	Color2 [DarkGray]	1	4							7	7	7	423	423	423	22222	0	33826	1022000000	29	0.85413	0.689638	-0.178213	-0.0849865	27.5262	27.4628	27.4592	27.6997	27.8017	27.4814
P04844	RPN2		0.73209	-0.178142	1.13143	sp|P04844|RPN2_HUMAN	sp|P04844|RPN2_HUMAN	Color2 [DarkGray]	1	4							9	9	9	309	309	309	69283	0	87678	2426500000	40	0.73209	0.689594	-0.178142	-0.084368	28.8146	28.6203	28.5212	28.968	28.7332	28.7893
P04843	RPN1		1.7895	-0.172855	1.12729	sp|P04843|RPN1_HUMAN	sp|P04843|RPN1_HUMAN	Color2 [DarkGray]	1	4							14	14	14	343	343	343	68569	0	42924	3007300000	46	1.7895	0.689353	-0.172855	-0.0845959	29.0304	29.0662	29.0574	29.1487	29.2936	29.2302
Q9NW13	RBM28		1.58504	-0.172825	1.12726	sp|Q9NW13|RBM28_HUMAN	sp|Q9NW13|RBM28_HUMAN	Color2 [DarkGray]	1	4							40	40	40	447	447	447	85737	0	32331	344290000000	403	1.58504	0.689031	-0.172825	-0.0843023	35.8599	35.9024	35.9082	35.9728	36.0811	36.135
Q13243	SRSF5		1.12759	-0.172819	1.12726	sp|Q13243|SRSF5_HUMAN	sp|Q13243|SRSF5_HUMAN	Color2 [DarkGray]	1	4							7	7	6	25	25	217	31263	0	39588	7379300000	41	1.12759	0.692479	-0.172819	-0.0834038	30.2919	30.3228	30.2476	30.3716	30.4137	30.5955
P56270	MAZ		0.531964	-0.172705	1.12717	sp|P56270|MAZ_HUMAN	sp|P56270|MAZ_HUMAN	Color2 [DarkGray]	1	4							2	2	2	52	52	52	48607	0	54198	499370000	18	0.531964	0.704041	-0.172705	-0.0805887	26.373	26.6551	26.4128	26.7309	26.431	26.7971
P18615	NELFE		0.917526	-0.166967	1.1227	sp|P18615|NELFE_HUMAN	sp|P18615|NELFE_HUMAN	Color2 [DarkGray]	1	4							4	4	4	182	182	182	43239	0	34819	658560000	23	0.917526	0.705381	-0.166967	-0.0800805	27.0286	26.9036	26.7703	26.9871	27.1173	27.099
P10244	MYBL2		0.0744426	-0.164546	1.12081	sp|P10244|MYBB_HUMAN;sp|P10242|MYB_HUMAN;sp|P10243|MYBA_HUMAN	sp|P10244|MYBB_HUMAN	Color2 [DarkGray]	1	4							3	3	3	49	49	49	78763	0	65047	52541000	7	0.0744426	0.788335	-0.164546	-0.0592705	22.9075	25.2809	25.1614	24.7089	24.6802	24.4542
O75150	RNF40		0.99057	-0.160143	1.1174	sp|O75150|BRE1B_HUMAN	sp|O75150|BRE1B_HUMAN	Color2 [DarkGray]	1	4							8	8	7	106	106	92	11365	0	65349	2154600000	33	0.99057	0.714839	-0.160143	-0.0771474	28.6186	28.5576	28.5955	28.7137	28.6457	28.8928
P78371	CCT2		1.279	-0.159932	1.11723	sp|P78371|TCPB_HUMAN	sp|P78371|TCPB_HUMAN	Color2 [DarkGray]	1	4							11	11	11	323	323	323	57488	0	51544	2479200000	39	1.279	0.713837	-0.159932	-0.0776882	28.7963	28.7922	28.9302	29.0738	28.9584	28.9664
Q92973	TNPO1		1.652	-0.158064	1.11579	sp|Q92973|TNPO1_HUMAN	sp|Q92973|TNPO1_HUMAN	Color2 [DarkGray]	1	4							19	19	15	308	308	256	10235	0	58053	2146100000	61	1.652	0.714623	-0.158064	-0.0773451	28.617	28.6524	28.5997	28.8626	28.7431	28.7377
P61981	YWHAG		1.1775	-0.157291	1.11519	sp|P61981|1433G_HUMAN	sp|P61981|1433G_HUMAN	Color2 [DarkGray]	1	4							8	6	5	425	393	356	28302	0	65335	1385600000	27	1.1775	0.716845	-0.157291	-0.0762512	27.8914	28.0147	27.9747	28.0951	28.2154	28.0421
P49756	RBM25		0.839169	-0.157031	1.11499	sp|P49756|RBM25_HUMAN	sp|P49756|RBM25_HUMAN	Color2 [DarkGray]	1	4							8	8	8	154	154	154	10018	0	47984	1002300000	26	0.839169	0.720191	-0.157031	-0.0752483	27.4678	27.4273	27.4605	27.4861	27.5662	27.7744
Q8IXT5	RBM12B		1.10492	-0.156958	1.11493	sp|Q8IXT5|RB12B_HUMAN	sp|Q8IXT5|RB12B_HUMAN	Color2 [DarkGray]	1	4							9	9	9	107	107	107	1181	0	19176	1871800000	31	1.10492	0.717661	-0.156958	-0.0759427	28.4299	28.3697	28.3357	28.4332	28.6437	28.5294
Q15365	PCBP1		2.4409	-0.145405	1.10604	sp|Q15365|PCBP1_HUMAN	sp|Q15365|PCBP1_HUMAN	Color2 [DarkGray]	1	4							15	15	12	753	753	666	37497	0	22526	13449000000	91	2.4409	0.737037	-0.145405	-0.0718481	31.194	31.2642	31.195	31.3572	31.3591	31.3731
Q9Y2W1	THRAP3		1.71407	-0.144972	1.10571	sp|Q9Y2W1|TR150_HUMAN	sp|Q9Y2W1|TR150_HUMAN	Color2 [DarkGray]	1	4							9	9	9	127	127	127	10866	0	70687	3450900000	39	1.71407	0.739626	-0.144972	-0.0711249	29.3478	29.2549	29.3141	29.4724	29.3969	29.4824
P04183	TK1		0.207785	-0.142097	1.10351	sp|P04183|KITH_HUMAN	sp|P04183|KITH_HUMAN	Color2 [DarkGray]	1	4							2	2	2	132	132	132	25468	0	62853	275600000	10	0.207785	0.776444	-0.142097	-0.0627466	25.9253	25.825	25.8306	26.4501	25.5407	26.0164
Q9Y450	HBS1L		0.632234	-0.132595	1.09626	sp|Q9Y450|HBS1L_HUMAN	sp|Q9Y450|HBS1L_HUMAN	Color2 [DarkGray]	1	4							14	14	14	306	306	306	75472	0	7478	2688100000	55	0.632234	0.773639	-0.132595	-0.0633064	29.0882	29.046	28.8057	29.0591	29.1014	29.1771
P36578	RPL4		1.44081	-0.126581	1.0917	sp|P36578|RL4_HUMAN	sp|P36578|RL4_HUMAN	Color2 [DarkGray]	1	4							22	22	22	461	461	461	47697	0	32331	207270000000	243	1.44081	0.778885	-0.126581	-0.0620238	35.1452	35.2005	35.196	35.2354	35.3289	35.3571
P62826	RAN		0.724639	-0.122591	1.08869	sp|P62826|RAN_HUMAN	sp|P62826|RAN_HUMAN	Color2 [DarkGray]	1	4							7	7	7	407	407	407	24423	0	52182	12240000000	48	0.724639	0.787958	-0.122591	-0.059011	31.1449	31.0904	31.167	31.1317	31.2506	31.3879
P42166	TMPO		1.65049	-0.118677	1.08574	sp|P42166|LAP2A_HUMAN	sp|P42166|LAP2A_HUMAN	Color2 [DarkGray]	1	4							26	26	19	592	592	45	75491	0	26962	10487000000	132	1.65049	0.790342	-0.118677	-0.0583812	30.8417	30.8829	30.9116	30.9492	31.0058	31.0372
P15311	EZR		0.184897	-0.11499	1.08297	sp|P15311|EZRI_HUMAN;sp|P35241|RADI_HUMAN	sp|P15311|EZRI_HUMAN;sp|P35241|RADI_HUMAN	Color2 [DarkGray]	1	4							8	2	2	143	49	49	69412	0	7395	137400000	15	0.184897	0.816592	-0.11499	-0.0513974	24.7581	24.6499	24.5832	25.2311	24.6401	24.465
Q6P9B9	INTS5		0.674363	-0.11049	1.07959	sp|Q6P9B9|INT5_HUMAN	sp|Q6P9B9|INT5_HUMAN	Color2 [DarkGray]	1	4							3	3	3	46	46	46	10799	0	1156	155570000	10	0.674363	0.809976	-0.11049	-0.0532636	25.7538	25.7989	25.5889	25.8874	25.8302	25.7554
Q13616	CUL1		0.571665	-0.0989437	1.07099	sp|Q13616|CUL1_HUMAN	sp|Q13616|CUL1_HUMAN	Color2 [DarkGray]	1	4							15	15	15	286	286	286	89677	0	12117	3122800000	44	0.571665	0.832121	-0.0989437	-0.047638	29.0224	29.0877	29.2598	29.2486	29.162	29.2562
P53992	SEC24C		0.277705	-0.0983868	1.07058	sp|P53992|SC24C_HUMAN	sp|P53992|SC24C_HUMAN	Color2 [DarkGray]	1	4							7	7	7	88	88	88	11832	0	25183	906250000	39	0.277705	0.840237	-0.0983868	-0.0459239	27.2528	27.6296	27.3365	27.5659	27.6114	27.3367
Q52LJ0	FAM98B		0.377777	-0.094993	1.06806	sp|Q52LJ0|FA98B_HUMAN	sp|Q52LJ0|FA98B_HUMAN	Color2 [DarkGray]	1	4							6	6	6	255	255	255	3719	0	71915	1060000000	28	0.377777	0.841446	-0.094993	-0.0451155	27.5702	27.7226	27.5138	27.5272	27.7739	27.7906
P19784	CSNK2A2		0.569153	-0.0943858	1.06761	sp|P19784|CSK22_HUMAN	sp|P19784|CSK22_HUMAN	Color2 [DarkGray]	1	4							16	16	16	606	606	606	41213	0	23386	14755000000	115	0.569153	0.840812	-0.0943858	-0.045515	31.2704	31.4113	31.4407	31.3652	31.5243	31.5161
P30043	BLVRB		0.882639	-0.0934448	1.06691	sp|P30043|BLVRB_HUMAN	sp|P30043|BLVRB_HUMAN	Color2 [DarkGray]	1	4							9	9	9	689	689	689	22119	0	83271	16535000000	77	0.882639	0.840789	-0.0934448	-0.045598	31.4324	31.5153	31.5973	31.5864	31.6078	31.6311
Q13610	PWP1		0.814365	-0.0919393	1.0658	sp|Q13610|PWP1_HUMAN	sp|Q13610|PWP1_HUMAN	Color2 [DarkGray]	1	4							22	22	22	581	581	581	55827	0	32331	36410000000	177	0.814365	0.842139	-0.0919393	-0.0447991	32.6424	32.6703	32.7849	32.8113	32.7343	32.8278
Q8IYB3	SRRM1		1.74106	-0.0904299	1.06469	sp|Q8IYB3|SRRM1_HUMAN	sp|Q8IYB3|SRRM1_HUMAN	Color2 [DarkGray]	1	4							8	8	8	127	127	127	10233	0	51532	2814800000	41	1.74106	0.842308	-0.0904299	-0.0446914	29.0097	29.0493	29.0784	29.125	29.1609	29.1228
Q5SRE5	NUP188		0.125514	-0.0759602	1.05406	sp|Q5SRE5|NU188_HUMAN	sp|Q5SRE5|NU188_HUMAN	Color2 [DarkGray]	1	4							8	8	8	61	61	61	19604	0	20319	284730000	22	0.125514	0.889529	-0.0759602	-0.0341918	25.6023	25.3961	25.9418	25.6158	25.5256	26.0267
P61964	WDR5		0.847771	-0.0757116	1.05388	sp|P61964|WDR5_HUMAN;sp|Q86VZ2|WDR5B_HUMAN	sp|P61964|WDR5_HUMAN	Color2 [DarkGray]	1	4							8	8	8	395	395	395	36588	0	36242	3135100000	40	0.847771	0.877846	-0.0757116	-0.0370867	29.1465	29.1467	29.1425	29.1624	29.3011	29.1993
P40429	RPL13A		0.468128	-0.0745405	1.05303	sp|P40429|RL13A_HUMAN;sp|Q6NVV1|R13P3_HUMAN	sp|P40429|RL13A_HUMAN	Color2 [DarkGray]	1	4							9	9	9	384	384	384	23577	0	6281	33177000000	90	0.468128	0.882589	-0.0745405	-0.0360287	32.332	32.3737	32.5013	32.387	32.5017	32.542
P50613	CDK7		0.181278	-0.0721881	1.05131	sp|P50613|CDK7_HUMAN	sp|P50613|CDK7_HUMAN	Color2 [DarkGray]	1	4							8	8	8	367	367	367	39038	0	2855	2920900000	32	0.181278	0.891688	-0.0721881	-0.0335512	28.8372	29.1104	29.266	28.9734	29.2161	29.2406
P08579	SNRPB2		0.145256	-0.0706908	1.05022	sp|P08579|RU2B_HUMAN	sp|P08579|RU2B_HUMAN	Color2 [DarkGray]	1	4							4	2	2	231	164	164	25486	0	1637	553150000	10	0.145256	0.893961	-0.0706908	-0.0324152	26.9276	26.6759	26.5077	26.9611	26.8461	26.516
Q2TB10	ZNF800		0.222014	-0.0706533	1.05019	sp|Q2TB10|ZN800_HUMAN	sp|Q2TB10|ZN800_HUMAN	Color2 [DarkGray]	1	4							4	4	4	98	98	98	75235	0	20156	743400000	17	0.222014	0.892241	-0.0706533	-0.0332616	26.9882	27.136	27.2075	27.348	26.9843	27.2113
Q9UKD2	MRTO4		0.703906	-0.0678406	1.04815	sp|Q9UKD2|MRT4_HUMAN	sp|Q9UKD2|MRT4_HUMAN	Color2 [DarkGray]	1	4							16	16	16	632	632	632	2756	0	263	131360000000	184	0.703906	0.89141	-0.0678406	-0.0331906	34.4524	34.4673	34.5698	34.5295	34.5533	34.6102
Q9NXF1	TEX10		1.3188	-0.0678342	1.04814	sp|Q9NXF1|TEX10_HUMAN	sp|Q9NXF1|TEX10_HUMAN	Color2 [DarkGray]	1	4							41	41	41	582	582	582	10567	0	32331	57887000000	289	1.3188	0.89131	-0.0678342	-0.0335135	33.3268	33.3828	33.407	33.4332	33.44	33.447
P67809	YBX1		0.24447	-0.0631091	1.04471	sp|P67809|YBOX1_HUMAN;sp|Q9Y2T7|YBOX2_HUMAN;sp|P16989|YBOX3_HUMAN	sp|P67809|YBOX1_HUMAN	Color2 [DarkGray]	1	4							6	6	6	358	358	358	35924	0	19524	2718100000	36	0.24447	0.903789	-0.0631091	-0.0300235	28.8763	29.0208	29.0079	28.9916	28.8977	29.2051
O95758	PTBP3		0.162329	-0.0601571	1.04258	sp|O95758|PTBP3_HUMAN	sp|O95758|PTBP3_HUMAN	Color2 [DarkGray]	1	4							8	7	7	255	241	241	59689	0	51146	1487800000	26	0.162329	0.911017	-0.0601571	-0.0281199	28.2028	28.0437	27.931	27.9677	28.0457	28.3446
O15381	NVL		1.08643	-0.058871	1.04165	sp|O15381|NVL_HUMAN	sp|O15381|NVL_HUMAN	Color2 [DarkGray]	1	4							38	38	38	603	603	603	9505	0	32331	51891000000	263	1.08643	0.908017	-0.058871	-0.0290652	33.1847	33.2038	33.209	33.2109	33.2706	33.2925
Q96P70	IPO9		0.0798568	-0.0587241	1.04154	sp|Q96P70|IPO9_HUMAN	sp|Q96P70|IPO9_HUMAN	Color2 [DarkGray]	1	4							8	8	8	152	152	152	11596	0	28988	370530000	30	0.0798568	0.91792	-0.0587241	-0.0259903	25.9907	26.5602	26.1749	26.4401	25.9101	26.5517
P07237	P4HB		0.270203	-0.0558917	1.0395	sp|P07237|PDIA1_HUMAN	sp|P07237|PDIA1_HUMAN	Color2 [DarkGray]	1	4							9	9	9	205	205	205	57116	0	33631	1116300000	35	0.270203	0.915191	-0.0558917	-0.0268346	27.6532	27.724	27.5623	27.8391	27.6356	27.6326
Q8NEF9	SRFBP1		0.339257	-0.054287	1.03835	sp|Q8NEF9|SRFB1_HUMAN	sp|Q8NEF9|SRFB1_HUMAN	Color2 [DarkGray]	1	4							14	14	14	345	345	345	48633	0	16846	24603000000	80	0.339257	0.917732	-0.054287	-0.0262746	32.0964	32.0922	32.1672	32.085	32.1423	32.2913
Q9GZR2	REXO4		0.344361	-0.0535202	1.03779	sp|Q9GZR2|REXO4_HUMAN	sp|Q9GZR2|REXO4_HUMAN	Color2 [DarkGray]	1	4							22	22	22	607	607	607	46671	0	27143	63382000000	162	0.344361	0.917726	-0.0535202	-0.0259256	33.4827	33.5431	33.6195	33.5037	33.6289	33.6732
Q8NBJ5	COLGALT1		0.118577	-0.0525411	1.03709	sp|Q8NBJ5|GT251_HUMAN	sp|Q8NBJ5|GT251_HUMAN	Color2 [DarkGray]	1	4							3	3	3	58	58	58	71635	0	63	190610000	9	0.118577	0.924955	-0.0525411	-0.024309	25.458	25.2999	25.236	25.2323	25.6784	25.2409
O43829	ZBTB14		0.0313493	-0.0524597	1.03703	sp|O43829|ZBT14_HUMAN	sp|O43829|ZBT14_HUMAN	Color2 [DarkGray]	1	4							1	1	1	33	33	33	50956	5291	49713	64263000	7	0.0313493	0.935163	-0.0524597	-0.0204605	25.5531	23.6231	24.6735	24.5691	24.605	24.8331
P21333	FLNA		0.166547	-0.0476786	1.0336	sp|P21333|FLNA_HUMAN	sp|P21333|FLNA_HUMAN	Color2 [DarkGray]	1	4							17	13	12	99	8	74	28074	0	39776	1669800000	39	0.166547	0.929853	-0.0476786	-0.0226188	28.211	28.415	28.3805	28.3104	28.5576	28.2815
Q8IV63	VRK3		0.0883114	-0.046524	1.03277	sp|Q8IV63|VRK3_HUMAN	sp|Q8IV63|VRK3_HUMAN	Color2 [DarkGray]	1	4							2	2	2	42	42	42	52881	0	85862	213330000	10	0.0883114	0.933233	-0.046524	-0.0212707	25.6962	25.1644	25.3253	25.2817	25.4143	25.6294
P50914	RPL14		0.198791	-0.0458412	1.03228	sp|P50914|RL14_HUMAN	sp|P50914|RL14_HUMAN	Color2 [DarkGray]	1	4							5	5	5	251	251	251	23432	0	21415	42690000000	55	0.198791	0.931275	-0.0458412	-0.0219468	32.8382	32.9031	33.0092	32.8249	32.9875	33.0757
P43487	RANBP1		0.176473	-0.0432936	1.03046	sp|P43487|RANG_HUMAN	sp|P43487|RANG_HUMAN	Color2 [DarkGray]	1	4							4	4	4	393	393	393	2331	0	17396	1517100000	14	0.176473	0.935481	-0.0432936	-0.020684	28.3065	28.1793	28.0192	28.212	28.1389	28.2841
Q9BVP2	GNL3		0.273351	-0.0366872	1.02576	sp|Q9BVP2|GNL3_HUMAN	sp|Q9BVP2|GNL3_HUMAN	Color2 [DarkGray]	1	4							26	26	26	503	503	503	61992	0	32331	220270000000	324	0.273351	0.946664	-0.0366872	-0.0178629	35.2276	35.2572	35.3428	35.2301	35.3552	35.3524
Q7L2Z9	CENPQ		0.0806423	-0.0364374	1.02558	sp|Q7L2Z9|CENPQ_HUMAN	sp|Q7L2Z9|CENPQ_HUMAN	Color2 [DarkGray]	1	4							6	6	6	392	392	392	30595	0	23988	775260000	15	0.0806423	0.951148	-0.0364374	-0.0168728	27.1424	27.2768	27.4371	27.1852	27.1889	27.5916
Q8IWA0	WDR75		0.508177	-0.0341326	1.02394	sp|Q8IWA0|WDR75_HUMAN	sp|Q8IWA0|WDR75_HUMAN	Color2 [DarkGray]	1	4							43	43	43	634	634	634	94498	0	32331	168050000000	384	0.508177	0.950618	-0.0341326	-0.016819	34.8752	34.8808	34.9223	34.8764	34.9565	34.9478
Q03188	CENPC		0.376367	-0.0335039	1.02349	sp|Q03188|CENPC_HUMAN	sp|Q03188|CENPC_HUMAN	Color2 [DarkGray]	1	4							29	29	29	415	415	415	10683	0	2748	11601000000	138	0.376367	0.95035	-0.0335039	-0.0164448	31.0585	31.0901	31.0627	31.0326	31.1308	31.1484
P62917	RPL8		0.261542	-0.0286077	1.02003	sp|P62917|RL8_HUMAN	sp|P62917|RL8_HUMAN	Color2 [DarkGray]	1	4							12	12	12	529	529	529	28024	0	21914	30661000000	93	0.261542	0.957361	-0.0286077	-0.0139986	32.4553	32.4363	32.5188	32.4388	32.4949	32.5625
P05198	EIF2S1		0.155482	-0.027928	1.01955	sp|P05198|IF2A_HUMAN	sp|P05198|IF2A_HUMAN	Color2 [DarkGray]	1	4							14	14	14	587	587	587	36112	0	90867	3706200000	50	0.155482	0.95946	-0.027928	-0.01351	29.4	29.2908	29.5217	29.4253	29.4223	29.4486
P49711	CTCF		0.0823292	-0.0258446	1.01808	sp|P49711|CTCF_HUMAN	sp|P49711|CTCF_HUMAN	Color2 [DarkGray]	1	4							4	4	4	117	117	117	82785	0	24873	431080000	19	0.0823292	0.964717	-0.0258446	-0.0122428	26.1899	26.3044	26.1102	26.4063	26.1962	26.0795
P05787	KRT8		0.415525	-0.0242437	1.01695	sp|P05787|K2C8_HUMAN;CON__P05787;CON__H-INV:HIT000292931;CON__Q9H552;CON__H-INV:HIT000016045;CON__REFSEQ:XP_092267	sp|P05787|K2C8_HUMAN;CON__P05787;CON__H-INV:HIT000292931	Color2 [DarkGray]	1	4				+			19	17	15	42	385	348	53704	0	14142	7807300000	80	0.415525	0.965022	-0.0242437	-0.0119732	30.4812	30.4739	30.4954	30.5409	30.4611	30.5212
O95707	POP4		0.0628686	-0.0225474	1.01575	sp|O95707|RPP29_HUMAN	sp|O95707|RPP29_HUMAN	Color2 [DarkGray]	1	4							7	7	7	40	40	40	25424	0	49545	2365500000	30	0.0628686	0.969305	-0.0225474	-0.0106124	28.6845	28.7576	28.6915	28.5483	28.965	28.6879
Q15691	MAPRE1		0.193632	-0.0224832	1.01571	sp|Q15691|MARE1_HUMAN	sp|Q15691|MARE1_HUMAN	Color2 [DarkGray]	1	4							12	12	12	728	728	728	29999	0	48242	5221600000	57	0.193632	0.968401	-0.0224832	-0.0109967	29.9372	29.9	29.9201	29.9043	29.8927	30.0278
Q86WB0	ZC3HC1		0.0178337	-0.020291	1.01416	sp|Q86WB0|NIPA_HUMAN	sp|Q86WB0|NIPA_HUMAN	Color2 [DarkGray]	1	4							3	3	3	108	108	108	55261	0	11175	125720000	13	0.0178337	0.973138	-0.020291	-0.00853267	24.4561	25.2069	25.0005	25.4367	24.906	24.3817
P63241	EIF5A		0.252189	-0.0193392	1.0135	sp|P63241|IF5A1_HUMAN;sp|Q6IS14|IF5AL_HUMAN;sp|Q9GZV4|IF5A2_HUMAN	sp|P63241|IF5A1_HUMAN;sp|Q6IS14|IF5AL_HUMAN	Color2 [DarkGray]	1	4							11	11	11	779	779	779	16832	0	16894	13929000000	71	0.252189	0.973738	-0.0193392	-0.00952474	31.34	31.3053	31.3991	31.393	31.3488	31.3606
P20042	EIF2S2		0.0419511	-0.0193246	1.01348	sp|P20042|IF2B_HUMAN	sp|P20042|IF2B_HUMAN	Color2 [DarkGray]	1	4							7	7	7	285	285	285	38388	0	37552	1379400000	20	0.0419511	0.97375	-0.0193246	-0.0089594	28.142	28.0622	27.7475	28.1411	28.0612	27.8074
Q15361	TTF1		0.141651	-0.0176837	1.01233	sp|Q15361|TTF1_HUMAN	sp|Q15361|TTF1_HUMAN	Color2 [DarkGray]	1	4							22	22	22	314	314	314	10305	0	16812	8445700000	111	0.141651	0.973739	-0.0176837	-0.00864196	30.5996	30.5879	30.643	30.5471	30.6419	30.6944
Q9NZC9	SMARCAL1		0.0808901	-0.015775	1.01099	sp|Q9NZC9|SMAL1_HUMAN	sp|Q9NZC9|SMAL1_HUMAN	Color2 [DarkGray]	1	4							6	6	6	101	101	101	10594	0	15696	396570000	17	0.0808901	0.97664	-0.015775	-0.00762496	26.1716	26.2676	26.3913	26.3412	26.2865	26.2502
Q5BKZ1	ZNF326		0.0968866	-0.0130075	1.00906	sp|Q5BKZ1|ZN326_HUMAN	sp|Q5BKZ1|ZN326_HUMAN	Color2 [DarkGray]	1	4							12	12	12	275	275	275	65653	0	13891	5905600000	64	0.0968866	0.981611	-0.0130075	-0.00635113	30.1331	30.0474	30.0665	30.0711	30.0406	30.1743
P42696	RBM34		0.0755307	-0.0109736	1.00764	sp|P42696|RBM34_HUMAN	sp|P42696|RBM34_HUMAN	Color2 [DarkGray]	1	4							31	31	31	633	633	633	48564	0	32331	79513000000	184	0.0755307	0.984105	-0.0109736	-0.0053502	33.829	33.8667	33.9542	33.8467	33.8734	33.9628
Q9BQ39	DDX50		0.0598517	-0.00788244	1.00548	sp|Q9BQ39|DDX50_HUMAN	sp|Q9BQ39|DDX50_HUMAN	Color2 [DarkGray]	1	4							41	39	39	631	594	594	82564	0	32331	130720000000	386	0.0598517	0.987392	-0.00788244	-0.00385329	34.5551	34.544	34.6239	34.508	34.6033	34.6352
P15927	RPA2		0.00761416	-0.00588163	1.00409	sp|P15927|RFA2_HUMAN	sp|P15927|RFA2_HUMAN	Color2 [DarkGray]	1	4							5	5	5	337	337	337	29247	0	19358	1033900000	20	0.00761416	0.992177	-0.00588163	-0.00260966	27.5013	27.8867	27.6836	27.9837	27.8596	27.2459
P13010	XRCC5		0.0166107	-0.000623067	1.00043	sp|P13010|XRCC5_HUMAN	sp|P13010|XRCC5_HUMAN	Color2 [DarkGray]	1	4							43	43	43	717	717	717	82704	0	32331	108400000000	424	0.0166107	0.998551	-0.000623067	-0.000309607	34.2652	34.3019	34.2852	34.2741	34.2965	34.2836
P41091	EIF2S3		0.00267853	0.000727336	0.999496	sp|P41091|IF2G_HUMAN;sp|Q2VIR3|IF2GL_HUMAN	sp|P41091|IF2G_HUMAN;sp|Q2VIR3|IF2GL_HUMAN	Color2 [DarkGray]	1	4							13	13	13	419	419	419	51109	0	13119	8569800000	73	0.00267853	0.999062	0.000727336	0.000348221	30.6078	30.5898	30.8065	30.5591	30.702	30.7408
Q5VYK3	ECM29		0.00113587	0.000993729	0.999311	sp|Q5VYK3|ECM29_HUMAN	sp|Q5VYK3|ECM29_HUMAN	Color2 [DarkGray]	1	4							20	20	20	164	164	164	20429	0	51823	1008400000	53	0.00113587	0.999323	0.000993729	0.000434829	27.8883	27.921	27.3016	28.04	27.7273	27.3406
P63162	SNRPN		0.00591737	0.00143623	0.999005	sp|P63162|RSMN_HUMAN;sp|P14678|RSMB_HUMAN	sp|P63162|RSMN_HUMAN;sp|P14678|RSMB_HUMAN	Color2 [DarkGray]	1	4							6	6	6	221	221	221	24614	0	19406	4284300000	27	0.00591737	0.998777	0.00143623	0.000690632	29.538	29.6839	29.6429	29.4951	29.6427	29.7228
P27824	CANX		0.0109932	0.00201162	0.998607	sp|P27824|CALX_HUMAN	sp|P27824|CALX_HUMAN	Color2 [DarkGray]	1	4							14	14	14	267	267	267	67567	0	83033	5283400000	63	0.0109932	0.998445	0.00201162	0.000976349	29.8905	29.9286	30.0532	29.9015	29.9436	30.0211
P35658	NUP214		0.00726155	0.00243378	0.998314	sp|P35658|NU214_HUMAN	sp|P35658|NU214_HUMAN	Color2 [DarkGray]	1	4							13	13	13	96	96	96	21362	0	51634	1634000000	32	0.00726155	0.998171	0.00243378	0.00115341	28.1094	28.2662	28.4325	28.3449	28.3033	28.1526
O95232	LUC7L3		0.0358564	0.00636164	0.9956	sp|O95232|LC7L3_HUMAN	sp|O95232|LC7L3_HUMAN	Color2 [DarkGray]	1	4							9	9	9	264	264	264	51466	0	12733	2959900000	47	0.0358564	0.990522	0.00636164	0.00308808	29.1738	29.0722	28.966	29.0695	29.0591	29.0643
Q9BXY0	MAK16		0.0799668	0.00922521	0.993626	sp|Q9BXY0|MAK16_HUMAN	sp|Q9BXY0|MAK16_HUMAN	Color2 [DarkGray]	1	4							12	12	12	40	40	40	35368	0	30856	64646000000	121	0.0799668	0.985947	0.00922521	0.00452059	33.5353	33.5651	33.5855	33.4954	33.5383	33.6246
Q8N1G2	CMTR1		0.0490557	0.00934982	0.99354	sp|Q8N1G2|CMTR1_HUMAN	sp|Q8N1G2|CMTR1_HUMAN	Color2 [DarkGray]	1	4							23	23	23	333	333	333	9532	0	11818	5420200000	78	0.0490557	0.98663	0.00934982	0.00452694	29.8668	30.0444	30.0575	29.9435	29.977	30.0201
Q9BSJ8	ESYT1		0.0470964	0.0102158	0.992944	sp|Q9BSJ8|ESYT1_HUMAN	sp|Q9BSJ8|ESYT1_HUMAN	Color2 [DarkGray]	1	4							13	13	13	169	169	169	12285	0	47319	1430700000	40	0.0470964	0.985698	0.0102158	0.00492501	28.1442	28.0802	28.159	28.258	28.0505	28.0444
P09661	SNRPA1		0.0381672	0.0112457	0.992235	sp|P09661|RU2A_HUMAN	sp|P09661|RU2A_HUMAN	Color2 [DarkGray]	1	4							8	8	8	388	388	388	28415	0	63145	3396000000	37	0.0381672	0.984735	0.0112457	0.00535514	29.2535	29.2873	29.3426	29.0907	29.3924	29.3666
Q8TAF3	WDR48		0.0642087	0.0125586	0.991333	sp|Q8TAF3|WDR48_HUMAN	sp|Q8TAF3|WDR48_HUMAN	Color2 [DarkGray]	1	4							15	15	15	39	39	39	7621	0	77538	1914700000	49	0.0642087	0.98214	0.0125586	0.00607268	28.5254	28.48	28.3791	28.5406	28.3586	28.4477
Q13889	GTF2H3		0.0457724	0.0155029	0.989312	sp|Q13889|TF2H3_HUMAN	sp|Q13889|TF2H3_HUMAN	Color2 [DarkGray]	1	4							8	8	8	367	367	367	34378	0	66787	1345800000	32	0.0457724	0.977337	0.0155029	0.0073272	28.2577	27.9346	27.9817	27.948	28.1453	28.0342
Q02543	RPL18A		0.102386	0.0176417	0.987846	sp|Q02543|RL18A_HUMAN	sp|Q02543|RL18A_HUMAN	Color2 [DarkGray]	1	4							10	10	10	449	449	449	20762	0	40814	43182000000	79	0.102386	0.973604	0.0176417	0.00855581	32.9484	32.98	33.0278	32.8959	32.926	33.0814
Q9BV38	WDR18		0.28584	0.0181611	0.987491	sp|Q9BV38|WDR18_HUMAN	sp|Q9BV38|WDR18_HUMAN	Color2 [DarkGray]	1	4							13	13	13	426	426	426	47405	0	14752	21006000000	98	0.28584	0.974374	0.0181611	0.00896564	31.9274	31.923	31.9348	31.8639	31.9154	31.9514
Q6KC79	NIPBL		0.0602703	0.0182228	0.987448	sp|Q6KC79|NIPBL_HUMAN	sp|Q6KC79|NIPBL_HUMAN	Color2 [DarkGray]	1	4							11	11	11	56	56	56	31605	0	44347	499530000	46	0.0602703	0.974338	0.0182228	0.00865768	26.6316	26.5377	26.6765	26.7637	26.598	26.4294
P53621	COPA		0.11075	0.0189101	0.986978	sp|P53621|COPA_HUMAN	sp|P53621|COPA_HUMAN	Color2 [DarkGray]	1	4							20	20	20	246	246	246	13834	0	68523	3564700000	72	0.11075	0.974256	0.0189101	0.0091716	29.4744	29.4579	29.2846	29.3636	29.4014	29.3952
P49792	RANBP2		0.0934763	0.0224024	0.984592	sp|P49792|RBP2_HUMAN;sp|O14715|RGPD8_HUMAN;sp|P0DJD0|RGPD1_HUMAN;sp|P0DJD1|RGPD2_HUMAN;sp|Q99666|RGPD5_HUMAN	sp|P49792|RBP2_HUMAN	Color2 [DarkGray]	1	4							12	12	6	56	56	32	3582	0	33273	913310000	26	0.0934763	0.969172	0.0224024	0.0107418	27.3624	27.4511	27.6442	27.4268	27.4954	27.4682
Q7Z2T5	TRMT1L		0.461732	0.0236944	0.98371	sp|Q7Z2T5|TRM1L_HUMAN	sp|Q7Z2T5|TRM1L_HUMAN	Color2 [DarkGray]	1	4							33	33	33	673	673	673	81746	0	32331	45564000000	276	0.461732	0.965791	0.0236944	0.0117173	33.0335	33.0296	33.0863	33.0284	33.0466	33.0033
P49750	YLPM1		0.0130792	0.0250708	0.982772	sp|P49750|YLPM1_HUMAN	sp|P49750|YLPM1_HUMAN	Color2 [DarkGray]	1	4							5	5	5	43	43	43	21998	0	12766	159790000	11	0.0130792	0.97311	0.0250708	0.00951961	25.4294	25.7732	25.7292	24.7624	26.834	25.2601
P51948	MNAT1		0.125209	0.0271498	0.981357	sp|P51948|MAT1_HUMAN	sp|P51948|MAT1_HUMAN	Color2 [DarkGray]	1	4							8	8	8	417	417	417	35823	0	75037	2184700000	37	0.125209	0.962079	0.0271498	0.0130567	28.6912	28.5462	28.6857	28.7324	28.5144	28.5949
Q8N9T8	KRI1		0.284881	0.0297871	0.979565	sp|Q8N9T8|KRI1_HUMAN	sp|Q8N9T8|KRI1_HUMAN	Color2 [DarkGray]	1	4							22	22	22	383	383	383	82597	0	32331	22856000000	117	0.284881	0.956116	0.0297871	0.014586	32.0636	32.0377	32.0874	31.966	32.0301	32.1032
Q9P2N5	RBM27		0.0968633	0.0307102	0.978938	sp|Q9P2N5|RBM27_HUMAN	sp|Q9P2N5|RBM27_HUMAN	Color2 [DarkGray]	1	4							11	11	9	137	137	125	11872	0	44498	1244600000	33	0.0968633	0.955684	0.0307102	0.0145306	27.8827	27.6731	27.9753	27.6905	27.9327	27.8157
Q9H8H0	NOL11		0.791643	0.0311317	0.978652	sp|Q9H8H0|NOL11_HUMAN	sp|Q9H8H0|NOL11_HUMAN	Color2 [DarkGray]	1	4							40	40	40	752	752	752	81123	0	32331	181700000000	391	0.791643	0.95436	0.0311317	0.0154258	35.0482	35.0432	35.0849	35.0053	35.0487	35.029
Q96QC0	PPP1R10		0.16175	0.0319951	0.978067	sp|Q96QC0|PP1RA_HUMAN	sp|Q96QC0|PP1RA_HUMAN	Color2 [DarkGray]	1	4							4	4	4	65	65	65	99057	0	11913	229410000	18	0.16175	0.953686	0.0319951	0.0154243	25.393	25.5505	25.4289	25.4194	25.5272	25.3298
Q96K58	ZNF668		0.108808	0.0323607	0.977819	sp|Q96K58|ZN668_HUMAN	sp|Q96K58|ZN668_HUMAN	Color2 [DarkGray]	1	4							7	7	7	173	173	173	67889	0	30508	1080600000	20	0.108808	0.953338	0.0323607	0.0153551	27.6894	27.8459	27.5694	27.5277	27.7604	27.7195
P62995	TRA2B		0.186378	0.0333354	0.977159	sp|P62995|TRA2B_HUMAN	sp|P62995|TRA2B_HUMAN	Color2 [DarkGray]	1	4							6	6	6	215	215	215	33665	0	5483	4507700000	37	0.186378	0.951341	0.0333354	0.0161173	29.6865	29.8737	29.6736	29.6885	29.7554	29.6899
P42766	RPL35		0.293779	0.0339292	0.976756	sp|P42766|RL35_HUMAN	sp|P42766|RL35_HUMAN	Color2 [DarkGray]	1	4							3	3	3	26	26	26	14551	0	7456	23062000000	24	0.293779	0.950346	0.0339292	0.0165769	32.0092	32.1593	32.1189	32.0502	32.047	32.0884
P51946	CCNH		0.143006	0.035682	0.97557	sp|P51946|CCNH_HUMAN	sp|P51946|CCNH_HUMAN	Color2 [DarkGray]	1	4							8	8	8	362	362	362	37643	0	36423	903640000	20	0.143006	0.950415	0.035682	0.017052	27.4201	27.3704	27.4316	27.1963	27.4198	27.4989
P78406	RAE1		0.0773406	0.0361176	0.975276	sp|P78406|RAE1L_HUMAN	sp|P78406|RAE1L_HUMAN	Color2 [DarkGray]	1	4							6	6	6	258	258	258	40968	0	39216	1565900000	20	0.0773406	0.950634	0.0361176	0.016687	28.2975	28.1299	28.1477	27.8965	28.4344	28.1359
Q13206	DDX10		0.469188	0.03818	0.973883	sp|Q13206|DDX10_HUMAN	sp|Q13206|DDX10_HUMAN	Color2 [DarkGray]	1	4							47	47	47	631	631	631	10089	0	32331	127960000000	448	0.469188	0.942609	0.03818	0.0187595	34.5468	34.5579	34.575	34.4609	34.5246	34.5795
P61221	ABCE1		0.5866	0.0419432	0.971346	sp|P61221|ABCE1_HUMAN	sp|P61221|ABCE1_HUMAN	Color2 [DarkGray]	1	4							16	16	16	399	399	399	67314	0	12633	5425100000	87	0.5866	0.93506	0.0419432	0.0206422	30.0186	29.9593	30.043	29.9964	29.9709	29.9278
Q96GQ7	DDX27		0.686228	0.0456187	0.968874	sp|Q96GQ7|DDX27_HUMAN	sp|Q96GQ7|DDX27_HUMAN	Color2 [DarkGray]	1	4							47	47	47	544	544	544	89834	0	32331	238550000000	465	0.686228	0.929926	0.0456187	0.0224696	35.3992	35.4181	35.4733	35.3599	35.3686	35.4253
Q01780	EXOSC10		0.679737	0.0474243	0.967662	sp|Q01780|EXOSX_HUMAN	sp|Q01780|EXOSX_HUMAN	Color2 [DarkGray]	1	4							51	51	51	72	72	72	10083	0	32331	132160000000	388	0.679737	0.928387	0.0474243	0.0233421	34.566	34.5919	34.624	34.4992	34.5481	34.5924
Q9NR30	DDX21		0.393372	0.0477079	0.967472	sp|Q9NR30|DDX21_HUMAN	sp|Q9NR30|DDX21_HUMAN	Color2 [DarkGray]	1	4							60	60	58	672	672	637	87343	0	32331	2328900000000	1152	0.393372	0.927948	0.0477079	0.0232585	38.7178	38.7278	38.8218	38.6379	38.7137	38.7728
Q99661	KIF2C		0.855817	0.0497068	0.966133	sp|Q99661|KIF2C_HUMAN	sp|Q99661|KIF2C_HUMAN	Color2 [DarkGray]	1	4							26	26	25	458	458	446	81312	0	32331	31500000000	168	0.855817	0.924746	0.0497068	0.0245224	32.4916	32.5048	32.5755	32.4708	32.4642	32.4879
Q12769	NUP160		0.120029	0.0515213	0.964918	sp|Q12769|NU160_HUMAN	sp|Q12769|NU160_HUMAN	Color2 [DarkGray]	1	4							14	14	14	139	139	139	16212	0	61004	1474800000	48	0.120029	0.92616	0.0515213	0.0238911	28.1789	28.27	27.9281	28.0178	27.9029	28.3017
P26373	RPL13		0.633835	0.0534426	0.963634	sp|P26373|RL13_HUMAN	sp|P26373|RL13_HUMAN	Color2 [DarkGray]	1	4							9	9	9	398	398	398	24261	0	8139	85429000000	82	0.633835	0.917377	0.0534426	0.0262231	33.8698	33.9301	33.912	33.7859	33.8673	33.8984
Q16629	SRSF7		0.281604	0.059164	0.95982	sp|Q16629|SRSF7_HUMAN	sp|Q16629|SRSF7_HUMAN	Color2 [DarkGray]	1	4							6	6	5	223	223	223	27366	0	47616	15017000000	46	0.281604	0.910797	0.059164	0.0283815	31.4115	31.4191	31.5636	31.3411	31.3329	31.5427
P63165	SUMO1		0.25305	0.0599524	0.959296	sp|P63165|SUMO1_HUMAN	sp|P63165|SUMO1_HUMAN	Color2 [DarkGray]	1	4							4	4	4	436	436	436	11557	0	43547	5073800000	16	0.25305	0.910012	0.0599524	0.0286302	29.9379	29.8236	29.9967	29.7115	29.885	29.982
Q6P6C2	ALKBH5		0.344037	0.0617371	0.95811	sp|Q6P6C2|ALKB5_HUMAN	sp|Q6P6C2|ALKB5_HUMAN	Color2 [DarkGray]	1	4							10	10	10	388	388	388	44255	0	48202	1628300000	43	0.344037	0.904951	0.0617371	0.0297625	28.1986	28.1865	28.2832	28.03	28.1964	28.2567
Q5SY16	NOL9		0.896207	0.0626831	0.957482	sp|Q5SY16|NOL9_HUMAN	sp|Q5SY16|NOL9_HUMAN	Color2 [DarkGray]	1	4							27	27	27	611	611	611	79322	0	31505	65554000000	260	0.896207	0.900406	0.0626831	0.0308386	33.522	33.5982	33.5918	33.4667	33.5174	33.5399
Q07955	SRSF1		0.687178	0.0629412	0.95731	sp|Q07955|SRSF1_HUMAN	sp|Q07955|SRSF1_HUMAN	Color2 [DarkGray]	1	4							11	11	10	452	452	423	27744	0	43869	10656000000	66	0.687178	0.899841	0.0629412	0.0308282	30.9745	30.9639	31.0616	30.8873	30.9399	30.9839
P62910	RPL32		0.986796	0.0673192	0.95441	sp|P62910|RL32_HUMAN	sp|P62910|RL32_HUMAN	Color2 [DarkGray]	1	4							11	11	11	504	504	504	1586	0	43232	13512000000	59	0.986796	0.891199	0.0673192	0.0331298	31.3021	31.2302	31.2434	31.1469	31.2022	31.2247
O43156	TTI1		0.127349	0.0694644	0.952992	sp|O43156|TTI1_HUMAN	sp|O43156|TTI1_HUMAN	Color2 [DarkGray]	1	4							3	3	3	48	48	48	12207	0	13013	104400000	13	0.127349	0.897536	0.0694644	0.0315748	24.3708	24.6627	23.9987	24.3838	24.2368	24.2031
P25205	MCM3		3.01654	0.0700862	0.952581	sp|P25205|MCM3_HUMAN	sp|P25205|MCM3_HUMAN	Color2 [DarkGray]	1	4							42	42	42	611	611	611	9098	0	32331	45150000000	258	3.01654	0.886134	0.0700862	0.0349024	33.0466	33.0566	33.0492	32.9844	32.9663	32.9914
Q9Y285	FARSA		1.84299	0.0705935	0.952246	sp|Q9Y285|SYFA_HUMAN	sp|Q9Y285|SYFA_HUMAN	Color2 [DarkGray]	1	4							13	13	13	388	388	388	57563	0	13109	4288000000	61	1.84299	0.886548	0.0705935	0.0349985	29.6598	29.6262	29.665	29.5656	29.6035	29.5702
Q9NVX2	NLE1		1.54584	0.0714111	0.951707	sp|Q9NVX2|NLE1_HUMAN	sp|Q9NVX2|NLE1_HUMAN	Color2 [DarkGray]	1	4							19	19	19	643	643	643	5332	0	32331	39527000000	158	1.54584	0.885401	0.0714111	0.0353295	32.8534	32.8969	32.871	32.7744	32.7991	32.8336
Q15084	PDIA6		1.08119	0.0728143	0.950781	sp|Q15084|PDIA6_HUMAN	sp|Q15084|PDIA6_HUMAN	Color2 [DarkGray]	1	4							12	12	12	393	393	393	48121	0	64274	3710100000	66	1.08119	0.883154	0.0728143	0.0358398	29.5078	29.436	29.5021	29.3775	29.4507	29.3992
Q13094	LCP2		0.132401	0.0746021	0.949604	sp|Q13094|LCP2_HUMAN	sp|Q13094|LCP2_HUMAN	Color2 [DarkGray]	1	4							3	3	3	92	92	92	60187	0	10788	135360000	7	0.132401	0.890659	0.0746021	0.0337968	24.96	25.494	25.0068	25.3144	24.9623	24.9604
Q9Y3A2	UTP11		0.472795	0.0752284	0.949192	sp|Q9Y3A2|UTP11_HUMAN	sp|Q9Y3A2|UTP11_HUMAN	Color2 [DarkGray]	1	4							14	14	14	383	383	383	30446	0	25308	62409000000	131	0.472795	0.881663	0.0752284	0.0363604	33.4794	33.5278	33.6254	33.3681	33.4859	33.5528
P62249	RPS16		0.428376	0.0753174	0.949133	sp|P62249|RS16_HUMAN	sp|P62249|RS16_HUMAN	Color2 [DarkGray]	1	4							11	11	11	555	555	555	16445	0	31932	27396000000	51	0.428376	0.881336	0.0753174	0.036295	32.3237	32.3195	32.4388	32.1599	32.3715	32.3246
P39023	RPL3		0.419054	0.0804278	0.945777	sp|P39023|RL3_HUMAN;sp|Q92901|RL3L_HUMAN	sp|P39023|RL3_HUMAN	Color2 [DarkGray]	1	4							19	19	19	464	464	464	46108	0	32331	141390000000	244	0.419054	0.870217	0.0804278	0.0386343	34.6174	34.6953	34.7778	34.4835	34.6638	34.7019
P54619	PRKAG1		0.06356	0.0812162	0.94526	sp|P54619|AAKG1_HUMAN;sp|Q9UGJ0|AAKG2_HUMAN	sp|P54619|AAKG1_HUMAN	Color2 [DarkGray]	1	4							4	4	4	175	175	175	37579	0	1021	220630000	16	0.06356	0.891695	0.0812162	0.0332266	25.7251	25.7287	25.157	26.2422	25.2038	24.9211
O00505	KPNA3		0.631068	0.0840327	0.943417	sp|O00505|IMA4_HUMAN	sp|O00505|IMA4_HUMAN	Color2 [DarkGray]	1	4							7	7	6	226	226	20	5781	0	42539	1571400000	27	0.631068	0.85983	0.0840327	0.0407929	28.2394	28.2161	28.1942	28.2496	28.0758	28.0722
P49207	RPL34		0.380714	0.0862961	0.941938	sp|P49207|RL34_HUMAN	sp|P49207|RL34_HUMAN	Color2 [DarkGray]	1	4							3	3	3	137	137	137	13293	0	90288	9077700000	15	0.380714	0.858335	0.0862961	0.0411865	30.8081	30.7866	30.8428	30.6078	30.6593	30.9115
Q92621	NUP205		0.677743	0.0894489	0.939882	sp|Q92621|NU205_HUMAN	sp|Q92621|NU205_HUMAN	Color2 [DarkGray]	1	4							22	22	22	179	179	179	22792	0	89026	1927000000	75	0.677743	0.847258	0.0894489	0.0434227	28.6028	28.5215	28.4964	28.4783	28.5214	28.3526
Q9Y678	COPG1		0.318367	0.0926654	0.937789	sp|Q9Y678|COPG1_HUMAN	sp|Q9Y678|COPG1_HUMAN	Color2 [DarkGray]	1	4							9	7	7	146	113	113	97717	0	15906	461050000	16	0.318367	0.8461	0.0926654	0.043726	26.1949	26.3783	26.5484	26.3527	26.3324	26.1585
P51991	HNRNPA3		0.878697	0.095136	0.936184	sp|P51991|ROA3_HUMAN	sp|P51991|ROA3_HUMAN	Color2 [DarkGray]	1	4							14	14	14	437	437	437	39594	0	17227	30020000000	121	0.878697	0.838212	0.095136	0.0463983	32.3465	32.4858	32.4434	32.377	32.3364	32.2769
Q9NY61	AATF		1.77117	0.0985171	0.933993	sp|Q9NY61|AATF_HUMAN	sp|Q9NY61|AATF_HUMAN	Color2 [DarkGray]	1	4							30	30	30	605	605	605	63132	0	32331	141380000000	317	1.77117	0.828199	0.0985171	0.0486506	34.6669	34.703	34.7447	34.5988	34.5922	34.6279
O15213	WDR46		0.85555	0.099486	0.933365	sp|O15213|WDR46_HUMAN	sp|O15213|WDR46_HUMAN	Color2 [DarkGray]	1	4							25	25	25	484	484	484	6807	0	32331	164600000000	294	0.85555	0.828359	0.099486	0.0484342	34.8973	34.8926	35.011	34.7593	34.8793	34.8639
Q3B726	TWISTNB		1.78406	0.100901	0.932451	sp|Q3B726|RPA43_HUMAN	sp|Q3B726|RPA43_HUMAN	Color2 [DarkGray]	1	4							14	14	14	482	482	482	37432	0	18896	9187500000	58	1.78406	0.822352	0.100901	0.0498184	30.7472	30.7567	30.8173	30.6958	30.652	30.6708
Q9Y4W2	LAS1L		1.62124	0.102077	0.93169	sp|Q9Y4W2|LAS1L_HUMAN	sp|Q9Y4W2|LAS1L_HUMAN	Color2 [DarkGray]	1	4							35	35	35	651	651	651	83064	0	32331	91825000000	307	1.62124	0.821034	0.102077	0.0503142	34.0544	34.1072	34.1242	33.9927	34.0275	33.9593
O00566	MPHOSPH10		1.94043	0.104996	0.929808	sp|O00566|MPP10_HUMAN	sp|O00566|MPP10_HUMAN	Color2 [DarkGray]	1	4							22	22	22	383	383	383	78863	0	32331	140520000000	203	1.94043	0.816403	0.104996	0.0518823	34.6645	34.7309	34.7295	34.5873	34.6035	34.6191
P06748	NPM1		0.598995	0.105392	0.929552	sp|P06748|NPM_HUMAN	sp|P06748|NPM_HUMAN	Color2 [DarkGray]	1	4							26	26	26	639	639	639	32575	0	32331	1696300000000	913	0.598995	0.819943	0.105392	0.0507001	38.138	38.2043	38.3692	38.0911	38.0958	38.2086
Q9Y4L1	HYOU1		0.422492	0.108477	0.927567	sp|Q9Y4L1|HYOU1_HUMAN	sp|Q9Y4L1|HYOU1_HUMAN	Color2 [DarkGray]	1	4							17	17	17	291	291	291	11133	0	58828	1465000000	49	0.422492	0.817144	0.108477	0.0514227	28.1137	28.2428	28.2924	28.2642	28.1251	27.934
O00541	PES1		1.66197	0.111296	0.925756	sp|O00541|PESC_HUMAN	sp|O00541|PESC_HUMAN	Color2 [DarkGray]	1	4							32	32	32	58	58	58	68002	0	32331	222790000000	440	1.66197	0.802466	0.111296	0.0548124	35.3538	35.3906	35.4071	35.2213	35.3069	35.2894
Q9NSD9	FARSB		0.679704	0.112927	0.92471	sp|Q9NSD9|SYFB_HUMAN	sp|Q9NSD9|SYFB_HUMAN	Color2 [DarkGray]	1	4							12	12	12	239	239	239	66115	0	57501	5330100000	59	0.679704	0.80423	0.112927	0.0544095	29.8973	30.063	30.126	29.9149	29.8602	29.9725
Q5QJE6	DNTTIP2		1.87536	0.11379	0.924157	sp|Q5QJE6|TDIF2_HUMAN	sp|Q5QJE6|TDIF2_HUMAN	Color2 [DarkGray]	1	4							32	32	32	521	521	521	84468	0	32331	127150000000	231	1.87536	0.797741	0.11379	0.0561406	34.5351	34.5626	34.5981	34.4133	34.462	34.4793
P12270	TPR		0.218764	0.11407	0.923978	sp|P12270|TPR_HUMAN	sp|P12270|TPR_HUMAN	Color2 [DarkGray]	1	4							21	21	21	131	131	131	26729	0	68113	5041600000	34	0.218764	0.816292	0.11407	0.0517779	30.0402	29.8157	29.3963	29.7743	29.5162	29.6195
Q86XP3	DDX42		1.36188	0.114157	0.923922	sp|Q86XP3|DDX42_HUMAN	sp|Q86XP3|DDX42_HUMAN	Color2 [DarkGray]	1	4							34	34	34	551	551	551	10297	0	32331	16387000000	164	1.36188	0.79859	0.114157	0.0559825	31.6016	31.6102	31.6312	31.4919	31.4386	31.57
Q9NNW7	TXNRD2		0.627875	0.116395	0.92249	sp|Q9NNW7|TRXR2_HUMAN;sp|Q16881|TRXR1_HUMAN	sp|Q9NNW7|TRXR2_HUMAN	Color2 [DarkGray]	1	4							10	10	10	374	374	374	56506	0	33167	1366300000	26	0.627875	0.798723	0.116395	0.0558665	28.0801	28.1552	28.0451	27.8736	27.9304	28.1273
Q9GZR7	DDX24		1.33943	0.117203	0.921974	sp|Q9GZR7|DDX24_HUMAN	sp|Q9GZR7|DDX24_HUMAN	Color2 [DarkGray]	1	4							47	47	47	679	679	679	96331	0	32331	143050000000	412	1.33943	0.793908	0.117203	0.0574261	34.7369	34.7432	34.7801	34.5589	34.674	34.6757
Q15061	WDR43		1.14619	0.119596	0.920445	sp|Q15061|WDR43_HUMAN	sp|Q15061|WDR43_HUMAN	Color2 [DarkGray]	1	4							33	33	33	628	628	628	7489	0	32331	257180000000	456	1.14619	0.789747	0.119596	0.0583659	35.5665	35.5609	35.6014	35.3653	35.4803	35.5244
P52948	NUP98		0.43288	0.119905	0.920248	CON__P02769	CON__P02769	Color2 [DarkGray]	1	4				+			8	8	7	166	166	142	69293	0	27829	2277800000	26	0.43288	0.795733	0.119905	0.0565975	28.6886	28.7942	28.7893	28.7018	28.7937	28.4168
P46013	MKI67		1.15697	0.120131	0.920104	sp|P46013|KI67_HUMAN	sp|P46013|KI67_HUMAN	Color2 [DarkGray]	1	4							149	149	149	56	56	56	35869	0	32331	319720000000	1198	1.15697	0.789681	0.120131	0.0586341	35.848	35.8673	35.9445	35.6984	35.768	35.8331
P32969	RPL9		2.11681	0.120486	0.919878	sp|P32969|RL9_HUMAN	sp|P32969|RL9_HUMAN	Color2 [DarkGray]	1	4							11	11	11	656	656	656	21863	0	17569	34251000000	120	2.11681	0.786612	0.120486	0.0595217	32.5688	32.6493	32.618	32.5012	32.4936	32.4798
Q9P287	BCCIP		1.31402	0.120925	0.919598	sp|Q9P287|BCCIP_HUMAN	sp|Q9P287|BCCIP_HUMAN	Color2 [DarkGray]	1	4							13	13	13	596	596	596	35979	0	2483	18538000000	92	1.31402	0.788094	0.120925	0.0591869	31.7255	31.8689	31.8299	31.692	31.6775	31.692
P46777	RPL5		1.02225	0.121475	0.919247	sp|P46777|RL5_HUMAN	sp|P46777|RL5_HUMAN	Color2 [DarkGray]	1	4							15	15	15	532	532	532	34362	0	134	90671000000	200	1.02225	0.788232	0.121475	0.0590894	33.9186	33.9489	34.0449	33.7752	33.8569	33.9158
Q9NQZ2	UTP3		1.59115	0.122819	0.918391	sp|Q9NQZ2|SAS10_HUMAN	sp|Q9NQZ2|SAS10_HUMAN	Color2 [DarkGray]	1	4							24	24	24	395	395	395	54557	0	32331	62183000000	234	1.59115	0.783967	0.122819	0.0603411	33.5268	33.5955	33.5759	33.4942	33.3939	33.4416
Q9Y3T9	NOC2L		1.4066	0.12367	0.91785	sp|Q9Y3T9|NOC2L_HUMAN	sp|Q9Y3T9|NOC2L_HUMAN	Color2 [DarkGray]	1	4							34	34	34	546	546	546	84918	0	32331	267630000000	313	1.4066	0.784015	0.12367	0.0605938	35.5794	35.6383	35.6705	35.4518	35.5059	35.5595
Q96HI0	SENP5		0.281826	0.12461	0.917252	sp|Q96HI0|SENP5_HUMAN	sp|Q96HI0|SENP5_HUMAN	Color2 [DarkGray]	1	4							12	12	12	208	208	208	86692	0	13031	2549100000	40	0.281826	0.794453	0.12461	0.0572115	29.2022	28.8191	28.6396	28.7194	28.6783	28.8894
P56182	RRP1		1.67144	0.125148	0.91691	sp|P56182|RRP1_HUMAN	sp|P56182|RRP1_HUMAN	Color2 [DarkGray]	1	4							25	25	25	551	551	551	52839	0	32331	110940000000	251	1.67144	0.780634	0.125148	0.061526	34.3365	34.3673	34.3868	34.179	34.2541	34.282
Q14684	RRP1B		1.22205	0.125707	0.916555	sp|Q14684|RRP1B_HUMAN	sp|Q14684|RRP1B_HUMAN	Color2 [DarkGray]	1	4							43	43	43	631	631	631	84427	0	32331	220890000000	430	1.22205	0.780622	0.125707	0.0613706	35.2978	35.3323	35.3928	35.1521	35.2056	35.2881
P08708	RPS17		2.20436	0.126839	0.915836	sp|P08708|RS17_HUMAN	sp|P08708|RS17_HUMAN	Color2 [DarkGray]	1	4							6	6	6	496	496	496	1555	0	63159	4644300000	48	2.20436	0.776262	0.126839	0.0626644	29.7569	29.7852	29.8041	29.616	29.6797	29.67
Q15437	SEC23B		0.539668	0.127783	0.915237	sp|Q15437|SC23B_HUMAN	sp|Q15437|SC23B_HUMAN	Color2 [DarkGray]	1	4							9	9	6	149	149	102	86478	0	68789	1104300000	32	0.539668	0.783633	0.127783	0.0607184	27.8043	27.5473	27.6765	27.5955	27.6454	27.4038
P13639	EEF2		2.6893	0.130905	0.913258	sp|P13639|EF2_HUMAN	sp|P13639|EF2_HUMAN	Color2 [DarkGray]	1	4							37	36	36	569	557	557	95337	0	32331	27905000000	226	2.6893	0.767259	0.130905	0.0648573	32.3421	32.363	32.4036	32.2454	32.2346	32.2359
O00422	SAP18		0.525721	0.131563	0.912842	sp|O00422|SAP18_HUMAN	sp|O00422|SAP18_HUMAN	Color2 [DarkGray]	1	4							5	5	5	412	412	412	17561	0	1937	1038400000	24	0.525721	0.777459	0.131563	0.0623495	27.8089	27.5319	27.6949	27.5469	27.6773	27.4168
P18124	RPL7		1.33032	0.135459	0.91038	sp|P18124|RL7_HUMAN	sp|P18124|RL7_HUMAN	Color2 [DarkGray]	1	4							15	15	15	52	52	52	29225	0	17788	114400000000	146	1.33032	0.761014	0.135459	0.0661532	34.3724	34.4257	34.5092	34.2723	34.2759	34.3527
Q99729	HNRNPAB		0.754803	0.137962	0.908802	sp|Q99729|ROAA_HUMAN	sp|Q99729|ROAA_HUMAN	Color2 [DarkGray]	1	4							5	5	5	166	166	166	36224	0	24166	1107800000	21	0.754803	0.761351	0.137962	0.0662003	27.7724	27.7123	27.6714	27.7382	27.5037	27.5004
A0JLT2	MED19		0.352111	0.139186	0.908032	sp|A0JLT2|MED19_HUMAN	sp|A0JLT2|MED19_HUMAN	Color2 [DarkGray]	1	4							3	3	3	238	238	238	26273	0	12772	174740000	7	0.352111	0.769948	0.139186	0.064311	25.423	25.9043	25.6619	25.6527	25.5623	25.3566
Q969X6	UTP4		1.9486	0.14261	0.905879	sp|Q969X6|UTP4_HUMAN	sp|Q969X6|UTP4_HUMAN	Color2 [DarkGray]	1	4							29	29	29	649	649	649	76889	0	32331	164940000000	308	1.9486	0.742182	0.14261	0.0701801	34.937	34.9218	35.0026	34.7716	34.839	34.823
P22626	HNRNPA2B1		2.43233	0.14526	0.904216	sp|P22626|ROA2_HUMAN	sp|P22626|ROA2_HUMAN	Color2 [DarkGray]	1	4							16	16	16	473	473	473	37429	0	25464	77063000000	172	2.43233	0.737002	0.14526	0.0717727	33.7184	33.6654	33.6601	33.5643	33.5305	33.5132
Q9NU22	MDN1		3.32531	0.145716	0.90393	sp|Q9NU22|MDN1_HUMAN;REV__sp|P21359|NF1_HUMAN	sp|Q9NU22|MDN1_HUMAN	Color2 [DarkGray]	1	4							195	195	195	505	505	505	63281	0	32331	104830000000	1021	3.32531	0.73514	0.145716	0.072354	34.3073	34.2971	34.304	34.1443	34.1843	34.1427
P62913	RPL11		0.6421	0.146408	0.903497	sp|P62913|RL11_HUMAN	sp|P62913|RL11_HUMAN	Color2 [DarkGray]	1	4							9	9	9	556	556	556	20252	0	77961	20199000000	51	0.6421	0.74445	0.146408	0.069621	32.0006	31.8947	31.9345	31.6158	31.8216	31.9532
P39656	DDOST		1.08018	0.152639	0.899604	sp|P39656|OST48_HUMAN	sp|P39656|OST48_HUMAN	Color2 [DarkGray]	1	4							9	9	9	327	327	327	508	0	47542	1877100000	39	1.08018	0.727296	0.152639	0.073866	28.4794	28.5273	28.5933	28.3446	28.4936	28.3039
O00139	KIF2A		1.74833	0.153282	0.899203	sp|O00139|KIF2A_HUMAN;sp|Q8N4N8|KIF2B_HUMAN	sp|O00139|KIF2A_HUMAN	Color2 [DarkGray]	1	4							16	15	15	299	286	286	79954	0	86149	16717000000	62	1.74833	0.719809	0.153282	0.075156	31.6637	31.6329	31.722	31.461	31.5413	31.5566
Q5C9Z4	NOM1		1.58559	0.157575	0.896531	sp|Q5C9Z4|NOM1_HUMAN	sp|Q5C9Z4|NOM1_HUMAN	Color2 [DarkGray]	1	4							33	33	33	478	478	478	96256	0	32331	42105000000	219	1.58559	0.714365	0.157575	0.0770302	32.9348	33.0157	33.0414	32.7758	32.8622	32.8811
P62424	RPL7A		1.24792	0.157597	0.896517	sp|P62424|RL7A_HUMAN	sp|P62424|RL7A_HUMAN	Color2 [DarkGray]	1	4							19	19	19	538	538	538	29995	0	32331	126610000000	193	1.24792	0.715744	0.157597	0.0765296	34.5526	34.5847	34.6703	34.3498	34.4854	34.4997
Q9Y3I0	RTCB		1.62287	0.157854	0.896357	sp|Q9Y3I0|RTCB_HUMAN	sp|Q9Y3I0|RTCB_HUMAN	Color2 [DarkGray]	1	4							13	13	13	384	384	384	5521	0	79758	5845400000	73	1.62287	0.714922	0.157854	0.0772097	30.1685	30.1104	30.1268	30.006	29.8966	30.0296
Q8NE71	ABCF1		1.47243	0.158017	0.896256	sp|Q8NE71|ABCF1_HUMAN	sp|Q8NE71|ABCF1_HUMAN	Color2 [DarkGray]	1	4							34	34	34	553	553	553	95925	0	32331	25333000000	199	1.47243	0.71462	0.158017	0.0770904	32.1626	32.2834	32.3024	32.0475	32.0979	32.1289
Q13242	SRSF9		1.3826	0.15959	0.895279	sp|Q13242|SRSF9_HUMAN	sp|Q13242|SRSF9_HUMAN	Color2 [DarkGray]	1	4							7	6	6	339	308	308	25542	0	1639	1912000000	22	1.3826	0.714311	0.15959	0.0777025	28.5589	28.6109	28.4337	28.3706	28.3969	28.3572
Q96EE3	SEH1L		0.867112	0.160126	0.894947	sp|Q96EE3|SEH1_HUMAN	sp|Q96EE3|SEH1_HUMAN	Color2 [DarkGray]	1	4							7	7	7	317	317	317	39648	0	35627	1328100000	26	0.867112	0.714758	0.160126	0.0767653	27.9377	27.9163	28.1724	27.8182	27.8993	27.8285
Q9Y277	VDAC3		0.587878	0.160428	0.894759	sp|Q9Y277|VDAC3_HUMAN	sp|Q9Y277|VDAC3_HUMAN	Color2 [DarkGray]	1	4							4	4	4	152	152	152	30658	0	19781	826450000	16	0.587878	0.718901	0.160428	0.0756082	27.3492	27.2953	27.1792	27.2754	27.1657	26.9013
Q99575	POP1		2.14888	0.161313	0.894211	sp|Q99575|POP1_HUMAN	sp|Q99575|POP1_HUMAN	Color2 [DarkGray]	1	4							41	41	41	569	569	569	11471	0	32331	83362000000	348	2.14888	0.706135	0.161313	0.0793953	33.9695	33.9615	34.018	33.7724	33.8298	33.8629
Q9GZS1	POLR1E		1.817	0.163259	0.893006	sp|Q9GZS1|RPA49_HUMAN	sp|Q9GZS1|RPA49_HUMAN	Color2 [DarkGray]	1	4							16	16	16	399	399	399	53961	0	16163	20554000000	96	1.817	0.70438	0.163259	0.0800239	31.9627	31.932	31.9999	31.735	31.8164	31.8535
Q9Y2X3	NOP58		1.67918	0.163616	0.892784	sp|Q9Y2X3|NOP58_HUMAN	sp|Q9Y2X3|NOP58_HUMAN	Color2 [DarkGray]	1	4							38	38	38	703	703	703	59578	0	32331	660230000000	701	1.67918	0.704928	0.163616	0.0800359	36.8485	36.9263	36.9481	36.6842	36.7523	36.7954
Q8IY81	FTSJ3		2.29334	0.165946	0.891344	sp|Q8IY81|SPB1_HUMAN	sp|Q8IY81|SPB1_HUMAN	Color2 [DarkGray]	1	4							32	32	32	514	514	514	96557	0	32331	238660000000	377	2.29334	0.699666	0.165946	0.081755	35.4615	35.4893	35.4918	35.2841	35.2895	35.3711
O60832	DKC1		1.7078	0.166224	0.891172	sp|O60832|DKC1_HUMAN	sp|O60832|DKC1_HUMAN	Color2 [DarkGray]	1	4							38	38	38	718	718	718	57673	0	32331	488850000000	517	1.7078	0.700815	0.166224	0.0813195	36.4537	36.5026	36.581	36.3026	36.3846	36.3514
P33993	MCM7		2.01748	0.168297	0.889893	sp|P33993|MCM7_HUMAN	sp|P33993|MCM7_HUMAN	Color2 [DarkGray]	1	4							35	35	35	579	579	579	81307	0	32331	47513000000	253	2.01748	0.695547	0.168297	0.0826551	33.1164	33.1891	33.2371	32.9961	33.0258	33.0158
P13984	GTF2F2		0.649093	0.16876	0.889607	sp|P13984|T2FB_HUMAN	sp|P13984|T2FB_HUMAN	Color2 [DarkGray]	1	4							11	11	11	566	566	566	2838	0	78157	5135800000	33	0.649093	0.705229	0.16876	0.0796972	29.8614	29.8125	29.8104	29.8224	29.7216	29.4341
P46776	RPL27A		2.24767	0.171297	0.888044	sp|P46776|RL27A_HUMAN	sp|P46776|RL27A_HUMAN	Color2 [DarkGray]	1	4							5	5	5	284	284	284	16561	0	2875	20845000000	31	2.24767	0.689473	0.171297	0.0843138	31.9513	31.9903	32.0541	31.8317	31.8422	31.8078
Q8IZL8	PELP1		2.74898	0.171663	0.887819	sp|Q8IZL8|PELP1_HUMAN	sp|Q8IZL8|PELP1_HUMAN	Color2 [DarkGray]	1	4							33	33	33	502	502	502	1197	0	32331	61474000000	313	2.74898	0.688943	0.171663	0.0848467	33.5648	33.5547	33.5569	33.3431	33.4207	33.3976
Q9UBF2	COPG2		2.22245	0.172498	0.887305	sp|Q9UBF2|COPG2_HUMAN	sp|Q9UBF2|COPG2_HUMAN	Color2 [DarkGray]	1	4							10	10	8	184	184	15	97621	0	29708	889800000	36	2.22245	0.689387	0.172498	0.0848739	27.3936	27.4387	27.3829	27.2822	27.2284	27.1872
P18621	RPL17		1.37032	0.174819	0.885879	sp|P18621|RL17_HUMAN	sp|P18621|RL17_HUMAN	Color2 [DarkGray]	1	4							8	8	8	424	424	424	21397	0	10625	37452000000	102	1.37032	0.689838	0.174819	0.0848809	32.708	32.8371	32.8591	32.5599	32.6344	32.6854
Q8TED0	UTP15		1.75949	0.175603	0.885397	sp|Q8TED0|UTP15_HUMAN	sp|Q8TED0|UTP15_HUMAN	Color2 [DarkGray]	1	4							33	33	33	62	62	62	58414	0	32331	165900000000	352	1.75949	0.686506	0.175603	0.0858731	34.9303	34.9649	35.0557	34.7631	34.8119	34.8491
Q9NVP1	DDX18		2.56973	0.179582	0.882959	sp|Q9NVP1|DDX18_HUMAN	sp|Q9NVP1|DDX18_HUMAN	Color2 [DarkGray]	1	4							37	37	37	60	60	60	75406	0	32331	428430000000	586	2.56973	0.674387	0.179582	0.0885902	36.275	36.2481	36.3384	36.0994	36.1094	36.114
P12236	SLC25A6		0.0535903	0.179621	0.882935	sp|P12236|ADT3_HUMAN	sp|P12236|ADT3_HUMAN	Color2 [DarkGray]	1	4							8	3	3	285	128	128	32866	0	7137	843590000	11	0.0535903	0.794722	0.179621	0.0569384	27.9286	24.4139	27.7831	26.772	26.4418	26.3731
Q9P275	USP36		1.74124	0.193601	0.87442	sp|Q9P275|UBP36_HUMAN	sp|Q9P275|UBP36_HUMAN	Color2 [DarkGray]	1	4							43	43	43	466	466	466	12265	0	32331	48708000000	295	1.74124	0.651392	0.193601	0.0944324	33.1557	33.2236	33.2276	32.9288	33.0151	33.0822
Q15427	SF3B4		0.575684	0.193693	0.874365	sp|Q15427|SF3B4_HUMAN	sp|Q15427|SF3B4_HUMAN	Color2 [DarkGray]	1	4							3	3	3	151	151	151	44385	0	16987	642190000	16	0.575684	0.667368	0.193693	0.0900976	27.2135	27.0619	26.7371	26.8523	26.8718	26.7073
Q96EP5	DAZAP1		1.79194	0.194279	0.874009	sp|Q96EP5|DAZP1_HUMAN	sp|Q96EP5|DAZP1_HUMAN	Color2 [DarkGray]	1	4							5	5	5	206	206	206	43383	0	50218	1935400000	31	1.79194	0.64992	0.194279	0.0948359	28.6321	28.5431	28.5426	28.4366	28.3926	28.3059
Q9Y4C8	RBM19		3.68304	0.195159	0.873477	sp|Q9Y4C8|RBM19_HUMAN	sp|Q9Y4C8|RBM19_HUMAN	Color2 [DarkGray]	1	4							31	31	31	457	457	457	10733	0	32331	39823000000	203	3.68304	0.641411	0.195159	0.0968474	32.912	32.9405	32.9098	32.7221	32.7079	32.7469
Q9Y5J1	UTP18		2.1049	0.202634	0.868963	sp|Q9Y5J1|UTP18_HUMAN	sp|Q9Y5J1|UTP18_HUMAN	Color2 [DarkGray]	1	4							31	31	31	748	748	748	62003	0	32331	173810000000	361	2.1049	0.633108	0.202634	0.0992782	35.0082	35.0407	35.0883	34.8107	34.8079	34.9108
P62263	RPS14		1.97405	0.203013	0.868734	sp|P62263|RS14_HUMAN	sp|P62263|RS14_HUMAN	Color2 [DarkGray]	1	4							10	10	10	682	682	682	16273	0	87007	21994000000	70	1.97405	0.633552	0.203013	0.0992796	32.0401	31.9989	32.1113	31.9082	31.8152	31.8178
Q07020	RPL18		1.27509	0.204329	0.867942	sp|Q07020|RL18_HUMAN	sp|Q07020|RL18_HUMAN	Color2 [DarkGray]	1	4							7	7	7	351	351	351	21634	0	64968	95929000000	54	1.27509	0.635003	0.204329	0.098464	34.1225	34.1609	34.2165	33.8291	33.9913	34.0666
Q9BSC4	NOL10		2.39495	0.206318	0.866747	sp|Q9BSC4|NOL10_HUMAN	sp|Q9BSC4|NOL10_HUMAN	Color2 [DarkGray]	1	4							35	35	35	651	651	651	80301	0	32331	132810000000	328	2.39495	0.626389	0.206318	0.101398	34.6208	34.633	34.7158	34.443	34.484	34.4237
Q8TDD1	DDX54		2.26863	0.206453	0.866666	sp|Q8TDD1|DDX54_HUMAN	sp|Q8TDD1|DDX54_HUMAN	Color2 [DarkGray]	1	4							47	47	47	563	563	563	98594	0	32331	180740000000	424	2.26863	0.625981	0.206453	0.101319	35.0848	35.0608	35.0978	34.8177	34.8648	34.9415
Q9BWF3	RBM4		1.8536	0.207352	0.866126	sp|Q9BWF3|RBM4_HUMAN	sp|Q9BWF3|RBM4_HUMAN	Color2 [DarkGray]	1	4							13	13	4	473	473	245	40313	0	13329	7967100000	52	1.8536	0.626376	0.207352	0.101162	30.5076	30.6667	30.563	30.4004	30.341	30.3739
P62280	RPS11		2.02558	0.209642	0.864752	sp|P62280|RS11_HUMAN	sp|P62280|RS11_HUMAN	Color2 [DarkGray]	1	4							10	10	10	601	601	601	18431	0	89356	22667000000	70	2.02558	0.623699	0.209642	0.102526	32.0928	32.0976	32.1692	31.8402	31.9228	31.9677
O00571	DDX3X		3.65563	0.211985	0.863348	sp|O00571|DDX3X_HUMAN;sp|O15523|DDX3Y_HUMAN;sp|Q9NQI0|DDX4_HUMAN	sp|O00571|DDX3X_HUMAN;sp|O15523|DDX3Y_HUMAN	Color2 [DarkGray]	1	4							25	24	24	409	393	393	73243	0	14955	16619000000	129	3.65563	0.613506	0.211985	0.105116	31.6577	31.6591	31.7038	31.454	31.4551	31.4756
O75694	NUP155		1.91913	0.212739	0.862898	sp|O75694|NU155_HUMAN	sp|O75694|NU155_HUMAN	Color2 [DarkGray]	1	4							19	19	19	20	20	20	1552	0	59603	1680300000	40	1.91913	0.616979	0.212739	0.103837	28.4759	28.3806	28.3414	28.2402	28.1737	28.1458
P61978	HNRNPK		2.01162	0.212989	0.862748	sp|P61978|HNRPK_HUMAN	sp|P61978|HNRPK_HUMAN	Color2 [DarkGray]	1	4							22	22	22	553	553	553	50976	0	24748	79898000000	206	2.01162	0.615968	0.212989	0.104105	33.8993	33.9159	33.9988	33.6683	33.7206	33.7861
Q96GD4	AURKB		2.89338	0.213073	0.862698	sp|Q96GD4|AURKB_HUMAN	sp|Q96GD4|AURKB_HUMAN	Color2 [DarkGray]	1	4							7	7	7	282	282	282	3931	0	30081	2339300000	31	2.89338	0.613556	0.213073	0.105149	28.8207	28.8401	28.832	28.5668	28.637	28.6498
P63010	AP2B1		1.12798	0.213275	0.862577	sp|P63010|AP2B1_HUMAN	sp|P63010|AP2B1_HUMAN	Color2 [DarkGray]	1	4							13	13	8	229	229	16	10455	0	39709	806400000	28	1.12798	0.624291	0.213275	0.102098	27.3593	27.4355	27.153	27.1585	27.0781	27.0714
P46087	NOP2		2.43956	0.2149	0.861606	sp|P46087|NOP2_HUMAN	sp|P46087|NOP2_HUMAN	Color2 [DarkGray]	1	4							39	39	39	534	534	534	89301	0	32331	340510000000	419	2.43956	0.611147	0.2149	0.105593	36.0189	36.0175	36.0514	35.7486	35.8373	35.8572
Q12788	TBL3		1.63399	0.215735	0.861107	sp|Q12788|TBL3_HUMAN	sp|Q12788|TBL3_HUMAN	Color2 [DarkGray]	1	4							45	45	45	723	723	723	89034	0	32331	356020000000	539	1.63399	0.614999	0.215735	0.10471	36.0747	36.0661	36.1251	35.7591	35.9162	35.9434
Q9UNX4	WDR3		3.21118	0.216808	0.860467	sp|Q9UNX4|WDR3_HUMAN	sp|Q9UNX4|WDR3_HUMAN	Color2 [DarkGray]	1	4							60	60	60	766	766	766	1061	0	32331	350090000000	674	3.21118	0.609244	0.216808	0.107215	36.0379	36.0477	36.0596	35.814	35.874	35.8068
Q9P258	RCC2		1.95565	0.218113	0.859689	sp|Q9P258|RCC2_HUMAN	sp|Q9P258|RCC2_HUMAN	Color2 [DarkGray]	1	4							24	24	24	644	644	644	56084	0	32331	36303000000	155	1.95565	0.61061	0.218113	0.106459	32.7391	32.8574	32.8471	32.5385	32.6072	32.6435
Q9HAV4	XPO5		2.23864	0.219202	0.85904	sp|Q9HAV4|XPO5_HUMAN	sp|Q9HAV4|XPO5_HUMAN	Color2 [DarkGray]	1	4							28	28	28	358	358	358	13631	0	16679	5208700000	111	2.23864	0.608381	0.219202	0.107412	30.0338	30.0349	29.9568	29.8256	29.8158	29.7265
P62701	RPS4X		1.7081	0.219654	0.858771	sp|P62701|RS4X_HUMAN;sp|Q8TD47|RS4Y2_HUMAN;sp|P22090|RS4Y1_HUMAN	sp|P62701|RS4X_HUMAN	Color2 [DarkGray]	1	4							16	16	16	536	536	536	29597	0	12469	84861000000	180	1.7081	0.610334	0.219654	0.106719	33.9776	34.0219	34.1081	33.7563	33.7905	33.9017
P46063	RECQL		1.69578	0.219817	0.858674	sp|P46063|RECQ1_HUMAN	sp|P46063|RECQ1_HUMAN	Color2 [DarkGray]	1	4							18	18	18	393	393	393	73457	0	20126	6653800000	78	1.69578	0.61065	0.219817	0.10677	30.3311	30.2763	30.3319	29.9904	30.1071	30.1823
A6NHQ2	FBLL1		0.961113	0.219899	0.858625	sp|A6NHQ2|FBLL1_HUMAN	sp|A6NHQ2|FBLL1_HUMAN	Color2 [DarkGray]	1	4							3	1	1	111	33	33	34803	0	57422	63244000000	20	0.961113	0.615909	0.219899	0.10436	33.449	33.5992	33.7957	33.3906	33.4615	33.3322
Q14137	BOP1		4.22981	0.220463	0.85829	sp|Q14137|BOP1_HUMAN	sp|Q14137|BOP1_HUMAN	Color2 [DarkGray]	1	4							41	41	41	668	668	668	83629	0	32331	245210000000	478	4.22981	0.600971	0.220463	0.109552	35.5903	35.5802	35.586	35.3751	35.3791	35.3411
Q9H501	ESF1		2.56058	0.221174	0.857867	sp|Q9H501|ESF1_HUMAN	sp|Q9H501|ESF1_HUMAN	Color2 [DarkGray]	1	4							41	41	41	45	45	45	98795	0	32331	71888000000	271	2.56058	0.603219	0.221174	0.108761	33.7672	33.8254	33.7802	33.5186	33.5733	33.6174
P35268	RPL22		3.42169	0.221176	0.857866	sp|P35268|RL22_HUMAN	sp|P35268|RL22_HUMAN	Color2 [DarkGray]	1	4							4	4	4	508	508	508	14787	0	58026	37226000000	48	3.42169	0.60099	0.221176	0.109494	32.8195	32.7885	32.7745	32.5446	32.5951	32.5793
Q9NV06	DCAF13		2.15308	0.221825	0.85748	sp|Q9NV06|DCA13_HUMAN	sp|Q9NV06|DCA13_HUMAN	Color2 [DarkGray]	1	4							24	24	24	58	58	58	51402	0	32331	105510000000	258	2.15308	0.603382	0.221825	0.108547	34.2878	34.3384	34.3912	34.0649	34.1126	34.1745
Q9H8H2	DDX31		3.17602	0.222369	0.857157	sp|Q9H8H2|DDX31_HUMAN	sp|Q9H8H2|DDX31_HUMAN	Color2 [DarkGray]	1	4							30	30	30	478	478	478	94086	0	22025	35968000000	165	3.17602	0.599402	0.222369	0.109907	32.8454	32.8169	32.7773	32.6121	32.5909	32.5696
Q92499	DDX1		2.05762	0.228621	0.853451	sp|Q92499|DDX1_HUMAN	sp|Q92499|DDX1_HUMAN	Color2 [DarkGray]	1	4							27	27	27	469	469	469	82431	0	13531	8139500000	108	2.05762	0.592441	0.228621	0.111642	30.7392	30.6352	30.6053	30.4377	30.3847	30.4715
P53350	PLK1		1.49416	0.229575	0.852886	sp|P53350|PLK1_HUMAN	sp|P53350|PLK1_HUMAN	Color2 [DarkGray]	1	4							11	11	11	31	31	31	68254	0	63162	1847900000	26	1.49416	0.595781	0.229575	0.110845	28.4509	28.4444	28.4904	28.3702	28.1809	28.1459
P67870	CSNK2B		0.609382	0.230174	0.852532	sp|P67870|CSK2B_HUMAN	sp|P67870|CSK2B_HUMAN	Color2 [DarkGray]	1	4							8	8	8	498	498	498	24942	0	43837	2149200000	24	0.609382	0.610845	0.230174	0.1061	28.3584	28.751	28.8459	28.5819	28.3369	28.346
Q8IY18	SMC5		1.44021	0.231921	0.8515	sp|Q8IY18|SMC5_HUMAN	sp|Q8IY18|SMC5_HUMAN	Color2 [DarkGray]	1	4							19	19	19	221	221	221	12881	0	98873	3052200000	57	1.44021	0.59195	0.231921	0.111777	29.125	29.2269	29.3418	29.0758	28.9354	28.9867
O14776	TCERG1		2.29059	0.235281	0.84952	sp|O14776|TCRG1_HUMAN	sp|O14776|TCRG1_HUMAN	Color2 [DarkGray]	1	4							26	26	26	23	23	23	1239	0	11419	16284000000	141	2.29059	0.579646	0.235281	0.115203	31.5918	31.6934	31.7043	31.406	31.4047	31.4729
Q8WTT2	NOC3L		2.08505	0.235577	0.849345	sp|Q8WTT2|NOC3L_HUMAN	sp|Q8WTT2|NOC3L_HUMAN	Color2 [DarkGray]	1	4							40	40	40	532	532	532	92547	0	32331	155150000000	385	2.08505	0.580127	0.235577	0.115007	34.8262	34.8865	34.9641	34.6021	34.6816	34.6863
Q92878	RAD50		2.17557	0.236327	0.848904	sp|Q92878|RAD50_HUMAN	sp|Q92878|RAD50_HUMAN	Color2 [DarkGray]	1	4							37	37	37	314	314	314	15389	0	25018	9000800000	127	2.17557	0.578721	0.236327	0.115521	30.7417	30.8021	30.8919	30.5591	30.5648	30.6028
Q9Y6A4	CFAP20		0.616351	0.236407	0.848857	sp|Q9Y6A4|CFA20_HUMAN	sp|Q9Y6A4|CFA20_HUMAN	Color2 [DarkGray]	1	4							7	7	7	43	43	43	22774	0	25953	734750000	28	0.616351	0.603116	0.236407	0.108829	27.3689	27.2133	27.031	27.1327	27.0858	26.6854
Q14204	DYNC1H1		1.34865	0.238752	0.847478	sp|Q14204|DYHC1_HUMAN	sp|Q14204|DYHC1_HUMAN	Color2 [DarkGray]	1	4							29	29	29	89	89	89	5324	0	97735	1950800000	75	1.34865	0.581045	0.238752	0.114632	28.6809	28.6696	28.4709	28.4596	28.3419	28.3036
Q14978	NOLC1		2.02739	0.243587	0.844642	sp|Q14978|NOLC1_HUMAN	sp|Q14978|NOLC1_HUMAN	Color2 [DarkGray]	1	4							15	15	15	20	20	20	73602	0	16563	250070000000	321	2.02739	0.567538	0.243587	0.11871	35.5631	35.6044	35.6904	35.3038	35.4118	35.4116
O00567	NOP56		2.84522	0.245035	0.843796	sp|O00567|NOP56_HUMAN	sp|O00567|NOP56_HUMAN	Color2 [DarkGray]	1	4							44	44	44	786	786	786	66049	0	32331	837260000000	730	2.84522	0.561488	0.245035	0.120633	37.2947	37.3382	37.3343	37.0217	37.11	37.1005
O76021	RSL1D1		2.2398	0.246788	0.842771	sp|O76021|RL1D1_HUMAN	sp|O76021|RL1D1_HUMAN	Color2 [DarkGray]	1	4							35	35	35	573	573	573	54972	0	32331	786370000000	636	2.2398	0.561017	0.246788	0.120629	37.1759	37.2366	37.297	36.9308	37.0248	37.0136
Q8NI36	WDR36		2.89223	0.247346	0.842445	sp|Q8NI36|WDR36_HUMAN	sp|Q8NI36|WDR36_HUMAN	Color2 [DarkGray]	1	4							46	46	46	538	538	538	10532	0	32331	388510000000	521	2.89223	0.558497	0.247346	0.121806	36.1735	36.2381	36.2631	35.9474	35.9933	35.992
Q15269	PWP2		3.64917	0.248501	0.841771	sp|Q15269|PWP2_HUMAN	sp|Q15269|PWP2_HUMAN	Color2 [DarkGray]	1	4							46	46	46	571	571	571	10245	0	32331	297070000000	515	3.64917	0.554349	0.248501	0.123043	35.8335	35.8145	35.8395	35.5452	35.5919	35.6049
P78345	RPP38		1.3955	0.250084	0.840848	sp|P78345|RPP38_HUMAN	sp|P78345|RPP38_HUMAN	Color2 [DarkGray]	1	4							14	14	14	534	534	534	31834	0	11386	6244700000	54	1.3955	0.563138	0.250084	0.120027	30.1589	30.3472	30.4272	30.0136	30.1017	30.0678
P61313	RPL15		1.75796	0.260958	0.834533	sp|P61313|RL15_HUMAN	sp|P61313|RL15_HUMAN	Color2 [DarkGray]	1	4							8	8	8	343	343	343	24146	0	14204	45783000000	114	1.75796	0.543218	0.260958	0.126261	33.2067	33.1086	33.204	32.8091	32.9157	33.0117
P78316	NOP14		2.42619	0.261584	0.834172	sp|P78316|NOP14_HUMAN	sp|P78316|NOP14_HUMAN	Color2 [DarkGray]	1	4							39	39	39	522	522	522	97667	0	32331	184480000000	385	2.42619	0.536173	0.261584	0.128028	35.0892	35.1272	35.1796	34.8026	34.895	34.9137
Q8WXE1	ATRIP		0.850837	0.263096	0.833298	sp|Q8WXE1|ATRIP_HUMAN	sp|Q8WXE1|ATRIP_HUMAN	Color2 [DarkGray]	1	4							15	15	15	281	281	281	85837	0	49408	1333600000	25	0.850837	0.554762	0.263096	0.122733	28.0803	28.0962	28.116	27.6408	27.7482	28.1142
Q6NW34	NEPRO		2.43623	0.263713	0.832942	sp|Q6NW34|NEPRO_HUMAN	sp|Q6NW34|NEPRO_HUMAN	Color2 [DarkGray]	1	4							20	20	20	46	46	46	64551	0	19208	12968000000	117	2.43623	0.532044	0.263713	0.129065	31.3437	31.2813	31.3469	31.0132	31.0329	31.1347
Q96G21	IMP4		2.2603	0.268276	0.830311	sp|Q96G21|IMP4_HUMAN	sp|Q96G21|IMP4_HUMAN	Color2 [DarkGray]	1	4							16	16	16	615	615	615	33756	0	20854	57609000000	135	2.2603	0.525228	0.268276	0.130918	33.329	33.3477	33.4642	33.0735	33.1033	33.1592
Q9NY93	DDX56		2.97491	0.270213	0.829197	sp|Q9NY93|DDX56_HUMAN	sp|Q9NY93|DDX56_HUMAN	Color2 [DarkGray]	1	4							27	27	27	644	644	644	61589	0	32331	133450000000	302	2.97491	0.519785	0.270213	0.132988	34.648	34.6876	34.7333	34.3792	34.436	34.443
Q5VTR2	RNF20		0.426765	0.276049	0.82585	sp|Q5VTR2|BRE1A_HUMAN	sp|Q5VTR2|BRE1A_HUMAN	Color2 [DarkGray]	1	4							4	3	3	53	39	39	11366	0	96748	331020000	19	0.426765	0.560609	0.276049	0.12127	26.2718	26.4184	26.0679	26.224	26.2431	25.4629
O00629	KPNA4		0.945038	0.280992	0.823025	sp|O00629|IMA3_HUMAN	sp|O00629|IMA3_HUMAN	Color2 [DarkGray]	1	4							6	5	5	205	179	179	57886	0	51518	1463700000	29	0.945038	0.523663	0.280992	0.13136	27.9984	28.1543	28.4442	27.9126	27.8379	28.0033
O43159	RRP8		1.97913	0.281976	0.822464	sp|O43159|RRP8_HUMAN	sp|O43159|RRP8_HUMAN	Color2 [DarkGray]	1	4							28	28	28	732	732	732	50714	0	32331	104570000000	249	1.97913	0.508103	0.281976	0.136742	34.2891	34.3766	34.4091	33.9817	34.0918	34.1553
Q9BUJ2	HNRNPUL1		2.48874	0.282777	0.822008	sp|Q9BUJ2|HNRL1_HUMAN	sp|Q9BUJ2|HNRL1_HUMAN	Color2 [DarkGray]	1	4							17	17	17	278	278	278	95737	0	14171	7802700000	78	2.48874	0.504623	0.282777	0.138285	30.5065	30.6117	30.6293	30.2691	30.3456	30.2845
P16157	ANK1		1.49988	0.289199	0.818356	sp|P16157|ANK1_HUMAN;sp|Q12955|ANK3_HUMAN	sp|P16157|ANK1_HUMAN	Color2 [DarkGray]	1	4							10	10	9	77	77	72	20626	0	23663	571640000	23	1.49988	0.504451	0.289199	0.138424	27.0068	27.0694	26.7872	26.7053	26.672	26.6185
Q13085	ACACA		0.204261	0.289718	0.818062	sp|Q13085|ACACA_HUMAN;sp|O00763|ACACB_HUMAN	sp|Q13085|ACACA_HUMAN	Color2 [DarkGray]	1	4							7	7	7	52	52	52	26555	0	24186	424610000	15	0.204261	0.584372	0.289718	0.113719	26.3637	26.1977	26.1806	26.767	24.9218	26.184
Q01130	SRSF2		1.82585	0.293219	0.816079	sp|Q01130|SRSF2_HUMAN;sp|Q9BRL6|SRSF8_HUMAN	sp|Q01130|SRSF2_HUMAN	Color2 [DarkGray]	1	4							3	3	3	186	186	186	25476	0	32319	1323500000	14	1.82585	0.495136	0.293219	0.14154	27.9543	28.0985	28.1457	27.7279	27.8581	27.7329
P84098	RPL19		1.86259	0.296802	0.814055	sp|P84098|RL19_HUMAN	sp|P84098|RL19_HUMAN	Color2 [DarkGray]	1	4							4	4	4	219	219	219	23466	0	38066	14526000000	56	1.86259	0.490477	0.296802	0.143334	31.4305	31.604	31.4518	31.1458	31.1621	31.2879
Q9H6R0	DHX33		2.71777	0.298196	0.813269	sp|Q9H6R0|DHX33_HUMAN	sp|Q9H6R0|DHX33_HUMAN	Color2 [DarkGray]	1	4							33	33	33	54	54	54	78873	0	2604	29300000000	186	2.71777	0.483108	0.298196	0.146096	32.5174	32.4712	32.549	32.1702	32.1908	32.282
Q9GZL7	WDR12		2.34013	0.300304	0.812081	sp|Q9GZL7|WDR12_HUMAN	sp|Q9GZL7|WDR12_HUMAN	Color2 [DarkGray]	1	4							21	21	21	631	631	631	47707	0	32331	129130000000	210	2.34013	0.482835	0.300304	0.146323	34.6001	34.6853	34.6437	34.2899	34.3034	34.4348
P26583	HMGB2		0.692101	0.302865	0.810641	sp|P26583|HMGB2_HUMAN	sp|P26583|HMGB2_HUMAN	Color2 [DarkGray]	1	4							6	5	5	254	196	196	24033	0	18256	3841900000	23	0.692101	0.505467	0.302865	0.137711	29.4533	29.5913	29.6204	28.8827	29.5306	29.3432
Q14980	NUMA1		3.01652	0.304747	0.809584	sp|Q14980|NUMA1_HUMAN	sp|Q14980|NUMA1_HUMAN	Color2 [DarkGray]	1	4							33	33	33	22	22	22	23826	0	28284	4985300000	98	3.01652	0.476098	0.304747	0.14975	29.9944	29.9221	29.9314	29.6012	29.6393	29.6932
Q02878	RPL6		2.07729	0.306754	0.808459	sp|Q02878|RL6_HUMAN	sp|Q02878|RL6_HUMAN	Color2 [DarkGray]	1	4							15	15	15	427	427	427	32728	0	19794	124210000000	197	2.07729	0.478047	0.306754	0.14867	34.5323	34.6442	34.6769	34.2471	34.2862	34.3997
P62906	RPL10A		2.36679	0.307513	0.808034	sp|P62906|RL10A_HUMAN	sp|P62906|RL10A_HUMAN	Color2 [DarkGray]	1	4							14	14	14	571	571	571	24831	0	199	102600000000	136	2.36679	0.476424	0.307513	0.149809	34.191	34.2034	34.3415	33.9054	33.9778	33.9303
P33992	MCM5		2.44795	0.309732	0.806792	sp|P33992|MCM5_HUMAN	sp|P33992|MCM5_HUMAN	Color2 [DarkGray]	1	4							36	36	36	578	578	578	82285	0	32331	36613000000	247	2.44795	0.474181	0.309732	0.151057	32.7501	32.827	32.9039	32.4699	32.5471	32.5349
O75607	NPM3		4.72658	0.309868	0.806716	sp|O75607|NPM3_HUMAN	sp|O75607|NPM3_HUMAN	Color2 [DarkGray]	1	4							7	7	7	601	601	601	19343	0	32331	34040000000	89	4.72658	0.468726	0.309868	0.153928	32.7728	32.734	32.7564	32.4356	32.4576	32.4404
P62314	SNRPD1		1.06716	0.3099	0.806698	sp|P62314|SMD1_HUMAN	sp|P62314|SMD1_HUMAN	Color2 [DarkGray]	1	4							3	3	3	37	37	37	13281	0	39171	3669100000	33	1.06716	0.485413	0.3099	0.145051	29.8368	29.4945	29.6397	29.4627	29.4172	29.1615
P62495	ETF1		3.16935	0.312531	0.805228	sp|P62495|ERF1_HUMAN	sp|P62495|ERF1_HUMAN	Color2 [DarkGray]	1	4							12	12	12	352	352	352	4903	0	6305	3768200000	59	3.16935	0.469204	0.312531	0.153744	29.5427	29.5719	29.5508	29.2751	29.1794	29.2734
Q9BZZ5	API5		3.52287	0.315615	0.803509	sp|Q9BZZ5|API5_HUMAN	sp|Q9BZZ5|API5_HUMAN	Color2 [DarkGray]	1	4							11	11	11	286	286	286	59004	0	1234	4407600000	61	3.52287	0.464554	0.315615	0.155716	29.7987	29.783	29.7873	29.4534	29.5266	29.4422
P08621	SNRNP70		1.42327	0.316232	0.803165	sp|P08621|RU17_HUMAN	sp|P08621|RU17_HUMAN	Color2 [DarkGray]	1	4							6	6	6	181	181	181	51556	0	22967	3319000000	32	1.42327	0.475178	0.316232	0.150342	29.5039	29.2841	29.4269	28.9489	29.2292	29.0881
P26196	DDX6		1.78802	0.318604	0.801845	sp|P26196|DDX6_HUMAN	sp|P26196|DDX6_HUMAN	Color2 [DarkGray]	1	4							7	7	7	244	244	244	54416	0	9125	2075200000	29	1.78802	0.470069	0.318604	0.153183	28.6427	28.5914	28.8262	28.3402	28.3245	28.4398
O43818	RRP9		3.75493	0.319208	0.80151	sp|O43818|U3IP2_HUMAN	sp|O43818|U3IP2_HUMAN	Color2 [DarkGray]	1	4							20	20	20	537	537	537	5184	0	32331	109100000000	202	3.75493	0.461201	0.319208	0.157735	34.4144	34.4534	34.4651	34.0925	34.128	34.1549
Q8TEM1	NUP210		3.12438	0.320825	0.800612	sp|Q8TEM1|PO210_HUMAN	sp|Q8TEM1|PO210_HUMAN	Color2 [DarkGray]	1	4							28	28	28	243	243	243	20511	0	15233	6473700000	77	3.12438	0.461068	0.320825	0.157686	30.3194	30.2385	30.2164	29.9562	29.9474	29.9083
			4.0576	0.326621	0.797402	CON__Q3ZBS7;sp|P04004|VTNC_HUMAN	CON__Q3ZBS7	Color2 [DarkGray]	1	4				+			7	7	7	163	163	163	54099	0	24809	2665600000	26	4.0576	0.454634	0.326621	0.161668	29.037	29.0959	29.0467	28.7176	28.7488	28.7334
Q9Y6E2	BZW2		2.73306	0.327155	0.797107	sp|Q9Y6E2|BZW2_HUMAN	sp|Q9Y6E2|BZW2_HUMAN	Color2 [DarkGray]	1	4							11	10	10	298	282	282	48162	0	5664	3253000000	60	2.73306	0.457961	0.327155	0.160004	29.2012	29.2026	29.2014	28.8613	28.9577	28.8047
Q9NYH9	UTP6		3.56762	0.328234	0.796511	sp|Q9NYH9|UTP6_HUMAN	sp|Q9NYH9|UTP6_HUMAN	Color2 [DarkGray]	1	4							39	39	39	613	613	613	70193	0	32331	137840000000	295	3.56762	0.454913	0.328234	0.161915	34.7418	34.7587	34.7823	34.4084	34.4079	34.4818
Q92547	TOPBP1		0.497887	0.32881	0.796193	sp|Q92547|TOPB1_HUMAN	sp|Q92547|TOPB1_HUMAN	Color2 [DarkGray]	1	4							15	15	15	125	125	125	17068	0	37466	1128700000	32	0.497887	0.489143	0.32881	0.14369	28.1818	27.6269	27.4469	27.0964	27.7368	27.436
Q9BVJ6	UTP14A		2.84193	0.331774	0.794559	sp|Q9BVJ6|UT14A_HUMAN;sp|Q5TAP6|UT14C_HUMAN	sp|Q9BVJ6|UT14A_HUMAN	Color2 [DarkGray]	1	4							46	46	46	589	589	589	87977	0	32331	182950000000	333	2.84193	0.454224	0.331774	0.162444	35.1373	35.1702	35.2308	34.7853	34.8639	34.8938
Q8N3U4	STAG2		2.67291	0.332891	0.793944	sp|Q8N3U4|STAG2_HUMAN	sp|Q8N3U4|STAG2_HUMAN	Color2 [DarkGray]	1	4							24	24	20	277	277	257	14132	0	10607	3466700000	77	2.67291	0.455141	0.332891	0.162611	29.5043	29.4361	29.4009	29.1699	29.0466	29.1261
Q9H9Y2	RPF1		2.33328	0.336872	0.791756	sp|Q9H9Y2|RPF1_HUMAN	sp|Q9H9Y2|RPF1_HUMAN	Color2 [DarkGray]	1	4							17	17	17	542	542	542	4011	0	19814	53599000000	166	2.33328	0.453545	0.336872	0.163613	33.3232	33.3976	33.4241	32.9487	33.0648	33.1207
P33991	MCM4		3.25846	0.337681	0.791312	sp|P33991|MCM4_HUMAN;sp|Q9UJA3|MCM8_HUMAN	sp|P33991|MCM4_HUMAN	Color2 [DarkGray]	1	4							35	35	35	531	531	531	96557	0	32331	28182000000	187	3.25846	0.447555	0.337681	0.16605	32.5103	32.4629	32.5224	32.1043	32.1905	32.1877
Q9H6W3	RIOX1		4.04575	0.337963	0.791158	sp|Q9H6W3|NO66_HUMAN	sp|Q9H6W3|NO66_HUMAN	Color2 [DarkGray]	1	4							25	25	25	574	574	574	71085	0	20987	17112000000	143	4.04575	0.446278	0.337963	0.167212	31.7602	31.6969	31.7478	31.4005	31.3808	31.4098
P20700	LMNB1		3.17758	0.338112	0.791076	sp|P20700|LMNB1_HUMAN	sp|P20700|LMNB1_HUMAN	Color2 [DarkGray]	1	4							27	27	27	522	522	522	66408	0	32331	16192000000	111	3.17758	0.447748	0.338112	0.166123	31.6381	31.6139	31.6784	31.2994	31.2568	31.3598
Q03701	CEBPZ		3.64507	0.339167	0.790497	sp|Q03701|CEBPZ_HUMAN	sp|Q03701|CEBPZ_HUMAN	Color2 [DarkGray]	1	4							57	57	57	596	596	596	12097	0	32331	383330000000	698	3.64507	0.446511	0.339167	0.167336	36.2079	36.2423	36.2715	35.8732	35.8919	35.9391
Q6NZY4	ZCCHC8		1.20034	0.340125	0.789973	sp|Q6NZY4|ZCHC8_HUMAN	sp|Q6NZY4|ZCHC8_HUMAN	Color2 [DarkGray]	1	4							9	9	9	221	221	221	78576	0	51197	747800000	22	1.20034	0.458583	0.340125	0.159445	27.4718	27.2195	27.0903	27.0421	26.9264	26.7928
Q7L1Q6	BZW1		1.51329	0.340511	0.789762	sp|Q7L1Q6|BZW1_HUMAN	sp|Q7L1Q6|BZW1_HUMAN	Color2 [DarkGray]	1	4							16	16	15	487	487	47	48043	0	57125	4298700000	75	1.51329	0.454503	0.340511	0.16184	29.7431	29.9524	29.6802	29.4204	29.5737	29.36
Q14527	HLTF		3.17887	0.340987	0.789501	sp|Q14527|HLTF_HUMAN	sp|Q14527|HLTF_HUMAN	Color2 [DarkGray]	1	4							31	31	31	437	437	437	11393	0	19478	11985000000	150	3.17887	0.447316	0.340987	0.167513	31.2484	31.1741	31.2061	30.8121	30.8924	30.9011
Q9BRU9	UTP23		2.70914	0.341034	0.789475	sp|Q9BRU9|UTP23_HUMAN	sp|Q9BRU9|UTP23_HUMAN	Color2 [DarkGray]	1	4							7	7	7	438	438	438	28402	0	38353	4933700000	28	2.70914	0.447682	0.341034	0.166582	29.9037	29.9198	30.014	29.5685	29.6694	29.5765
Q15397	PUM3		3.25257	0.342799	0.78851	sp|Q15397|PUM3_HUMAN	sp|Q15397|PUM3_HUMAN	Color2 [DarkGray]	1	4							36	36	36	563	563	563	73584	0	32331	215360000000	461	3.25257	0.445731	0.342799	0.168515	35.3684	35.3832	35.4104	34.9847	35.0551	35.0938
Q9H4M9	EHD1		1.36771	0.344199	0.787745	sp|Q9H4M9|EHD1_HUMAN;sp|Q9NZN3|EHD3_HUMAN;sp|Q9H223|EHD4_HUMAN	sp|Q9H4M9|EHD1_HUMAN;sp|Q9NZN3|EHD3_HUMAN	Color2 [DarkGray]	1	4							6	6	6	189	189	189	60626	0	1868	654360000	26	1.36771	0.454422	0.344199	0.162547	27.0451	27.09	27.171	26.7754	26.9418	26.5563
Q9NXX6	NSMCE4A		1.1873	0.346863	0.786292	sp|Q9NXX6|NSE4A_HUMAN	sp|Q9NXX6|NSE4A_HUMAN	Color2 [DarkGray]	1	4							8	8	8	301	301	301	44301	0	48251	1393500000	27	1.1873	0.45437	0.346863	0.162287	28.281	28.1516	27.9784	27.8278	27.5911	27.9515
Q9NSI2	FAM207A		2.04811	0.346994	0.786221	sp|Q9NSI2|F207A_HUMAN	sp|Q9NSI2|F207A_HUMAN	Color2 [DarkGray]	1	4							9	9	9	426	426	426	25456	0	8892	10195000000	63	2.04811	0.446815	0.346994	0.167387	30.9759	30.9672	31.1132	30.5684	30.688	30.759
Q86U38	NOP9		2.12196	0.347084	0.786171	sp|Q86U38|NOP9_HUMAN	sp|Q86U38|NOP9_HUMAN	Color2 [DarkGray]	1	4							24	24	24	516	516	516	69437	0	32331	29393000000	170	2.12196	0.447415	0.347084	0.167708	32.5554	32.5611	32.5048	32.2387	32.2803	32.0611
			2.73208	0.347804	0.785779	CON__P06868;sp|P00747|PLMN_HUMAN	CON__P06868	Color2 [DarkGray]	1	4				+			27	27	27	472	472	472	91215	0	32331	17879000000	130	2.73208	0.443261	0.347804	0.169867	31.8254	31.8103	31.8519	31.3982	31.4893	31.5567
Q6DKI1	RPL7L1		1.85597	0.348776	0.78525	sp|Q6DKI1|RL7L_HUMAN	sp|Q6DKI1|RL7L_HUMAN	Color2 [DarkGray]	1	4							15	15	15	524	524	524	28661	0	13178	96317000000	167	1.85597	0.447118	0.348776	0.167402	34.1801	34.296	34.302	33.769	33.9475	34.0152
Q9BW19	KIFC1		2.84953	0.357796	0.780356	sp|Q9BW19|KIFC1_HUMAN	sp|Q9BW19|KIFC1_HUMAN	Color2 [DarkGray]	1	4							23	23	23	464	464	464	73747	0	27904	7209100000	114	2.84953	0.434816	0.357796	0.174918	30.4989	30.5141	30.491	30.1184	30.0812	30.2309
Q92616	GCN1		2.16265	0.358688	0.779874	sp|Q92616|GCN1_HUMAN	sp|Q92616|GCN1_HUMAN	Color2 [DarkGray]	1	4							45	45	45	244	244	244	29275	0	14457	5220500000	144	2.16265	0.437183	0.358688	0.173277	29.9621	30.0652	29.8708	29.5452	29.6869	29.5899
			0.440246	0.359779	0.779284	sp|P52948|NUP98_HUMAN	sp|P52948|NUP98_HUMAN	Color2 [DarkGray]	1	4							14	14	14	106	106	106	19758	0	43041	630720000	26	0.440246	0.470131	0.359779	0.153055	27.1414	27.0885	26.6697	26.9707	26.875	25.9745
Q9UMY1	NOL7		2.39805	0.360301	0.779002	sp|Q9UMY1|NOL7_HUMAN	sp|Q9UMY1|NOL7_HUMAN	Color2 [DarkGray]	1	4							11	11	11	304	304	304	29426	0	15438	35427000000	60	2.39805	0.434705	0.360301	0.174858	32.7957	32.824	32.8268	32.3428	32.4764	32.5464
Q9NQ55	PPAN		2.35677	0.360413	0.778942	sp|Q9NQ55|SSF1_HUMAN	sp|Q9NQ55|SSF1_HUMAN	Color2 [DarkGray]	1	4							22	22	22	586	586	586	53193	0	32331	102240000000	215	2.35677	0.434301	0.360413	0.174775	34.2683	34.293	34.3397	33.8246	33.9804	34.0148
P51610	HCFC1		2.17466	0.363171	0.777454	sp|P51610|HCFC1_HUMAN;sp|Q9Y5Z7|HCFC2_HUMAN	sp|P51610|HCFC1_HUMAN	Color2 [DarkGray]	1	4							20	20	20	144	144	144	20873	0	11296	5679800000	67	2.17466	0.434302	0.363171	0.175415	30.244	30.2226	30.2178	29.7291	29.9613	29.9046
P38919	EIF4A3		2.46861	0.368816	0.774418	sp|P38919|IF4A3_HUMAN	sp|P38919|IF4A3_HUMAN	Color2 [DarkGray]	1	4							23	19	19	574	516	516	46871	0	18949	36190000000	150	2.46861	0.426757	0.368816	0.179099	32.7877	32.8275	32.8836	32.4259	32.3988	32.5677
P09651	HNRNPA1		3.51983	0.370983	0.773255	sp|P09651|ROA1_HUMAN;sp|Q32P51|RA1L2_HUMAN	sp|P09651|ROA1_HUMAN;sp|Q32P51|RA1L2_HUMAN	Color2 [DarkGray]	1	4							16	16	16	411	411	411	38746	0	27266	42486000000	125	3.51983	0.419607	0.370983	0.182604	33.0791	33.028	33.0398	32.637	32.7305	32.6664
O15260	SURF4		2.24706	0.378977	0.768982	sp|O15260|SURF4_HUMAN	sp|O15260|SURF4_HUMAN	Color2 [DarkGray]	1	4							4	4	4	19	19	19	30394	0	24756	579080000	20	2.24706	0.419065	0.378977	0.183074	26.8584	26.8795	26.8791	26.5935	26.3592	26.5273
Q14011	CIRBP		1.29522	0.380709	0.76806	sp|Q14011|CIRBP_HUMAN	sp|Q14011|CIRBP_HUMAN	Color2 [DarkGray]	1	4							5	5	5	384	384	384	18648	0	43973	4488500000	29	1.29522	0.427936	0.380709	0.178087	29.7947	29.8085	29.793	29.6924	29.2612	29.3004
Q9Y2R4	DDX52		4.37672	0.381833	0.767462	sp|Q9Y2R4|DDX52_HUMAN	sp|Q9Y2R4|DDX52_HUMAN	Color2 [DarkGray]	1	4							27	27	27	541	541	541	67497	0	32331	93738000000	317	4.37672	0.409998	0.381833	0.189052	34.2093	34.2179	34.205	33.8043	33.8671	33.8153
P52272	HNRNPM		2.77291	0.382286	0.767221	sp|P52272|HNRPM_HUMAN	sp|P52272|HNRPM_HUMAN	Color2 [DarkGray]	1	4							38	38	38	659	659	659	77515	0	32331	186850000000	443	2.77291	0.41428	0.382286	0.186396	35.1341	35.1479	35.2059	34.692	34.8028	34.8463
Q9BYG3	NIFK		4.7571	0.383427	0.766615	sp|Q9BYG3|MK67I_HUMAN	sp|Q9BYG3|MK67I_HUMAN	Color2 [DarkGray]	1	4							20	20	20	679	679	679	34222	0	32331	110660000000	253	4.7571	0.408511	0.383427	0.190202	34.4584	34.4493	34.4977	34.0738	34.0907	34.0906
P02545	LMNA		2.2641	0.38751	0.764448	sp|P02545|LMNA_HUMAN	sp|P02545|LMNA_HUMAN	Color2 [DarkGray]	1	4							35	35	35	617	617	617	74139	0	32331	44642000000	187	2.2641	0.412656	0.38751	0.187123	33.1257	33.097	33.1812	32.6195	32.7789	32.843
O95782	AP2A1		0.740689	0.387869	0.764258	sp|O95782|AP2A1_HUMAN;sp|O94973|AP2A2_HUMAN	sp|O95782|AP2A1_HUMAN	Color2 [DarkGray]	1	4							8	8	8	117	117	117	10754	0	17797	376440000	16	0.740689	0.436681	0.387869	0.173139	26.3025	26.2876	26.3865	25.5265	26.3517	25.9349
P22087	FBL		2.99423	0.388607	0.763867	sp|P22087|FBRL_HUMAN	sp|P22087|FBRL_HUMAN	Color2 [DarkGray]	1	4							19	19	17	607	607	573	33784	0	32331	629450000000	587	2.99423	0.407923	0.388607	0.190001	36.8767	36.919	36.9603	36.4602	36.5377	36.5922
Q9UQ80	PA2G4		2.34431	0.388926	0.763698	sp|Q9UQ80|PA2G4_HUMAN	sp|Q9UQ80|PA2G4_HUMAN	Color2 [DarkGray]	1	4							21	21	21	66	66	66	43786	0	28369	35864000000	146	2.34431	0.411151	0.388926	0.188105	32.7967	32.83	32.9027	32.373	32.4185	32.5711
P04406	GAPDH		2.62783	0.390945	0.76263	sp|P04406|G3P_HUMAN;sp|O14556|G3PT_HUMAN	sp|P04406|G3P_HUMAN	Color2 [DarkGray]	1	4							12	12	12	627	627	627	36053	0	11387	7627200000	56	2.62783	0.408196	0.390945	0.190062	30.5517	30.5851	30.6175	30.1035	30.1887	30.2892
Q13601	KRR1		2.96867	0.395821	0.760057	sp|Q13601|KRR1_HUMAN	sp|Q13601|KRR1_HUMAN	Color2 [DarkGray]	1	4							20	20	20	499	499	499	43664	0	15278	46484000000	130	2.96867	0.4032	0.395821	0.193381	33.1933	33.2348	33.2512	32.7576	32.9083	32.8261
O95478	NSA2		2.37257	0.396918	0.759479	sp|O95478|NSA2_HUMAN	sp|O95478|NSA2_HUMAN	Color2 [DarkGray]	1	4							11	11	11	465	465	465	30065	0	1252	49203000000	97	2.37257	0.405959	0.396918	0.191955	33.1987	33.3258	33.3663	32.8149	32.969	32.9161
Q9H0S4	DDX47		3.12146	0.398532	0.75863	sp|Q9H0S4|DDX47_HUMAN	sp|Q9H0S4|DDX47_HUMAN	Color2 [DarkGray]	1	4							22	22	22	571	571	571	50646	0	32331	90746000000	188	3.12146	0.402217	0.398532	0.195068	34.105	34.1354	34.2305	33.7661	33.7196	33.7897
P30260	CDC27		0.985568	0.398759	0.758511	sp|P30260|CDC27_HUMAN	sp|P30260|CDC27_HUMAN	Color2 [DarkGray]	1	4							5	5	5	118	118	118	91866	0	15161	303780000	13	0.985568	0.419495	0.398759	0.182109	26.361	26.266	25.7664	25.8194	25.6742	25.7035
O14979	HNRNPDL		1.87863	0.401299	0.757176	sp|O14979|HNRDL_HUMAN	sp|O14979|HNRDL_HUMAN	Color2 [DarkGray]	1	4							5	4	4	138	119	119	46437	0	34085	733110000	23	1.87863	0.40646	0.401299	0.191591	27.193	27.1891	27.3397	26.9809	26.835	26.702
Q9NX58	LYAR		2.95499	0.40156	0.757039	sp|Q9NX58|LYAR_HUMAN	sp|Q9NX58|LYAR_HUMAN	Color2 [DarkGray]	1	4							28	28	28	536	536	536	43614	0	32331	273090000000	332	2.95499	0.399762	0.40156	0.196082	35.6985	35.8033	35.7627	35.2961	35.3413	35.4224
Q8N8A6	DDX51		3.5146	0.40509	0.755189	sp|Q8N8A6|DDX51_HUMAN	sp|Q8N8A6|DDX51_HUMAN	Color2 [DarkGray]	1	4							31	31	31	664	664	664	72456	0	32331	58882000000	247	3.5146	0.397106	0.40509	0.199097	33.5348	33.5672	33.6498	33.183	33.1682	33.1853
Q13492	PICALM		1.46165	0.405979	0.754724	sp|Q13492|PICAL_HUMAN;sp|O60641|AP180_HUMAN	sp|Q13492|PICAL_HUMAN	Color2 [DarkGray]	1	4							5	5	5	9	9	9	70754	0	44004	665920000	18	1.46165	0.407581	0.405979	0.190697	26.8401	27.0422	27.1805	26.7686	26.5915	26.4848
Q8IUF8	RIOX2		3.11294	0.406844	0.754271	sp|Q8IUF8|MINA_HUMAN	sp|Q8IUF8|MINA_HUMAN	Color2 [DarkGray]	1	4							16	16	16	443	443	443	528	0	15689	14630000000	98	3.11294	0.396448	0.406844	0.199028	31.5621	31.4945	31.6443	31.169	31.1684	31.143
Q9NZM5	NOP53		3.52266	0.412523	0.751309	sp|Q9NZM5|GSCR2_HUMAN	sp|Q9NZM5|GSCR2_HUMAN	Color2 [DarkGray]	1	4							13	13	13	337	337	337	54389	0	26464	53069000000	108	3.52266	0.38817	0.412523	0.202703	33.4303	33.4076	33.4329	32.962	32.9944	33.0768
Q9Y2L1	DIS3		4.35031	0.413027	0.751046	sp|Q9Y2L1|RRP44_HUMAN	sp|Q9Y2L1|RRP44_HUMAN	Color2 [DarkGray]	1	4							37	37	37	539	539	539	109	0	32331	31696000000	229	4.35031	0.385361	0.413027	0.2043	32.6859	32.6828	32.685	32.2289	32.2863	32.2994
P24941	CDK2		1.59081	0.413539	0.75078	sp|P24941|CDK2_HUMAN;sp|Q00526|CDK3_HUMAN	sp|P24941|CDK2_HUMAN;sp|Q00526|CDK3_HUMAN	Color2 [DarkGray]	1	4							4	3	3	168	131	131	33929	0	20674	453610000	18	1.59081	0.402352	0.413539	0.195131	26.3483	26.6967	26.6389	26.0502	26.1703	26.2228
Q15637	SF1		1.65015	0.415052	0.749993	sp|Q15637|SF01_HUMAN	sp|Q15637|SF01_HUMAN	Color2 [DarkGray]	1	4							6	6	6	172	172	172	68329	0	23643	1674300000	35	1.65015	0.399805	0.415052	0.196271	28.5527	28.5289	28.3053	28.1299	28.1312	27.8806
Q8WVV9	HNRNPLL		3.83067	0.417552	0.748694	sp|Q8WVV9|HNRLL_HUMAN	sp|Q8WVV9|HNRLL_HUMAN	Color2 [DarkGray]	1	4							15	15	15	472	472	472	60082	0	32331	19205000000	107	3.83067	0.383298	0.417552	0.205726	31.9573	31.9022	31.8973	31.5222	31.4563	31.5257
P49736	MCM2		3.5246	0.421894	0.746444	sp|P49736|MCM2_HUMAN	sp|P49736|MCM2_HUMAN	Color2 [DarkGray]	1	4							38	38	38	559	559	559	10189	0	32331	30945000000	191	3.5246	0.381583	0.421894	0.207231	32.6015	32.5888	32.701	32.2141	32.2137	32.1978
Q76FK4	NOL8		3.25044	0.422835	0.745957	sp|Q76FK4|NOL8_HUMAN	sp|Q76FK4|NOL8_HUMAN	Color2 [DarkGray]	1	4							60	60	60	487	487	487	13161	0	32331	72022000000	417	3.25044	0.381884	0.422835	0.207041	33.7841	33.8663	33.9072	33.3933	33.4268	33.4689
Q1ED39	KNOP1		2.17963	0.42771	0.743441	sp|Q1ED39|KNOP1_HUMAN	sp|Q1ED39|KNOP1_HUMAN	Color2 [DarkGray]	1	4							31	31	31	563	563	563	51588	0	32331	30822000000	188	2.17963	0.383786	0.42771	0.205374	32.4992	32.5502	32.6417	32.0294	32.1072	32.2713
P68104	EEF1A1		2.8202	0.427832	0.743378	sp|P68104|EF1A1_HUMAN;sp|Q5VTE0|EF1A3_HUMAN	sp|P68104|EF1A1_HUMAN;sp|Q5VTE0|EF1A3_HUMAN	Color2 [DarkGray]	1	4							23	23	14	671	671	40	5014	0	32331	263900000000	322	2.8202	0.380148	0.427832	0.208151	35.7248	35.6628	35.821	35.2469	35.3434	35.3347
Q5JTH9	RRP12		4.39925	0.429082	0.742734	sp|Q5JTH9|RRP12_HUMAN	sp|Q5JTH9|RRP12_HUMAN	Color2 [DarkGray]	1	4							69	69	68	626	626	626	1437	0	32331	527690000000	852	4.39925	0.374858	0.429082	0.212219	36.6864	36.7233	36.7499	36.2707	36.2898	36.3118
Q96EU6	RRP36		2.99646	0.430391	0.742061	sp|Q96EU6|RRP36_HUMAN	sp|Q96EU6|RRP36_HUMAN	Color2 [DarkGray]	1	4							13	13	12	456	456	429	29823	0	16286	10856000000	85	2.99646	0.37722	0.430391	0.209937	31.0315	31.1855	31.1149	30.6351	30.7106	30.6949
Q9NRW3	APOBEC3C		3.17177	0.43118	0.741655	sp|Q9NRW3|ABC3C_HUMAN;sp|Q8IUX4|ABC3F_HUMAN;sp|Q96AK3|ABC3D_HUMAN	sp|Q9NRW3|ABC3C_HUMAN	Color2 [DarkGray]	1	4							7	7	7	542	542	542	22826	0	77313	3670200000	45	3.17177	0.376888	0.43118	0.210827	29.5865	29.5806	29.4889	29.0564	29.1573	29.1487
Q9Y224	C14orf166		1.60061	0.437714	0.738303	sp|Q9Y224|CN166_HUMAN	sp|Q9Y224|CN166_HUMAN	Color2 [DarkGray]	1	4							6	6	6	332	332	332	28068	0	32461	577820000	20	1.60061	0.3828	0.437714	0.205948	26.7493	26.8859	26.9526	26.2068	26.5068	26.561
Q14739	LBR		2.9085	0.439085	0.737602	sp|Q14739|LBR_HUMAN	sp|Q14739|LBR_HUMAN	Color2 [DarkGray]	1	4							7	7	7	167	167	167	70702	0	312	2558400000	29	2.9085	0.372186	0.439085	0.213782	28.9527	29.0742	29.1013	28.5474	28.6236	28.64
P08670	VIM		3.05655	0.441849	0.73619	sp|P08670|VIME_HUMAN;sp|P17661|DESM_HUMAN;sp|Q16352|AINX_HUMAN;sp|P07196|NFL_HUMAN;sp|P07197|NFM_HUMAN;sp|P12036|NFH_HUMAN	sp|P08670|VIME_HUMAN	Color2 [DarkGray]	1	4							26	26	24	575	575	53	53651	0	22193	18998000000	123	3.05655	0.36909	0.441849	0.215578	31.9278	31.8976	31.9288	31.3805	31.5101	31.5381
Q8NDF8	PAPD5		2.70008	0.441898	0.736165	sp|Q8NDF8|PAPD5_HUMAN	sp|Q8NDF8|PAPD5_HUMAN	Color2 [DarkGray]	1	4							19	19	19	507	507	507	63266	0	22954	14030000000	103	2.70008	0.371098	0.441898	0.214351	31.4162	31.498	31.5506	30.9716	31.0329	31.1347
Q9NTZ6	RBM12		3.51214	0.447227	0.733451	sp|Q9NTZ6|RBM12_HUMAN	sp|Q9NTZ6|RBM12_HUMAN	Color2 [DarkGray]	1	4							11	11	11	144	144	144	97394	0	49936	3057900000	37	3.51214	0.361837	0.447227	0.219412	29.2294	29.2477	29.3511	28.8212	28.8402	28.8252
Q9ULW3	ABT1		3.73445	0.451085	0.731493	sp|Q9ULW3|ABT1_HUMAN	sp|Q9ULW3|ABT1_HUMAN	Color2 [DarkGray]	1	4							13	13	13	61	61	61	31079	0	12284	23453000000	113	3.73445	0.359316	0.451085	0.221784	32.167	32.2544	32.2639	31.7913	31.7915	31.7492
Q9NV31	IMP3		3.57881	0.451677	0.731193	sp|Q9NV31|IMP3_HUMAN	sp|Q9NV31|IMP3_HUMAN	Color2 [DarkGray]	1	4							10	10	10	668	668	668	2185	0	13267	35415000000	93	3.57881	0.359214	0.451677	0.221715	32.7568	32.8561	32.8419	32.3935	32.38	32.3262
Q9H7B2	RPF2		3.4847	0.457778	0.728107	sp|Q9H7B2|RPF2_HUMAN	sp|Q9H7B2|RPF2_HUMAN	Color2 [DarkGray]	1	4							18	18	18	52	52	52	35582	0	32331	102980000000	239	3.4847	0.356676	0.457778	0.224418	34.2856	34.3939	34.3935	33.8767	33.8899	33.9331
Q96SI9	STRBP		2.13679	0.46052	0.726724	sp|Q96SI9|STRBP_HUMAN	sp|Q96SI9|STRBP_HUMAN	Color2 [DarkGray]	1	4							21	16	16	375	32	32	73652	0	94278	3435400000	58	2.13679	0.361675	0.46052	0.220194	29.4658	29.4692	29.4675	28.8246	29.0873	29.1091
P62888	RPL30		2.99852	0.461016	0.726474	sp|P62888|RL30_HUMAN	sp|P62888|RL30_HUMAN	Color2 [DarkGray]	1	4							5	5	5	513	513	513	12784	0	15702	22900000000	52	2.99852	0.357413	0.461016	0.224493	32.1686	32.2665	32.2846	31.7007	31.8066	31.8295
Q6ZN17	LIN28B		2.70149	0.462939	0.725507	sp|Q6ZN17|LN28B_HUMAN	sp|Q6ZN17|LN28B_HUMAN	Color2 [DarkGray]	1	4							9	9	9	46	46	46	27083	0	16324	7971000000	56	2.70149	0.356742	0.462939	0.224245	30.6586	30.7196	30.6838	30.1262	30.2079	30.3389
Q96SB8	SMC6		4.47218	0.471452	0.721238	sp|Q96SB8|SMC6_HUMAN	sp|Q96SB8|SMC6_HUMAN	Color2 [DarkGray]	1	4							24	24	24	334	334	334	12632	0	18417	5800600000	113	4.47218	0.347715	0.471452	0.233041	30.2869	30.2372	30.2416	29.8172	29.7669	29.7673
Q9BW27	NUP85		0.968847	0.472284	0.720823	sp|Q9BW27|NUP85_HUMAN	sp|Q9BW27|NUP85_HUMAN	Color2 [DarkGray]	1	4							6	6	6	149	149	149	75019	0	23341	414930000	18	0.968847	0.37556	0.472284	0.211944	26.5213	26.6561	26.642	25.8474	25.9788	26.5763
Q96MG7	NSMCE3		2.91585	0.473939	0.719996	sp|Q96MG7|NSE3_HUMAN	sp|Q96MG7|NSE3_HUMAN	Color2 [DarkGray]	1	4							4	4	4	122	122	122	34308	0	1145	459620000	16	2.91585	0.34927	0.473939	0.230302	26.6398	26.5744	26.7466	26.2363	26.1414	26.1613
Q99848	EBNA1BP2		3.17204	0.475814	0.719061	sp|Q99848|EBP2_HUMAN	sp|Q99848|EBP2_HUMAN	Color2 [DarkGray]	1	4							16	16	16	428	428	428	34852	0	18623	202800000000	189	3.17204	0.34782	0.475814	0.232121	35.3352	35.3546	35.3813	34.787	34.9443	34.9124
Q9H9L3	ISG20L2		4.07059	0.475908	0.719014	sp|Q9H9L3|I20L2_HUMAN	sp|Q9H9L3|I20L2_HUMAN	Color2 [DarkGray]	1	4							16	16	16	428	428	428	39153	0	19024	15409000000	97	4.07059	0.345171	0.475908	0.234509	31.6078	31.6238	31.6607	31.1125	31.1535	31.1986
O15446	CD3EAP		4.04068	0.47672	0.71861	sp|O15446|RPA34_HUMAN	sp|O15446|RPA34_HUMAN	Color2 [DarkGray]	1	4							18	18	18	596	596	596	54985	0	30098	17932000000	112	4.04068	0.345189	0.47672	0.234843	31.8838	31.8936	31.8742	31.4492	31.3505	31.4218
P30419	NMT1		0.845693	0.479048	0.717451	sp|P30419|NMT1_HUMAN;sp|O60551|NMT2_HUMAN	sp|P30419|NMT1_HUMAN	Color2 [DarkGray]	1	4							3	3	3	107	107	107	56806	0	11723	313310000	11	0.845693	0.375613	0.479048	0.211685	26.3294	25.9795	25.9309	25.4248	25.3188	26.0591
P06744	GPI		1.39918	0.48219	0.71589	sp|P06744|G6PI_HUMAN;CON__Q3ZBD7	sp|P06744|G6PI_HUMAN;CON__Q3ZBD7	Color2 [DarkGray]	1	4				+			3	3	3	73	73	73	63146	0	17651	313900000	15	1.39918	0.358191	0.48219	0.223169	26.0027	26.1422	25.9811	25.718	25.7065	25.2548
Q9Y6C9	MTCH2		0.300806	0.484126	0.71493	sp|Q9Y6C9|MTCH2_HUMAN	sp|Q9Y6C9|MTCH2_HUMAN	Color2 [DarkGray]	1	4							4	4	4	248	248	248	33331	0	23273	350960000	15	0.300806	0.419637	0.484126	0.182412	26.3791	26.4883	26.3135	24.7444	25.9848	26.9993
O75340	PDCD6		0.311112	0.485448	0.714275	sp|O75340|PDCD6_HUMAN	sp|O75340|PDCD6_HUMAN	Color2 [DarkGray]	1	4							2	2	2	126	126	126	21868	0	96324	490180000	12	0.311112	0.418245	0.485448	0.184085	26.6608	26.3768	26.7859	26.7387	26.7571	24.8715
P42677	RPS27		3.15387	0.488451	0.71279	sp|P42677|RS27_HUMAN	sp|P42677|RS27_HUMAN	Color2 [DarkGray]	1	4							4	4	2	405	405	155	9461	0	20452	1243400000	20	3.15387	0.339792	0.488451	0.238068	27.9552	28.0343	28.027	27.5759	27.4283	27.5469
O15294	OGT		0.449258	0.489236	0.712402	sp|O15294|OGT1_HUMAN	sp|O15294|OGT1_HUMAN	Color2 [DarkGray]	1	4							6	6	6	66	66	66	11692	0	80304	328170000	15	0.449258	0.396995	0.489236	0.198182	25.8802	26.0477	26.1429	26.1284	25.851	24.6238
O43684	BUB3		2.56337	0.489374	0.712334	sp|O43684|BUB3_HUMAN	sp|O43684|BUB3_HUMAN	Color2 [DarkGray]	1	4							9	9	9	445	445	445	37154	0	11536	5590200000	46	2.56337	0.343304	0.489374	0.235938	30.1117	30.123	30.3217	29.6588	29.7535	29.6761
Q13185	CBX3		2.85208	0.494606	0.709755	sp|Q13185|CBX3_HUMAN	sp|Q13185|CBX3_HUMAN	Color2 [DarkGray]	1	4							6	6	5	459	459	372	20811	0	92939	12803000000	49	2.85208	0.338144	0.494606	0.239773	31.3433	31.3489	31.4289	30.7669	30.9249	30.9455
Q96BK5	PINX1		3.99954	0.496319	0.708913	sp|Q96BK5|PINX1_HUMAN	sp|Q96BK5|PINX1_HUMAN	Color2 [DarkGray]	1	4							6	6	6	284	284	284	37034	0	8309	5325100000	42	3.99954	0.335017	0.496319	0.244259	30.1056	30.1617	30.1666	29.6192	29.6272	29.6986
P62750	RPL23A		2.74056	0.496413	0.708867	sp|P62750|RL23A_HUMAN	sp|P62750|RL23A_HUMAN	Color2 [DarkGray]	1	4							10	10	10	442	442	442	17695	0	58646	36253000000	97	2.74056	0.338573	0.496413	0.240107	32.7781	32.8786	32.9621	32.2954	32.4016	32.4325
P21796	VDAC1		2.8981	0.497297	0.708433	sp|P21796|VDAC1_HUMAN	sp|P21796|VDAC1_HUMAN	Color2 [DarkGray]	1	4							10	10	10	466	466	466	30772	0	54935	3999200000	46	2.8981	0.337177	0.497297	0.24124	29.5916	29.5321	29.6511	29.006	29.1824	29.0946
Q15050	RRS1		3.32966	0.50148	0.706382	sp|Q15050|RRS1_HUMAN	sp|Q15050|RRS1_HUMAN	Color2 [DarkGray]	1	4							20	20	20	49	49	49	41193	0	30492	140850000000	254	3.32966	0.333933	0.50148	0.244883	34.704	34.8227	34.8278	34.2609	34.2548	34.3344
O75683	SURF6		2.96893	0.50236	0.705951	sp|O75683|SURF6_HUMAN	sp|O75683|SURF6_HUMAN	Color2 [DarkGray]	1	4							13	13	13	349	349	349	4145	0	30769	30494000000	113	2.96893	0.335161	0.50236	0.24393	32.6357	32.6237	32.7301	32.0753	32.1622	32.245
P52434	POLR2H		2.5519	0.505021	0.70465	sp|P52434|RPAB3_HUMAN	sp|P52434|RPAB3_HUMAN	Color2 [DarkGray]	1	4							7	7	7	66	66	66	17143	0	69186	5487400000	41	2.5519	0.335152	0.505021	0.24314	30.1703	30.1871	30.1507	29.6974	29.5187	29.777
Q9NX24	NHP2		3.70724	0.507327	0.703525	sp|Q9NX24|NHP2_HUMAN	sp|Q9NX24|NHP2_HUMAN	Color2 [DarkGray]	1	4							7	7	7	686	686	686	17201	0	19812	41272000000	93	3.70724	0.32962	0.507327	0.248844	33.0397	33.0573	33.113	32.6228	32.5146	32.5506
Q68CQ4	DIEXF		3.74595	0.510665	0.701899	sp|Q68CQ4|DIEXF_HUMAN	sp|Q68CQ4|DIEXF_HUMAN	Color2 [DarkGray]	1	4							35	35	35	599	599	599	87054	0	32331	102190000000	316	3.74595	0.326629	0.510665	0.250557	34.3809	34.3911	34.4085	33.8276	33.8671	33.9538
Q96PV6	LENG8		2.70389	0.511953	0.701273	sp|Q96PV6|LENG8_HUMAN	sp|Q96PV6|LENG8_HUMAN	Color2 [DarkGray]	1	4							14	14	14	279	279	279	86128	0	23879	7056700000	79	2.70389	0.330283	0.511953	0.247182	30.4822	30.5276	30.6049	29.9037	30.079	30.0961
P10155	TROVE2		0.200189	0.514341	0.700113	sp|P10155|RO60_HUMAN	sp|P10155|RO60_HUMAN	Color2 [DarkGray]	1	4							6	6	6	141	141	141	6067	0	226	691860000	16	0.200189	0.439054	0.514341	0.172042	27.0159	27.1853	26.9252	27.3936	27.6305	24.5592
Q9H583	HEATR1		4.48722	0.516125	0.699248	sp|Q9H583|HEAT1_HUMAN	sp|Q9H583|HEAT1_HUMAN	Color2 [DarkGray]	1	4							126	126	126	73	73	73	24237	0	32331	572440000000	1349	4.48722	0.320193	0.516125	0.254875	36.8483	36.8745	36.9157	36.3449	36.3942	36.3511
P46782	RPS5		3.30671	0.52099	0.696893	sp|P46782|RS5_HUMAN	sp|P46782|RS5_HUMAN	Color2 [DarkGray]	1	4							12	12	12	564	564	564	22876	0	10962	28008000000	124	3.30671	0.321513	0.52099	0.254094	32.4907	32.5716	32.5478	32.093	32.0146	31.9395
O14497	ARID1A		1.5708	0.52165	0.696575	sp|O14497|ARI1A_HUMAN	sp|O14497|ARI1A_HUMAN	Color2 [DarkGray]	1	4							5	5	5	35	35	35	24204	0	10714	407500000	13	1.5708	0.335872	0.52165	0.242325	26.1964	26.325	26.6568	25.7382	25.9211	25.9539
P63173	RPL38		2.00429	0.522049	0.696382	sp|P63173|RL38_HUMAN	sp|P63173|RL38_HUMAN	Color2 [DarkGray]	1	4							4	4	4	50	50	50	82178	0	34763	4272200000	38	2.00429	0.330134	0.522049	0.247058	29.7531	29.8848	29.9175	29.1288	29.4083	29.4522
P45973	CBX5		3.29401	0.522197	0.696311	sp|P45973|CBX5_HUMAN	sp|P45973|CBX5_HUMAN	Color2 [DarkGray]	1	4							7	7	7	424	424	424	22225	0	53052	5341000000	39	3.29401	0.32021	0.522197	0.254621	30.0462	30.0999	30.1751	29.5387	29.6524	29.5635
Q9Y3B9	RRP15		3.61802	0.524171	0.695358	sp|Q9Y3B9|RRP15_HUMAN	sp|Q9Y3B9|RRP15_HUMAN	Color2 [DarkGray]	1	4							11	11	11	323	323	323	31484	0	48228	53549000000	106	3.61802	0.318596	0.524171	0.256673	33.4208	33.4799	33.5241	32.896	32.9583	32.998
O75818	RPP40		3.84401	0.532347	0.691429	sp|O75818|RPP40_HUMAN	sp|O75818|RPP40_HUMAN	Color2 [DarkGray]	1	4							12	12	12	51	51	51	41833	0	1892	9069600000	74	3.84401	0.31281	0.532347	0.261272	30.8478	30.8867	30.9414	30.3145	30.4042	30.3601
Q01082	SPTBN1		0.816557	0.532975	0.691128	sp|Q01082|SPTB2_HUMAN	sp|Q01082|SPTB2_HUMAN	Color2 [DarkGray]	1	4							7	7	7	36	36	36	27461	0	95539	106740000	9	0.816557	0.348309	0.532975	0.231507	25.2554	24.9029	24.3097	24.5053	24.0784	24.2854
P07954	FH		4.35907	0.533383	0.690933	sp|P07954|FUMH_HUMAN	sp|P07954|FUMH_HUMAN	Color2 [DarkGray]	1	4							12	12	12	469	469	469	54636	0	13383	4552000000	56	4.35907	0.310687	0.533383	0.26303	29.9542	29.8909	29.9035	29.3812	29.4183	29.349
Q9BQG0	MYBBP1A		4.75927	0.534757	0.690275	sp|Q9BQG0|MBB1A_HUMAN	sp|Q9BQG0|MBB1A_HUMAN	Color2 [DarkGray]	1	4							74	74	74	701	701	701	14885	0	32331	531160000000	986	4.75927	0.309356	0.534757	0.264452	36.7373	36.7831	36.7617	36.1904	36.2425	36.2448
Q9BVI4	NOC4L		4.49044	0.544355	0.685698	sp|Q9BVI4|NOC4L_HUMAN	sp|Q9BVI4|NOC4L_HUMAN	Color2 [DarkGray]	1	4							37	37	37	829	829	829	58467	0	32331	172670000000	377	4.49044	0.306928	0.544355	0.268641	35.1835	35.115	35.1686	34.5817	34.6374	34.6149
Q9NWT1	PAK1IP1		3.02112	0.545025	0.68538	sp|Q9NWT1|PK1IP_HUMAN	sp|Q9NWT1|PK1IP_HUMAN	Color2 [DarkGray]	1	4							23	23	23	582	582	582	43963	0	32331	94592000000	282	3.02112	0.309216	0.545025	0.264254	34.3122	34.2527	34.3386	33.643	33.7991	33.8263
Q8NHQ9	DDX55		4.29168	0.547623	0.684147	sp|Q8NHQ9|DDX55_HUMAN	sp|Q8NHQ9|DDX55_HUMAN	Color2 [DarkGray]	1	4							19	19	19	422	422	422	68546	0	25733	16339000000	108	4.29168	0.305799	0.547623	0.269801	31.6924	31.7625	31.7146	31.2155	31.1426	31.1684
Q5T280	SPOUT1		3.43984	0.548641	0.683664	sp|Q5T280|CI114_HUMAN	sp|Q5T280|CI114_HUMAN	Color2 [DarkGray]	1	4							16	16	16	46	46	46	42008	0	14863	37296000000	113	3.43984	0.306436	0.548641	0.267756	32.9121	32.8948	33.0002	32.3192	32.3971	32.4448
P42285	SKIV2L2		4.95003	0.549328	0.683338	sp|P42285|SK2L2_HUMAN	sp|P42285|SK2L2_HUMAN	Color2 [DarkGray]	1	4							54	54	54	59	59	59	1178	0	32331	123280000000	507	4.95003	0.303778	0.549328	0.271896	34.6573	34.6415	34.6968	34.0954	34.1368	34.1154
P14618	PKM		3.6118	0.552543	0.681817	sp|P14618|KPYM_HUMAN	sp|P14618|KPYM_HUMAN	Color2 [DarkGray]	1	4							14	14	14	473	473	473	57936	0	10385	6175700000	62	3.6118	0.30607	0.552543	0.270242	30.3505	30.3354	30.3545	29.7894	29.8732	29.7202
Q96P11	NSUN5		3.86474	0.554383	0.680948	sp|Q96P11|NSUN5_HUMAN;sp|Q63ZY6|NSN5C_HUMAN;sp|Q3KNT7|NSN5B_HUMAN	sp|Q96P11|NSUN5_HUMAN	Color2 [DarkGray]	1	4							27	27	27	79	79	79	46691	0	1674	25747000000	152	3.86474	0.304005	0.554383	0.271943	32.391	32.3729	32.4677	31.8188	31.8449	31.9047
Q7L2E3	DHX30		2.42382	0.55878	0.678876	sp|Q7L2E3|DHX30_HUMAN	sp|Q7L2E3|DHX30_HUMAN	Color2 [DarkGray]	1	4							29	29	29	354	354	354	13394	0	1873	5699000000	97	2.42382	0.307094	0.55878	0.267055	30.1832	30.2595	30.1908	29.8065	29.653	29.4977
Q71SY5	MED25		0.247812	0.561169	0.677753	sp|Q71SY5|MED25_HUMAN;sp|Q86YD1|PTOV1_HUMAN	sp|Q71SY5|MED25_HUMAN	Color2 [DarkGray]	1	4							4	4	4	95	95	95	7817	0	12035	239620000	8	0.247812	0.40357	0.561169	0.193758	26.2895	26.1228	26.2899	27.3497	24.2943	25.3748
Q9NRR4	DROSHA		0.347612	0.561503	0.677596	sp|Q9NRR4|RNC_HUMAN	sp|Q9NRR4|RNC_HUMAN	Color2 [DarkGray]	1	4							4	4	4	41	41	41	15931	0	94412	180280000	9	0.347612	0.377667	0.561503	0.210302	25.7494	25.5043	25.5759	26.3199	24.7563	24.0689
Q14566	MCM6		3.61822	0.56301	0.676888	sp|Q14566|MCM6_HUMAN	sp|Q14566|MCM6_HUMAN	Color2 [DarkGray]	1	4							28	28	28	452	452	452	92888	0	32331	27157000000	168	3.61822	0.300553	0.56301	0.275271	32.4866	32.5106	32.5284	31.8625	32.0105	31.9635
Q8NEJ9	NGDN		3.01483	0.564045	0.676403	sp|Q8NEJ9|NGDN_HUMAN	sp|Q8NEJ9|NGDN_HUMAN	Color2 [DarkGray]	1	4							16	16	16	641	641	641	35894	0	31898	55911000000	141	3.01483	0.301751	0.564045	0.273155	33.5091	33.564	33.5251	32.8503	32.9912	33.0645
Q6PL18	ATAD2		0.671616	0.564376	0.676248	sp|Q6PL18|ATAD2_HUMAN	sp|Q6PL18|ATAD2_HUMAN	Color2 [DarkGray]	1	4							6	6	6	83	83	83	15855	0	13775	465540000	23	0.671616	0.34178	0.564376	0.236997	26.4316	26.3581	27.2233	26.6262	25.9083	25.7854
Q9H0A0	NAT10		4.22214	0.566082	0.675449	sp|Q9H0A0|NAT10_HUMAN	sp|Q9H0A0|NAT10_HUMAN	Color2 [DarkGray]	1	4							59	59	59	673	673	673	11573	0	32331	625860000000	947	4.22214	0.298674	0.566082	0.278584	36.9767	36.9802	37.0271	36.3798	36.4753	36.4306
O60684	KPNA6		0.809075	0.567046	0.674998	sp|O60684|IMA7_HUMAN;sp|O15131|IMA6_HUMAN	sp|O60684|IMA7_HUMAN	Color2 [DarkGray]	1	4							6	6	4	205	205	159	60029	0	29808	398090000	17	0.809075	0.335255	0.567046	0.243972	26.8712	26.4688	26.463	26.4576	25.4672	26.1771
O15160	POLR1C		3.3675	0.567958	0.674571	sp|O15160|RPAC1_HUMAN	sp|O15160|RPAC1_HUMAN	Color2 [DarkGray]	1	4							18	18	18	749	749	749	39249	0	22881	25953000000	124	3.3675	0.29978	0.567958	0.276651	32.3919	32.4551	32.3876	31.7553	31.9216	31.8538
Q9BU76	MMTAG2		2.74293	0.571313	0.673004	sp|Q9BU76|MMTA2_HUMAN	sp|Q9BU76|MMTA2_HUMAN	Color2 [DarkGray]	1	4							6	6	6	255	255	255	29411	0	24584	2234300000	19	2.74293	0.30021	0.571313	0.274996	28.9719	28.83	28.8817	28.2736	28.243	28.4531
Q86V81	ALYREF		2.7349	0.572744	0.672337	sp|Q86V81|THOC4_HUMAN	sp|Q86V81|THOC4_HUMAN	Color2 [DarkGray]	1	4							8	8	8	428	428	428	26888	0	13631	7357500000	47	2.7349	0.30022	0.572744	0.275608	30.595	30.5766	30.749	29.9567	30.1106	30.135
Q9NY12	GAR1		2.80992	0.576514	0.670582	sp|Q9NY12|GAR1_HUMAN	sp|Q9NY12|GAR1_HUMAN	Color2 [DarkGray]	1	4							7	7	7	313	313	313	22348	0	1054	74790000000	67	2.80992	0.298584	0.576514	0.277823	33.8903	34.0062	34.0361	33.2873	33.4939	33.4218
A4D1E9	GTPBP10		0.266087	0.576974	0.670368	sp|A4D1E9|GTPBA_HUMAN	sp|A4D1E9|GTPBA_HUMAN	Color2 [DarkGray]	1	4							4	4	4	15	15	15	42932	0	12544	303600000	9	0.266087	0.39172	0.576974	0.201288	26.3559	26.4944	26.8534	27.5419	25.8335	24.5974
Q9Y221	NIP7		3.34613	0.582268	0.667913	sp|Q9Y221|NIP7_HUMAN	sp|Q9Y221|NIP7_HUMAN	Color2 [DarkGray]	1	4							9	9	9	672	672	672	20462	0	17248	61266000000	108	3.34613	0.29188	0.582268	0.283341	33.5853	33.7268	33.6523	33.0028	33.087	33.1279
P63279	UBE2I		2.22526	0.582345	0.667877	sp|P63279|UBC9_HUMAN	sp|P63279|UBC9_HUMAN	Color2 [DarkGray]	1	4							7	7	6	601	601	557	18007	0	48174	1466700000	20	2.22526	0.299739	0.582345	0.276098	28.4527	28.1752	28.1011	27.6864	27.6782	27.6174
P35249	RFC4		3.65161	0.58547	0.666432	sp|P35249|RFC4_HUMAN	sp|P35249|RFC4_HUMAN	Color2 [DarkGray]	1	4							11	11	11	424	424	424	39681	0	77789	5358900000	45	3.65161	0.288902	0.58547	0.286127	30.2179	30.1635	30.2127	29.6118	29.5388	29.6871
P82930	MRPS34		0.369502	0.58576	0.666298	sp|P82930|RT34_HUMAN	sp|P82930|RT34_HUMAN	Color2 [DarkGray]	1	4							2	2	2	101	101	101	2565	0	67808	134710000	6	0.369502	0.361513	0.58576	0.219937	25.1558	25.4379	25.5821	25.8629	23.618	24.9377
P45880	VDAC2		2.89887	0.591827	0.663502	sp|P45880|VDAC2_HUMAN	sp|P45880|VDAC2_HUMAN	Color2 [DarkGray]	1	4							6	6	6	354	354	354	31566	0	12445	3915400000	27	2.89887	0.289775	0.591827	0.285485	29.8561	29.6448	29.6715	29.1751	29.1483	29.0735
P15976	GATA1		0.398616	0.597689	0.660811	sp|P15976|GATA1_HUMAN	sp|P15976|GATA1_HUMAN	Color2 [DarkGray]	1	4							1	1	1	27	27	27	42751	0	57295	506610000	11	0.398616	0.353733	0.597689	0.22689	26.5357	26.7252	26.6464	26.5732	24.779	26.7619
P62140	PPP1CB		4.27358	0.600485	0.659532	sp|P62140|PP1B_HUMAN	sp|P62140|PP1B_HUMAN	Color2 [DarkGray]	1	4							16	16	7	667	667	37	37186	0	26638	27638000000	136	4.27358	0.279578	0.600485	0.295377	32.4659	32.4957	32.5155	31.9306	31.8337	31.9113
P62269	RPS18		3.15135	0.60074	0.659416	sp|P62269|RS18_HUMAN	sp|P62269|RS18_HUMAN	Color2 [DarkGray]	1	4							8	8	8	434	434	434	17718	0	38944	9559500000	40	3.15135	0.282482	0.60074	0.291095	30.8948	31.0473	31.1039	30.4119	30.3941	30.4379
O95793	STAU1		2.17908	0.602319	0.658694	sp|O95793|STAU1_HUMAN	sp|O95793|STAU1_HUMAN	Color2 [DarkGray]	1	4							13	13	13	312	312	312	63182	0	55609	2835100000	33	2.17908	0.290994	0.602319	0.284603	29.0892	29.2549	29.2305	28.6127	28.7569	28.398
P55769	SNU13		3.65742	0.604879	0.657527	sp|P55769|NH2L1_HUMAN	sp|P55769|NH2L1_HUMAN	Color2 [DarkGray]	1	4							11	11	11	758	758	758	14173	0	18126	94521000000	132	3.65742	0.27991	0.604879	0.295415	34.3126	34.2967	34.3643	33.6407	33.7299	33.7884
P26358	DNMT1		3.50591	0.605511	0.657239	sp|P26358|DNMT1_HUMAN	sp|P26358|DNMT1_HUMAN	Color2 [DarkGray]	1	4							31	31	31	251	251	251	18316	0	1479	7948000000	102	3.50591	0.279404	0.605511	0.295077	30.6543	30.7304	30.7919	30.1456	30.0535	30.1609
P35269	GTF2F1		4.11554	0.610602	0.654923	sp|P35269|T2FA_HUMAN	sp|P35269|T2FA_HUMAN	Color2 [DarkGray]	1	4							16	16	16	362	362	362	5824	0	20739	9622700000	83	4.11554	0.274177	0.610602	0.299796	31.0007	31.0508	30.9412	30.3955	30.3514	30.414
Q8TDN6	BRIX1		4.62162	0.612747	0.65395	sp|Q8TDN6|BRX1_HUMAN	sp|Q8TDN6|BRX1_HUMAN	Color2 [DarkGray]	1	4							26	26	26	646	646	646	41401	0	32331	418770000000	384	4.62162	0.270628	0.612747	0.302223	36.3782	36.4309	36.4686	35.8045	35.8295	35.8055
Q06265	EXOSC9		3.84956	0.614501	0.653156	sp|Q06265|EXOS9_HUMAN	sp|Q06265|EXOS9_HUMAN	Color2 [DarkGray]	1	4							11	11	11	385	385	385	48948	0	14596	18349000000	72	3.84956	0.272781	0.614501	0.300759	31.8725	31.913	31.9137	31.2973	31.3493	31.209
P07199	CENPB		2.19696	0.616529	0.652238	sp|P07199|CENPB_HUMAN	sp|P07199|CENPB_HUMAN	Color2 [DarkGray]	1	4							10	10	10	214	214	214	65171	0	70554	3011300000	36	2.19696	0.282814	0.616529	0.291127	29.4925	29.1948	29.126	28.6534	28.5948	28.7155
Q13895	BYSL		4.7952	0.627939	0.6471	sp|Q13895|BYST_HUMAN	sp|Q13895|BYST_HUMAN	Color2 [DarkGray]	1	4							25	25	25	739	739	739	49601	0	32331	109340000000	253	4.7952	0.262626	0.627939	0.310024	34.4651	34.471	34.5379	33.8455	33.8642	33.8806
Q14690	PDCD11		4.48049	0.629251	0.646512	sp|Q14690|RRP5_HUMAN	sp|Q14690|RRP5_HUMAN	Color2 [DarkGray]	1	4							109	109	109	626	626	626	2087	0	32331	627690000000	1168	4.48049	0.262305	0.629251	0.309883	37.0048	37.0118	37.0642	36.3532	36.4035	36.4365
Q9NPE3	NOP10		3.16882	0.629746	0.64629	sp|Q9NPE3|NOP10_HUMAN	sp|Q9NPE3|NOP10_HUMAN	Color2 [DarkGray]	1	4							5	5	5	719	719	719	77059	0	84016	29393000000	99	3.16882	0.269246	0.629746	0.304799	32.4376	32.4344	32.603	31.8251	31.9332	31.8276
Q9NRX1	PNO1		2.95017	0.630989	0.645734	sp|Q9NRX1|PNO1_HUMAN	sp|Q9NRX1|PNO1_HUMAN	Color2 [DarkGray]	1	4							13	13	13	579	579	579	27924	0	12829	26453000000	111	2.95017	0.269337	0.630989	0.304016	32.422	32.561	32.4794	31.9157	31.9249	31.7289
P18077	RPL35A		3.20103	0.63709	0.643009	sp|P18077|RL35A_HUMAN	sp|P18077|RL35A_HUMAN	Color2 [DarkGray]	1	4							5	5	5	282	282	282	12538	0	11126	8295600000	23	3.20103	0.264141	0.63709	0.308428	30.7706	30.6702	30.8352	30.0379	30.1363	30.1906
P30050	RPL12		4.70441	0.643513	0.640152	sp|P30050|RL12_HUMAN	sp|P30050|RL12_HUMAN	Color2 [DarkGray]	1	4							7	7	7	588	588	588	17818	0	16452	39417000000	64	4.70441	0.255108	0.643513	0.317393	33.0967	33.0369	33.1176	32.4659	32.4236	32.4312
P78346	RPP30		3.74471	0.643862	0.639998	sp|P78346|RPP30_HUMAN	sp|P78346|RPP30_HUMAN	Color2 [DarkGray]	1	4							16	16	16	672	672	672	29321	0	23098	19044000000	106	3.74471	0.257476	0.643862	0.314372	32.0174	31.9989	32.0402	31.3251	31.4681	31.3317
Q13428	TCOF1		3.70865	0.646568	0.638798	sp|Q13428|TCOF_HUMAN	sp|Q13428|TCOF_HUMAN	Color2 [DarkGray]	1	4							52	52	52	387	387	387	1521	0	32331	183620000000	310	3.70865	0.256153	0.646568	0.315503	35.1203	35.182	35.2106	34.4477	34.5354	34.5902
P61353	RPL27		3.6615	0.648869	0.63778	sp|P61353|RL27_HUMAN	sp|P61353|RL27_HUMAN	Color2 [DarkGray]	1	4							7	7	7	456	456	456	15798	0	10133	57574000000	61	3.6615	0.255635	0.648869	0.316384	33.5065	33.4866	33.5411	32.7905	32.8427	32.9544
P78344	EIF4G2		4.00438	0.656927	0.634228	sp|P78344|IF4G2_HUMAN	sp|P78344|IF4G2_HUMAN	Color2 [DarkGray]	1	4							23	23	23	304	304	304	10236	0	15734	5441900000	76	4.00438	0.248895	0.656927	0.321683	30.1337	30.1757	30.2313	29.4677	29.5759	29.5263
Q96FK6	WDR89		3.59076	0.658031	0.633742	sp|Q96FK6|WDR89_HUMAN	sp|Q96FK6|WDR89_HUMAN	Color2 [DarkGray]	1	4							14	14	14	563	563	563	43214	0	25917	15394000000	85	3.59076	0.251577	0.658031	0.320397	31.7232	31.8175	31.7004	31.009	31.134	31.1241
P62899	RPL31		2.51692	0.658137	0.633696	sp|P62899|RL31_HUMAN	sp|P62899|RL31_HUMAN	Color2 [DarkGray]	1	4							5	5	5	392	392	392	14463	0	15757	12396000000	31	2.51692	0.258801	0.658137	0.313003	31.2668	31.4904	31.4901	30.6452	30.888	30.7397
P35251	RFC1		5.79035	0.660212	0.632785	sp|P35251|RFC1_HUMAN	sp|P35251|RFC1_HUMAN	Color2 [DarkGray]	1	4							28	28	28	375	375	375	12825	0	32331	13399000000	151	5.79035	0.238771	0.660212	0.327638	31.4892	31.5157	31.4841	30.8223	30.8273	30.8588
O15226	NKRF		3.41951	0.662224	0.631904	sp|O15226|NKRF_HUMAN	sp|O15226|NKRF_HUMAN	Color2 [DarkGray]	1	4							42	42	42	562	562	562	77672	0	32331	122610000000	300	3.41951	0.249313	0.662224	0.321484	34.6358	34.6765	34.7614	33.9472	34.0294	34.1104
P62136	PPP1CA		3.23632	0.665125	0.630634	sp|P62136|PP1A_HUMAN	sp|P62136|PP1A_HUMAN	Color2 [DarkGray]	1	4							16	7	4	639	345	197	37512	0	75298	7402100000	58	3.23632	0.249031	0.665125	0.321772	30.5379	30.6861	30.753	30.0081	30.0217	29.9519
Q96EH3	MALSU1		1.00154	0.672494	0.627421	sp|Q96EH3|MASU1_HUMAN	sp|Q96EH3|MASU1_HUMAN	Color2 [DarkGray]	1	4							2	2	2	261	261	261	2617	4948	38617	197830000	7	1.00154	0.283022	0.672494	0.290496	25.7376	26.0982	26.0507	25.7968	24.7785	25.2936
Q14008	CKAP5		2.91082	0.677223	0.625368	sp|Q14008|CKAP5_HUMAN	sp|Q14008|CKAP5_HUMAN	Color2 [DarkGray]	1	4							27	27	27	187	187	187	22549	0	71254	3116300000	69	2.91082	0.242724	0.677223	0.325119	29.492	29.3304	29.3238	28.5918	28.7165	28.8062
O94826	TOMM70		0.706697	0.6851	0.621963	sp|O94826|TOM70_HUMAN	sp|O94826|TOM70_HUMAN	Color2 [DarkGray]	1	4							4	4	4	84	84	84	67454	0	11437	290010000	10	0.706697	0.295843	0.6851	0.280492	26.2235	26.1348	26.1149	26.3409	24.9022	25.1748
O15145	ARPC3		2.68556	0.686252	0.621466	sp|O15145|ARPC3_HUMAN	sp|O15145|ARPC3_HUMAN	Color2 [DarkGray]	1	4							6	6	6	433	433	433	20546	0	12052	680520000	15	2.68556	0.239114	0.686252	0.327339	27.2883	27.2419	27.4419	26.6053	26.7812	26.5269
Q14146	URB2		4.69446	0.686855	0.621206	sp|Q14146|URB2_HUMAN	sp|Q14146|URB2_HUMAN	Color2 [DarkGray]	1	4							63	63	63	533	533	533	17054	0	32331	99817000000	465	4.69446	0.228148	0.686855	0.338433	34.3912	34.4093	34.4582	33.7174	33.7755	33.7052
P62304	SNRPE		1.94476	0.689608	0.620022	sp|P62304|RUXE_HUMAN	sp|P62304|RUXE_HUMAN	Color2 [DarkGray]	1	4							2	2	2	391	391	391	10803	0	11337	2349900000	18	1.94476	0.251508	0.689608	0.319943	28.8066	28.5611	28.6251	28.2043	27.9891	27.7307
Q8N201	INTS1		1.02363	0.69281	0.618648	sp|Q8N201|INT1_HUMAN	sp|Q8N201|INT1_HUMAN	Color2 [DarkGray]	1	4							9	9	9	7	7	7	24429	0	14128	155750000	16	1.02363	0.274033	0.69281	0.298915	25.622	25.3108	24.9106	24.1451	24.6415	24.9784
Q15424	SAFB		0.303187	0.696884	0.616903	sp|Q15424|SAFB1_HUMAN	sp|Q15424|SAFB1_HUMAN	Color2 [DarkGray]	1	4							5	5	2	109	109	36	10264	0	48148	765740000	19	0.303187	0.340974	0.696884	0.237432	27.2386	27.2107	27.0276	27.4063	24.5967	27.3833
Q16630	CPSF6		2.71129	0.706982	0.6126	sp|Q16630|CPSF6_HUMAN	sp|Q16630|CPSF6_HUMAN	Color2 [DarkGray]	1	4							9	9	9	238	238	238	59209	0	5827	3492600000	50	2.71129	0.228831	0.706982	0.337008	29.5908	29.4311	29.6368	28.6954	28.9124	28.9298
Q9Y3A4	RRP7A		4.80733	0.710056	0.611296	sp|Q9Y3A4|RRP7A_HUMAN;sp|Q9NSQ0|RRP7B_HUMAN	sp|Q9Y3A4|RRP7A_HUMAN	Color2 [DarkGray]	1	4							14	14	14	529	529	529	32334	0	136	35888000000	109	4.80733	0.214776	0.710056	0.350026	32.9373	32.9131	32.9651	32.1814	32.2412	32.2627
Q9ULC4	MCTS1		2.62773	0.710253	0.611213	sp|Q9ULC4|MCTS1_HUMAN	sp|Q9ULC4|MCTS1_HUMAN	Color2 [DarkGray]	1	4							4	4	4	365	365	365	20555	0	14511	1279400000	21	2.62773	0.228577	0.710253	0.337662	28.1017	27.9062	28.2116	27.3187	27.3032	27.4668
O60287	URB1		5.08897	0.718478	0.607738	sp|O60287|NPA1P_HUMAN	sp|O60287|NPA1P_HUMAN	Color2 [DarkGray]	1	4							108	108	108	662	662	662	25439	0	32331	181820000000	777	5.08897	0.209167	0.718478	0.354879	35.2553	35.3065	35.2935	34.5285	34.5824	34.589
Q86WX3	RPS19BP1		4.42964	0.723443	0.60565	sp|Q86WX3|AROS_HUMAN	sp|Q86WX3|AROS_HUMAN	Color2 [DarkGray]	1	4							10	10	10	478	478	478	15434	0	15766	8958800000	49	4.42964	0.209884	0.723443	0.355283	30.908	30.9589	30.9243	30.1985	30.1545	30.2678
Q9UHA3	RSL24D1		2.04437	0.724702	0.605122	sp|Q9UHA3|RLP24_HUMAN	sp|Q9UHA3|RLP24_HUMAN	Color2 [DarkGray]	1	4							5	5	5	325	325	325	19621	0	26233	8769000000	21	2.04437	0.229435	0.724702	0.336624	31.1421	30.836	30.705	30.0748	30.3313	30.1029
P23193	TCEA1		3.98686	0.726751	0.604263	sp|P23193|TCEA1_HUMAN;sp|Q15560|TCEA2_HUMAN	sp|P23193|TCEA1_HUMAN	Color2 [DarkGray]	1	4							8	8	8	246	246	246	33969	0	34797	2321200000	31	3.98686	0.209581	0.726751	0.355013	28.9195	28.9974	29.0421	28.2036	28.3089	28.2663
Q96C57	C12orf43		3.25396	0.729712	0.603024	sp|Q96C57|CL043_HUMAN	sp|Q96C57|CL043_HUMAN	Color2 [DarkGray]	1	4							11	11	11	523	523	523	2817	0	26322	8068500000	59	3.25396	0.212419	0.729712	0.35204	30.7889	30.7444	30.8061	30.1154	29.9093	30.1255
Q9H9Y6	POLR1B		4.20478	0.730972	0.602498	sp|Q9H9Y6|RPA2_HUMAN	sp|Q9H9Y6|RPA2_HUMAN	Color2 [DarkGray]	1	4							43	43	43	489	489	489	12823	0	32331	49203000000	298	4.20478	0.207483	0.730972	0.358015	33.4448	33.3485	33.3959	32.6034	32.7014	32.6915
Q8NFW8	CMAS		3.92505	0.735576	0.600578	sp|Q8NFW8|NEUA_HUMAN	sp|Q8NFW8|NEUA_HUMAN	Color2 [DarkGray]	1	4							11	11	11	419	419	419	48379	0	87035	7607900000	59	3.92505	0.206683	0.735576	0.358916	30.6315	30.7175	30.7576	29.9539	29.9177	30.0283
Q5JVF3	PCID2		4.6471	0.736755	0.600088	sp|Q5JVF3|PCID2_HUMAN	sp|Q5JVF3|PCID2_HUMAN	Color2 [DarkGray]	1	4							11	11	11	373	373	373	46029	0	79251	4490600000	58	4.6471	0.203908	0.736755	0.36248	29.9516	29.9905	29.9289	29.2513	29.2431	29.1662
Q9NXV6	CDKN2AIP		4.23066	0.736858	0.600045	sp|Q9NXV6|CARF_HUMAN	sp|Q9NXV6|CARF_HUMAN	Color2 [DarkGray]	1	4							17	17	17	397	397	397	61124	0	21601	8721900000	76	4.23066	0.205251	0.736858	0.360949	30.8778	30.9836	30.9169	30.1495	30.1758	30.2424
P49411	TUFM		4.00329	0.741262	0.598216	sp|P49411|EFTU_HUMAN	sp|P49411|EFTU_HUMAN	Color2 [DarkGray]	1	4							27	27	27	666	666	666	49541	0	32331	50743000000	223	4.00329	0.203683	0.741262	0.362016	33.4433	33.3543	33.4786	32.6275	32.6955	32.7294
A6NHR9	SMCHD1		4.0307	0.741713	0.598029	sp|A6NHR9|SMHD1_HUMAN	sp|A6NHR9|SMHD1_HUMAN	Color2 [DarkGray]	1	4							65	65	65	433	433	433	22637	0	32331	29343000000	261	4.0307	0.203957	0.741713	0.362365	32.6285	32.5922	32.6906	31.8248	31.95	31.9114
Q9Y324	FCF1		3.4275	0.743999	0.597082	sp|Q9Y324|FCF1_HUMAN	sp|Q9Y324|FCF1_HUMAN	Color2 [DarkGray]	1	4							7	7	7	328	328	328	23369	0	47379	6489000000	42	3.4275	0.205703	0.743999	0.359945	30.4806	30.4229	30.5252	29.6337	29.722	29.841
Q9UPT8	ZC3H4		4.19068	0.74848	0.59523	sp|Q9UPT8|ZC3H4_HUMAN	sp|Q9UPT8|ZC3H4_HUMAN	Color2 [DarkGray]	1	4							4	4	4	59	59	59	14026	0	19471	547900000	17	4.19068	0.199402	0.74848	0.366347	26.985	26.8715	26.8872	26.1432	26.1401	26.2148
O43314	PPIP5K2		2.46646	0.750994	0.594194	sp|O43314|VIP2_HUMAN;sp|Q6PFW1|VIP1_HUMAN	sp|O43314|VIP2_HUMAN	Color2 [DarkGray]	1	4							8	8	8	104	104	104	14041	0	28747	976040000	27	2.46646	0.209627	0.750994	0.354095	27.7007	27.6344	27.8575	27.1497	26.9903	26.7996
Q9NQT5	EXOSC3		4.44441	0.763538	0.58905	sp|Q9NQT5|EXOS3_HUMAN	sp|Q9NQT5|EXOS3_HUMAN	Color2 [DarkGray]	1	4							15	15	15	767	767	767	29572	0	25897	22207000000	97	4.44441	0.189563	0.763538	0.374664	32.203	32.3055	32.2903	31.4888	31.4763	31.5431
P53582	METAP1		4.59887	0.764503	0.588656	sp|P53582|MAP11_HUMAN	sp|P53582|MAP11_HUMAN	Color2 [DarkGray]	1	4							17	17	17	681	681	681	43215	0	18531	11494000000	79	4.59887	0.188221	0.764503	0.375729	31.2823	31.3463	31.3061	30.6004	30.4994	30.5413
Q9UQE7	SMC3		4.93772	0.765193	0.588375	sp|Q9UQE7|SMC3_HUMAN	sp|Q9UQE7|SMC3_HUMAN	Color2 [DarkGray]	1	4							34	34	34	385	385	385	14154	0	27137	9056700000	124	4.93772	0.187307	0.765193	0.377209	30.9096	30.9408	30.9017	30.1914	30.1031	30.162
Q14683	SMC1A		2.77135	0.770075	0.586387	sp|Q14683|SMC1A_HUMAN	sp|Q14683|SMC1A_HUMAN	Color2 [DarkGray]	1	4							38	38	38	392	392	392	14323	0	23766	11598000000	136	2.77135	0.198862	0.770075	0.36623	31.18	31.2733	31.3924	30.3477	30.605	30.5828
P29692	EEF1D		0.265139	0.770485	0.58622	sp|P29692|EF1D_HUMAN	sp|P29692|EF1D_HUMAN	Color2 [DarkGray]	1	4							3	3	3	16	16	16	31121	0	26631	1149800000	15	0.265139	0.335184	0.770485	0.24378	27.4758	27.6721	27.7907	27.9185	28.1432	24.5655
Q13523	PRPF4B		2.92908	0.771872	0.585657	sp|Q13523|PRP4B_HUMAN	sp|Q13523|PRP4B_HUMAN	Color2 [DarkGray]	1	4							9	9	9	122	122	122	11699	0	49083	729300000	33	2.92908	0.196518	0.771872	0.368689	27.2621	27.2572	27.4529	26.6636	26.5636	26.4294
P62829	RPL23		3.76445	0.777745	0.583278	sp|P62829|RL23_HUMAN	sp|P62829|RL23_HUMAN	Color2 [DarkGray]	1	4							7	7	7	557	557	557	14865	0	30386	18143000000	49	3.76445	0.186275	0.777745	0.378019	31.9704	31.9434	32.0164	31.1028	31.2073	31.2869
Q14692	BMS1		4.69148	0.789954	0.578363	sp|Q14692|BMS1_HUMAN	sp|Q14692|BMS1_HUMAN	Color2 [DarkGray]	1	4							57	57	57	492	492	492	14581	0	32331	249600000000	583	4.69148	0.175445	0.789954	0.388374	35.6707	35.7623	35.7526	34.9091	34.9365	34.9701
P20248	CCNA2		1.4349	0.790917	0.577977	sp|P20248|CCNA2_HUMAN;sp|P78396|CCNA1_HUMAN	sp|P20248|CCNA2_HUMAN	Color2 [DarkGray]	1	4							6	6	6	262	262	262	4855	0	14968	259340000	13	1.4349	0.214243	0.790917	0.350531	25.88	25.7901	25.4096	24.9475	24.5147	25.2448
Q92979	EMG1		4.32757	0.794445	0.576565	sp|Q92979|NEP1_HUMAN	sp|Q92979|NEP1_HUMAN	Color2 [DarkGray]	1	4							17	17	17	807	807	807	2672	0	17373	84791000000	187	4.32757	0.175257	0.794445	0.389008	34.1779	34.1716	34.2362	33.3272	33.4426	33.4325
P40937	RFC5		3.64233	0.79506	0.576319	sp|P40937|RFC5_HUMAN	sp|P40937|RFC5_HUMAN	Color2 [DarkGray]	1	4							14	14	14	588	588	588	38496	0	1278	6263600000	70	3.64233	0.178765	0.79506	0.385378	30.48	30.3877	30.4461	29.638	29.5466	29.744
Q9Y3C1	NOP16		3.9744	0.803481	0.572965	sp|Q9Y3C1|NOP16_HUMAN	sp|Q9Y3C1|NOP16_HUMAN	Color2 [DarkGray]	1	4							10	10	10	517	517	517	21188	0	19655	42752000000	110	3.9744	0.17313	0.803481	0.39147	33.1322	33.19	33.2383	32.3283	32.3546	32.4671
O75909	CCNK		3.46353	0.804745	0.572463	sp|O75909|CCNK_HUMAN	sp|O75909|CCNK_HUMAN	Color2 [DarkGray]	1	4							5	5	5	148	148	148	64239	0	38931	846570000	24	3.46353	0.175011	0.804745	0.388593	27.399	27.6039	27.5429	26.6964	26.6553	26.7798
P17858	PFKL		1.96427	0.807076	0.571539	sp|P17858|PFKAL_HUMAN	sp|P17858|PFKAL_HUMAN	Color2 [DarkGray]	1	4							10	10	7	171	171	123	85018	0	57758	1418700000	27	1.96427	0.194683	0.807076	0.3703	28.2465	28.5229	27.9513	27.2919	27.5034	27.5041
Q32NC0	C18orf21		0.453807	0.813269	0.569091	sp|Q32NC0|CR021_HUMAN	sp|Q32NC0|CR021_HUMAN	Color2 [DarkGray]	1	4							4	4	4	173	173	173	24826	0	8898	818030000	13	0.453807	0.281014	0.813269	0.293357	27.1857	27.4536	27.5795	25.0769	27.5088	27.1933
Q13535	ATR		4.95084	0.816658	0.567756	sp|Q13535|ATR_HUMAN	sp|Q13535|ATR_HUMAN	Color2 [DarkGray]	1	4							56	56	56	273	273	273	30136	0	21074	8308800000	159	4.95084	0.163885	0.816658	0.402244	30.8079	30.8076	30.8162	29.96	29.9677	30.054
Q5T9A4	ATAD3B		1.16857	0.81815	0.567169	sp|Q5T9A4|ATD3B_HUMAN	sp|Q5T9A4|ATD3B_HUMAN	Color2 [DarkGray]	1	4							7	3	3	111	52	52	72572	0	78622	211300000	9	1.16857	0.212747	0.81815	0.351257	26.1087	26.0313	25.8611	25.5142	25.492	24.5404
O43583	DENR		0.998693	0.818215	0.567143	sp|O43583|DENR_HUMAN	sp|O43583|DENR_HUMAN	Color2 [DarkGray]	1	4							5	5	5	293	293	293	22092	0	10028	795030000	18	0.998693	0.223222	0.818215	0.34317	27.1328	27.5081	27.6083	25.8988	26.8321	27.0636
Q8NDD1	C1orf131		3.10463	0.819614	0.566594	sp|Q8NDD1|CA131_HUMAN	sp|Q8NDD1|CA131_HUMAN	Color2 [DarkGray]	1	4							10	10	10	371	371	371	32766	0	11851	16101000000	91	3.10463	0.173167	0.819614	0.392272	31.7658	31.7951	31.8817	30.8407	31.0206	31.1224
O75691	UTP20		5.81183	0.825752	0.564188	sp|O75691|UTP20_HUMAN	sp|O75691|UTP20_HUMAN	Color2 [DarkGray]	1	4							139	139	139	61	61	61	31838	0	32331	245100000000	1069	5.81183	0.156029	0.825752	0.40907	35.7277	35.7247	35.776	34.9008	34.9219	34.9285
P78527	PRKDC		5.59712	0.831556	0.561923	sp|P78527|PRKDC_HUMAN	sp|P78527|PRKDC_HUMAN	Color2 [DarkGray]	1	4							233	233	233	638	638	638	46908	0	32331	699710000000	2041	5.59712	0.153724	0.831556	0.411415	37.2163	37.2358	37.2465	36.3649	36.4087	36.4304
Q99880	HIST1H2BL		3.56044	0.83159	0.56191	sp|Q99880|H2B1L_HUMAN;sp|Q99879|H2B1M_HUMAN;sp|Q99877|H2B1N_HUMAN;sp|Q93079|H2B1H_HUMAN;sp|Q5QNW6|H2B2F_HUMAN;sp|P62807|H2B1C_HUMAN;sp|P58876|H2B1D_HUMAN;sp|O60814|H2B1K_HUMAN;sp|P57053|H2BFS_HUMAN	sp|Q99880|H2B1L_HUMAN;sp|Q99879|H2B1M_HUMAN;sp|Q99877|H2B1N_HUMAN;sp|Q93079|H2B1H_HUMAN;sp|Q5QNW6|H2B2F_HUMAN;sp|P62807|H2B1C_HUMAN;sp|P58876|H2B1D_HUMAN;sp|O60814|H2B1K_HUMAN;sp|P57053|H2BFS_HUMAN	Color2 [DarkGray]	1	4							9	2	2	627	79	79	13952	0	11645	109150000000	22	3.56044	0.163787	0.83159	0.401886	34.5977	34.5892	34.6175	33.6562	33.7599	33.8936
Q92522	H1FX		4.21737	0.832458	0.561572	sp|Q92522|H1X_HUMAN	sp|Q92522|H1X_HUMAN	Color2 [DarkGray]	1	4							5	5	5	31	31	31	22487	0	34682	5354200000	30	4.21737	0.157587	0.832458	0.406636	30.2868	30.2562	30.2594	29.3514	29.5108	29.4428
			3.80635	0.83677	0.559896	sp|Q16777|H2A2C_HUMAN;sp|Q6FI13|H2A2A_HUMAN;sp|Q99878|H2A1J_HUMAN;sp|Q96KK5|H2A1H_HUMAN;sp|Q9BTM1|H2AJ_HUMAN;sp|P0C0S8|H2A1_HUMAN;sp|P20671|H2A1D_HUMAN;sp|Q93077|H2A1C_HUMAN;sp|Q7L7L0|H2A3_HUMAN;sp|P04908|H2A1B_HUMAN	sp|Q16777|H2A2C_HUMAN;sp|Q6FI13|H2A2A_HUMAN;sp|Q99878|H2A1J_HUMAN;sp|Q96KK5|H2A1H_HUMAN;sp|Q9BTM1|H2AJ_HUMAN;sp|P0C0S8|H2A1_HUMAN;sp|P20671|H2A1D_HUMAN;sp|Q93077|H2A1C_HUMAN;sp|Q7L7L0|H2A3_HUMAN;sp|P04908|H2A1B_HUMAN	Color2 [DarkGray]	1	4							6	6	3	636	636	457	13988	0	75972	310380000000	136	3.80635	0.158177	0.83677	0.406143	36.0432	36.0747	36.2052	35.2698	35.3309	35.2122
P21964	COMT		0.376182	0.840719	0.558365	sp|P21964|COMT_HUMAN	sp|P21964|COMT_HUMAN	Color2 [DarkGray]	1	4							8	8	8	391	391	391	30037	0	2721	1486200000	20	0.376182	0.289239	0.840719	0.286199	28.2512	28.0361	28.2838	28.3699	28.1953	25.4838
Q8IY37	DHX37		5.1201	0.841262	0.558155	sp|Q8IY37|DHX37_HUMAN	sp|Q8IY37|DHX37_HUMAN	Color2 [DarkGray]	1	4							43	43	43	481	481	481	12954	0	28228	33114000000	216	5.1201	0.150854	0.841262	0.41477	32.8007	32.8547	32.849	31.9641	32.0377	31.9789
P09622	DLD		5.6977	0.841968	0.557882	sp|P09622|DLDH_HUMAN	sp|P09622|DLDH_HUMAN	Color2 [DarkGray]	1	4							10	10	10	305	305	305	54177	0	1284	7611700000	68	5.6977	0.14989	0.841968	0.416761	30.7139	30.745	30.6822	29.8689	29.8886	29.8577
P04075	ALDOA		0.377945	0.849589	0.554943	sp|P04075|ALDOA_HUMAN;sp|P09972|ALDOC_HUMAN;sp|P05062|ALDOB_HUMAN	sp|P04075|ALDOA_HUMAN	Color2 [DarkGray]	1	4							7	7	7	228	228	228	3942	0	18388	1283500000	15	0.377945	0.285016	0.849589	0.288619	27.8837	27.8749	27.858	25.1368	28.0279	27.9031
Q9H0D6	XRN2		6.59376	0.850391	0.554634	sp|Q9H0D6|XRN2_HUMAN	sp|Q9H0D6|XRN2_HUMAN	Color2 [DarkGray]	1	4							53	53	53	734	734	734	10858	0	32331	137160000000	456	6.59376	0.143705	0.850391	0.422615	34.8958	34.9162	34.9153	34.0495	34.0475	34.0792
Q6RFH5	WDR74		4.97878	0.850496	0.554594	sp|Q6RFH5|WDR74_HUMAN	sp|Q6RFH5|WDR74_HUMAN	Color2 [DarkGray]	1	4							19	19	19	678	678	678	42441	0	32331	64770000000	168	4.97878	0.149144	0.850496	0.418757	33.7922	33.8368	33.8855	32.9826	33.0164	32.964
Q92674	CENPI		4.24879	0.851422	0.554238	sp|Q92674|CENPI_HUMAN	sp|Q92674|CENPI_HUMAN	Color2 [DarkGray]	1	4							5	5	5	108	108	108	86719	0	46827	817700000	20	4.24879	0.150548	0.851422	0.415858	27.4732	27.577	27.5045	26.7099	26.6954	26.5952
Q9Y446	PKP3		3.53381	0.857126	0.552051	sp|Q9Y446|PKP3_HUMAN	sp|Q9Y446|PKP3_HUMAN	Color2 [DarkGray]	1	4							8	8	8	139	139	139	87081	0	37378	1218400000	27	3.53381	0.151107	0.857126	0.413577	28.0985	28.0476	28.0566	27.2465	27.3109	27.0739
Q15019	2002-09-01		2.11604	0.860544	0.550745	sp|Q15019|SEPT2_HUMAN	sp|Q15019|SEPT2_HUMAN	Color2 [DarkGray]	1	4							6	6	6	288	288	288	41487	0	51982	1013500000	21	2.11604	0.170051	0.860544	0.395985	27.7344	27.6876	27.9356	27.0502	27.1097	26.6161
Q9H6F5	CCDC86		4.09399	0.86153	0.550369	sp|Q9H6F5|CCD86_HUMAN	sp|Q9H6F5|CCD86_HUMAN	Color2 [DarkGray]	1	4							14	14	14	433	433	433	40235	0	22719	17210000000	78	4.09399	0.148138	0.86153	0.419753	31.8275	31.9523	31.9631	30.9986	31.0992	31.0606
Q9UBP0	SPAST		0.93059	0.863777	0.549512	sp|Q9UBP0|SPAST_HUMAN	sp|Q9UBP0|SPAST_HUMAN	Color2 [DarkGray]	1	4							4	4	4	123	123	123	67196	0	15145	247450000	18	0.93059	0.209442	0.863777	0.3549	25.9653	25.9922	25.7198	24.9	24.3651	25.8208
P23284	PPIB		3.28133	0.86663	0.548426	sp|P23284|PPIB_HUMAN	sp|P23284|PPIB_HUMAN	Color2 [DarkGray]	1	4							13	13	13	514	514	514	23742	0	91501	21142000000	96	3.28133	0.150438	0.86663	0.415634	32.2236	32.1619	32.3073	31.2173	31.4245	31.4511
P38159	RBMX		4.0742	0.874414	0.545475	sp|P38159|RBMX_HUMAN;sp|O75526|RMXL2_HUMAN	sp|P38159|RBMX_HUMAN	Color2 [DarkGray]	1	4							8	8	4	23	23	77	42331	0	12946	23148000000	56	4.0742	0.140869	0.874414	0.42574	32.2772	32.4283	32.3995	31.4628	31.4701	31.5488
O95347	SMC2		2.77363	0.87555	0.545046	sp|O95347|SMC2_HUMAN	sp|O95347|SMC2_HUMAN	Color2 [DarkGray]	1	4							25	25	25	282	282	282	13565	0	13181	5441400000	70	2.77363	0.151552	0.87555	0.413656	30.3952	30.1923	30.1043	29.2029	29.3968	29.4654
Q3ZCM7	TUBB8		0.292392	0.88063	0.54313	sp|Q3ZCM7|TBB8_HUMAN	sp|Q3ZCM7|TBB8_HUMAN	Color2 [DarkGray]	1	4							10	2	2	227	74	74	49775	0	55049	3062000000	13	0.292392	0.301468	0.88063	0.273565	28.9829	28.8887	29.1767	25.7032	29.353	29.3502
P28838	LAP3		0.84099	0.885113	0.541445	sp|P28838|AMPL_HUMAN	sp|P28838|AMPL_HUMAN	Color2 [DarkGray]	1	4							7	7	7	175	175	175	56166	0	17282	499590000	14	0.84099	0.209377	0.885113	0.355685	26.8674	26.8785	26.6958	25.079	26.7584	25.9489
P00505	GOT2		3.46357	0.889459	0.539817	sp|P00505|AATM_HUMAN	sp|P00505|AATM_HUMAN	Color2 [DarkGray]	1	4							18	18	18	577	577	577	47517	0	11959	15464000000	78	3.46357	0.138914	0.889459	0.427957	31.7417	31.7802	31.7744	30.7228	30.9323	30.9728
Q6PK04	CCDC137		3.20367	0.895016	0.537741	sp|Q6PK04|CC137_HUMAN	sp|Q6PK04|CC137_HUMAN	Color2 [DarkGray]	1	4							9	9	9	367	367	367	33231	0	76804	15738000000	73	3.20367	0.138915	0.895016	0.427824	31.696	31.7013	31.8494	30.7163	30.8624	30.9829
P56537	EIF6		4.66559	0.896266	0.537276	sp|P56537|IF6_HUMAN	sp|P56537|IF6_HUMAN	Color2 [DarkGray]	1	4							10	10	10	60	60	60	26599	0	27299	66921000000	96	4.66559	0.128368	0.896266	0.439526	33.9057	33.9143	33.9101	32.9364	33.0621	33.0428
Q9Y3U8	RPL36		3.67452	0.898345	0.536502	sp|Q9Y3U8|RL36_HUMAN	sp|Q9Y3U8|RL36_HUMAN	Color2 [DarkGray]	1	4							4	4	4	305	305	305	12254	0	28194	13348000000	27	3.67452	0.134522	0.898345	0.434	31.4311	31.5047	31.5174	30.5304	30.7147	30.513
Q9Y3B2	EXOSC1		3.46376	0.899925	0.535915	sp|Q9Y3B2|EXOS1_HUMAN	sp|Q9Y3B2|EXOS1_HUMAN	Color2 [DarkGray]	1	4							6	6	6	385	385	385	21452	0	55495	9251100000	43	3.46376	0.135433	0.899925	0.432802	30.9532	31.072	31.0757	30.0038	30.2355	30.1618
O60934	NBN		2.33163	0.900001	0.535886	sp|O60934|NBN_HUMAN	sp|O60934|NBN_HUMAN	Color2 [DarkGray]	1	4							9	9	9	186	186	186	84958	0	47883	1679100000	31	2.33163	0.149905	0.900001	0.417113	28.4267	28.4526	28.7145	27.8382	27.6588	27.3969
Q9Y2P8	RCL1		4.77704	0.901372	0.535377	sp|Q9Y2P8|RCL1_HUMAN	sp|Q9Y2P8|RCL1_HUMAN	Color2 [DarkGray]	1	4							23	23	23	807	807	807	40842	0	24692	71760000000	179	4.77704	0.125579	0.901372	0.442516	33.9788	33.9917	34.0249	33.0603	33.0654	33.1656
O95602	POLR1A		6.2361	0.909461	0.532384	sp|O95602|RPA1_HUMAN	sp|O95602|RPA1_HUMAN	Color2 [DarkGray]	1	4							90	90	89	714	714	709	19481	0	32331	131700000000	659	6.2361	0.117386	0.909461	0.45111	34.8666	34.8555	34.8665	33.9222	33.9681	33.97
P38646	HSPA9		5.08906	0.916494	0.529795	sp|P38646|GRP75_HUMAN	sp|P38646|GRP75_HUMAN	Color2 [DarkGray]	1	4							22	22	22	374	374	374	7368	0	28645	16436000000	138	5.08906	0.117572	0.916494	0.451176	31.8538	31.8695	31.8697	30.9775	30.8861	30.9799
P13804	ETFA		0.861537	0.919061	0.528853	sp|P13804|ETFA_HUMAN	sp|P13804|ETFA_HUMAN	Color2 [DarkGray]	1	4							8	8	8	387	387	387	35079	0	3928	3018100000	33	0.861537	0.197128	0.919061	0.368206	29.2543	29.2005	29.9154	29.0756	27.6665	28.8709
O14578	CIT		0.453482	0.920805	0.528214	sp|O14578|CTRO_HUMAN	sp|O14578|CTRO_HUMAN	Color2 [DarkGray]	1	4							4	4	4	28	28	28	23143	0	63605	212190000	6	0.453482	0.251418	0.920805	0.320287	25.9817	26.2066	25.9859	25.8295	26.1771	23.4053
P23258	TUBG1		0.600711	0.922915	0.527442	sp|P23258|TBG1_HUMAN;sp|Q9NRH3|TBG2_HUMAN	sp|P23258|TBG1_HUMAN;sp|Q9NRH3|TBG2_HUMAN	Color2 [DarkGray]	1	4							6	6	6	288	288	288	51169	0	3236	551100000	16	0.600711	0.223226	0.922915	0.343367	27.2558	26.8557	26.8066	24.7661	26.3411	27.0421
P62277	RPS13		4.4571	0.928696	0.525333	sp|P62277|RS13_HUMAN	sp|P62277|RS13_HUMAN	Color2 [DarkGray]	1	4							9	9	9	543	543	543	17222	0	3795	21095000000	43	4.4571	0.115256	0.928696	0.453954	32.2168	32.1711	32.3221	31.2881	31.3196	31.3161
Q9NVC6	MED17		1.39291	0.933976	0.523414	sp|Q9NVC6|MED17_HUMAN	sp|Q9NVC6|MED17_HUMAN	Color2 [DarkGray]	1	4							6	6	6	16	16	16	72889	0	99852	257990000	9	1.39291	0.161751	0.933976	0.403846	26.698	26.2414	25.9879	25.83	25.0546	25.2408
O43143	DHX15		6.05373	0.939631	0.521366	sp|O43143|DHX15_HUMAN	sp|O43143|DHX15_HUMAN	Color2 [DarkGray]	1	4							40	40	39	569	569	557	90932	0	32331	89886000000	358	6.05373	0.106346	0.939631	0.465528	34.2816	34.3008	34.3247	33.3492	33.3899	33.3492
Q00059	TFAM		1.28077	0.943548	0.519953	sp|Q00059|TFAM_HUMAN	sp|Q00059|TFAM_HUMAN	Color2 [DarkGray]	1	4							3	3	3	122	122	122	29096	0	70879	363370000	6	1.28077	0.164121	0.943548	0.402281	26.7348	26.9066	26.8472	26.3136	25.2103	26.134
Q9NVI7	ATAD3A		4.03917	0.948484	0.518177	sp|Q9NVI7|ATD3A_HUMAN;sp|Q5T2N8|ATD3C_HUMAN	sp|Q9NVI7|ATD3A_HUMAN	Color2 [DarkGray]	1	4							9	9	5	183	183	123	71368	0	45988	2190200000	31	4.03917	0.110924	0.948484	0.460509	28.8668	29.0247	28.9459	28.0732	27.9706	27.9481
Q71DI3	HIST2H3A		4.12062	0.950469	0.517464	sp|Q71DI3|H32_HUMAN	sp|Q71DI3|H32_HUMAN	Color2 [DarkGray]	1	4							4	4	1	404	404	235	15388	0	43905	308210000000	152	4.12062	0.109232	0.950469	0.462067	36.0499	36.1328	36.1762	35.155	35.1022	35.2502
Q9UJZ1	STOML2		0.457171	0.952078	0.516887	sp|Q9UJZ1|STML2_HUMAN	sp|Q9UJZ1|STML2_HUMAN	Color2 [DarkGray]	1	4							3	3	3	185	185	185	38534	0	12563	244600000	15	0.457171	0.237609	0.952078	0.328486	26.1634	25.9538	25.9974	24.1585	24.2219	26.878
P50454	SERPINH1		4.47684	0.952162	0.516857	sp|P50454|SERPH_HUMAN	sp|P50454|SERPH_HUMAN	Color2 [DarkGray]	1	4							17	17	17	615	615	615	4644	0	13821	12462000000	101	4.47684	0.106656	0.952162	0.465282	31.4247	31.4909	31.4874	30.5073	30.4488	30.5905
Q96BT3	CENPT		3.84978	0.959077	0.514386	sp|Q96BT3|CENPT_HUMAN	sp|Q96BT3|CENPT_HUMAN	Color2 [DarkGray]	1	4							6	6	6	182	182	182	60422	0	20937	1069300000	24	3.84978	0.107482	0.959077	0.463914	27.8795	27.8727	28.0187	26.9469	27.0545	26.8922
P49790	NUP153		1.06995	0.960466	0.513891	sp|P49790|NU153_HUMAN	sp|P49790|NU153_HUMAN	Color2 [DarkGray]	1	4							1	1	1	9	9	9	15394	95877	34773	293100000	9	1.06995	0.169162	0.960466	0.396572	26.1576	26.3124	26.3822	24.5568	25.9895	25.4245
Q9Y2S0	POLR1D		3.71277	0.961961	0.513359	sp|Q9Y2S0|RPAC2_HUMAN	sp|Q9Y2S0|RPAC2_HUMAN	Color2 [DarkGray]	1	4							6	6	6	624	624	624	15237	0	40665	1721400000	16	3.71277	0.107831	0.961961	0.463996	28.6669	28.6754	28.4635	27.6011	27.6829	27.6358
Q96KP1	EXOC2		0.715996	0.964645	0.512404	sp|Q96KP1|EXOC2_HUMAN	sp|Q96KP1|EXOC2_HUMAN	Color2 [DarkGray]	1	4							3	3	3	3	3	3	10407	0	97664	232410000	8	0.715996	0.196787	0.964645	0.368773	26.0445	26.2141	26.2934	26.3749	24.988	24.2952
Q71UI9	H2AFV		2.97174	0.966799	0.51164	sp|Q71UI9|H2AV_HUMAN;sp|P0C0S5|H2AZ_HUMAN	sp|Q71UI9|H2AV_HUMAN;sp|P0C0S5|H2AZ_HUMAN	Color2 [DarkGray]	1	4							6	4	4	539	469	469	13509	0	12246	17771000000	30	2.97174	0.112808	0.966799	0.457286	31.8555	32.1745	32.0488	30.9459	31.0558	31.1766
Q5UIP0	RIF1		5.67609	0.967237	0.511485	sp|Q5UIP0|RIF1_HUMAN	sp|Q5UIP0|RIF1_HUMAN	Color2 [DarkGray]	1	4							42	42	42	248	248	248	27446	0	25549	27544000000	148	5.67609	0.0968375	0.967237	0.477985	32.6075	32.6261	32.6799	31.6565	31.6672	31.688
P51659	HSD17B4		0.588097	0.973004	0.509444	sp|P51659|DHB4_HUMAN	sp|P51659|DHB4_HUMAN	Color2 [DarkGray]	1	4							7	7	7	179	179	179	79685	0	29661	729920000	16	0.588097	0.209606	0.973004	0.355278	27.285	27.2374	27.2152	27.1188	26.8983	24.8015
Q9H6R4	NOL6		5.06924	0.982917	0.505956	sp|Q9H6R4|NOL6_HUMAN	sp|Q9H6R4|NOL6_HUMAN	Color2 [DarkGray]	1	4							44	44	44	584	584	584	12759	0	32331	199910000000	487	5.06924	0.093068	0.982917	0.483242	35.4397	35.4787	35.5355	34.4626	34.5192	34.5232
P25705	ATP5A1		5.88327	0.98302	0.50592	sp|P25705|ATPA_HUMAN	sp|P25705|ATPA_HUMAN	Color2 [DarkGray]	1	4							22	22	22	533	533	533	5975	0	20644	21796000000	108	5.88327	0.091412	0.98302	0.48634	32.2414	32.2959	32.3005	31.2821	31.2922	31.3144
P36542	ATP5C1		1.56454	0.985456	0.505066	sp|P36542|ATPG_HUMAN	sp|P36542|ATPG_HUMAN	Color2 [DarkGray]	1	4							5	5	5	258	258	258	32996	0	21941	1146700000	17	1.56454	0.137533	0.985456	0.430374	28.3195	27.4233	28.1695	27.1436	26.9579	26.8544
P04181	OAT		3.46201	0.988363	0.50405	sp|P04181|OAT_HUMAN	sp|P04181|OAT_HUMAN	Color2 [DarkGray]	1	4							8	8	8	319	319	319	48534	0	38539	1359900000	31	3.46201	0.0998076	0.988363	0.473539	28.2983	28.3051	28.2356	27.1278	27.4089	27.3371
Q99798	ACO2		3.6334	0.993275	0.502336	sp|Q99798|ACON_HUMAN	sp|Q99798|ACON_HUMAN	Color2 [DarkGray]	1	4							15	15	15	249	249	249	85424	0	98232	3590700000	66	3.6334	0.0969549	0.993275	0.47772	29.5832	29.6815	29.7217	28.5915	28.6113	28.8037
P25398	RPS12		4.61642	0.993853	0.502135	sp|P25398|RS12_HUMAN	sp|P25398|RS12_HUMAN	Color2 [DarkGray]	1	4							6	6	6	644	644	644	14515	0	68805	9925300000	77	4.61642	0.091256	0.993853	0.486067	31.0588	31.2006	31.1655	30.1281	30.1421	30.1733
Q06830	PRDX1		3.70868	0.995673	0.501502	sp|Q06830|PRDX1_HUMAN	sp|Q06830|PRDX1_HUMAN	Color2 [DarkGray]	1	4							12	12	10	693	693	598	2211	0	11342	18893000000	63	3.70868	0.0959596	0.995673	0.479621	31.9833	32.0759	32.1715	31.0143	31.0434	31.1861
P35250	RFC2		5.36161	1.00003	0.49999	sp|P35250|RFC2_HUMAN	sp|P35250|RFC2_HUMAN	Color2 [DarkGray]	1	4							15	15	15	528	528	528	39157	0	10217	5876100000	68	5.36161	0.0850828	1.00003	0.492814	30.4292	30.3482	30.4241	29.4096	29.4168	29.375
Q16891	IMMT		3.87472	1.00195	0.499325	sp|Q16891|MIC60_HUMAN	sp|Q16891|MIC60_HUMAN	Color2 [DarkGray]	1	4							12	12	12	278	278	278	83677	0	99697	2547800000	43	3.87472	0.0920545	1.00195	0.484185	29.1356	29.1334	29.2692	28.2806	28.1458	28.1059
P62805	HIST1H4A		5.33622	1.00345	0.498806	sp|P62805|H4_HUMAN	sp|P62805|H4_HUMAN	Color2 [DarkGray]	1	4							13	13	13	641	641	641	11367	0	13916	719910000000	278	5.33622	0.0837375	1.00345	0.49437	37.2672	37.2822	37.3514	36.2705	36.2992	36.3208
Q4VC44	FLYWCH1		1.49351	1.00471	0.49837	sp|Q4VC44|FWCH1_HUMAN	sp|Q4VC44|FWCH1_HUMAN	Color2 [DarkGray]	1	4							3	3	3	78	78	78	80107	0	16192	230740000	7	1.49351	0.134419	1.00471	0.434667	26.1652	26.1276	26.2291	25.5834	24.5625	25.3618
Q15024	EXOSC7		4.30871	1.01235	0.495739	sp|Q15024|EXOS7_HUMAN	sp|Q15024|EXOS7_HUMAN	Color2 [DarkGray]	1	4							12	12	12	567	567	567	31821	0	17732	17284000000	80	4.30871	0.0849363	1.01235	0.492767	32.0047	31.9234	31.9925	30.8673	30.9892	31.027
P40938	RFC3		3.15898	1.01292	0.495544	sp|P40938|RFC3_HUMAN	sp|P40938|RFC3_HUMAN	Color2 [DarkGray]	1	4							12	12	12	416	416	416	40556	0	81818	5060000000	51	3.15898	0.0945	1.01292	0.480749	30.0795	30.116	30.2016	29.2077	29.2321	28.9187
Q9NPD3	EXOSC4		4.38809	1.01952	0.493282	sp|Q9NPD3|EXOS4_HUMAN	sp|Q9NPD3|EXOS4_HUMAN	Color2 [DarkGray]	1	4							7	7	7	343	343	343	26383	0	73358	14305000000	45	4.38809	0.0821009	1.01952	0.496761	31.6466	31.7329	31.768	30.6239	30.7132	30.7519
O75367	H2AFY		5.49958	1.02052	0.49294	sp|O75367|H2AY_HUMAN;sp|Q9P0M6|H2AW_HUMAN	sp|O75367|H2AY_HUMAN	Color2 [DarkGray]	1	4							14	14	14	468	468	468	39617	0	16932	23054000000	89	5.49958	0.0781474	1.02052	0.503328	32.3188	32.3862	32.3538	31.3281	31.3011	31.3681
P17844	DDX5		5.34491	1.02641	0.490931	sp|P17844|DDX5_HUMAN	sp|P17844|DDX5_HUMAN	Color2 [DarkGray]	1	4							37	37	28	607	607	467	69147	0	32331	330500000000	428	5.34491	0.0765159	1.02641	0.505549	36.1899	36.2165	36.258	35.1511	35.2057	35.2283
Q15648	MED1		3.99897	1.03844	0.486853	sp|Q15648|MED1_HUMAN	sp|Q15648|MED1_HUMAN	Color2 [DarkGray]	1	4							22	22	22	237	237	237	16848	0	12224	3747900000	81	3.99897	0.0783077	1.03844	0.502428	29.7061	29.8338	29.6428	28.6218	28.7462	28.6993
Q07021	C1QBP		4.05991	1.04113	0.485947	sp|Q07021|C1QBP_HUMAN	sp|Q07021|C1QBP_HUMAN	Color2 [DarkGray]	1	4							6	6	6	461	461	461	31362	0	53107	3244400000	39	4.05991	0.0766257	1.04113	0.504257	29.4744	29.6648	29.4825	28.4984	28.5308	28.4691
Q6IBW4	NCAPH2		0.784615	1.05138	0.482505	sp|Q6IBW4|CNDH2_HUMAN	sp|Q6IBW4|CNDH2_HUMAN	Color2 [DarkGray]	1	4							9	9	9	198	198	198	68226	0	25434	736370000	14	0.784615	0.163753	1.05138	0.401571	27.1496	27.6376	27.4107	26.6085	25.1998	27.2354
Q9BY44	EIF2A		1.62634	1.05494	0.481316	sp|Q9BY44|EIF2A_HUMAN	sp|Q9BY44|EIF2A_HUMAN	Color2 [DarkGray]	1	4							15	15	15	429	429	429	64989	0	83472	9980700000	44	1.62634	0.111447	1.05494	0.459361	30.7617	30.972	31.403	30.3454	29.5632	30.0633
Q00325	SLC25A3		4.08178	1.05868	0.48007	sp|Q00325|MPCP_HUMAN	sp|Q00325|MPCP_HUMAN	Color2 [DarkGray]	1	4							4	4	4	138	138	138	40094	0	58982	1849500000	18	4.08178	0.0734189	1.05868	0.512696	28.7263	28.6529	28.6911	27.7538	27.578	27.5624
Q8N684	CPSF7		4.6516	1.06527	0.477883	sp|Q8N684|CPSF7_HUMAN	sp|Q8N684|CPSF7_HUMAN	Color2 [DarkGray]	1	4							11	11	11	289	289	289	52049	0	81595	7997400000	54	4.6516	0.0683557	1.06527	0.520425	30.869	30.8986	30.7577	29.7384	29.7945	29.7966
Q9Y6V7	DDX49		5.50172	1.06741	0.477174	sp|Q9Y6V7|DDX49_HUMAN	sp|Q9Y6V7|DDX49_HUMAN	Color2 [DarkGray]	1	4							24	24	24	658	658	658	54226	0	23822	30127000000	168	5.50172	0.0647226	1.06741	0.526139	32.7795	32.7721	32.8105	31.7259	31.6718	31.7622
P41567	EIF1		2.40265	1.07059	0.476123	sp|P41567|EIF1_HUMAN	sp|P41567|EIF1_HUMAN	Color2 [DarkGray]	1	4							3	3	2	389	389	265	12732	0	79665	751070000	13	2.40265	0.0859074	1.07059	0.491242	27.4307	27.5617	27.4762	26.1743	26.3239	26.7585
Q14191	WRN		4.2574	1.07073	0.476079	sp|Q14191|WRN_HUMAN;REV__sp|P22670|RFX1_HUMAN	sp|Q14191|WRN_HUMAN	Color2 [DarkGray]	1	4							38	38	38	381	381	381	16246	0	32331	11807000000	156	4.2574	0.0686957	1.07073	0.519948	31.349	31.4009	31.4752	30.3068	30.2769	30.4293
P05141	SLC25A5		4.03802	1.07274	0.475415	sp|P05141|ADT2_HUMAN;sp|Q9H0C2|ADT4_HUMAN	sp|P05141|ADT2_HUMAN	Color2 [DarkGray]	1	4							9	9	4	309	309	151	32852	0	35248	15837000000	44	4.03802	0.0690127	1.07274	0.51886	31.8135	31.8368	31.9594	30.7118	30.7944	30.8853
Q9NS86	LANCL2		1.04125	1.07574	0.474426	sp|Q9NS86|LANC2_HUMAN	sp|Q9NS86|LANC2_HUMAN	Color2 [DarkGray]	1	4							4	4	4	151	151	151	50854	0	18344	388930000	13	1.04125	0.135642	1.07574	0.432847	26.7939	26.3491	26.3843	25.2513	24.7367	26.3121
Q15404	RSU1		2.90125	1.07829	0.473591	sp|Q15404|RSU1_HUMAN	sp|Q15404|RSU1_HUMAN	Color2 [DarkGray]	1	4							5	5	5	361	361	361	3154	0	29685	375330000	15	2.90125	0.076381	1.07829	0.505547	26.8601	26.9418	26.6062	25.5704	25.8692	25.7336
Q9NUU7	DDX19A		0.64668	1.07867	0.473464	sp|Q9NUU7|DD19A_HUMAN;sp|Q9UMR2|DD19B_HUMAN;sp|Q9UHL0|DDX25_HUMAN	sp|Q9NUU7|DD19A_HUMAN;sp|Q9UMR2|DD19B_HUMAN	Color2 [DarkGray]	1	4							5	5	5	157	157	157	53974	0	25331	605910000	11	0.64668	0.173375	1.07867	0.391729	27.0187	26.8275	26.9513	24.951	25.2644	27.346
Q99547	MPHOSPH6		4.35495	1.08332	0.471941	sp|Q99547|MPH6_HUMAN	sp|Q99547|MPH6_HUMAN	Color2 [DarkGray]	1	4							6	6	6	325	325	325	19024	0	11432	5083500000	26	4.35495	0.064841	1.08332	0.526733	30.235	30.1135	30.2629	29.0781	29.1861	29.0972
Q13868	EXOSC2		5.3665	1.08661	0.470866	sp|Q13868|EXOS2_HUMAN	sp|Q13868|EXOS2_HUMAN	Color2 [DarkGray]	1	4							12	12	12	601	601	601	32789	0	13317	20574000000	84	5.3665	0.0604133	1.08661	0.534839	32.2077	32.1477	32.2497	31.1375	31.1036	31.1041
Q9UNQ2	DIMT1		5.87677	1.09097	0.469446	sp|Q9UNQ2|DIM1_HUMAN	sp|Q9UNQ2|DIM1_HUMAN	Color2 [DarkGray]	1	4							13	13	13	524	524	524	35236	0	11857	12587000000	80	5.87677	0.0578141	1.09097	0.539102	31.4683	31.5243	31.5192	30.3837	30.4187	30.4365
Q9Y2Q3	GSTK1		3.75979	1.0946	0.468267	sp|Q9Y2Q3|GSTK1_HUMAN	sp|Q9Y2Q3|GSTK1_HUMAN	Color2 [DarkGray]	1	4							10	10	10	597	597	597	25497	0	56256	3917600000	42	3.75979	0.0644873	1.0946	0.525986	29.6671	29.8152	29.9369	28.7062	28.7524	28.6768
Q6UXN9	WDR82		0.914133	1.10041	0.466383	sp|Q6UXN9|WDR82_HUMAN	sp|Q6UXN9|WDR82_HUMAN	Color2 [DarkGray]	1	4							2	2	2	109	109	109	35079	0	38284	581630000	14	0.914133	0.137638	1.10041	0.429502	26.9062	27.0812	27.033	24.8088	26.6453	26.265
Q9ULK4	MED23		2.73656	1.10466	0.465012	sp|Q9ULK4|MED23_HUMAN	sp|Q9ULK4|MED23_HUMAN	Color2 [DarkGray]	1	4							17	17	17	172	172	172	15647	0	61196	1599800000	48	2.73656	0.0730877	1.10466	0.513677	28.5146	28.5441	28.6508	27.2731	27.7487	27.3738
P11177	PDHB		1.46521	1.10803	0.463926	sp|P11177|ODPB_HUMAN	sp|P11177|ODPB_HUMAN	Color2 [DarkGray]	1	4							5	5	5	175	175	175	39233	0	12446	273030000	11	1.46521	0.102662	1.10803	0.471323	26.3608	26.4243	26.4693	25.9759	24.7929	25.1615
O75448	MED24		0.690713	1.1224	0.459329	sp|O75448|MED24_HUMAN	sp|O75448|MED24_HUMAN	Color2 [DarkGray]	1	4							11	11	11	167	167	167	1103	0	38017	1102900000	23	0.690713	0.155836	1.1224	0.409661	27.9242	27.7255	27.9541	27.5027	25.273	27.4608
Q9NQT4	EXOSC5		4.28551	1.12843	0.457413	sp|Q9NQT4|EXOS5_HUMAN	sp|Q9NQT4|EXOS5_HUMAN	Color2 [DarkGray]	1	4							7	7	7	443	443	443	25249	0	17519	11292000000	51	4.28551	0.0519473	1.12843	0.54739	31.4565	31.2861	31.4293	30.2094	30.3182	30.259
P51571	SSR4		1.35875	1.1444	0.452377	sp|P51571|SSRD_HUMAN	sp|P51571|SSRD_HUMAN	Color2 [DarkGray]	1	4							3	3	3	249	249	249	18998	0	82947	466910000	9	1.35875	0.097	1.1444	0.478115	26.6533	26.6661	26.7223	25.0623	26.3162	25.2301
P41223	BUD31		0.839133	1.1614	0.447078	sp|P41223|BUD31_HUMAN	sp|P41223|BUD31_HUMAN	Color2 [DarkGray]	1	4							7	7	7	396	396	396	17	0	34592	1446100000	20	0.839133	0.12835	1.1614	0.439548	28.2835	28.4392	28.447	27.6911	28.0309	25.9636
P06576	ATP5B		4.36586	1.16787	0.445078	sp|P06576|ATPB_HUMAN	sp|P06576|ATPB_HUMAN	Color2 [DarkGray]	1	4							26	26	26	705	705	705	56559	0	27596	27818000000	144	4.36586	0.0434451	1.16787	0.566728	32.6416	32.7276	32.7116	31.487	31.6337	31.4566
P42704	LRPPRC		4.17629	1.17882	0.441712	sp|P42704|LPPRC_HUMAN	sp|P42704|LPPRC_HUMAN	Color2 [DarkGray]	1	4							44	44	44	439	439	439	1579	0	27228	8550600000	165	4.17629	0.0435313	1.17882	0.569911	30.9382	30.9305	30.9744	29.8858	29.6534	29.7674
P61160	ACTR2		3.98106	1.17999	0.441355	sp|P61160|ARP2_HUMAN	sp|P61160|ARP2_HUMAN	Color2 [DarkGray]	1	4							11	11	11	419	419	419	4476	0	48432	3100800000	31	3.98106	0.0434651	1.17999	0.568189	29.6757	29.4378	29.486	28.3311	28.3255	28.4029
Q5RKV6	EXOSC6		4.05508	1.18135	0.440939	sp|Q5RKV6|EXOS6_HUMAN	sp|Q5RKV6|EXOS6_HUMAN	Color2 [DarkGray]	1	4							7	7	7	423	423	423	28235	0	92328	12509000000	49	4.05508	0.0434464	1.18135	0.569711	31.4603	31.6086	31.6158	30.3926	30.4658	30.2822
Q969H6	POP5		1.01863	1.18148	0.4409	sp|Q969H6|POP5_HUMAN	sp|Q969H6|POP5_HUMAN	Color2 [DarkGray]	1	4							6	6	6	491	491	491	18819	0	12659	690410000	12	1.01863	0.107304	1.18148	0.464338	27.4103	27.4293	27.2344	26.747	26.6873	25.0953
P37108	SRP14		3.59035	1.18464	0.439935	sp|P37108|SRP14_HUMAN	sp|P37108|SRP14_HUMAN	Color2 [DarkGray]	1	4							4	4	4	346	346	346	1457	0	42346	5647300000	19	3.59035	0.0440921	1.18464	0.564952	30.393	30.2445	30.514	29.0853	29.2421	29.2702
Q16778	HIST2H2BE		3.31019	1.19226	0.437617	sp|Q16778|H2B2E_HUMAN;sp|P33778|H2B1B_HUMAN;sp|P23527|H2B1O_HUMAN;sp|P06899|H2B1J_HUMAN;sp|Q8N257|H2B3B_HUMAN;sp|Q96A08|H2B1A_HUMAN;sp|Q6DRA6|H2B2D_HUMAN;sp|Q6DN03|H2B2C_HUMAN	sp|Q16778|H2B2E_HUMAN;sp|P33778|H2B1B_HUMAN;sp|P23527|H2B1O_HUMAN;sp|P06899|H2B1J_HUMAN;sp|Q8N257|H2B3B_HUMAN;sp|Q96A08|H2B1A_HUMAN	Color2 [DarkGray]	1	4							9	9	2	627	627	79	1392	0	59431	369910000000	173	3.31019	0.0441609	1.19226	0.563701	36.1689	36.5295	36.2758	35.2172	35.0857	35.0945
Q9NTJ3	SMC4		4.69327	1.1945	0.436938	sp|Q9NTJ3|SMC4_HUMAN	sp|Q9NTJ3|SMC4_HUMAN	Color2 [DarkGray]	1	4							29	29	29	252	252	252	14718	0	1637	5343100000	90	4.69327	0.0381275	1.1945	0.582295	30.2685	30.2308	30.2973	29.128	28.9765	29.1087
P32119	PRDX2		3.35082	1.21061	0.432085	sp|P32119|PRDX2_HUMAN	sp|P32119|PRDX2_HUMAN	Color2 [DarkGray]	1	4							5	4	4	242	187	187	21892	0	12055	1193500000	16	3.35082	0.0427559	1.21061	0.572651	28.0922	28.0975	28.2019	27.1245	26.7561	26.8791
P99999	CYCS		5.58372	1.21246	0.431533	sp|P99999|CYC_HUMAN;CON__P62894	sp|P99999|CYC_HUMAN	Color2 [DarkGray]	1	4							7	7	7	562	562	562	11749	0	80637	14410000000	61	5.58372	0.0322276	1.21246	0.596927	31.7541	31.7503	31.7402	30.4867	30.5277	30.5928
P10809	HSPD1		6.48688	1.2134	0.43125	sp|P10809|CH60_HUMAN	sp|P10809|CH60_HUMAN	Color2 [DarkGray]	1	4							30	30	30	691	691	691	61054	0	31997	23420000000	181	6.48688	0.0321485	1.2134	0.601132	32.4193	32.4103	32.4564	31.223	31.2311	31.1917
P34897	SHMT2		2.23409	1.21678	0.430243	sp|P34897|GLYM_HUMAN;sp|P34896|GLYC_HUMAN	sp|P34897|GLYM_HUMAN	Color2 [DarkGray]	1	4							10	10	10	345	345	345	55992	0	51929	2294500000	30	2.23409	0.0526079	1.21678	0.546407	29.0993	28.9935	29.1615	27.4304	28.1464	28.0272
Q96RN5	MED15		2.90757	1.2213	0.428895	sp|Q96RN5|MED15_HUMAN	sp|Q96RN5|MED15_HUMAN	Color2 [DarkGray]	1	4							4	4	4	63	63	63	86753	0	31322	1125800000	19	2.90757	0.043381	1.2213	0.568057	27.8835	28.2926	28.156	26.8341	26.7694	27.0647
P50570	DNM2		5.88766	1.23018	0.426263	sp|P50570|DYN2_HUMAN;sp|Q9UQ16|DYN3_HUMAN;sp|Q05193|DYN1_HUMAN	sp|P50570|DYN2_HUMAN	Color2 [DarkGray]	1	4							35	35	35	498	498	498	98063	0	23874	11322000000	134	5.88766	0.0309356	1.23018	0.607037	31.397	31.3889	31.3617	30.1625	30.1884	30.1061
Q8WV22	NSMCE1		0.998033	1.24824	0.420962	sp|Q8WV22|NSE1_HUMAN	sp|Q8WV22|NSE1_HUMAN	Color2 [DarkGray]	1	4							3	3	3	177	177	177	30855	0	20061	446080000	11	0.998033	0.0934508	1.24824	0.482574	26.5297	26.5378	26.8713	25.1906	24.5209	26.4826
O60216	RAD21		0.814969	1.25575	0.418776	sp|O60216|RAD21_HUMAN;sp|Q9H4I0|RD21L_HUMAN	sp|O60216|RAD21_HUMAN	Color2 [DarkGray]	1	4							12	12	12	244	244	244	71689	0	56405	1244200000	24	0.814969	0.109021	1.25575	0.462817	28.0661	28.0074	28.2359	25.4276	27.5762	27.5383
Q9BRT6	LLPH		4.26829	1.2644	0.416272	sp|Q9BRT6|LLPH_HUMAN	sp|Q9BRT6|LLPH_HUMAN	Color2 [DarkGray]	1	4							4	4	4	349	349	349	15225	0	77744	5805100000	21	4.26829	0.030025	1.2644	0.610948	30.3778	30.5251	30.4431	29.0795	29.2657	29.2077
Q9P031	CCDC59		2.15788	1.27553	0.413072	sp|Q9P031|TAP26_HUMAN	sp|Q9P031|TAP26_HUMAN	Color2 [DarkGray]	1	4							10	10	10	407	407	407	28669	0	139	6210100000	43	2.15788	0.043529	1.27553	0.566955	30.5124	30.4882	30.6396	29.3011	29.6804	28.8321
P35232	PHB		1.77084	1.29249	0.408246	sp|P35232|PHB_HUMAN	sp|P35232|PHB_HUMAN	Color2 [DarkGray]	1	4							11	11	11	551	551	551	29804	0	65765	2627600000	25	1.77084	0.0470664	1.29249	0.555197	28.8588	28.9074	29.8614	27.8868	27.8821	27.9812
O75390	CS		3.80889	1.29584	0.4073	sp|O75390|CISY_HUMAN	sp|O75390|CISY_HUMAN	Color2 [DarkGray]	1	4							10	10	10	324	324	324	51712	0	6027	3296600000	46	3.80889	0.0285424	1.29584	0.619064	29.6091	29.6325	29.6017	28.4633	28.3468	28.1457
Q9H9B4	SFXN1		2.49767	1.3084	0.403767	sp|Q9H9B4|SFXN1_HUMAN	sp|Q9H9B4|SFXN1_HUMAN	Color2 [DarkGray]	1	4							4	4	4	255	255	255	35619	0	20935	329400000	14	2.49767	0.0337339	1.3084	0.592965	26.7653	26.7248	26.4645	25.0292	25.3346	25.6657
Q9UHD8	2009-09-01		3.51593	1.34063	0.394849	sp|Q9UHD8|SEPT9_HUMAN	sp|Q9UHD8|SEPT9_HUMAN	Color2 [DarkGray]	1	4							8	8	8	174	174	174	65401	0	31389	2145200000	38	3.51593	0.025397	1.34063	0.634001	28.8715	29.1708	28.9525	27.6027	27.5704	27.7998
O43709	BUD23		2.14491	1.34191	0.394497	sp|O43709|WBS22_HUMAN	sp|O43709|WBS22_HUMAN	Color2 [DarkGray]	1	4							2	2	2	135	135	135	3188	0	15107	310470000	7	2.14491	0.033759	1.34191	0.592452	26.4921	26.7141	26.6072	24.7605	25.4169	25.6103
Q96KR1	ZFR		3.42787	1.34404	0.393916	sp|Q96KR1|ZFR_HUMAN	sp|Q96KR1|ZFR_HUMAN	Color2 [DarkGray]	1	4							20	20	20	291	291	291	11701	0	28666	5894400000	75	3.42787	0.025342	1.34404	0.63369	30.427	30.4322	30.5116	28.8797	29.2004	29.2587
Q14676	MDC1		2.91699	1.34537	0.393554	sp|Q14676|MDC1_HUMAN	sp|Q14676|MDC1_HUMAN	Color2 [DarkGray]	1	4							6	6	6	58	58	58	22666	0	56359	938520000	19	2.91699	0.0281532	1.34537	0.621627	27.7453	27.859	27.8667	26.5573	26.7065	26.1712
Q96B26	EXOSC8		4.37056	1.34917	0.392518	sp|Q96B26|EXOS8_HUMAN	sp|Q96B26|EXOS8_HUMAN	Color2 [DarkGray]	1	4							8	8	8	467	467	467	30039	0	1135	8870600000	80	4.37056	0.0221203	1.34917	0.651786	31.0314	31.0637	31.2058	29.8392	29.6909	29.7233
Q9P016	THYN1		0.828769	1.35282	0.391526	sp|Q9P016|THYN1_HUMAN	sp|Q9P016|THYN1_HUMAN	Color2 [DarkGray]	1	4							3	3	3	138	138	138	25697	0	58562	696290000	12	0.828769	0.086089	1.35282	0.49074	27.267	27.0956	27.3481	27.3889	25.0788	25.1844
Q9UJA5	TRMT6		0.695452	1.36058	0.389425	sp|Q9UJA5|TRM6_HUMAN	sp|Q9UJA5|TRM6_HUMAN	Color2 [DarkGray]	1	4							6	6	6	193	193	193	55799	0	33316	762210000	16	0.695452	0.103154	1.36058	0.470562	27.2803	27.6177	27.5943	27.1395	24.3728	26.8982
P40926	MDH2		5.04123	1.36168	0.38913	sp|P40926|MDHM_HUMAN	sp|P40926|MDHM_HUMAN	Color2 [DarkGray]	1	4							14	14	14	562	562	562	35503	0	17563	36208000000	106	5.04123	0.0186636	1.36168	0.664921	33.1079	33.0835	33.1543	31.8374	31.694	31.7293
Q3ZCQ8	TIMM50		0.936667	1.38213	0.383653	sp|Q3ZCQ8|TIM50_HUMAN	sp|Q3ZCQ8|TIM50_HUMAN	Color2 [DarkGray]	1	4							5	5	5	201	201	201	39646	0	38113	294940000	10	0.936667	0.0732186	1.38213	0.513806	26.5251	26.2968	26.1887	23.9882	26.2735	24.6026
Q99623	PHB2		4.432	1.38808	0.382073	sp|Q99623|PHB2_HUMAN	sp|Q99623|PHB2_HUMAN	Color2 [DarkGray]	1	4							11	11	11	441	441	441	33296	0	42631	5243400000	43	4.432	0.0176313	1.38808	0.670748	30.2592	30.3216	30.3274	28.7828	28.9782	28.983
P53007	SLC25A1		3.54168	1.39486	0.380281	sp|P53007|TXTP_HUMAN	sp|P53007|TXTP_HUMAN	Color2 [DarkGray]	1	4							8	8	8	354	354	354	34012	0	3902	2241800000	37	3.54168	0.0207404	1.39486	0.658765	28.9466	29.1505	29.1497	27.5556	27.6328	27.8737
O95453	PARN		4.79042	1.39505	0.380233	sp|O95453|PARN_HUMAN	sp|O95453|PARN_HUMAN	Color2 [DarkGray]	1	4							30	30	30	482	482	482	7345	0	28546	55830000000	174	4.79042	0.0160558	1.39505	0.678291	33.6813	33.782	33.7794	32.2608	32.405	32.3918
P24539	ATP5F1		2.125	1.39958	0.37904	sp|P24539|AT5F1_HUMAN	sp|P24539|AT5F1_HUMAN	Color2 [DarkGray]	1	4							4	4	4	242	242	242	28908	0	43494	246440000	9	2.125	0.0298455	1.39958	0.613849	26.1472	26.3199	26.3475	25.397	24.4803	24.7387
Q13011	ECH1		4.57933	1.40043	0.378816	sp|Q13011|ECH1_HUMAN	sp|Q13011|ECH1_HUMAN	Color2 [DarkGray]	1	4							7	7	7	335	335	335	35816	0	51484	2038100000	56	4.57933	0.0160932	1.40043	0.678395	28.985	28.952	28.9741	27.5531	27.6875	27.4692
Q9NZ01	TECR		1.65681	1.40369	0.377962	sp|Q9NZ01|TECR_HUMAN	sp|Q9NZ01|TECR_HUMAN	Color2 [DarkGray]	1	4							4	4	4	12	12	12	36034	0	92687	274130000	14	1.65681	0.036936	1.40369	0.588293	25.9681	25.4405	26.064	24.8421	24.6582	23.7613
Q07666	KHDRBS1		4.56243	1.40737	0.376998	sp|Q07666|KHDR1_HUMAN;sp|O75525|KHDR3_HUMAN;sp|Q5VWX1|KHDR2_HUMAN	sp|Q07666|KHDR1_HUMAN	Color2 [DarkGray]	1	4							8	8	8	228	228	228	48227	0	23134	24184000000	102	4.56243	0.0152941	1.40737	0.681442	32.4569	32.6253	32.5581	31.0538	31.1724	31.192
P62308	SNRPG		0.875271	1.41427	0.375199	sp|P62308|RUXG_HUMAN;sp|A8MWD9|RUXGL_HUMAN	sp|P62308|RUXG_HUMAN;sp|A8MWD9|RUXGL_HUMAN	Color2 [DarkGray]	1	4							2	2	2	171	171	171	8496	0	6979	366260000	7	0.875271	0.0732065	1.41427	0.513862	26.5131	26.4806	26.4131	26.5569	24.2551	24.3519
P50213	IDH3A		1.18937	1.41922	0.373915	sp|P50213|IDH3A_HUMAN	sp|P50213|IDH3A_HUMAN	Color2 [DarkGray]	1	4							3	3	3	115	115	115	39591	0	8497	222600000	7	1.18937	0.0472121	1.41922	0.554179	26.2063	26.3403	25.7953	25.7526	24.011	24.3206
Q9BRP1	PDCD2L		3.58224	1.43216	0.370574	sp|Q9BRP1|PDD2L_HUMAN	sp|Q9BRP1|PDD2L_HUMAN	Color2 [DarkGray]	1	4							6	6	6	257	257	257	39416	0	78509	3238800000	30	3.58224	0.016537	1.43216	0.676288	29.5103	29.545	29.7925	28.2138	28.2998	28.0377
P29401	TKT		7.27344	1.43262	0.370457	sp|P29401|TKT_HUMAN	sp|P29401|TKT_HUMAN	Color2 [DarkGray]	1	4							25	25	25	631	631	631	67877	0	32331	31567000000	181	7.27344	0.0112782	1.43262	0.711365	32.8946	32.8932	32.9326	31.4838	31.4663	31.4724
O43809	NUDT21		6.10372	1.44033	0.368483	sp|O43809|CPSF5_HUMAN	sp|O43809|CPSF5_HUMAN	Color2 [DarkGray]	1	4							13	13	13	727	727	727	26227	0	11435	11754000000	85	6.10372	0.0115312	1.44033	0.710421	31.5075	31.4744	31.4864	30.0065	30.0456	30.0952
O96008	TOMM40		1.65671	1.4499	0.366048	sp|O96008|TOM40_HUMAN	sp|O96008|TOM40_HUMAN	Color2 [DarkGray]	1	4							5	5	5	216	216	216	37893	0	4233	292960000	16	1.65671	0.0311286	1.4499	0.604433	26.4809	26.4509	26.5803	25.8478	24.6496	24.665
P41214	EIF2D		2.41844	1.45925	0.363683	sp|P41214|EIF2D_HUMAN	sp|P41214|EIF2D_HUMAN	Color2 [DarkGray]	1	4							13	13	13	361	361	361	64706	0	86094	1393400000	34	2.41844	0.0219249	1.45925	0.650851	28.1428	28.766	28.2474	26.6783	27.1855	26.9148
P36873	PPP1CC		1.34706	1.49398	0.355033	sp|P36873|PP1G_HUMAN	sp|P36873|PP1G_HUMAN	Color2 [DarkGray]	1	4							15	3	3	598	146	146	36983	0	51591	2437000000	15	1.34706	0.0335515	1.49398	0.593182	29.2166	29.2055	29.0802	26.6561	28.3394	28.0249
Q8NB90	SPATA5		0.814709	1.50392	0.352595	sp|Q8NB90|SPAT5_HUMAN	sp|Q8NB90|SPAT5_HUMAN	Color2 [DarkGray]	1	4							6	5	5	103	9	9	97903	0	20145	407870000	14	0.814709	0.0649597	1.50392	0.526861	27.0295	27.0583	26.7963	27.1281	24.8987	24.3455
P49354	FNTA		1.32877	1.51868	0.349006	sp|P49354|FNTA_HUMAN	sp|P49354|FNTA_HUMAN	Color2 [DarkGray]	1	4							1	1	1	47	47	47	44408	0	53014	25478000	8	1.32877	0.0319508	1.51868	0.599108	23.7587	25.0431	25.549	23.2384	23.2009	23.3554
Q8IYB8	SUPV3L1		3.21418	1.52089	0.34847	sp|Q8IYB8|SUV3_HUMAN	sp|Q8IYB8|SUV3_HUMAN	Color2 [DarkGray]	1	4							5	5	5	79	79	79	8799	0	14928	519060000	12	3.21418	0.0114173	1.52089	0.705623	27.37	27.2989	27.288	25.9617	25.4918	25.9406
Q9NPJ3	ACOT13		1.93668	1.54087	0.343677	sp|Q9NPJ3|ACO13_HUMAN	sp|Q9NPJ3|ACO13_HUMAN	Color2 [DarkGray]	1	4							6	6	6	679	679	679	1496	0	2359	7688200000	23	1.93668	0.0216771	1.54087	0.655933	31.1321	30.1349	31.1985	29.2465	29.3971	29.1993
P57772	EEFSEC		2.23888	1.55171	0.341106	sp|P57772|SELB_HUMAN	sp|P57772|SELB_HUMAN	Color2 [DarkGray]	1	4							6	6	6	185	185	185	65304	0	18223	531360000	12	2.23888	0.0163063	1.55171	0.678067	26.917	26.7801	26.4261	24.7565	25.6121	25.0994
P10412	HIST1H1E	+	4.83509	1.55279	0.340851	sp|P10412|H14_HUMAN;sp|P22492|H1T_HUMAN;sp|Q02539|H11_HUMAN	sp|P10412|H14_HUMAN	Color2 [DarkGray]	1	4					+	untr_HS	8	8	2	247	247	91	21865	0	6558	210500000000	70	4.83509	0.00673351	1.55279	0.753228	35.6322	35.7332	35.7596	34.0675	34.1677	34.2314
P40939	HADHA		2.89668	1.5543	0.340493	sp|P40939|ECHA_HUMAN	sp|P40939|ECHA_HUMAN	Color2 [DarkGray]	1	4							21	21	21	426	426	426	82999	0	16359	5595600000	66	2.89668	0.0114739	1.5543	0.709041	30.3637	30.5111	30.4394	29.0402	29.1004	28.5107
P30084	ECHS1		2.42787	1.56825	0.337218	sp|P30084|ECHM_HUMAN	sp|P30084|ECHM_HUMAN	Color2 [DarkGray]	1	4							5	5	5	279	279	279	31387	0	1845	334030000	10	2.42787	0.0132555	1.56825	0.694344	26.4327	26.8561	26.8107	25.5722	24.9427	24.8799
P61218	POLR2F		1.33015	1.57111	0.33655	sp|P61218|RPAB2_HUMAN	sp|P61218|RPAB2_HUMAN	Color2 [DarkGray]	1	4							2	2	2	213	213	213	14478	51733	46329	241380000	7	1.33015	0.0297899	1.57111	0.615456	26.3142	26.2834	26.1263	23.5751	25.3013	25.1343
Q92841	DDX17	+	5.33181	1.57576	0.335465	sp|Q92841|DDX17_HUMAN	sp|Q92841|DDX17_HUMAN	Color2 [DarkGray]	1	4					+	untr_HS	36	27	27	547	429	429	80272	0	32331	101450000000	203	5.33181	0.00545845	1.57576	0.769851	34.596	34.6314	34.6946	32.9983	33.0706	33.1258
P16401	HIST1H1B	+	4.03727	1.59243	0.331613	sp|P16401|H15_HUMAN	sp|P16401|H15_HUMAN	Color2 [DarkGray]	1	4					+	untr_HS	8	8	8	243	243	243	2258	0	11319	18342000000	39	4.03727	0.00607958	1.59243	0.758212	32.1135	32.0916	32.311	30.4606	30.5689	30.7093
Q8NHU0	CT45A3		1.78345	1.60244	0.32932	sp|Q8NHU0|CT453_HUMAN;sp|Q5HYN5|CT451_HUMAN;sp|Q5DJT8|CT452_HUMAN;sp|P0DMV2|CT459_HUMAN;sp|P0DMV1|CT458_HUMAN;sp|P0DMV0|CT457_HUMAN;sp|P0DMU9|CT45A_HUMAN;sp|P0DMU8|CT455_HUMAN;sp|P0DMU7|CT456_HUMAN	sp|Q8NHU0|CT453_HUMAN;sp|Q5HYN5|CT451_HUMAN;sp|Q5DJT8|CT452_HUMAN;sp|P0DMV2|CT459_HUMAN;sp|P0DMV1|CT458_HUMAN;sp|P0DMV0|CT457_HUMAN;sp|P0DMU9|CT45A_HUMAN;sp|P0DMU8|CT455_HUMAN;sp|P0DMU7|CT456_HUMAN	Color2 [DarkGray]	1	4							4	4	4	328	328	328	2133	0	25875	835770000	13	1.78345	0.0181461	1.60244	0.666824	27.8301	27.8177	27.8836	26.5164	26.7592	25.4485
P83916	CBX1	+	2.85146	1.60295	0.329203	sp|P83916|CBX1_HUMAN	sp|P83916|CBX1_HUMAN	Color2 [DarkGray]	1	4					+	untr_HS	5	4	4	411	324	324	21418	0	16817	600180000	15	2.85146	0.00877749	1.60295	0.727412	27.2863	27.2281	27.4221	25.9586	25.324	25.845
Q15233	NONO	+	5.01888	1.61628	0.326175	sp|Q15233|NONO_HUMAN	sp|Q15233|NONO_HUMAN	Color2 [DarkGray]	1	4					+	untr_HS	23	22	22	548	531	531	54231	0	32331	147250000000	373	5.01888	0.00521884	1.61628	0.785531	34.9963	35.1065	35.1272	33.4582	33.3909	33.5321
Q12905	ILF2	+	8.55506	1.62648	0.323877	sp|Q12905|ILF2_HUMAN	sp|Q12905|ILF2_HUMAN	Color2 [DarkGray]	1	4					+	untr_HS	20	20	20	762	762	762	43062	0	24158	41727000000	136	8.55506	0.00360234	1.62648	0.810183	33.3546	33.3616	33.3375	31.7279	31.7263	31.72
O75791	GRAP2		2.38745	1.6287	0.323379	sp|O75791|GRAP2_HUMAN	sp|O75791|GRAP2_HUMAN	Color2 [DarkGray]	1	4							4	4	4	148	148	148	37909	0	96502	387510000	10	2.38745	0.0107035	1.6287	0.715761	26.7461	26.7305	26.5966	24.8196	24.7634	25.6041
Q08257	CRYZ		1.84189	1.6551	0.317516	sp|Q08257|QOR_HUMAN	sp|Q08257|QOR_HUMAN	Color2 [DarkGray]	1	4							3	3	3	207	207	207	35206	0	23349	449720000	11	1.84189	0.0143768	1.6551	0.689651	26.984	27.1077	27.0674	24.6062	25.7189	25.8688
Q9P0S9	TMEM14C		1.77851	1.65861	0.316745	sp|Q9P0S9|TM14C_HUMAN	sp|Q9P0S9|TM14C_HUMAN	Color2 [DarkGray]	1	4							3	3	3	50	50	50	11564	0	71439	399110000	13	1.77851	0.0150476	1.65861	0.685757	26.9102	27.0457	26.7496	24.9747	24.7068	26.0481
Q8N567	ZCCHC9		0.540276	1.68007	0.312066	sp|Q8N567|ZCHC9_HUMAN	sp|Q8N567|ZCHC9_HUMAN	Color2 [DarkGray]	1	4							6	6	6	288	288	288	30477	0	49952	3462200000	20	0.540276	0.0809547	1.68007	0.498102	29.4403	29.6264	29.5337	28.9106	29.5175	25.132
Q16822	PCK2		1.56013	1.69794	0.308225	sp|Q16822|PCKGM_HUMAN	sp|Q16822|PCKGM_HUMAN	Color2 [DarkGray]	1	4							5	5	4	105	105	92	70729	0	15474	311680000	10	1.56013	0.0158782	1.69794	0.678936	26.5223	26.7922	26.494	24.2459	24.602	25.8667
Q12906	ILF3	+	4.24827	1.71319	0.304985	sp|Q12906|ILF3_HUMAN	sp|Q12906|ILF3_HUMAN	Color2 [DarkGray]	1	4					+	untr_HS	42	42	37	612	612	581	95337	0	32331	97749000000	248	4.24827	0.00322124	1.71319	0.817605	34.5044	34.6054	34.6612	32.7351	32.8718	33.0245
P23246	SFPQ	+	5.4457	1.7345	0.300514	sp|P23246|SFPQ_HUMAN	sp|P23246|SFPQ_HUMAN	Color2 [DarkGray]	1	4					+	untr_HS	30	30	29	44	44	429	76149	0	32331	251580000000	358	5.4457	0.00181931	1.7345	0.846807	35.9442	35.9622	35.9879	34.1385	34.262	34.2902
Q6PIY7	PAPD4	+	1.86954	1.75197	0.296896	sp|Q6PIY7|GLD2_HUMAN	sp|Q6PIY7|GLD2_HUMAN	Color2 [DarkGray]	1	4					+	untr_HS	7	7	7	211	211	211	56027	0	43429	623790000	19	1.86954	0.00873282	1.75197	0.725334	27.2887	27.5472	27.4165	26.3913	24.9772	25.628
Q9BXS6	NUSAP1		1.42338	1.7542	0.296437	sp|Q9BXS6|NUSAP_HUMAN	sp|Q9BXS6|NUSAP_HUMAN	Color2 [DarkGray]	1	4							5	5	5	154	154	154	49451	0	36863	979230000	15	1.42338	0.0153664	1.7542	0.681614	27.8703	27.9801	28.1241	27.1242	25.1766	26.4111
Q5JSL3	DOCK11		1.60252	1.76524	0.294178	sp|Q5JSL3|DOC11_HUMAN	sp|Q5JSL3|DOC11_HUMAN	Color2 [DarkGray]	1	4							15	15	15	99	99	99	23767	0	40158	1648200000	25	1.60252	0.0116453	1.76524	0.704728	27.7531	27.5406	27.7514	25.412	25.4211	26.9162
P56134	ATP5J2	+	2.58849	1.76794	0.293629	sp|P56134|ATPK_HUMAN	sp|P56134|ATPK_HUMAN	Color2 [DarkGray]	1	4					+	untr_HS	2	2	2	255	255	255	10918	0	98493	542860000	8	2.58849	0.00536986	1.76794	0.78096	27.0356	27.0103	27.3803	24.9102	25.6741	25.5381
Q08211	DHX9	+	6.40616	1.77878	0.291431	sp|Q08211|DHX9_HUMAN	sp|Q08211|DHX9_HUMAN	Color2 [DarkGray]	1	4					+	untr_HS	67	67	67	605	605	605	14096	0	32331	1176000000000	1229	6.40616	0.0019085	1.77878	0.87691	38.1579	38.1916	38.2268	36.3762	36.4173	36.4464
Q9UJS0	SLC25A13	+	1.75975	1.79316	0.288539	sp|Q9UJS0|CMC2_HUMAN	sp|Q9UJS0|CMC2_HUMAN	Color2 [DarkGray]	1	4					+	untr_HS	11	11	9	256	256	222	74175	0	37788	907250000	25	1.75975	0.00820513	1.79316	0.729354	27.9327	27.8368	28.0074	25.3755	26.9512	26.0707
Q14004	CDK13	+	3.59594	1.81884	0.283449	sp|Q14004|CDK13_HUMAN;sp|Q9NYV4|CDK12_HUMAN	sp|Q14004|CDK13_HUMAN	Color2 [DarkGray]	1	4					+	untr_HS	6	6	6	65	65	65	16492	0	30248	547690000	21	3.59594	0.00181366	1.81884	0.846658	27.1925	27.3579	27.1045	25.4673	25.5799	25.1512
Q8N0S6	CENPL	+	4.75215	1.81972	0.283276	sp|Q8N0S6|CENPL_HUMAN	sp|Q8N0S6|CENPL_HUMAN	Color2 [DarkGray]	1	4					+	untr_HS	3	3	3	84	84	84	38997	0	91193	241920000	7	4.75215	0.00190228	1.81972	0.876709	26.0804	26.2099	26.2533	24.3914	24.2549	24.4381
Q8N5L8	RPP25L		1.00809	1.82094	0.283037	sp|Q8N5L8|RP25L_HUMAN	sp|Q8N5L8|RP25L_HUMAN	Color2 [DarkGray]	1	4							4	4	4	258	258	258	17631	0	16205	1112100000	17	1.00809	0.0248053	1.82094	0.639473	27.851	28.1287	28.1006	26.3087	27.6118	24.6971
Q9Y295	DRG1	+	2.8868	1.82591	0.282064	sp|Q9Y295|DRG1_HUMAN	sp|Q9Y295|DRG1_HUMAN	Color2 [DarkGray]	1	4					+	untr_HS	4	4	4	183	183	183	40542	0	12768	341460000	11	2.8868	0.00324036	1.82591	0.819879	26.7416	26.2314	26.1109	24.7379	24.3256	24.5427
Q01844	EWSR1	+	4.92806	1.83157	0.280959	sp|Q01844|EWS_HUMAN	sp|Q01844|EWS_HUMAN	Color2 [DarkGray]	1	4					+	untr_HS	7	7	7	131	131	131	68477	0	99335	7316300000	36	4.92806	0.00110891	1.83157	0.88535	30.8982	30.7743	30.945	29.107	29.0638	28.952
O60293	ZFC3H1		1.16275	1.83601	0.280095	sp|O60293|ZC3H1_HUMAN	sp|O60293|ZC3H1_HUMAN	Color2 [DarkGray]	1	4							9	9	9	6	6	6	22635	0	24647	352260000	15	1.16275	0.0177248	1.83601	0.669465	26.5332	26.5895	26.827	23.3704	25.7943	25.2769
P38117	ETFB	+	2.55681	1.84609	0.278146	sp|P38117|ETFB_HUMAN	sp|P38117|ETFB_HUMAN	Color2 [DarkGray]	1	4					+	untr_HS	4	4	4	18	18	18	27843	0	12114	610110000	8	2.55681	0.00359184	1.84609	0.809364	27.541	27.3857	27.6162	25.8454	26.0261	25.1331
Q16698	DECR1	+	1.62295	1.85544	0.276348	sp|Q16698|DECR_HUMAN	sp|Q16698|DECR_HUMAN	Color2 [DarkGray]	1	4					+	untr_HS	5	5	5	251	251	251	36067	0	17402	958820000	16	1.62295	0.0074433	1.85544	0.735454	27.8972	27.9751	27.9382	25.0521	26.7512	26.4407
P05204	HMGN2	+	2.72375	1.85683	0.276082	sp|P05204|HMGN2_HUMAN;sp|Q15651|HMGN3_HUMAN	sp|P05204|HMGN2_HUMAN;sp|Q15651|HMGN3_HUMAN	Color2 [DarkGray]	1	4					+	untr_HS	1	1	1	144	144	144	93926	0	62525	1103100000	16	2.72375	0.00294925	1.85683	0.823443	28.0401	28.0548	28.4329	25.9979	26.2188	26.7406
Q06187	BTK	+	3.86858	1.86156	0.275179	sp|Q06187|BTK_HUMAN	sp|Q06187|BTK_HUMAN	Color2 [DarkGray]	1	4					+	untr_HS	18	18	18	388	388	388	7628	0	78689	3565200000	55	3.86858	0.0018961	1.86156	0.87425	29.9252	29.841	29.7321	28.1771	27.7734	27.9631
Q5JTV8	TOR1AIP1		1.23549	1.87461	0.272701	sp|Q5JTV8|TOIP1_HUMAN	sp|Q5JTV8|TOIP1_HUMAN	Color2 [DarkGray]	1	4							4	4	4	103	103	103	66248	0	81882	297490000	11	1.23549	0.0141308	1.87461	0.691077	26.2177	26.644	26.4586	25.6172	23.2346	24.8447
P09012	SNRPA		0.559123	1.88857	0.270076	sp|P09012|SNRPA_HUMAN	sp|P09012|SNRPA_HUMAN	Color2 [DarkGray]	1	4							6	6	4	266	266	213	31279	0	16688	1663700000	13	0.559123	0.0571546	1.88857	0.539873	28.5718	28.6184	28.4066	28.0934	23.6507	28.1872
Q9ULW0	TPX2	+	4.56651	1.91638	0.264919	sp|Q9ULW0|TPX2_HUMAN	sp|Q9ULW0|TPX2_HUMAN	Color2 [DarkGray]	1	4					+	untr_HS	20	20	20	357	357	357	85652	0	11402	4313300000	49	4.56651	0.00116263	1.91638	0.917503	30.2385	29.9875	30.2372	28.1827	28.2454	28.286
P29372	MPG	+	2.09037	1.9193	0.264382	sp|P29372|3MG_HUMAN	sp|P29372|3MG_HUMAN	Color2 [DarkGray]	1	4					+	untr_HS	3	3	3	215	215	215	32868	0	24104	393120000	11	2.09037	0.00378098	1.9193	0.802129	26.6946	26.6634	26.7528	24.025	24.9957	25.3322
P98179	RBM3	+	3.71657	1.93305	0.261875	sp|P98179|RBM3_HUMAN	sp|P98179|RBM3_HUMAN	Color2 [DarkGray]	1	4					+	untr_HS	3	3	3	414	414	414	1717	0	20252	476660000	9	3.71657	0.00113131	1.93305	0.900438	27.4039	27.2065	27.0709	25.515	25.1822	25.185
Q969Z0	TBRG4	+	1.49548	1.94501	0.259713	sp|Q969Z0|TBRG4_HUMAN	sp|Q969Z0|TBRG4_HUMAN	Color2 [DarkGray]	1	4					+	untr_HS	9	9	9	197	197	197	70737	0	20833	836670000	17	1.49548	0.00736126	1.94501	0.747495	27.646	27.6774	27.8365	25.2727	25.0839	26.9683
P35637	FUS	+	4.9108	1.95026	0.25877	sp|P35637|FUS_HUMAN;sp|Q92804|RBP56_HUMAN	sp|P35637|FUS_HUMAN	Color2 [DarkGray]	1	4					+	untr_HS	10	10	10	222	222	222	53425	0	1514	34285000000	97	4.9108	0.000376812	1.95026	0.940361	33.0223	33.0163	33.0941	30.9991	31.0533	31.2296
Q96PK6	RBM14	+	5.39903	1.96596	0.255969	sp|Q96PK6|RBM14_HUMAN	sp|Q96PK6|RBM14_HUMAN	Color2 [DarkGray]	1	4					+	untr_HS	32	32	32	502	502	502	69491	0	32331	88941000000	225	5.39903	0.000379562	1.96596	0.956103	34.4696	34.524	34.5507	32.4619	32.5464	32.6382
Q96H22	CENPN	+	4.11261	1.96792	0.255622	sp|Q96H22|CENPN_HUMAN	sp|Q96H22|CENPN_HUMAN	Color2 [DarkGray]	1	4					+	untr_HS	6	6	6	254	254	254	39554	0	19003	687150000	15	4.11261	0.0011831	1.96792	0.928895	27.5965	27.6247	27.5491	25.8228	25.4194	25.6243
P51649	ALDH5A1	+	2.34717	1.96834	0.255547	sp|P51649|SSDH_HUMAN	sp|P51649|SSDH_HUMAN	Color2 [DarkGray]	1	4					+	untr_HS	6	6	6	273	273	273	57214	0	24943	487220000	19	2.34717	0.00180247	1.96834	0.840633	27.0773	27.167	26.8817	25.0397	24.5182	25.6631
Q9HAN9	NMNAT1	+	1.22779	1.98427	0.252741	sp|Q9HAN9|NMNA1_HUMAN	sp|Q9HAN9|NMNA1_HUMAN	Color2 [DarkGray]	1	4					+	untr_HS	6	6	6	301	301	301	31932	0	24103	587110000	19	1.22779	0.00888101	1.98427	0.719158	27.2264	27.2786	26.9437	24.8269	26.6036	24.0654
P22695	UQCRC2	+	1.43908	2.0158	0.247277	sp|P22695|QCR2_HUMAN	sp|P22695|QCR2_HUMAN	Color2 [DarkGray]	1	4					+	untr_HS	5	5	5	181	181	181	48442	0	26849	723820000	15	1.43908	0.006112	2.0158	0.760325	28.0309	27.4105	27.2169	24.7059	25.1953	26.7098
O60244	MED14	+	3.32586	2.03764	0.243563	sp|O60244|MED14_HUMAN	sp|O60244|MED14_HUMAN	Color2 [DarkGray]	1	4					+	untr_HS	17	17	17	175	175	175	1606	0	66373	1675500000	50	3.32586	0.00117895	2.03764	0.928385	28.8348	28.5911	28.9163	26.5322	26.6209	27.0763
Q9UI30	TRMT112	+	2.64661	2.03818	0.24347	sp|Q9UI30|TR112_HUMAN	sp|Q9UI30|TR112_HUMAN	Color2 [DarkGray]	1	4					+	untr_HS	3	3	3	32	32	32	14199	0	15804	414190000	9	2.64661	0.00111258	2.03818	0.888709	26.536	26.4676	26.548	24.1324	25.0602	24.2446
Q9NVA2	2011-09-01	+	1.827	2.0498	0.241518	sp|Q9NVA2|SEP11_HUMAN	sp|Q9NVA2|SEP11_HUMAN	Color2 [DarkGray]	1	4					+	untr_HS	7	7	6	226	226	207	49398	0	28695	705440000	16	1.827	0.00323077	2.0498	0.819801	27.4185	27.6786	27.6207	25.253	26.481	24.8344
P49458	SRP9		0.777216	2.05659	0.240384	sp|P49458|SRP09_HUMAN	sp|P49458|SRP09_HUMAN	Color2 [DarkGray]	1	4							3	3	3	349	349	349	10112	0	17662	2053200000	13	0.777216	0.0250044	2.05659	0.638767	28.7742	29.0257	29.0711	24.4685	28.0805	28.1522
P61764	STXBP1	+	1.36976	2.06014	0.239792	sp|P61764|STXB1_HUMAN	sp|P61764|STXB1_HUMAN	Color2 [DarkGray]	1	4					+	untr_HS	8	8	8	237	237	237	67568	0	23521	730990000	18	1.36976	0.00612834	2.06014	0.762345	27.5831	27.5049	27.6797	25.1393	24.5585	26.8895
Q9UFN0	NIPSNAP3A	+	1.63224	2.07899	0.23668	sp|Q9UFN0|NPS3A_HUMAN	sp|Q9UFN0|NPS3A_HUMAN	Color2 [DarkGray]	1	4					+	untr_HS	3	3	3	182	182	182	28466	0	17851	433180000	8	1.63224	0.00357101	2.07899	0.805208	26.7889	27.0385	27.0468	24.8585	23.8923	25.8864
P55265	ADAR	+	6.09797	2.07981	0.236545	sp|P55265|DSRAD_HUMAN	sp|P55265|DSRAD_HUMAN	Color2 [DarkGray]	1	4					+	untr_HS	43	43	43	463	463	463	13606	0	32331	65142000000	243	6.09797	0	2.07981	1.01965	34.0126	34.06	34.0925	31.9113	32.0153	31.9991
P28482	MAPK1	+	1.56993	2.09748	0.233666	sp|P28482|MK01_HUMAN;sp|P27361|MK03_HUMAN;sp|P31152|MK04_HUMAN;sp|Q16659|MK06_HUMAN	sp|P28482|MK01_HUMAN	Color2 [DarkGray]	1	4					+	untr_HS	6	6	6	233	233	233	41389	0	23838	801660000	14	1.56993	0.00379191	2.09748	0.802305	27.3058	27.4394	27.1962	26.3983	24.3617	24.889
Q8WXF1	PSPC1	+	6.17851	2.11329	0.231119	sp|Q8WXF1|PSPC1_HUMAN	sp|Q8WXF1|PSPC1_HUMAN	Color2 [DarkGray]	1	4					+	untr_HS	14	14	14	413	413	413	58743	0	1198	12831000000	66	6.17851	0	2.11329	1.03666	31.708	31.7254	31.7774	29.5642	29.6309	29.6759
			0.870858	2.14404	0.226245	CON__Q3SX09;sp|P68871|HBB_HUMAN;sp|P02042|HBD_HUMAN	CON__Q3SX09	Color2 [DarkGray]	1	4				+			7	6	5	448	398	338	2206	0	37587	2078500000	21	0.870858	0.0153302	2.14404	0.681567	28.9577	28.8612	28.9689	28.1255	27.7236	24.5065
O95202	LETM1	+	2.00775	2.209	0.216284	sp|O95202|LETM1_HUMAN	sp|O95202|LETM1_HUMAN	Color2 [DarkGray]	1	4					+	untr_HS	5	5	5	72	72	72	83353	0	15881	494160000	11	2.00775	0.00112	2.209	0.891686	27.1293	26.9674	27.2954	25.3516	25.4265	23.987
Q9H5Q4	TFB2M	+	1.51105	2.23348	0.212645	sp|Q9H5Q4|TFB2M_HUMAN	sp|Q9H5Q4|TFB2M_HUMAN	Color2 [DarkGray]	1	4					+	untr_HS	4	4	4	124	124	124	45348	0	12881	460270000	10	1.51105	0.00261818	2.23348	0.832362	27.0087	27.046	27.1769	25.9235	25.0239	23.5838
Q96A65	EXOC4	+	3.41173	2.25347	0.209719	sp|Q96A65|EXOC4_HUMAN	sp|Q96A65|EXOC4_HUMAN	Color2 [DarkGray]	1	4					+	untr_HS	12	12	12	207	207	207	1105	0	30395	391570000	18	3.41173	0	2.25347	1.02209	26.8442	26.9367	26.6642	24.1924	24.8121	24.6803
Q9NP64	ZCCHC17		0.823782	2.27266	0.206948	sp|Q9NP64|NO40_HUMAN	sp|Q9NP64|NO40_HUMAN	Color2 [DarkGray]	1	4							3	3	3	158	158	158	27569	0	31059	1126800000	15	0.823782	0.0138835	2.27266	0.693253	27.7487	27.9072	28.0632	28.1282	23.9277	24.8454
P00403	MT-CO2	+	1.12069	2.29301	0.20405	sp|P00403|COX2_HUMAN	sp|P00403|COX2_HUMAN	Color2 [DarkGray]	1	4					+	untr_HS	3	3	3	203	203	203	25565	0	18149	514580000	9	1.12069	0.00554768	2.29301	0.774087	27.4069	27.2353	27.3621	26.722	25.0092	23.394
P10515	DLAT	+	1.18901	2.30687	0.202099	sp|P10515|ODP2_HUMAN	sp|P10515|ODP2_HUMAN	Color2 [DarkGray]	1	4					+	untr_HS	9	9	9	19	19	19	68996	0	30196	841090000	18	1.18901	0.00458592	2.30687	0.792178	27.6292	27.6634	27.8512	24.931	24.126	27.1662
Q16836	HADH	+	2.4539	2.36386	0.194271	sp|Q16836|HCDH_HUMAN	sp|Q16836|HCDH_HUMAN	Color2 [DarkGray]	1	4					+	untr_HS	10	10	10	624	624	624	34293	0	99229	2212400000	44	2.4539	0	2.36386	0.991762	29.2905	29.3022	29.1354	27.303	27.2123	26.1212
P17096	HMGA1	+	1.09612	2.39034	0.190737	sp|P17096|HMGA1_HUMAN	sp|P17096|HMGA1_HUMAN	Color2 [DarkGray]	1	4					+	untr_HS	4	4	4	411	411	411	11676	0	30617	1059700000	11	1.09612	0.00495238	2.39034	0.790101	27.7024	28.0918	28.0293	24.4335	27.584	24.635
Q9UKD1	GMEB2	+	2.05599	2.40538	0.18876	sp|Q9UKD1|GMEB2_HUMAN	sp|Q9UKD1|GMEB2_HUMAN	Color2 [DarkGray]	1	4					+	untr_HS	2	2	2	75	75	75	56421	49727	39504	23705000	9	2.05599	0	2.40538	0.960821	24.4628	25.9845	24.7669	23.019	22.6257	22.3534
O43615	TIMM44	+	3.24298	2.41275	0.187797	sp|O43615|TIM44_HUMAN	sp|O43615|TIM44_HUMAN	Color2 [DarkGray]	1	4					+	untr_HS	3	3	3	84	84	84	51355	0	20018	539430000	8	3.24298	0	2.41275	1.07601	27.1778	27.3815	27.2785	24.9701	24.4176	25.2119
O43670	ZNF207	+	1.37174	2.42317	0.186446	sp|O43670|ZN207_HUMAN	sp|O43670|ZN207_HUMAN	Color2 [DarkGray]	1	4					+	untr_HS	3	3	3	96	96	96	5075	0	55747	2093300000	16	1.37174	0.00185397	2.42317	0.857801	28.97	29.0836	29.0467	26.041	28.2346	25.5552
Q9UQ13	SHOC2	+	4.78016	2.4353	0.184885	sp|Q9UQ13|SHOC2_HUMAN	sp|Q9UQ13|SHOC2_HUMAN	Color2 [DarkGray]	1	4					+	untr_HS	6	6	6	175	175	175	64887	0	14632	461200000	10	4.78016	0	2.4353	1.1599	27.0188	27.294	26.9812	24.6512	24.6904	24.6466
P32322	PYCR1	+	2.13074	2.45449	0.182442	sp|P32322|P5CR1_HUMAN	sp|P32322|P5CR1_HUMAN	Color2 [DarkGray]	1	4					+	untr_HS	5	4	4	219	179	179	3336	0	10951	883400000	17	2.13074	0	2.45449	0.986046	27.9828	27.995	28.1042	25.2704	26.5271	24.921
O00488	ZNF593	+	2.25495	2.47882	0.179391	sp|O00488|ZN593_HUMAN	sp|O00488|ZN593_HUMAN	Color2 [DarkGray]	1	4					+	untr_HS	4	4	4	328	328	328	15199	0	19026	597150000	14	2.25495	0	2.47882	1.00927	27.3771	27.5128	27.4844	25.8874	24.5097	24.5407
P84243	H3F3A	+	3.00684	2.51163	0.175357	sp|P84243|H33_HUMAN;sp|Q16695|H31T_HUMAN;sp|Q6NXT2|H3C_HUMAN	sp|P84243|H33_HUMAN;sp|Q16695|H31T_HUMAN;sp|Q6NXT2|H3C_HUMAN	Color2 [DarkGray]	1	4					+	untr_HS	4	1	1	404	235	235	15328	0	23511	4784200000	24	3.00684	0	2.51163	1.09654	30.5651	30.396	30.1615	28.3028	27.9008	27.3841
P19388	POLR2E	+	0.810162	2.52319	0.173958	sp|P19388|RPAB1_HUMAN	sp|P19388|RPAB1_HUMAN	Color2 [DarkGray]	1	4					+	untr_HS	10	10	10	633	633	633	24551	0	60789	5400200000	31	0.810162	0.00742416	2.52319	0.733283	30.4469	30.3384	30.3959	29.0871	29.5242	25.0004
P30048	PRDX3	+	2.58262	2.54118	0.171802	sp|P30048|PRDX3_HUMAN	sp|P30048|PRDX3_HUMAN	Color2 [DarkGray]	1	4					+	untr_HS	3	3	3	211	211	211	27692	0	16658	600380000	7	2.58262	0	2.54118	1.06748	27.4719	27.4004	27.7844	24.521	25.7172	24.7949
Q7Z2W4	ZC3HAV1	+	1.85232	2.61013	0.163785	sp|Q7Z2W4|ZCCHV_HUMAN;sp|Q9H0J9|PAR12_HUMAN	sp|Q7Z2W4|ZCCHV_HUMAN	Color2 [DarkGray]	1	4					+	untr_HS	10	10	10	15	15	15	10143	0	2637	466970000	18	1.85232	0	2.61013	0.993887	26.9853	27.1603	27.0061	25.6491	23.5688	24.1035
P11310	ACADM	+	3.92384	2.61847	0.16284	sp|P11310|ACADM_HUMAN	sp|P11310|ACADM_HUMAN	Color2 [DarkGray]	1	4					+	untr_HS	6	6	6	233	233	233	46588	0	2869	713790000	17	3.92384	0	2.61847	1.20328	27.5848	27.8082	27.7934	25.2659	25.276	24.789
P42126	ECI1	+	5.62709	2.66859	0.15728	sp|P42126|ECI1_HUMAN	sp|P42126|ECI1_HUMAN	Color2 [DarkGray]	1	4					+	untr_HS	4	4	4	205	205	205	32816	0	15503	635920000	10	5.62709	0	2.66859	1.29111	27.6022	27.6644	27.6512	24.8946	25.0982	24.9191
Q99714	HSD17B10	+	3.0425	2.67207	0.156902	sp|Q99714|HCD2_HUMAN	sp|Q99714|HCD2_HUMAN	Color2 [DarkGray]	1	4					+	untr_HS	7	7	7	452	452	452	26923	0	5056	1091300000	24	3.0425	0	2.67207	1.1605	28.355	28.2814	28.3783	26.0747	25.8451	25.0788
Q96I51	RCC1L	+	1.31632	2.68489	0.155514	sp|Q96I51|WBS16_HUMAN	sp|Q96I51|WBS16_HUMAN	Color2 [DarkGray]	1	4					+	untr_HS	7	7	7	244	244	244	49996	0	21744	824050000	11	1.31632	0.00115464	2.68489	0.908544	27.58	28.2666	27.4966	23.3457	26.4815	25.4613
P54886	ALDH18A1	+	5.33243	2.71262	0.152553	sp|P54886|P5CS_HUMAN	sp|P54886|P5CS_HUMAN	Color2 [DarkGray]	1	4					+	untr_HS	7	7	7	118	118	118	87301	0	28011	1013300000	10	5.33243	0	2.71262	1.30376	28.1744	28.2987	28.2735	25.6057	25.394	25.609
O94913	PCF11	+	3.41153	2.7401	0.149674	sp|O94913|PCF11_HUMAN	sp|O94913|PCF11_HUMAN	Color2 [DarkGray]	1	4					+	untr_HS	9	9	9	78	78	78	17305	0	23599	611200000	15	3.41153	0	2.7401	1.21835	27.5682	27.2763	27.6496	24.5419	25.2014	24.5305
Q9Y2K7	KDM2A	+	3.87118	2.76012	0.147612	sp|Q9Y2K7|KDM2A_HUMAN	sp|Q9Y2K7|KDM2A_HUMAN	Color2 [DarkGray]	1	4					+	untr_HS	22	22	22	231	231	231	13279	0	10465	8471500000	58	3.87118	0	2.76012	1.2595	31.2931	31.0466	31.3726	28.316	28.3099	28.8061
O15144	ARPC2	+	2.61866	2.7631	0.147308	sp|O15144|ARPC2_HUMAN	sp|O15144|ARPC2_HUMAN	Color2 [DarkGray]	1	4					+	untr_HS	12	12	12	577	577	577	34333	0	41685	2291400000	33	2.61866	0	2.7631	1.14905	29.3684	29.3708	29.4135	26.043	26.4203	27.4001
P31040	SDHA	+	1.31933	2.76831	0.146777	sp|P31040|SDHA_HUMAN	sp|P31040|SDHA_HUMAN	Color2 [DarkGray]	1	4					+	untr_HS	14	14	14	361	361	361	72691	0	98713	1442900000	29	1.31933	0.00117483	2.76831	0.928198	28.4887	28.7287	28.3849	24.6422	27.7124	24.9429
Q9GZT3	SLIRP	+	4.05143	2.7814	0.14545	sp|Q9GZT3|SLIRP_HUMAN	sp|Q9GZT3|SLIRP_HUMAN	Color2 [DarkGray]	1	4					+	untr_HS	2	2	2	22	22	22	12349	0	146	533910000	11	4.05143	0	2.7814	1.2796	27.3344	27.2273	27.3501	24.6463	24.1877	24.7336
Q13315	ATM	+	1.83263	2.80669	0.142923	sp|Q13315|ATM_HUMAN	sp|Q13315|ATM_HUMAN	Color2 [DarkGray]	1	4					+	untr_HS	16	16	16	86	86	86	35068	0	35893	443090000	30	1.83263	0	2.80669	1.04631	26.7389	27.6946	25.9247	24.5718	24.2742	23.0922
Q96C36	PYCR2	+	2.33725	2.82091	0.141521	sp|Q96C36|P5CR2_HUMAN	sp|Q96C36|P5CR2_HUMAN	Color2 [DarkGray]	1	4					+	untr_HS	6	6	5	288	288	247	33637	0	2625	900010000	9	2.33725	0	2.82091	1.13176	28.2741	28.1393	28.0124	24.3669	25.6315	25.9647
Q6IPU0	CENPP	+	3.6021	2.83276	0.140364	sp|Q6IPU0|CENPP_HUMAN	sp|Q6IPU0|CENPP_HUMAN	Color2 [DarkGray]	1	4					+	untr_HS	6	6	6	274	274	274	33165	0	20212	480870000	11	3.6021	0	2.83276	1.27025	27.3629	27.1557	27.192	24.8417	24.239	24.1315
Q16181	2007-09-01	+	2.26251	2.8755	0.136266	sp|Q16181|SEPT7_HUMAN;sp|Q6ZU15|SEP14_HUMAN	sp|Q16181|SEPT7_HUMAN	Color2 [DarkGray]	1	4					+	untr_HS	4	4	4	112	112	112	50679	0	29355	1091400000	13	2.26251	0	2.8755	1.13815	28.1891	28.343	28.3901	26.1948	25.67	24.4308
Q04837	SSBP1	+	2.9814	2.93701	0.130579	sp|Q04837|SSBP_HUMAN	sp|Q04837|SSBP_HUMAN	Color2 [DarkGray]	1	4					+	untr_HS	6	6	6	50	50	50	17259	0	52218	2155300000	23	2.9814	0	2.93701	1.25249	29.3462	29.3823	29.1137	26.144	26.9966	25.8906
P48735	IDH2	+	3.87458	2.94332	0.130009	sp|P48735|IDHP_HUMAN;sp|O75874|IDHC_HUMAN	sp|P48735|IDHP_HUMAN	Color2 [DarkGray]	1	4					+	untr_HS	8	8	8	199	199	199	50909	0	26295	725450000	16	3.87458	0	2.94332	1.3356	27.7651	27.7936	27.7681	24.5231	25.2162	24.7576
O95831	AIFM1	+	2.01855	2.97078	0.127557	sp|O95831|AIFM1_HUMAN	sp|O95831|AIFM1_HUMAN	Color2 [DarkGray]	1	4					+	untr_HS	9	9	9	21	21	21	669	0	52744	1141900000	21	2.01855	0	2.97078	1.12642	28.3635	28.4504	28.3063	25.2632	26.5673	24.3774
Q9NR12	PDLIM7	+	1.49639	2.9719	0.127459	sp|Q9NR12|PDLI7_HUMAN	sp|Q9NR12|PDLI7_HUMAN	Color2 [DarkGray]	1	4					+	untr_HS	7	7	7	241	241	241	49844	0	3199	1072200000	19	1.49639	0	2.9719	1.01803	28.0914	27.9992	28.1881	26.9385	23.9919	24.4325
P31930	UQCRC1	+	1.66744	2.97853	0.126874	sp|P31930|QCR1_HUMAN	sp|P31930|QCR1_HUMAN	Color2 [DarkGray]	1	4					+	untr_HS	7	7	7	162	162	162	52645	0	25891	1370900000	21	1.66744	0	2.97853	1.05887	28.4396	28.5051	28.7735	24.5996	27.1912	24.9917
Q9H2Y7	ZNF106	+	1.7567	3.00513	0.124557	sp|Q9H2Y7|ZN106_HUMAN	sp|Q9H2Y7|ZN106_HUMAN	Color2 [DarkGray]	1	4					+	untr_HS	8	8	8	62	62	62	20888	0	28958	828310000	17	1.7567	0	3.00513	1.08483	28.0037	27.5303	28.1449	26.2949	23.7474	24.6213
P42695	NCAPD3	+	2.50117	3.11606	0.115338	sp|P42695|CNDD3_HUMAN	sp|P42695|CNDD3_HUMAN	Color2 [DarkGray]	1	4					+	untr_HS	28	28	28	278	278	278	16889	0	14793	3554300000	81	2.50117	0	3.11606	1.25101	30.2141	29.8842	29.8375	27.6838	26.0339	26.8698
P24752	ACAT1	+	3.62926	3.1762	0.110629	sp|P24752|THIL_HUMAN	sp|P24752|THIL_HUMAN	Color2 [DarkGray]	1	4					+	untr_HS	8	8	8	272	272	272	45199	0	67608	1114000000	16	3.62926	0	3.1762	1.40922	28.4358	28.4795	28.4333	25.5048	24.7671	25.5481
Q9NWH9	SLTM	+	3.66552	3.185	0.109956	sp|Q9NWH9|SLTM_HUMAN	sp|Q9NWH9|SLTM_HUMAN	Color2 [DarkGray]	1	4					+	untr_HS	16	16	16	192	192	192	11715	0	28632	5958100000	55	3.66552	0	3.185	1.41605	30.5356	30.8321	30.8807	27.8876	27.6732	27.1325
P68431	HIST1H3A	+	3.84668	3.20554	0.108402	sp|P68431|H31_HUMAN	sp|P68431|H31_HUMAN	Color2 [DarkGray]	1	4					+	untr_HS	4	1	1	404	235	235	15404	0	16965	5131700000	24	3.84668	0	3.20554	1.44033	30.3208	30.3489	29.8628	27.1734	27.0896	26.6528
Q53FZ2	ACSM3	+	4.25769	3.20708	0.108286	sp|Q53FZ2|ACSM3_HUMAN	sp|Q53FZ2|ACSM3_HUMAN	Color2 [DarkGray]	1	4					+	untr_HS	18	18	18	445	445	445	66152	0	14021	11373000000	65	4.25769	0	3.20708	1.47278	31.3958	31.7143	31.9288	28.6032	28.308	28.5065
P48047	ATP5O	+	4.27402	3.22626	0.106856	sp|P48047|ATPO_HUMAN	sp|P48047|ATPO_HUMAN	Color2 [DarkGray]	1	4					+	untr_HS	5	5	5	39	39	39	23277	0	32842	1142700000	14	4.27402	0	3.22626	1.48202	28.3477	28.4592	28.4667	25.5156	25.1578	24.9215
P61604	HSPE1	+	2.0998	3.23014	0.106569	sp|P61604|CH10_HUMAN	sp|P61604|CH10_HUMAN	Color2 [DarkGray]	1	4					+	untr_HS	4	4	4	422	422	422	10932	0	87662	949880000	6	2.0998	0	3.23014	1.21574	28.2882	28.138	28.088	26.0147	25.0525	23.7567
P22570	FDXR	+	1.78294	3.33775	0.0989095	sp|P22570|ADRO_HUMAN	sp|P22570|ADRO_HUMAN	Color2 [DarkGray]	1	4					+	untr_HS	16	16	16	428	428	428	53836	0	78053	3985100000	44	1.78294	0	3.33775	1.1753	29.947	30.4231	30.02	27.9038	27.2967	25.1763
P63208	SKP1	+	1.69717	3.49061	0.0889653	sp|P63208|SKP1_HUMAN	sp|P63208|SKP1_HUMAN	Color2 [DarkGray]	1	4					+	untr_HS	4	4	4	411	411	411	18658	0	30081	1074000000	17	1.69717	0	3.49061	1.19021	28.282	28.2105	28.1127	23.1191	24.6691	26.3451
Q86XI2	NCAPG2	+	2.26227	3.53352	0.0863584	sp|Q86XI2|CNDG2_HUMAN	sp|Q86XI2|CNDG2_HUMAN	Color2 [DarkGray]	1	4					+	untr_HS	25	25	25	32	32	32	13096	0	13684	3528000000	76	2.26227	0	3.53352	1.33489	29.9609	30.0387	30.0235	25.5182	27.7064	26.1978
P59998	ARPC4	+	3.36269	3.56945	0.0842341	sp|P59998|ARPC4_HUMAN	sp|P59998|ARPC4_HUMAN	Color2 [DarkGray]	1	4					+	untr_HS	5	5	5	345	345	345	19667	0	14296	1257600000	14	3.36269	0	3.56945	1.52939	28.457	28.5958	28.6028	24.8626	25.6053	24.4793
P55084	HADHB	+	2.02509	3.60834	0.081994	sp|P55084|ECHB_HUMAN	sp|P55084|ECHB_HUMAN	Color2 [DarkGray]	1	4					+	untr_HS	9	9	9	27	27	27	51294	0	42275	1946600000	24	2.02509	0	3.60834	1.30227	29.2911	28.9527	29.2429	27.0628	24.5963	25.0025
P36776	LONP1	+	1.58735	3.61488	0.0816228	sp|P36776|LONM_HUMAN	sp|P36776|LONM_HUMAN	Color2 [DarkGray]	1	4					+	untr_HS	16	16	16	273	273	273	10649	0	93782	1220900000	43	1.58735	0	3.61488	1.18703	28.507	28.3678	28.7347	26.9931	23.7259	24.0459
Q9Y2W2	WBP11	+	3.80441	3.66635	0.0787624	sp|Q9Y2W2|WBP11_HUMAN	sp|Q9Y2W2|WBP11_HUMAN	Color2 [DarkGray]	1	4					+	untr_HS	6	6	6	106	106	106	69997	0	23079	1279500000	14	3.80441	0	3.66635	1.6191	28.5296	28.7478	28.656	24.8828	25.4627	24.5888
Q8N3X1	FNBP4	+	3.31758	3.78985	0.0723003	sp|Q8N3X1|FNBP4_HUMAN	sp|Q8N3X1|FNBP4_HUMAN	Color2 [DarkGray]	1	4					+	untr_HS	12	12	12	158	158	158	11026	0	88495	2285500000	31	3.31758	0	3.78985	1.60306	29.3724	29.4893	29.5189	25.0624	25.6358	26.3128
P61158	ACTR3	+	2.31078	3.83497	0.0700741	sp|P61158|ARP3_HUMAN;sp|Q9P1U1|ARP3B_HUMAN;sp|Q9C0K3|ARP3C_HUMAN	sp|P61158|ARP3_HUMAN	Color2 [DarkGray]	1	4					+	untr_HS	16	16	16	593	593	593	47371	0	76404	3595100000	48	2.31078	0	3.83497	1.43049	30.1408	29.934	29.9276	27.4874	25.2478	25.7623
Q12931	TRAP1	+	2.95607	3.86608	0.0685794	sp|Q12931|TRAP1_HUMAN	sp|Q12931|TRAP1_HUMAN	Color2 [DarkGray]	1	4					+	untr_HS	16	16	16	379	379	379	80109	0	81572	3319200000	45	2.95607	0	3.86608	1.57091	30.1842	29.7618	29.8964	26.2696	25.2359	26.7387
P62244	RPS15A	+	1.5637	3.86986	0.0683998	sp|P62244|RS15A_HUMAN	sp|P62244|RS15A_HUMAN	Color2 [DarkGray]	1	4					+	untr_HS	5	5	5	454	454	454	14839	0	21507	4638700000	21	1.5637	0	3.86986	1.23298	30.2077	30.2617	30.321	24.6499	25.9982	28.5326
P84103	SRSF3	+	4.11864	4.11544	0.0576939	sp|P84103|SRSF3_HUMAN	sp|P84103|SRSF3_HUMAN	Color2 [DarkGray]	1	4					+	untr_HS	3	2	2	201	201	201	19329	0	33865	2204200000	12	4.11864	0	4.11544	1.83147	29.022	28.8467	29.169	24.4575	25.2271	25.0068
O15143	ARPC1B	+	1.42837	4.2333	0.053168	sp|O15143|ARC1B_HUMAN;sp|Q92747|ARC1A_HUMAN	sp|O15143|ARC1B_HUMAN	Color2 [DarkGray]	1	4					+	untr_HS	8	8	8	336	336	336	40949	0	1056	3130100000	27	1.42837	0	4.2333	1.25285	29.6947	29.7116	29.9012	23.9228	28.2763	24.4086
Q03252	LMNB2	+	1.08039	4.43242	0.0463136	sp|Q03252|LMNB2_HUMAN	sp|Q03252|LMNB2_HUMAN	Color2 [DarkGray]	1	4					+	untr_HS	8	8	8	155	155	155	69948	0	32907	12919000000	22	1.08039	0	4.43242	1.12824	31.7655	31.7595	31.6449	26.4445	24.4557	30.9724
O75319	DUSP11	+	5.12153	4.81213	0.0355962	sp|O75319|DUS11_HUMAN	sp|O75319|DUS11_HUMAN	Color2 [DarkGray]	1	4					+	untr_HS	11	11	11	458	458	458	38938	0	64919	2342900000	27	5.12153	0	4.81213	2.22627	29.5387	29.4367	29.5944	24.9266	24.4109	24.7959
Q9UGY1	NOL12	+	5.56302	5.67817	0.0195299	sp|Q9UGY1|NOL12_HUMAN	sp|Q9UGY1|NOL12_HUMAN	Color2 [DarkGray]	1	4					+	untr_HS	4	4	4	333	333	333	24663	0	60473	3222700000	22	5.56302	0	5.67817	2.64383	29.8041	29.8822	29.9488	24.3699	24.3118	23.9188
