# Supplementary material for: Protein quality control in the nucleolus safeguards recovery of epigenetic regulators after heat shock
Source: eLife. 2019 Jun 14;8:e45205. doi: 10.7554/eLife.45205 (PMC6570483; doi:10.7554/eLife.45205)
Supplement: Supplementary file 4. — Table contains positional information of identified endogenous CBX8 peaks based on CBX8 ChIP-seq data in K562 cells. [file elife-45205-supp4.xlsx]

## Sheet: Blad1
Supplementary file 4. Endogenous CBX8 peaks detected in K562 cells
Peak type	broad/narrow	chr	start	stop	width	Gene (distance to TSS, -5kb-+5kb)	Gene (distance to TSS)
Vincent_CBX8-untreated-ChIP-13690.bam.filtered.bam.broad.peaks_peak_220	narrow	chr1	180206723	180206923	200	NONE	LHX4 (+7402), ACBD6 (+265266)
Vincent_CBX8-untreated-ChIP-13690.bam.filtered.bam.broad.peaks_peak_1149	narrow	chr16	33953007	33953426	419	NONE	TP53TG3B (+691702)
Vincent_CBX8-untreated-ChIP-13690.bam.filtered.bam.broad.peaks_peak_3299	narrow	chr9	133785130	133785372	242	NONE	QRFP (-16026), FIBCD1 (+28986)
Vincent_CBX8-untreated-ChIP-13690.bam.filtered.bam.broad.peaks_peak_221	narrow	chr1	180207361	180207700	339	NONE	LHX4 (+8110), ACBD6 (+264558)
Vincent_CBX8-untreated-ChIP-13690.bam.filtered.bam.broad.peaks_peak_2609	narrow	chr6	35065487	35065715	228	NONE	TCP11 (+43823), ANKS1A (+208559)
Vincent_CBX8-untreated-ChIP-13690.bam.filtered.bam.broad.peaks_peak_452	narrow	chr10	72264435	72264683	248	NONE	PALD1 (+25982), PRF1 (+97972)
Vincent_CBX8-untreated-ChIP-13690.bam.filtered.bam.broad.peaks_peak_1129	narrow	chr16	24610958	24611187	229	NONE	TNRC6A (-129961), RBBP6 (+59557)
Vincent_CBX8-untreated-ChIP-13690.bam.filtered.bam.broad.peaks_peak_2643	narrow	chr6	56704584	56704898	314	NONE	KIAA1586 (-206606), DST (-196947)
Vincent_CBX8-untreated-ChIP-13690.bam.filtered.bam.broad.peaks_peak_1939	narrow	chr21	37853682	37853883	201	CLDN14 (-1395)	CLDN14 (-1395)
Vincent_CBX8-untreated-ChIP-13690.bam.filtered.bam.broad.peaks_peak_2741	narrow	chr6	139470524	139470764	240	NONE	HECA (+14395), TXLNB (+142632)
Vincent_CBX8-untreated-ChIP-13690.bam.filtered.bam.broad.peaks_peak_2566	narrow	chr6	11041358	11041558	200	ELOVL2 (+3089)	ELOVL2 (+3089), SYCP2L (+154394)
Vincent_CBX8-untreated-ChIP-13690.bam.filtered.bam.broad.peaks_peak_2971	narrow	chr7	132901559	132901808	249	NONE	CHCHD3 (-134842), EXOC4 (-36145)
Vincent_CBX8-untreated-ChIP-13690.bam.filtered.bam.broad.peaks_peak_2680	narrow	chr6	106952019	106952264	245	NONE	ATG5 (-178476), AIM1 (-7588)
Vincent_CBX8-untreated-ChIP-13690.bam.filtered.bam.broad.peaks_peak_1180	narrow	chr16	57914897	57915097	200	NONE	KIFC3 (-78497), CNGB1 (+90019)
Vincent_CBX8-untreated-ChIP-13690.bam.filtered.bam.broad.peaks_peak_2994	narrow	chr7	140321441	140321702	261	NONE	MKRN1 (-142203), DENND2A (+19004)
Vincent_CBX8-untreated-ChIP-13690.bam.filtered.bam.broad.peaks_peak_1337	narrow	chr17	56338337	56338564	227	NONE	MPO (+19845), LPO (+22664)
Vincent_CBX8-untreated-ChIP-13690.bam.filtered.bam.broad.peaks_peak_912	narrow	chr14	55720387	55720597	210	NONE	DLGAP5 (-62096), ATG14 (+158084)
Vincent_CBX8-untreated-ChIP-13690.bam.filtered.bam.broad.peaks_peak_1150	narrow	chr16	33957045	33957443	398	NONE	TP53TG3B (+695729)
Vincent_CBX8-untreated-ChIP-13690.bam.filtered.bam.broad.peaks_peak_1179	narrow	chr16	57042006	57042220	214	NONE	NLRC5 (+18703), FAM192A (+177863)
Vincent_CBX8-untreated-ChIP-13690.bam.filtered.bam.broad.peaks_peak_2523	narrow	chr5	172670653	172670891	238	NONE	NKX2-5 (-8412), STC2 (+85734)
Vincent_CBX8-untreated-ChIP-13690.bam.filtered.bam.broad.peaks_peak_2914	narrow	chr7	101442797	101443027	230	NONE	MYL10 (-170336), CUX1 (-16379)
Vincent_CBX8-untreated-ChIP-13690.bam.filtered.bam.broad.peaks_peak_2207	narrow	chr3	195724161	195724377	216	NONE	TNK2 (-101837), TFRC (+84791)
Vincent_CBX8-untreated-ChIP-13690.bam.filtered.bam.broad.peaks_peak_2962	narrow	chr7	130433149	130433392	243	NONE	MKLN1 (-579348), KLF14 (-14383)
Vincent_CBX8-untreated-ChIP-13690.bam.filtered.bam.broad.peaks_peak_1984	narrow	chr22	18994741	18994941	200	NONE	PRODH (-70775), DGCR2 (+115126)
Vincent_CBX8-untreated-ChIP-13690.bam.filtered.bam.broad.peaks_peak_819	narrow	chr13	73630464	73631005	541	KLF5 (-2195)	KLF5 (-2195)
Vincent_CBX8-untreated-ChIP-13690.bam.filtered.bam.broad.peaks_peak_2005	narrow	chr22	21025872	21026517	645	NONE	SERPIND1 (-101972), MED15 (+164298)
Vincent_CBX8-untreated-ChIP-13690.bam.filtered.bam.broad.peaks_peak_443	narrow	chr10	63977673	63977884	211	NONE	RTKN2 (+50687), ARID5B (+316720)
Vincent_CBX8-untreated-ChIP-13690.bam.filtered.bam.broad.peaks_peak_1980	narrow	chr22	17219309	17219547	238	NONE	CCT8L2 (-145728), XKR3 (+83161)
Vincent_CBX8-untreated-ChIP-13690.bam.filtered.bam.broad.peaks_peak_2001	narrow	chr22	20970298	20970650	352	NONE	SERPIND1 (-157693), MED15 (+108577)
Vincent_CBX8-untreated-ChIP-13690.bam.filtered.bam.broad.peaks_peak_370	narrow	chr10	24835008	24835208	200	NONE	ARHGAP21 (+177489), KIAA1217 (+337015)
Vincent_CBX8-untreated-ChIP-13690.bam.filtered.bam.broad.peaks_peak_1000	narrow	chr15	51528836	51529304	468	NONE	CYP19A1 (+101737), AP4E1 (+328200)
Vincent_CBX8-untreated-ChIP-13690.bam.filtered.bam.broad.peaks_peak_2161	narrow	chr3	149278694	149278921	227	NONE	TM4SF4 (+87047), WWTR1 (+142252)
Vincent_CBX8-untreated-ChIP-13690.bam.filtered.bam.broad.peaks_peak_1389	narrow	chr17	78029335	78029580	245	NONE	GAA (-46045), CCDC40 (+19023)
Vincent_CBX8-untreated-ChIP-13690.bam.filtered.bam.broad.peaks_peak_752	narrow	chr12	123188406	123188634	228	HCAR2 (-630)	HCAR2 (-630)
Vincent_CBX8-untreated-ChIP-13690.bam.filtered.bam.broad.peaks_peak_1842	narrow	chr2	238764147	238764350	203	RAMP1 (-3938)	RAMP1 (-3938)
Vincent_CBX8-untreated-ChIP-13690.bam.filtered.bam.broad.peaks_peak_2757	narrow	chr6	148741108	148741313	205	NONE	UST (-327253)
Vincent_CBX8-untreated-ChIP-13690.bam.filtered.bam.broad.peaks_peak_2510	narrow	chr5	169634561	169634812	251	NONE	LCP2 (+90544), FOXI1 (+101786)
Vincent_CBX8-untreated-ChIP-13690.bam.filtered.bam.broad.peaks_peak_1998	narrow	chr22	20728420	20728620	200	NONE	GGTLC3 (-360723), USP41 (+16528)
Vincent_CBX8-untreated-ChIP-13690.bam.filtered.bam.broad.peaks_peak_2477	narrow	chr5	135340063	135340263	200	NONE	LECT2 (-49440), TGFBI (-24421)
Vincent_CBX8-untreated-ChIP-13690.bam.filtered.bam.broad.peaks_peak_2695	narrow	chr6	108508750	108509091	341	NONE	NR2E1 (+21659), SNX3 (+73543)
Vincent_CBX8-untreated-ChIP-13690.bam.filtered.bam.broad.peaks_peak_231	narrow	chr1	184640742	184640942	200	NONE	EDEM3 (+83205), TSEN15 (+620031)
Vincent_CBX8-untreated-ChIP-13690.bam.filtered.bam.broad.peaks_peak_3151	narrow	chr8	95656746	95657096	350	ESRP1 (+3564)	DPY19L4 (-75207), ESRP1 (+3564)
Vincent_CBX8-untreated-ChIP-13690.bam.filtered.bam.broad.peaks_peak_847	narrow	chr13	108506173	108506382	209	NONE	FAM155A (+12805)
Vincent_CBX8-untreated-ChIP-13690.bam.filtered.bam.broad.peaks_peak_761	narrow	chr12	131416595	131416819	224	NONE	GPR133 (-21745), RAN (+60283)
Vincent_CBX8-untreated-ChIP-13690.bam.filtered.bam.broad.peaks_peak_1590	narrow	chr2	27093172	27093477	305	NONE	MAPRE3 (-100155), DPYSL5 (+22356)
Vincent_CBX8-untreated-ChIP-13690.bam.filtered.bam.broad.peaks_peak_2	narrow	chr1	1946258	1946479	221	GABRD (-4411)	GABRD (-4411)
Vincent_CBX8-untreated-ChIP-13690.bam.filtered.bam.broad.peaks_peak_2252	narrow	chr4	56970729	56970929	200	NONE	CEP135 (+155682), AASDH (+282837)
Vincent_CBX8-untreated-ChIP-13690.bam.filtered.bam.broad.peaks_peak_2348	narrow	chr5	968596	968979	383	NONE	BRD9 (-75849), NKD2 (-40156)
Vincent_CBX8-untreated-ChIP-13690.bam.filtered.bam.broad.peaks_peak_1532	narrow	chr19	33299876	33300081	205	NONE	SLC7A9 (+60693), TDRD12 (+89000)
Vincent_CBX8-untreated-ChIP-13690.bam.filtered.bam.broad.peaks_peak_2570	narrow	chr6	11538757	11538963	206	TMEM170B (+349)	TMEM170B (+349)
Vincent_CBX8-untreated-ChIP-13690.bam.filtered.bam.broad.peaks_peak_1940	narrow	chr21	38064150	38064350	200	NONE	CLDN14 (-211862), SIM2 (-7184)
Vincent_CBX8-untreated-ChIP-13690.bam.filtered.bam.broad.peaks_peak_2543	narrow	chr6	3730278	3730478	200	NONE	SLC22A23 (-273585), PXDC1 (+21882)
Vincent_CBX8-untreated-ChIP-13690.bam.filtered.bam.broad.peaks_peak_1214	narrow	chr16	84869505	84869716	211	NONE	CRISPLD2 (+16021), ZDHHC7 (+175497)
Vincent_CBX8-untreated-ChIP-13690.bam.filtered.bam.broad.peaks_peak_1480	narrow	chr18	60950109	60950336	227	NONE	BCL2 (+37138), PHLPP1 (+567540)
Vincent_CBX8-untreated-ChIP-13690.bam.filtered.bam.broad.peaks_peak_1763	narrow	chr2	172518167	172518543	376	NONE	DYNC1I2 (-25625), CYBRD1 (+139497)
Vincent_CBX8-untreated-ChIP-13690.bam.filtered.bam.broad.peaks_peak_3300	narrow	chr9	133854679	133855077	398	NONE	FIBCD1 (-40641), LAMC3 (-29591)
Vincent_CBX8-untreated-ChIP-13690.bam.filtered.bam.broad.peaks_peak_2020	narrow	chr22	22497910	22498125	215	NONE	TOP3B (-160871), VPREB1 (-101069)
Vincent_CBX8-untreated-ChIP-13690.bam.filtered.bam.broad.peaks_peak_2739	narrow	chr6	139302220	139302426	206	NONE	REPS1 (+7075), ECT2L (+185260)
Vincent_CBX8-untreated-ChIP-13690.bam.filtered.bam.broad.peaks_peak_870	narrow	chr13	114466642	114466870	228	TMEM255B (+4540)	TMEM255B (+4540), GAS6 (+100284)
Vincent_CBX8-untreated-ChIP-13690.bam.filtered.bam.broad.peaks_peak_1599	narrow	chr2	37053490	37053779	289	NONE	VIT (+129802), STRN (+139980)
Vincent_CBX8-untreated-ChIP-13690.bam.filtered.bam.broad.peaks_peak_1123	narrow	chr16	22665204	22665404	200	NONE	HS3ST2 (-160194), NPIPB5 (+140460)
Vincent_CBX8-untreated-ChIP-13690.bam.filtered.bam.broad.peaks_peak_608	narrow	chr11	117188869	117189227	358	BACE1 (-2076)	BACE1 (-2076)
Vincent_CBX8-untreated-ChIP-13690.bam.filtered.bam.broad.peaks_peak_897	narrow	chr14	34179647	34179920	273	NONE	EGLN3 (+240503), NPAS3 (+771261)
Vincent_CBX8-untreated-ChIP-13690.bam.filtered.bam.broad.peaks_peak_3001	narrow	chr7	148609979	148610399	420	NONE	EZH2 (-28819), PDIA4 (+115544)
Vincent_CBX8-untreated-ChIP-13690.bam.filtered.bam.broad.peaks_peak_1989	narrow	chr22	19528795	19529009	214	NONE	SEPT5 (-173085), CLDN5 (-13834)
Vincent_CBX8-untreated-ChIP-13690.bam.filtered.bam.broad.peaks_peak_1001	narrow	chr15	51529370	51529971	601	NONE	CYP19A1 (+101136), AP4E1 (+328801)
Vincent_CBX8-untreated-ChIP-13690.bam.filtered.bam.broad.peaks_peak_259	narrow	chr1	206924153	206924420	267	NONE	IL10 (+21552), MAPKAPK2 (+65905)
Vincent_CBX8-untreated-ChIP-13690.bam.filtered.bam.broad.peaks_peak_1845	narrow	chr2	242956683	242956883	200	NONE	CXXC11 (+144902)
Vincent_CBX8-untreated-ChIP-13690.bam.filtered.bam.broad.peaks_peak_849	narrow	chr13	108617027	108617227	200	NONE	FAM155A (-98044), LIG4 (+250003)
Vincent_CBX8-untreated-ChIP-13690.bam.filtered.bam.broad.peaks_peak_1851	narrow	chr20	5507190	5507418	228	NONE	PROKR2 (-209926), GPCPD1 (+84368)
Vincent_CBX8-untreated-ChIP-13690.bam.filtered.bam.broad.peaks_peak_2953	narrow	chr7	128565867	128566067	200	NONE	IRF5 (-12027), ATP6V1F (+63009)
Vincent_CBX8-untreated-ChIP-13690.bam.filtered.bam.broad.peaks_peak_1102	narrow	chr16	14046153	14046353	200	NONE	MKL2 (-126892), ERCC4 (+32239)
Vincent_CBX8-untreated-ChIP-13690.bam.filtered.bam.broad.peaks_peak_3092	narrow	chr8	43092898	43093206	308	NONE	HGSNAT (+97454)
Vincent_CBX8-untreated-ChIP-13690.bam.filtered.bam.broad.peaks_peak_2418	narrow	chr5	72734587	72734891	304	NONE	FOXD1 (+9613), TMEM174 (+265717)
Vincent_CBX8-untreated-ChIP-13690.bam.filtered.bam.broad.peaks_peak_103	narrow	chr1	61329658	61329858	200	NONE	C1orf87 (-790316), NFIA (-217776)
Vincent_CBX8-untreated-ChIP-13690.bam.filtered.bam.broad.peaks_peak_3119	narrow	chr8	61680084	61680284	200	NONE	CLVS1 (-520330), CHD7 (+88847)
Vincent_CBX8-untreated-ChIP-13690.bam.filtered.bam.broad.peaks_peak_84	narrow	chr1	44574600	44574800	200	NONE	SLC6A9 (-91703), KLF17 (-9822)
Vincent_CBX8-untreated-ChIP-13690.bam.filtered.bam.broad.peaks_peak_352	narrow	chr10	13797287	13797628	341	NONE	PRPF18 (+168531), FRMD4A (+575425)
Vincent_CBX8-untreated-ChIP-13690.bam.filtered.bam.broad.peaks_peak_2665	narrow	chr6	100030792	100031057	265	NONE	PRDM13 (-23681), CCNC (-14076)
Vincent_CBX8-untreated-ChIP-13690.bam.filtered.bam.broad.peaks_peak_2021	narrow	chr22	22539372	22539701	329	NONE	TOP3B (-202390), VPREB1 (-59550)
Vincent_CBX8-untreated-ChIP-13690.bam.filtered.bam.broad.peaks_peak_2049	narrow	chr3	11273068	11273268	200	NONE	HRH1 (-21217), SLC6A1 (+238758)
Vincent_CBX8-untreated-ChIP-13690.bam.filtered.bam.broad.peaks_peak_2672	narrow	chr6	100909787	100910189	402	SIM1 (+2817)	MCHR2 (-467889), SIM1 (+2817)
Vincent_CBX8-untreated-ChIP-13690.bam.filtered.bam.broad.peaks_peak_1913	narrow	chr20	62754214	62754522	308	NONE	MYT1 (-41459), NPBWR2 (-15844)
Vincent_CBX8-untreated-ChIP-13690.bam.filtered.bam.broad.peaks_peak_2558	narrow	chr6	7378565	7378765	200	NONE	SSR1 (-65225), RIOK1 (-11064)
Vincent_CBX8-untreated-ChIP-13690.bam.filtered.bam.broad.peaks_peak_2253	narrow	chr4	57735001	57735201	200	NONE	SPINK2 (-47193), REST (-38974)
Vincent_CBX8-untreated-ChIP-13690.bam.filtered.bam.broad.peaks_peak_2719	narrow	chr6	135210929	135211143	214	NONE	SGK1 (-571840), ALDH8A1 (+60224)
Vincent_CBX8-untreated-ChIP-13690.bam.filtered.bam.broad.peaks_peak_305	narrow	chr1	242088606	242088806	200	NONE	MAP1LC3C (+73669), EXO1 (+77224)
Vincent_CBX8-untreated-ChIP-13690.bam.filtered.bam.broad.peaks_peak_3060	narrow	chr8	22199282	22199608	326	NONE	SLC39A14 (-25317), PIWIL2 (+66635)
Vincent_CBX8-untreated-ChIP-13690.bam.filtered.bam.broad.peaks_peak_3424	narrow	chrY	13479444	13479651	207	NONE	SLC9B1P1 (+45169)
Vincent_CBX8-untreated-ChIP-13690.bam.filtered.bam.broad.peaks_peak_2308	narrow	chr4	154215690	154215891	201	NONE	MND1 (-50010), TRIM2 (+90173)
Vincent_CBX8-untreated-ChIP-13690.bam.filtered.bam.broad.peaks_peak_746	narrow	chr12	111283500	111283752	252	NONE	PPP1CC (-102882), MYL2 (+74755)
Vincent_CBX8-untreated-ChIP-13690.bam.filtered.bam.broad.peaks_peak_3160	narrow	chr8	99265486	99265713	227	NONE	NIPAL2 (+41021), POP1 (+136060)
Vincent_CBX8-untreated-ChIP-13690.bam.filtered.bam.broad.peaks_peak_1205	narrow	chr16	83881967	83882167	200	NONE	MLYCD (-50664), HSBP1 (+40619)
Vincent_CBX8-untreated-ChIP-13690.bam.filtered.bam.broad.peaks_peak_2836	narrow	chr7	23594884	23595084	200	NONE	CCDC126 (-42014), TRA2A (-23324)
Vincent_CBX8-untreated-ChIP-13690.bam.filtered.bam.broad.peaks_peak_2509	narrow	chr5	169632983	169633243	260	NONE	LCP2 (+92118), FOXI1 (+100212)
Vincent_CBX8-untreated-ChIP-13690.bam.filtered.bam.broad.peaks_peak_3154	narrow	chr8	97229041	97229654	613	NONE	GDF6 (-56328), UQCRB (+18419)
Vincent_CBX8-untreated-ChIP-13690.bam.filtered.bam.broad.peaks_peak_1220	narrow	chr16	87099024	87099435	411	NONE	FBXO31 (+318133), FOXL1 (+487115)
Vincent_CBX8-untreated-ChIP-13690.bam.filtered.bam.broad.peaks_peak_2293	narrow	chr4	120077506	120077706	200	NONE	USP53 (-82765), MYOZ2 (+20667)
Vincent_CBX8-untreated-ChIP-13690.bam.filtered.bam.broad.peaks_peak_2892	narrow	chr7	65770439	65770736	297	NONE	KCTD7 (-435055), TPST1 (+100402)
Vincent_CBX8-untreated-ChIP-13690.bam.filtered.bam.broad.peaks_peak_2059	narrow	chr3	12358390	12358599	209	NONE	TIMP4 (-157644), PPARG (-34476)
Vincent_CBX8-untreated-ChIP-13690.bam.filtered.bam.broad.peaks_peak_2957	narrow	chr7	129945215	129945415	200	NONE	CPA5 (-39372), CPA4 (+12322)
Vincent_CBX8-untreated-ChIP-13690.bam.filtered.bam.broad.peaks_peak_67	narrow	chr1	32063317	32063525	208	NONE	HCRTR1 (-19880), TINAGL1 (+21285)
Vincent_CBX8-untreated-ChIP-13690.bam.filtered.bam.broad.peaks_peak_1380	narrow	chr17	76631874	76632195	321	NONE	DNAH17 (-58559), CYTH1 (+146341)
Vincent_CBX8-untreated-ChIP-13690.bam.filtered.bam.broad.peaks_peak_3285	narrow	chr9	130046170	130046385	215	NONE	SLC2A8 (-113143), GARNL3 (+19473)
Vincent_CBX8-untreated-ChIP-13690.bam.filtered.bam.broad.peaks_peak_714	narrow	chr12	65172893	65173123	230	NONE	TBC1D30 (-45344), GNS (-19781)
Vincent_CBX8-untreated-ChIP-13690.bam.filtered.bam.broad.peaks_peak_2958	narrow	chr7	130035390	130035596	206	NONE	CPA1 (+15281), CEP41 (+45585)
Vincent_CBX8-untreated-ChIP-13690.bam.filtered.bam.broad.peaks_peak_1130	narrow	chr16	24668707	24668946	239	NONE	TNRC6A (-72207), RBBP6 (+117311)
Vincent_CBX8-untreated-ChIP-13690.bam.filtered.bam.broad.peaks_peak_1050	broad	chr16	33952743	33953462	719	NONE	TP53TG3B (+691588)
Vincent_CBX8-untreated-ChIP-13690.bam.filtered.bam.broad.peaks_peak_3078	narrow	chr8	29187227	29187645	418	NONE	KIF13B (-66846), DUSP4 (+20749)
Vincent_CBX8-untreated-ChIP-13690.bam.filtered.bam.broad.peaks_peak_820	narrow	chr13	73631446	73631646	200	KLF5 (-1384)	KLF5 (-1384)
Vincent_CBX8-untreated-ChIP-13690.bam.filtered.bam.broad.peaks_peak_3413	narrow	chrY	10025076	10025346	270	NONE	FAM197Y1 (-640518)
Vincent_CBX8-untreated-ChIP-13690.bam.filtered.bam.broad.peaks_peak_1324	narrow	chr17	47575622	47575923	301	NGFR (+3118)	NXPH3 (-77447), NGFR (+3118)
Vincent_CBX8-untreated-ChIP-13690.bam.filtered.bam.broad.peaks_peak_652	narrow	chr12	27486594	27487074	480	ARNTL2 (+846)	ARNTL2 (+846)
Vincent_CBX8-untreated-ChIP-13690.bam.filtered.bam.broad.peaks_peak_571	narrow	chr11	57349210	57349516	306	NONE	SERPING1 (-15628), UBE2L6 (-14083)
Vincent_CBX8-untreated-ChIP-13690.bam.filtered.bam.broad.peaks_peak_2163	narrow	chr3	149994244	149994444	200	NONE	PFN2 (-305448), TSC22D2 (-131778)
Vincent_CBX8-untreated-ChIP-13690.bam.filtered.bam.broad.peaks_peak_2179	narrow	chr3	172143808	172144010	202	NONE	GHSR (+22337), FNDC3B (+385565)
Vincent_CBX8-untreated-ChIP-13690.bam.filtered.bam.broad.peaks_peak_3099	broad	chrY	10025049	10025384	335	NONE	FAM197Y1 (-640524)
Vincent_CBX8-untreated-ChIP-13690.bam.filtered.bam.broad.peaks_peak_2954	narrow	chr7	128839283	128839529	246	NONE	AHCYL2 (-25458), SMO (+10693)
Vincent_CBX8-untreated-ChIP-13690.bam.filtered.bam.broad.peaks_peak_14	narrow	chr1	8975403	8975603	200	NONE	ENO1 (-36754), CA6 (-30443)
Vincent_CBX8-untreated-ChIP-13690.bam.filtered.bam.broad.peaks_peak_1440	narrow	chr18	19902727	19902927	200	NONE	CTAGE1 (+95051), GATA6 (+153423)
Vincent_CBX8-untreated-ChIP-13690.bam.filtered.bam.broad.peaks_peak_2618	narrow	chr6	38612649	38612849	200	NONE	BTBD9 (-5049), GLO1 (+58168)
Vincent_CBX8-untreated-ChIP-13690.bam.filtered.bam.broad.peaks_peak_153	narrow	chr1	115236603	115236941	338	AMPD1 (+1435)	DENND2C (-24116), AMPD1 (+1435)
Vincent_CBX8-untreated-ChIP-13690.bam.filtered.bam.broad.peaks_peak_1798	narrow	chr2	183732994	183733194	200	FRZB (-1204)	FRZB (-1204)
Vincent_CBX8-untreated-ChIP-13690.bam.filtered.bam.broad.peaks_peak_2427	narrow	chr5	75565137	75565355	218	NONE	IQGAP2 (-133828), SV2C (+186249)
Vincent_CBX8-untreated-ChIP-13690.bam.filtered.bam.broad.peaks_peak_2174	narrow	chr3	170745399	170745599	200	SLC2A2 (-960)	SLC2A2 (-960)
Vincent_CBX8-untreated-ChIP-13690.bam.filtered.bam.broad.peaks_peak_2431	narrow	chr5	76967100	76967318	218	NONE	OTP (-31696), TBCA (+104976)
Vincent_CBX8-untreated-ChIP-13690.bam.filtered.bam.broad.peaks_peak_3170	narrow	chr8	108569169	108569382	213	NONE	ANGPT1 (-59038), RSPO2 (+526600)
Vincent_CBX8-untreated-ChIP-13690.bam.filtered.bam.broad.peaks_peak_1353	narrow	chr17	60361841	60362098	257	NONE	MED13 (-219327), EFCAB3 (-85609)
Vincent_CBX8-untreated-ChIP-13690.bam.filtered.bam.broad.peaks_peak_2911	narrow	chr7	100714829	100715029	200	NONE	TRIM56 (-13791), MUC17 (+51576)
Vincent_CBX8-untreated-ChIP-13690.bam.filtered.bam.broad.peaks_peak_448	narrow	chr10	72010758	72010958	200	NONE	PPA1 (-17675), NPFFR1 (+32582)
Vincent_CBX8-untreated-ChIP-13690.bam.filtered.bam.broad.peaks_peak_821	narrow	chr13	91327210	91327410	200	NONE	GPC5 (-723619)
Vincent_CBX8-untreated-ChIP-13690.bam.filtered.bam.broad.peaks_peak_1727	narrow	chr2	133026693	133026942	249	NONE	MZT2A (-776823), GPR39 (-147329)
Vincent_CBX8-untreated-ChIP-13690.bam.filtered.bam.broad.peaks_peak_2008	narrow	chr22	21418241	21418513	272	NONE	SLC7A4 (-31530), GGT2 (+163549)
Vincent_CBX8-untreated-ChIP-13690.bam.filtered.bam.broad.peaks_peak_3027	narrow	chr7	159015955	159016170	215	NONE	VIPR2 (-78414)
Vincent_CBX8-untreated-ChIP-13690.bam.filtered.bam.broad.peaks_peak_1270	narrow	chr17	28959698	28959898	200	NONE	TBC1D29 (+75668), CRLF3 (+191996)
Vincent_CBX8-untreated-ChIP-13690.bam.filtered.bam.broad.peaks_peak_1805	narrow	chr2	198460307	198460513	206	NONE	MOB4 (+79854), RFTN2 (+80309)
Vincent_CBX8-untreated-ChIP-13690.bam.filtered.bam.broad.peaks_peak_2195	narrow	chr3	184382652	184382869	217	NONE	VPS8 (-147170), EPHB3 (+103189)
Vincent_CBX8-untreated-ChIP-13690.bam.filtered.bam.broad.peaks_peak_2273	narrow	chr4	84016754	84017088	334	NONE	PLAC8 (+18947), COPS4 (+60678)
Vincent_CBX8-untreated-ChIP-13690.bam.filtered.bam.broad.peaks_peak_1846	narrow	chr2	243008677	243008944	267	NONE	CXXC11 (+196930)
Vincent_CBX8-untreated-ChIP-13690.bam.filtered.bam.broad.peaks_peak_2104	narrow	chr3	56587562	56587812	250	CCDC66 (-3514)	CCDC66 (-3514)
Vincent_CBX8-untreated-ChIP-13690.bam.filtered.bam.broad.peaks_peak_1741	narrow	chr2	159902459	159902732	273	NONE	TANC1 (+77413), WDSUB1 (+240507)
Vincent_CBX8-untreated-ChIP-13690.bam.filtered.bam.broad.peaks_peak_93	narrow	chr1	50891203	50891443	240	DMRTA2 (-2151)	DMRTA2 (-2151)
Vincent_CBX8-untreated-ChIP-13690.bam.filtered.bam.broad.peaks_peak_1922	narrow	chr21	11086281	11086532	251	NONE	TPTE (-95525)
Vincent_CBX8-untreated-ChIP-13690.bam.filtered.bam.broad.peaks_peak_222	narrow	chr1	180208421	180208690	269	NONE	LHX4 (+9135), ACBD6 (+263533)
Vincent_CBX8-untreated-ChIP-13690.bam.filtered.bam.broad.peaks_peak_871	narrow	chr13	114470974	114471175	201	NONE	TMEM255B (+8859), GAS6 (+95965)
Vincent_CBX8-untreated-ChIP-13690.bam.filtered.bam.broad.peaks_peak_1623	narrow	chr2	63384440	63384732	292	NONE	OTX1 (+106649), WDPCP (+431347)
Vincent_CBX8-untreated-ChIP-13690.bam.filtered.bam.broad.peaks_peak_1615	narrow	chr2	54951741	54951941	200	EML6 (+162)	EML6 (+162)
Vincent_CBX8-untreated-ChIP-13690.bam.filtered.bam.broad.peaks_peak_704	narrow	chr12	54519032	54519232	200	NONE	SMUG1 (+63646), HOXC4 (+71471)
Vincent_CBX8-untreated-ChIP-13690.bam.filtered.bam.broad.peaks_peak_1737	narrow	chr2	152953259	152953474	215	CACNB4 (+2226)	ARL5A (-268365), CACNB4 (+2226)
Vincent_CBX8-untreated-ChIP-13690.bam.filtered.bam.broad.peaks_peak_7	narrow	chr1	7780184	7780484	300	NONE	VAMP3 (-50995), CAMTA1 (+934950)
Vincent_CBX8-untreated-ChIP-13690.bam.filtered.bam.broad.peaks_peak_2048	narrow	chr3	10370055	10370296	241	NONE	SEC13 (-7314), ATP2B2 (+177092)
Vincent_CBX8-untreated-ChIP-13690.bam.filtered.bam.broad.peaks_peak_3023	narrow	chr7	157258717	157259527	810	NONE	DNAJB6 (+129462)
Vincent_CBX8-untreated-ChIP-13690.bam.filtered.bam.broad.peaks_peak_2204	narrow	chr3	186213599	186213805	206	NONE	DGKG (-133676), CRYGS (+50789)
Vincent_CBX8-untreated-ChIP-13690.bam.filtered.bam.broad.peaks_peak_548	narrow	chr11	33823533	33823823	290	NONE	FBXO3 (-27616), LMO2 (+90158)
Vincent_CBX8-untreated-ChIP-13690.bam.filtered.bam.broad.peaks_peak_1715	narrow	chr2	132492697	132492897	200	NONE	GPR39 (-681350), MZT2A (-242802)
Vincent_CBX8-untreated-ChIP-13690.bam.filtered.bam.broad.peaks_peak_2068	narrow	chr3	25620469	25620669	200	NONE	TOP2B (+85421), RARB (+150767)
Vincent_CBX8-untreated-ChIP-13690.bam.filtered.bam.broad.peaks_peak_2131	narrow	chr3	112602685	112602885	200	NONE	CD200R1L (-37988), CD200R1 (+91184)
Vincent_CBX8-untreated-ChIP-13690.bam.filtered.bam.broad.peaks_peak_514	narrow	chr11	1952497	1952697	200	NONE	MRPL23 (-15911), TNNT3 (+11805)
Vincent_CBX8-untreated-ChIP-13690.bam.filtered.bam.broad.peaks_peak_3082	narrow	chr8	30887832	30888052	220	WRN (-3375), PURG (+3289)	WRN (-3375), PURG (+3289)
Vincent_CBX8-untreated-ChIP-13690.bam.filtered.bam.broad.peaks_peak_724	narrow	chr12	93130406	93130606	200	PLEKHG7 (+195)	PLEKHG7 (+195)
Vincent_CBX8-untreated-ChIP-13690.bam.filtered.bam.broad.peaks_peak_799	narrow	chr13	41172354	41172633	279	NONE	FOXO1 (+68240), COG6 (+942680)
Vincent_CBX8-untreated-ChIP-13690.bam.filtered.bam.broad.peaks_peak_1923	narrow	chr21	11145210	11145528	318	NONE	TPTE (-154487)
Vincent_CBX8-untreated-ChIP-13690.bam.filtered.bam.broad.peaks_peak_3070	narrow	chr8	27476820	27477051	231	CLU (-4388)	CLU (-4388)
Vincent_CBX8-untreated-ChIP-13690.bam.filtered.bam.broad.peaks_peak_2952	narrow	chr7	128564697	128565190	493	NONE	IRF5 (-13050), ATP6V1F (+61986)
Vincent_CBX8-untreated-ChIP-13690.bam.filtered.bam.broad.peaks_peak_2585	narrow	chr6	24644931	24645275	344	KIAA0319 (+1280)	KIAA0319 (+1280), ALDH5A1 (+149906)
Vincent_CBX8-untreated-ChIP-13690.bam.filtered.bam.broad.peaks_peak_1703	narrow	chr2	127868385	127868596	211	BIN1 (-3560)	BIN1 (-3560)
Vincent_CBX8-untreated-ChIP-13690.bam.filtered.bam.broad.peaks_peak_969	narrow	chr14	105367370	105367674	304	NONE	PLD4 (-23638), CEP170B (+35872)
Vincent_CBX8-untreated-ChIP-13690.bam.filtered.bam.broad.peaks_peak_2107	narrow	chr3	57529893	57530300	407	DNAH12 (-29)	DNAH12 (-29)
Vincent_CBX8-untreated-ChIP-13690.bam.filtered.bam.broad.peaks_peak_2989	narrow	chr7	139203616	139203816	200	CLEC2L (-4886)	CLEC2L (-4886)
Vincent_CBX8-untreated-ChIP-13690.bam.filtered.bam.broad.peaks_peak_3313	narrow	chr9	135741853	135742096	243	NONE	DDX31 (-196187), AK8 (+12189)
Vincent_CBX8-untreated-ChIP-13690.bam.filtered.bam.broad.peaks_peak_2141	narrow	chr3	122604743	122604967	224	NONE	SEMA5B (+90126), DIRC2 (+91213)
Vincent_CBX8-untreated-ChIP-13690.bam.filtered.bam.broad.peaks_peak_2259	narrow	chr4	76949712	76950049	337	NONE	CXCL10 (-5231), CXCL11 (+7469)
Vincent_CBX8-untreated-ChIP-13690.bam.filtered.bam.broad.peaks_peak_818	narrow	chr13	72443980	72444210	230	DACH1 (-2765)	DACH1 (-2765)
Vincent_CBX8-untreated-ChIP-13690.bam.filtered.bam.broad.peaks_peak_770	narrow	chr13	23755645	23755845	200	SGCG (+654)	SGCG (+654)
Vincent_CBX8-untreated-ChIP-13690.bam.filtered.bam.broad.peaks_peak_212	narrow	chr1	167483477	167483677	200	CD247 (+4198)	CD247 (+4198), POU2F1 (+293511)
Vincent_CBX8-untreated-ChIP-13690.bam.filtered.bam.broad.peaks_peak_3028	narrow	chr7	159035676	159035898	222	NONE	VIPR2 (-98138)
Vincent_CBX8-untreated-ChIP-13690.bam.filtered.bam.broad.peaks_peak_1551	narrow	chr19	46966030	46966230	200	NONE	CCDC8 (-49289), PPP5D1 (+138327)
Vincent_CBX8-untreated-ChIP-13690.bam.filtered.bam.broad.peaks_peak_2112	narrow	chr3	71829327	71829527	200	PROK2 (+4785)	PROK2 (+4785), GPR27 (+26226)
Vincent_CBX8-untreated-ChIP-13690.bam.filtered.bam.broad.peaks_peak_602	narrow	chr11	107760598	107760837	239	NONE	RAB39A (-38511), SLC35F2 (-30804)
Vincent_CBX8-untreated-ChIP-13690.bam.filtered.bam.broad.peaks_peak_3014	narrow	chr7	152300106	152300377	271	NONE	KMT2C (-167152), XRCC2 (+73008)
Vincent_CBX8-untreated-ChIP-13690.bam.filtered.bam.broad.peaks_peak_1131	narrow	chr16	24899116	24899339	223	NONE	SLC5A11 (+42066), ARHGAP17 (+127424)
Vincent_CBX8-untreated-ChIP-13690.bam.filtered.bam.broad.peaks_peak_3280	narrow	chr9	129279657	129280154	497	NONE	LMX1B (-96816), MVB12B (+190778)
Vincent_CBX8-untreated-ChIP-13690.bam.filtered.bam.broad.peaks_peak_3270	narrow	chr9	114374658	114374891	233	NONE	DNAJC25 (-18857), PTGR1 (-12640)
Vincent_CBX8-untreated-ChIP-13690.bam.filtered.bam.broad.peaks_peak_1743	narrow	chr2	160020112	160020312	200	NONE	WDSUB1 (+122891), TANC1 (+195029)
Vincent_CBX8-untreated-ChIP-13690.bam.filtered.bam.broad.peaks_peak_334	narrow	chr10	7465872	7466072	200	NONE	SFMBT2 (-14669), ITIH5 (+242962)
Vincent_CBX8-untreated-ChIP-13690.bam.filtered.bam.broad.peaks_peak_632	narrow	chr12	7941054	7941297	243	NANOG (-816)	NANOG (-816)
Vincent_CBX8-untreated-ChIP-13690.bam.filtered.bam.broad.peaks_peak_3083	narrow	chr8	30888188	30888496	308	WRN (-2975), PURG (+2889)	WRN (-2975), PURG (+2889)
Vincent_CBX8-untreated-ChIP-13690.bam.filtered.bam.broad.peaks_peak_1323	narrow	chr17	47574121	47574377	256	NGFR (+1594)	NXPH3 (-78971), NGFR (+1594)
Vincent_CBX8-untreated-ChIP-13690.bam.filtered.bam.broad.peaks_peak_1227	narrow	chr17	3379632	3379900	268	SPATA22 (-4338), ASPA (+470)	SPATA22 (-4338), ASPA (+470)
Vincent_CBX8-untreated-ChIP-13690.bam.filtered.bam.broad.peaks_peak_3207	narrow	chr9	37697575	37697806	231	NONE	TRMT10B (-56123), FRMPD1 (+29689)
Vincent_CBX8-untreated-ChIP-13690.bam.filtered.bam.broad.peaks_peak_342	narrow	chr10	11826137	11826346	209	NONE	ECHDC3 (+41877), UPF2 (+251654)
Vincent_CBX8-untreated-ChIP-13690.bam.filtered.bam.broad.peaks_peak_1434	narrow	chr18	19074989	19075277	288	NONE	ESCO1 (+105564), GREB1L (+131579)
Vincent_CBX8-untreated-ChIP-13690.bam.filtered.bam.broad.peaks_peak_717	narrow	chr12	80366792	80367078	286	NONE	OTOGL (-236298), PPP1R12A (-37957)
Vincent_CBX8-untreated-ChIP-13690.bam.filtered.bam.broad.peaks_peak_441	narrow	chr10	63865939	63866139	200	NONE	RTKN2 (+162427), ARID5B (+204980)
Vincent_CBX8-untreated-ChIP-13690.bam.filtered.bam.broad.peaks_peak_3321	narrow	chr9	140222188	140222736	548	NONE	NRARP (-25759), EXD3 (+95252)
Vincent_CBX8-untreated-ChIP-13690.bam.filtered.bam.broad.peaks_peak_3203	narrow	chr9	33677975	33678429	454	NONE	NOL6 (-204274), PRSS3 (-72313)
Vincent_CBX8-untreated-ChIP-13690.bam.filtered.bam.broad.peaks_peak_1898	narrow	chr20	56754653	56754866	213	NONE	PMEPA1 (-469802), PPP4R1L (+129735)
Vincent_CBX8-untreated-ChIP-13690.bam.filtered.bam.broad.peaks_peak_1031	narrow	chr15	69147026	69147296	270	NONE	SPESP1 (-75678), ANP32A (-33927)
Vincent_CBX8-untreated-ChIP-13690.bam.filtered.bam.broad.peaks_peak_43	narrow	chr1	21045875	21046166	291	KIF17 (-1511)	KIF17 (-1511)
Vincent_CBX8-untreated-ChIP-13690.bam.filtered.bam.broad.peaks_peak_968	narrow	chr14	104417737	104417937	200	NONE	ASPG (-134179), TDRD9 (+23038)
Vincent_CBX8-untreated-ChIP-13690.bam.filtered.bam.broad.peaks_peak_2025	narrow	chr22	22948108	22948956	848	NONE	PRAME (-46836), GGTLC2 (-40284)
Vincent_CBX8-untreated-ChIP-13690.bam.filtered.bam.broad.peaks_peak_1788	narrow	chr2	176995429	176995675	246	HOXD8 (+1084)	HOXD3 (-19570), HOXD8 (+1084)
Vincent_CBX8-untreated-ChIP-13690.bam.filtered.bam.broad.peaks_peak_825	narrow	chr13	92036201	92036511	310	NONE	GPC5 (-14573)
Vincent_CBX8-untreated-ChIP-13690.bam.filtered.bam.broad.peaks_peak_2115	narrow	chr3	75708025	75708233	208	NONE	FRG2C (-5352)
Vincent_CBX8-untreated-ChIP-13690.bam.filtered.bam.broad.peaks_peak_2334	narrow	chr4	187471083	187471304	221	NONE	MTNR1A (+5527), F11 (+284095)
Vincent_CBX8-untreated-ChIP-13690.bam.filtered.bam.broad.peaks_peak_1534	narrow	chr19	34198638	34198838	200	NONE	KCTD15 (-90553), CHST8 (+23304)
Vincent_CBX8-untreated-ChIP-13690.bam.filtered.bam.broad.peaks_peak_179	narrow	chr1	145003286	145003486	200	NONE	ENSG00000255168 (-205759), PDE4DIP (-8364)
Vincent_CBX8-untreated-ChIP-13690.bam.filtered.bam.broad.peaks_peak_2264	narrow	chr4	79473473	79473673	200	ANXA3 (+900)	ANXA3 (+900)
Vincent_CBX8-untreated-ChIP-13690.bam.filtered.bam.broad.peaks_peak_2303	narrow	chr4	147131108	147131308	200	NONE	LSM6 (+34327), SLC10A7 (+311877)
Vincent_CBX8-untreated-ChIP-13690.bam.filtered.bam.broad.peaks_peak_251	narrow	chr1	203988773	203988973	200	NONE	SOX13 (-53859), SNRPE (+158130)
Vincent_CBX8-untreated-ChIP-13690.bam.filtered.bam.broad.peaks_peak_2975	narrow	chr7	133152047	133152247	200	NONE	LRGUK (-659905), EXOC4 (+214318)
Vincent_CBX8-untreated-ChIP-13690.bam.filtered.bam.broad.peaks_peak_3133	narrow	chr8	72144689	72144889	200	NONE	EYA1 (+129678), XKR9 (+563189)
Vincent_CBX8-untreated-ChIP-13690.bam.filtered.bam.broad.peaks_peak_637	narrow	chr12	10883932	10884132	200	NONE	YBX3 (-8121), TAS2R7 (+71194)
Vincent_CBX8-untreated-ChIP-13690.bam.filtered.bam.broad.peaks_peak_706	narrow	chr12	54943691	54943891	200	PDE1B (+657)	PDE1B (+657)
Vincent_CBX8-untreated-ChIP-13690.bam.filtered.bam.broad.peaks_peak_2826	narrow	chr7	5181626	5181852	226	NONE	WIPI2 (-48080), RBAK (+96186)
Vincent_CBX8-untreated-ChIP-13690.bam.filtered.bam.broad.peaks_peak_1350	narrow	chr17	59368401	59368601	200	NONE	TBX2 (-108756), BCAS3 (+613251)
Vincent_CBX8-untreated-ChIP-13690.bam.filtered.bam.broad.peaks_peak_13	narrow	chr1	8198449	8198676	227	NONE	SLC45A1 (-179323), ERRFI1 (-112195)
Vincent_CBX8-untreated-ChIP-13690.bam.filtered.bam.broad.peaks_peak_1026	narrow	chr15	69054737	69054937	200	NONE	ANP32A (+58397), CORO2B (+183264)
Vincent_CBX8-untreated-ChIP-13690.bam.filtered.bam.broad.peaks_peak_1711	narrow	chr2	131936555	131936755	200	NONE	TUBA3D (-297011), PLEKHB2 (+74235)
Vincent_CBX8-untreated-ChIP-13690.bam.filtered.bam.broad.peaks_peak_1348	narrow	chr17	59367405	59367660	255	NONE	TBX2 (-109724), BCAS3 (+612283)
Vincent_CBX8-untreated-ChIP-13690.bam.filtered.bam.broad.peaks_peak_2771	narrow	chr6	151430392	151430816	424	NONE	AKAP12 (-130530), MTHFD1L (+243919)
Vincent_CBX8-untreated-ChIP-13690.bam.filtered.bam.broad.peaks_peak_3372	narrow	chrX	96535078	96535335	257	NONE	RPA4 (+396300)
Vincent_CBX8-untreated-ChIP-13690.bam.filtered.bam.broad.peaks_peak_1694	narrow	chr2	111854586	111854812	226	NONE	BCL2L11 (-23807), ACOXL (+364549)
Vincent_CBX8-untreated-ChIP-13690.bam.filtered.bam.broad.peaks_peak_1867	narrow	chr20	32493434	32493634	200	NONE	RALY (-87994), CHMP4B (+94424)
Vincent_CBX8-untreated-ChIP-13690.bam.filtered.bam.broad.peaks_peak_2221	narrow	chr4	4359714	4359914	200	NONE	ENSG00000168824 (+9947), STX18 (+183941)
Vincent_CBX8-untreated-ChIP-13690.bam.filtered.bam.broad.peaks_peak_2415	narrow	chr5	72714699	72714899	200	NONE	FOXD1 (+29553), TMEM174 (+245777)
Vincent_CBX8-untreated-ChIP-13690.bam.filtered.bam.broad.peaks_peak_433	narrow	chr10	50650600	50650800	200	NONE	DRGX (-50793), PGBD3 (+81573)
Vincent_CBX8-untreated-ChIP-13690.bam.filtered.bam.broad.peaks_peak_44	narrow	chr1	21879328	21879528	200	NONE	ALPL (+43563), RAP1GAP (+98920)
Vincent_CBX8-untreated-ChIP-13690.bam.filtered.bam.broad.peaks_peak_612	narrow	chr11	118126716	118126916	200	MPZL3 (-3751)	MPZL3 (-3751)
Vincent_CBX8-untreated-ChIP-13690.bam.filtered.bam.broad.peaks_peak_535	narrow	chr11	18278519	18278774	255	NONE	SAA1 (-9164), SAA2 (-8465)
Vincent_CBX8-untreated-ChIP-13690.bam.filtered.bam.broad.peaks_peak_1147	narrow	chr16	33876706	33876912	206	NONE	TP53TG3B (+615294)
Vincent_CBX8-untreated-ChIP-13690.bam.filtered.bam.broad.peaks_peak_2785	narrow	chr6	159083073	159083449	376	SYTL3 (+910)	SYTL3 (+910)
Vincent_CBX8-untreated-ChIP-13690.bam.filtered.bam.broad.peaks_peak_2492	narrow	chr5	145809867	145810075	208	NONE	TCERG1 (-16904), POU4F3 (+91384)
Vincent_CBX8-untreated-ChIP-13690.bam.filtered.bam.broad.peaks_peak_351	narrow	chr10	13569836	13570111	275	NONE	PRPF18 (-58953), BEND7 (-24998)
Vincent_CBX8-untreated-ChIP-13690.bam.filtered.bam.broad.peaks_peak_2028	narrow	chr22	23295743	23295966	223	NONE	GNAZ (-116685), IGLL5 (+65895)
Vincent_CBX8-untreated-ChIP-13690.bam.filtered.bam.broad.peaks_peak_2700	narrow	chr6	114340209	114340413	204	NONE	HDAC2 (-47862), HS3ST5 (+323898)
Vincent_CBX8-untreated-ChIP-13690.bam.filtered.bam.broad.peaks_peak_1290	narrow	chr17	36782287	36782487	200	NONE	MLLT6 (-79408), SRCIN1 (-20204)
Vincent_CBX8-untreated-ChIP-13690.bam.filtered.bam.broad.peaks_peak_1365	narrow	chr17	65395376	65395576	200	NONE	NOL11 (-318473), PITPNC1 (+21205)
Vincent_CBX8-untreated-ChIP-13690.bam.filtered.bam.broad.peaks_peak_596	narrow	chr11	85618485	85618685	200	NONE	SYTL2 (-181074), PICALM (+161386)
Vincent_CBX8-untreated-ChIP-13690.bam.filtered.bam.broad.peaks_peak_1345	narrow	chr17	58807196	58807396	200	NONE	TBX2 (-669961), BCAS3 (+52046)
Vincent_CBX8-untreated-ChIP-13690.bam.filtered.bam.broad.peaks_peak_529	narrow	chr11	13340207	13340407	200	NONE	ARNTL (+40962), BTBD10 (+144520)
Vincent_CBX8-untreated-ChIP-13690.bam.filtered.bam.broad.peaks_peak_3189	narrow	chr8	142123219	142123498	279	NONE	PTK2 (-112102), DENND3 (-15361)
Vincent_CBX8-untreated-ChIP-13690.bam.filtered.bam.broad.peaks_peak_1707	narrow	chr2	128433223	128433513	290	NONE	SFT2D3 (-25229), LIMS2 (-11248)
Vincent_CBX8-untreated-ChIP-13690.bam.filtered.bam.broad.peaks_peak_1640	narrow	chr2	85108810	85109130	320	TRABD2A (-601)	TRABD2A (-601)
Vincent_CBX8-untreated-ChIP-13690.bam.filtered.bam.broad.peaks_peak_3093	narrow	chr8	43095828	43096075	247	NONE	HGSNAT (+100354)
Vincent_CBX8-untreated-ChIP-13690.bam.filtered.bam.broad.peaks_peak_2488	narrow	chr5	141588190	141588480	290	NONE	NDFIP1 (+100265), SPRY4 (+116231)
Vincent_CBX8-untreated-ChIP-13690.bam.filtered.bam.broad.peaks_peak_1272	narrow	chr17	29766811	29767018	207	NONE	RAB11FIP4 (+48273), COPRS (+419441)
Vincent_CBX8-untreated-ChIP-13690.bam.filtered.bam.broad.peaks_peak_3425	narrow	chrY	13485380	13485602	222	NONE	SLC9B1P1 (+39226)
Vincent_CBX8-untreated-ChIP-13690.bam.filtered.bam.broad.peaks_peak_1790	narrow	chr2	176997001	176997371	370	HOXD8 (+2718)	HOXD3 (-17936), HOXD8 (+2718)
Vincent_CBX8-untreated-ChIP-13690.bam.filtered.bam.broad.peaks_peak_2447	narrow	chr5	87836042	87836242	200	NONE	TMEM161B (-271477), MEF2C (+363757)
Vincent_CBX8-untreated-ChIP-13690.bam.filtered.bam.broad.peaks_peak_898	narrow	chr14	34246903	34247103	200	NONE	EGLN3 (+173284), NPAS3 (+838480)
Vincent_CBX8-untreated-ChIP-13690.bam.filtered.bam.broad.peaks_peak_905	narrow	chr14	36965378	36965578	200	NONE	MBIP (-175596), NKX2-1 (+23955)
Vincent_CBX8-untreated-ChIP-13690.bam.filtered.bam.broad.peaks_peak_2557	narrow	chr6	7373282	7373524	242	NONE	SSR1 (-59963), RIOK1 (-16326)
Vincent_CBX8-untreated-ChIP-13690.bam.filtered.bam.broad.peaks_peak_81	narrow	chr1	43613347	43613556	209	NONE	SLC2A1 (-188951), EBNA1BP2 (+24789)
Vincent_CBX8-untreated-ChIP-13690.bam.filtered.bam.broad.peaks_peak_1207	narrow	chr16	84191836	84192375	539	NONE	DNAAF1 (+13184), TAF1C (+28511)
Vincent_CBX8-untreated-ChIP-13690.bam.filtered.bam.broad.peaks_peak_2457	narrow	chr5	110818350	110818567	217	NONE	STARD4 (+29749), CAMK4 (+258675)
Vincent_CBX8-untreated-ChIP-13690.bam.filtered.bam.broad.peaks_peak_2707	narrow	chr6	125926783	125927040	257	NONE	HDDC2 (-303630), HEY2 (-143814)
Vincent_CBX8-untreated-ChIP-13690.bam.filtered.bam.broad.peaks_peak_3120	narrow	chr8	61697425	61697672	247	NONE	CLVS1 (-502965), CHD7 (+106212)
Vincent_CBX8-untreated-ChIP-13690.bam.filtered.bam.broad.peaks_peak_1531	narrow	chr19	33014501	33014701	200	NONE	PDCD5 (-57373), DPY19L3 (+117570)
Vincent_CBX8-untreated-ChIP-13690.bam.filtered.bam.broad.peaks_peak_1022	narrow	chr15	68115748	68115964	216	SKOR1 (+3814)	PIAS1 (-230661), SKOR1 (+3814)
Vincent_CBX8-untreated-ChIP-13690.bam.filtered.bam.broad.peaks_peak_297	narrow	chr1	234925047	234925247	200	NONE	IRF2BP2 (-179876), TOMM20 (+367104)
Vincent_CBX8-untreated-ChIP-13690.bam.filtered.bam.broad.peaks_peak_2065	narrow	chr3	16596653	16596867	214	NONE	RFTN1 (-41547), DAZL (+49537)
Vincent_CBX8-untreated-ChIP-13690.bam.filtered.bam.broad.peaks_peak_1782	narrow	chr2	176086408	176086651	243	NONE	ATP5G3 (-37195)
Vincent_CBX8-untreated-ChIP-13690.bam.filtered.bam.broad.peaks_peak_698	narrow	chr12	54347034	54347642	608	HOXC12 (-1280)	HOXC12 (-1280)
Vincent_CBX8-untreated-ChIP-13690.bam.filtered.bam.broad.peaks_peak_1040	narrow	chr15	73169005	73169216	211	NONE	NEO1 (-174940), ADPGK (-92985)
Vincent_CBX8-untreated-ChIP-13690.bam.filtered.bam.broad.peaks_peak_90	narrow	chr1	45718471	45718726	255	NONE	HPDL (-73946), ZSWIM5 (-46371)
Vincent_CBX8-untreated-ChIP-13690.bam.filtered.bam.broad.peaks_peak_3260	narrow	chr9	108009516	108009721	205	SLC44A1 (+2716)	FSD1L (-200764), SLC44A1 (+2716)
Vincent_CBX8-untreated-ChIP-13690.bam.filtered.bam.broad.peaks_peak_2600	narrow	chr6	30434604	30434804	200	NONE	HLA-E (-22540), RPP21 (+121796)
Vincent_CBX8-untreated-ChIP-13690.bam.filtered.bam.broad.peaks_peak_2996	narrow	chr7	142351768	142352052	284	NONE	PRSS58 (-394063), PRSS1 (-105420)
Vincent_CBX8-untreated-ChIP-13690.bam.filtered.bam.broad.peaks_peak_2554	narrow	chr6	5997866	5998206	340	NONE	NRN1 (+9164), FARS2 (+736759)
Vincent_CBX8-untreated-ChIP-13690.bam.filtered.bam.broad.peaks_peak_262	narrow	chr1	212720511	212720756	245	NONE	ATF3 (-61378), NENF (+114405)
Vincent_CBX8-untreated-ChIP-13690.bam.filtered.bam.broad.peaks_peak_697	narrow	chr12	54310789	54310989	200	NONE	CALCOCO1 (-189665), HOXC13 (-21646)
Vincent_CBX8-untreated-ChIP-13690.bam.filtered.bam.broad.peaks_peak_994	narrow	chr15	40026440	40026640	200	NONE	THBS1 (+153246), GPR176 (+186553)
Vincent_CBX8-untreated-ChIP-13690.bam.filtered.bam.broad.peaks_peak_9	narrow	chr1	7827200	7827522	322	VAMP3 (-3968)	VAMP3 (-3968)
Vincent_CBX8-untreated-ChIP-13690.bam.filtered.bam.broad.peaks_peak_1606	narrow	chr2	45034832	45035092	260	NONE	SIX3 (-133940), CAMKMT (+445859)
Vincent_CBX8-untreated-ChIP-13690.bam.filtered.bam.broad.peaks_peak_446	narrow	chr10	69843706	69843916	210	NONE	MYPN (-25183), HERC4 (-8771)
Vincent_CBX8-untreated-ChIP-13690.bam.filtered.bam.broad.peaks_peak_1542	narrow	chr19	38845096	38845310	214	NONE	PSMD8 (-19973), CATSPERG (+18788)
Vincent_CBX8-untreated-ChIP-13690.bam.filtered.bam.broad.peaks_peak_2765	narrow	chr6	149744883	149745083	200	NONE	SUMO4 (+23488), ZC3H12D (+61214)
Vincent_CBX8-untreated-ChIP-13690.bam.filtered.bam.broad.peaks_peak_1758	narrow	chr2	171035629	171035844	215	MYO3B (+1082)	SP5 (-536124), MYO3B (+1082)
Vincent_CBX8-untreated-ChIP-13690.bam.filtered.bam.broad.peaks_peak_838	narrow	chr13	100316750	100316950	200	NONE	CLYBL (+57927), ZIC5 (+307313)
Vincent_CBX8-untreated-ChIP-13690.bam.filtered.bam.broad.peaks_peak_1064	narrow	chr15	95367827	95368027	200	NONE	MCTP2 (+526432)
Vincent_CBX8-untreated-ChIP-13690.bam.filtered.bam.broad.peaks_peak_1256	narrow	chr17	20984417	20984617	200	NONE	DHRS7B (-45448), USP22 (-38165)
Vincent_CBX8-untreated-ChIP-13690.bam.filtered.bam.broad.peaks_peak_1470	narrow	chr18	52832901	52833101	200	NONE	RAB27B (+337571), TCF4 (+470184)
Vincent_CBX8-untreated-ChIP-13690.bam.filtered.bam.broad.peaks_peak_1631	narrow	chr2	70028944	70029144	200	NONE	GMCL1 (-27730), ANXA4 (+59938)
Vincent_CBX8-untreated-ChIP-13690.bam.filtered.bam.broad.peaks_peak_1849	narrow	chr20	4738924	4739124	200	NONE	PRNT (-17710), RASSF2 (+65267)
Vincent_CBX8-untreated-ChIP-13690.bam.filtered.bam.broad.peaks_peak_232	narrow	chr1	184722493	184722693	200	EDEM3 (+1454)	EDEM3 (+1454), TSEN15 (+701782)
Vincent_CBX8-untreated-ChIP-13690.bam.filtered.bam.broad.peaks_peak_2440	narrow	chr5	79670018	79670218	200	NONE	ZFYVE16 (-33714), SPZ1 (+54328)
Vincent_CBX8-untreated-ChIP-13690.bam.filtered.bam.broad.peaks_peak_2502	narrow	chr5	153972196	153972396	200	NONE	LARP1 (-120166), HAND1 (-114472)
Vincent_CBX8-untreated-ChIP-13690.bam.filtered.bam.broad.peaks_peak_2716	narrow	chr6	134319279	134319479	200	NONE	TBPL1 (+45046), SLC2A12 (+54395)
Vincent_CBX8-untreated-ChIP-13690.bam.filtered.bam.broad.peaks_peak_3177	narrow	chr8	123698684	123698884	200	NONE	ZHX2 (-94849)
Vincent_CBX8-untreated-ChIP-13690.bam.filtered.bam.broad.peaks_peak_3188	narrow	chr8	142109738	142109938	200	NONE	PTK2 (-98581), DENND3 (-28882)
Vincent_CBX8-untreated-ChIP-13690.bam.filtered.bam.broad.peaks_peak_486	narrow	chr10	105259388	105259588	200	NONE	NEURL (+5752), SH3PXD2A (+355676)
Vincent_CBX8-untreated-ChIP-13690.bam.filtered.bam.broad.peaks_peak_581	narrow	chr11	65505413	65505613	200	NONE	RNASEH2C (-17095), AP5B1 (+42760)
Vincent_CBX8-untreated-ChIP-13690.bam.filtered.bam.broad.peaks_peak_710	narrow	chr12	60429052	60429252	200	NONE	SLC16A7 (+346034)
Vincent_CBX8-untreated-ChIP-13690.bam.filtered.bam.broad.peaks_peak_715	narrow	chr12	65514067	65514267	200	WIF1 (+1179)	WIF1 (+1179), TBC1D30 (+295815)
Vincent_CBX8-untreated-ChIP-13690.bam.filtered.bam.broad.peaks_peak_78	narrow	chr1	41428134	41428334	200	NONE	CITED4 (-100216), CTPS1 (-16773)
Vincent_CBX8-untreated-ChIP-13690.bam.filtered.bam.broad.peaks_peak_918	narrow	chr14	62041552	62041752	200	NONE	HIF1A (-122688), PRKCH (+253217)
Vincent_CBX8-untreated-ChIP-13690.bam.filtered.bam.broad.peaks_peak_989	narrow	chr15	34217800	34218000	200	NONE	CHRM5 (-43189), RYR3 (+614723)
Vincent_CBX8-untreated-ChIP-13690.bam.filtered.bam.broad.peaks_peak_3138	narrow	chr8	81453338	81453559	221	NONE	ZBTB10 (+55547), ZNF704 (+333567)
Vincent_CBX8-untreated-ChIP-13690.bam.filtered.bam.broad.peaks_peak_863	narrow	chr13	113753504	113753819	315	NONE	F7 (-6459), MCF2L (+130127)
Vincent_CBX8-untreated-ChIP-13690.bam.filtered.bam.broad.peaks_peak_2959	narrow	chr7	130053263	130053505	242	NONE	CEP41 (+27694), CPA1 (+33172)
Vincent_CBX8-untreated-ChIP-13690.bam.filtered.bam.broad.peaks_peak_3020	narrow	chr7	156812773	156813042	269	NONE	UBE3C (-118699), MNX1 (-9563)
Vincent_CBX8-untreated-ChIP-13690.bam.filtered.bam.broad.peaks_peak_2106	narrow	chr3	57311733	57311933	200	NONE	ASB14 (+14877), APPL1 (+50068)
Vincent_CBX8-untreated-ChIP-13690.bam.filtered.bam.broad.peaks_peak_2908	narrow	chr7	99986869	99987069	200	NONE	PILRA (+15901), ZCWPW1 (+39333)
Vincent_CBX8-untreated-ChIP-13690.bam.filtered.bam.broad.peaks_peak_2924	narrow	chr7	108080904	108081104	200	NONE	LAMB4 (-310203), NRCAM (+15822)
Vincent_CBX8-untreated-ChIP-13690.bam.filtered.bam.broad.peaks_peak_2930	narrow	chr7	112052130	112052330	200	NONE	IFRD1 (-38253), ZNF277 (+205587)
Vincent_CBX8-untreated-ChIP-13690.bam.filtered.bam.broad.peaks_peak_146	narrow	chr1	110994674	110994876	202	PROK1 (+953)	PROK1 (+953)
Vincent_CBX8-untreated-ChIP-13690.bam.filtered.bam.broad.peaks_peak_1247	narrow	chr17	17375406	17375834	428	MED9 (-4680)	MED9 (-4680)
Vincent_CBX8-untreated-ChIP-13690.bam.filtered.bam.broad.peaks_peak_2150	narrow	chr3	134186551	134186752	201	NONE	AMOTL2 (-93216), ANAPC13 (+18213)
Vincent_CBX8-untreated-ChIP-13690.bam.filtered.bam.broad.peaks_peak_3109	narrow	chr8	57121796	57122184	388	CHCHD7 (-2325), PLAG1 (+1848)	CHCHD7 (-2325), PLAG1 (+1848)
Vincent_CBX8-untreated-ChIP-13690.bam.filtered.bam.broad.peaks_peak_1943	narrow	chr21	38119471	38119677	206	NONE	SIM2 (+48140), HLCS (+219199)
Vincent_CBX8-untreated-ChIP-13690.bam.filtered.bam.broad.peaks_peak_2468	narrow	chr5	124065669	124065869	200	NONE	ZNF608 (+15349)
Vincent_CBX8-untreated-ChIP-13690.bam.filtered.bam.broad.peaks_peak_324	narrow	chr10	1016877	1017131	254	NONE	LARP4B (-85302), GTPBP4 (-17334)
Vincent_CBX8-untreated-ChIP-13690.bam.filtered.bam.broad.peaks_peak_3204	narrow	chr9	34390898	34391195	297	NONE	KIAA1161 (-14196), C9orf24 (+6783)
Vincent_CBX8-untreated-ChIP-13690.bam.filtered.bam.broad.peaks_peak_477	narrow	chr10	101288990	101289237	247	NKX2-3 (-3576)	NKX2-3 (-3576)
Vincent_CBX8-untreated-ChIP-13690.bam.filtered.bam.broad.peaks_peak_2822	narrow	chr7	1278499	1278725	226	NONE	UNCX (+6069), MICALL2 (+220526)
Vincent_CBX8-untreated-ChIP-13690.bam.filtered.bam.broad.peaks_peak_1182	narrow	chr16	58402995	58403195	200	NONE	PRSS54 (-74144), GINS3 (-23203)
Vincent_CBX8-untreated-ChIP-13690.bam.filtered.bam.broad.peaks_peak_141	narrow	chr1	109707485	109707685	200	NONE	SARS (-48955), KIAA1324 (+50962)
Vincent_CBX8-untreated-ChIP-13690.bam.filtered.bam.broad.peaks_peak_2292	narrow	chr4	117962704	117962904	200	NONE	TRAM1L1 (+43932)
Vincent_CBX8-untreated-ChIP-13690.bam.filtered.bam.broad.peaks_peak_2482	narrow	chr5	137947641	137947841	200	NONE	CTNNA1 (-141371), HSPA9 (-36608)
Vincent_CBX8-untreated-ChIP-13690.bam.filtered.bam.broad.peaks_peak_319	narrow	chr1	247559078	247559278	200	NONE	ZNF496 (-64133), NLRP3 (-22173)
Vincent_CBX8-untreated-ChIP-13690.bam.filtered.bam.broad.peaks_peak_646	narrow	chr12	24436771	24436971	200	NONE	SOX5 (-334234), BCAT1 (+619138)
Vincent_CBX8-untreated-ChIP-13690.bam.filtered.bam.broad.peaks_peak_753	narrow	chr12	123311491	123311691	200	NONE	HIP1R (-8382), CCDC62 (+52717)
Vincent_CBX8-untreated-ChIP-13690.bam.filtered.bam.broad.peaks_peak_793	narrow	chr13	33397067	33397267	200	NONE	KL (-193404), PDS5B (+236603)
Vincent_CBX8-untreated-ChIP-13690.bam.filtered.bam.broad.peaks_peak_126	narrow	chr1	91901825	91902074	249	NONE	CDC7 (-64715), HFM1 (-31524)
Vincent_CBX8-untreated-ChIP-13690.bam.filtered.bam.broad.peaks_peak_3158	narrow	chr8	99078026	99078388	362	NONE	RPL30 (-20465), HRSP12 (+51262)
Vincent_CBX8-untreated-ChIP-13690.bam.filtered.bam.broad.peaks_peak_1850	narrow	chr20	5030722	5031069	347	NONE	SLC23A2 (-39957), TMEM230 (+62837)
Vincent_CBX8-untreated-ChIP-13690.bam.filtered.bam.broad.peaks_peak_2469	narrow	chr5	124070129	124070329	200	NONE	ZNF608 (+10889)
Vincent_CBX8-untreated-ChIP-13690.bam.filtered.bam.broad.peaks_peak_2419	narrow	chr5	72734937	72735185	248	NONE	FOXD1 (+9291), TMEM174 (+266039)
Vincent_CBX8-untreated-ChIP-13690.bam.filtered.bam.broad.peaks_peak_3005	narrow	chr7	149082203	149082419	216	NONE	ZNF777 (+75903), ZNF783 (+123049)
Vincent_CBX8-untreated-ChIP-13690.bam.filtered.bam.broad.peaks_peak_1700	narrow	chr2	120412338	120412538	200	NONE	TMEM177 (-24305), ENSG00000163075 (+110391)
Vincent_CBX8-untreated-ChIP-13690.bam.filtered.bam.broad.peaks_peak_3417	narrow	chrY	10036463	10036663	200	NONE	FAM197Y1 (-651870)
Vincent_CBX8-untreated-ChIP-13690.bam.filtered.bam.broad.peaks_peak_623	narrow	chr11	134185427	134185627	200	NONE	GLB1L2 (-16241), GLB1L3 (+38892)
Vincent_CBX8-untreated-ChIP-13690.bam.filtered.bam.broad.peaks_peak_669	narrow	chr12	34855176	34855443	267	NONE	ALG10 (+680094)
Vincent_CBX8-untreated-ChIP-13690.bam.filtered.bam.broad.peaks_peak_1029	narrow	chr15	69137229	69137442	213	NONE	SPESP1 (-85503), ANP32A (-24102)
Vincent_CBX8-untreated-ChIP-13690.bam.filtered.bam.broad.peaks_peak_1614	narrow	chr2	54925108	54925308	200	NONE	EML6 (-26471), SPTBN1 (+241786)
Vincent_CBX8-untreated-ChIP-13690.bam.filtered.bam.broad.peaks_peak_1869	narrow	chr20	36835303	36835503	200	NONE	BPI (-97122), TGM2 (-41629)
Vincent_CBX8-untreated-ChIP-13690.bam.filtered.bam.broad.peaks_peak_1887	narrow	chr20	50319337	50319537	200	NONE	NFATC2 (-160179), ATP9A (+65736)
Vincent_CBX8-untreated-ChIP-13690.bam.filtered.bam.broad.peaks_peak_2194	narrow	chr3	184320879	184321079	200	NONE	VPS8 (-208952), EPHB3 (+41407)
Vincent_CBX8-untreated-ChIP-13690.bam.filtered.bam.broad.peaks_peak_2257	narrow	chr4	71938994	71939194	200	NONE	SLC4A4 (-113909), DCK (+79938)
Vincent_CBX8-untreated-ChIP-13690.bam.filtered.bam.broad.peaks_peak_3314	narrow	chr9	135954912	135955112	200	NONE	CEL (+17647), RALGDS (+41551)
Vincent_CBX8-untreated-ChIP-13690.bam.filtered.bam.broad.peaks_peak_2063	narrow	chr3	14356150	14356368	218	NONE	XPC (-135976), SLC6A6 (-87817)
Vincent_CBX8-untreated-ChIP-13690.bam.filtered.bam.broad.peaks_peak_1745	narrow	chr2	161348812	161349036	224	RBMS1 (+1381)	ITGB6 (-292112), RBMS1 (+1381)
Vincent_CBX8-untreated-ChIP-13690.bam.filtered.bam.broad.peaks_peak_1011	narrow	chr15	57968992	57969256	264	NONE	POLR2M (-29703), MYZAP (+84985)
Vincent_CBX8-untreated-ChIP-13690.bam.filtered.bam.broad.peaks_peak_826	narrow	chr13	93881134	93881358	224	GPC6 (+2151)	GPC6 (+2151)
Vincent_CBX8-untreated-ChIP-13690.bam.filtered.bam.broad.peaks_peak_1965	narrow	chr21	46337046	46337269	223	NONE	PTTG1IP (-43406), ITGB2 (+11630)
Vincent_CBX8-untreated-ChIP-13690.bam.filtered.bam.broad.peaks_peak_3086	narrow	chr8	41160865	41161163	298	NONE	ZMAT4 (-405670), SFRP1 (+6002)
Vincent_CBX8-untreated-ChIP-13690.bam.filtered.bam.broad.peaks_peak_1778	narrow	chr2	175386736	175386953	217	NONE	GPR155 (-35037), WIPF1 (+112462)
Vincent_CBX8-untreated-ChIP-13690.bam.filtered.bam.broad.peaks_peak_3370	narrow	chrX	73156990	73157268	278	NONE	ZCCHC13 (-366896), CHIC1 (+374085)
Vincent_CBX8-untreated-ChIP-13690.bam.filtered.bam.broad.peaks_peak_729	narrow	chr12	100348612	100348847	235	NONE	ANKS1B (+29285)
Vincent_CBX8-untreated-ChIP-13690.bam.filtered.bam.broad.peaks_peak_1014	narrow	chr15	59814684	59814884	200	NONE	MYO1E (-149685), GCNT3 (-89199)
Vincent_CBX8-untreated-ChIP-13690.bam.filtered.bam.broad.peaks_peak_1958	narrow	chr21	44827201	44827401	200	NONE	SIK1 (+19707), CRYAA (+238183)
Vincent_CBX8-untreated-ChIP-13690.bam.filtered.bam.broad.peaks_peak_2601	narrow	chr6	30447673	30447873	200	NONE	HLA-E (-9471), RPP21 (+134865)
Vincent_CBX8-untreated-ChIP-13690.bam.filtered.bam.broad.peaks_peak_3264	narrow	chr9	110461277	110461477	200	NONE	KLF4 (-209450)
Vincent_CBX8-untreated-ChIP-13690.bam.filtered.bam.broad.peaks_peak_2370	broad	chr6	35065036	35066016	980	NONE	TCP11 (+43898), ANKS1A (+208484)
Vincent_CBX8-untreated-ChIP-13690.bam.filtered.bam.broad.peaks_peak_2017	narrow	chr22	22292511	22292820	309	NONE	MAPK1 (-70747), PPM1F (+14543)
Vincent_CBX8-untreated-ChIP-13690.bam.filtered.bam.broad.peaks_peak_2537	narrow	chr6	1606118	1606488	370	FOXC1 (-4378)	FOXC1 (-4378)
Vincent_CBX8-untreated-ChIP-13690.bam.filtered.bam.broad.peaks_peak_3069	narrow	chr8	26455640	26455852	212	NONE	DPYSL2 (+20387), ADRA1A (+267176)
Vincent_CBX8-untreated-ChIP-13690.bam.filtered.bam.broad.peaks_peak_809	narrow	chr13	51924324	51924551	227	NONE	SERPINE3 (+9270), INTS6 (+102696)
Vincent_CBX8-untreated-ChIP-13690.bam.filtered.bam.broad.peaks_peak_66	narrow	chr1	31862541	31862810	269	NONE	SERINC2 (-19736), FABP3 (-16753)
Vincent_CBX8-untreated-ChIP-13690.bam.filtered.bam.broad.peaks_peak_3304	narrow	chr9	133960683	133960883	200	NONE	AIF1L (-11080), LAMC3 (+76314)
Vincent_CBX8-untreated-ChIP-13690.bam.filtered.bam.broad.peaks_peak_3375	narrow	chrX	100450884	100451274	390	NONE	DRP2 (-23696), CENPI (+95653)
Vincent_CBX8-untreated-ChIP-13690.bam.filtered.bam.broad.peaks_peak_208	narrow	chr1	165580592	165580802	210	NONE	MGST3 (-19401), LRRC52 (+67453)
Vincent_CBX8-untreated-ChIP-13690.bam.filtered.bam.broad.peaks_peak_1777	narrow	chr2	175349950	175350196	246	GPR155 (+1735)	GPR155 (+1735), SCRN3 (+89600)
Vincent_CBX8-untreated-ChIP-13690.bam.filtered.bam.broad.peaks_peak_2291	narrow	chr4	113439403	113439639	236	NEUROG2 (-2193)	NEUROG2 (-2193)
Vincent_CBX8-untreated-ChIP-13690.bam.filtered.bam.broad.peaks_peak_1794	narrow	chr2	179506931	179507134	203	NONE	PLEKHA3 (+161838), TTN (+165117)
Vincent_CBX8-untreated-ChIP-13690.bam.filtered.bam.broad.peaks_peak_1739	broad	chr21	11086247	11086564	317	NONE	TPTE (-95524)
Vincent_CBX8-untreated-ChIP-13690.bam.filtered.bam.broad.peaks_peak_3303	narrow	chr9	133900969	133901221	252	NONE	AIF1L (-70768), LAMC3 (+16626)
Vincent_CBX8-untreated-ChIP-13690.bam.filtered.bam.broad.peaks_peak_432	narrow	chr10	50179764	50180013	249	NONE	LRRC18 (-57612), VSTM4 (+143665)
Vincent_CBX8-untreated-ChIP-13690.bam.filtered.bam.broad.peaks_peak_2034	narrow	chr22	32747102	32747343	241	NONE	SLC5A4 (-95895), RFPL3 (-6631)
Vincent_CBX8-untreated-ChIP-13690.bam.filtered.bam.broad.peaks_peak_3113	narrow	chr8	59182520	59182734	214	NONE	UBXN2B (-141196), FAM110B (+275514)
Vincent_CBX8-untreated-ChIP-13690.bam.filtered.bam.broad.peaks_peak_839	narrow	chr13	100343819	100344019	200	NONE	CLYBL (+84996), ZIC5 (+280244)
Vincent_CBX8-untreated-ChIP-13690.bam.filtered.bam.broad.peaks_peak_2569	narrow	chr6	11232189	11232395	206	NEDD9 (+623)	NEDD9 (+623)
Vincent_CBX8-untreated-ChIP-13690.bam.filtered.bam.broad.peaks_peak_2544	narrow	chr6	3742494	3742708	214	NONE	SLC22A23 (-285808), PXDC1 (+9659)
Vincent_CBX8-untreated-ChIP-13690.bam.filtered.bam.broad.peaks_peak_3236	narrow	chr9	80662094	80662457	363	NONE	CEP78 (-188847), GNAQ (-15902)
Vincent_CBX8-untreated-ChIP-13690.bam.filtered.bam.broad.peaks_peak_2718	narrow	chr6	134811838	134812054	216	NONE	SGK1 (-172750), ALDH8A1 (+459314)
Vincent_CBX8-untreated-ChIP-13690.bam.filtered.bam.broad.peaks_peak_2941	narrow	chr7	119121040	119121306	266	NONE	KCND2 (-792549)
Vincent_CBX8-untreated-ChIP-13690.bam.filtered.bam.broad.peaks_peak_1603	narrow	chr2	44492317	44492620	303	NONE	SLC3A1 (-10130), PPM1B (+96453)
Vincent_CBX8-untreated-ChIP-13690.bam.filtered.bam.broad.peaks_peak_1660	narrow	chr2	91690076	91690312	236	NONE	NONE
Vincent_CBX8-untreated-ChIP-13690.bam.filtered.bam.broad.peaks_peak_762	narrow	chr12	133026215	133026490	275	NONE	GALNT9 (-335780), MUC8 (+24373)
Vincent_CBX8-untreated-ChIP-13690.bam.filtered.bam.broad.peaks_peak_1390	narrow	chr17	78382561	78382761	200	NONE	ENDOV (-6306), RNF213 (+147994)
Vincent_CBX8-untreated-ChIP-13690.bam.filtered.bam.broad.peaks_peak_1960	narrow	chr21	45012708	45012908	200	NONE	SIK1 (-165800), HSF2BP (+66566)
Vincent_CBX8-untreated-ChIP-13690.bam.filtered.bam.broad.peaks_peak_2620	narrow	chr6	40797864	40798064	200	NONE	LRFN2 (-242760), UNC5CL (+208964)
Vincent_CBX8-untreated-ChIP-13690.bam.filtered.bam.broad.peaks_peak_1375	narrow	chr17	68357002	68357266	264	NONE	KCNJ2 (+191458)
Vincent_CBX8-untreated-ChIP-13690.bam.filtered.bam.broad.peaks_peak_1101	narrow	chr16	11961259	11961459	200	NONE	RSL1D1 (-15917), GSPT1 (+48418)
Vincent_CBX8-untreated-ChIP-13690.bam.filtered.bam.broad.peaks_peak_1481	narrow	chr18	61128640	61128840	200	NONE	VPS4B (-39044), SERPINB5 (-15254)
Vincent_CBX8-untreated-ChIP-13690.bam.filtered.bam.broad.peaks_peak_1548	narrow	chr19	45901503	45901703	200	NONE	ERCC2 (-27727), CD3EAP (-7864)
Vincent_CBX8-untreated-ChIP-13690.bam.filtered.bam.broad.peaks_peak_1559	narrow	chr2	3054800	3055000	200	NONE	MYT1L (-720012), TRAPPC12 (-328557)
Vincent_CBX8-untreated-ChIP-13690.bam.filtered.bam.broad.peaks_peak_1759	narrow	chr2	171680939	171681139	200	NONE	GORASP2 (-103997), GAD1 (+7967)
Vincent_CBX8-untreated-ChIP-13690.bam.filtered.bam.broad.peaks_peak_1795	narrow	chr2	179738149	179738349	200	NONE	TTN (-66099), CCDC141 (+176537)
Vincent_CBX8-untreated-ChIP-13690.bam.filtered.bam.broad.peaks_peak_1819	narrow	chr2	219931091	219931291	200	NONE	IHH (-6002), NHEJ1 (+94384)
Vincent_CBX8-untreated-ChIP-13690.bam.filtered.bam.broad.peaks_peak_1835	narrow	chr2	234732975	234733175	200	NONE	HJURP (+30137), UGT1A1 (+64181)
Vincent_CBX8-untreated-ChIP-13690.bam.filtered.bam.broad.peaks_peak_1964	narrow	chr21	45688519	45688719	200	NONE	AIRE (-17144), DNMT3L (-6520)
Vincent_CBX8-untreated-ChIP-13690.bam.filtered.bam.broad.peaks_peak_2159	narrow	chr3	148953214	148953414	200	NONE	CP (-13472), TM4SF18 (+98234)
Vincent_CBX8-untreated-ChIP-13690.bam.filtered.bam.broad.peaks_peak_2235	narrow	chr4	40776353	40776553	200	NONE	NSUN7 (+24539), APBB2 (+440096)
Vincent_CBX8-untreated-ChIP-13690.bam.filtered.bam.broad.peaks_peak_2320	narrow	chr4	175032630	175032830	200	NONE	HAND2 (-581350), CEP44 (-172325)
Vincent_CBX8-untreated-ChIP-13690.bam.filtered.bam.broad.peaks_peak_2321	narrow	chr4	175067407	175067607	200	NONE	HAND2 (-616127), CEP44 (-137548)
Vincent_CBX8-untreated-ChIP-13690.bam.filtered.bam.broad.peaks_peak_2379	narrow	chr5	42017548	42017748	200	NONE	GHR (-406231), FBXO4 (+92292)
Vincent_CBX8-untreated-ChIP-13690.bam.filtered.bam.broad.peaks_peak_2446	narrow	chr5	87522592	87522792	200	NONE	CCNH (-813856), TMEM161B (+41973)
Vincent_CBX8-untreated-ChIP-13690.bam.filtered.bam.broad.peaks_peak_2835	narrow	chr7	22089195	22089395	200	NONE	CDCA7L (-103593), RAPGEF5 (+307238)
Vincent_CBX8-untreated-ChIP-13690.bam.filtered.bam.broad.peaks_peak_2903	narrow	chr7	96619640	96619840	200	NONE	SHFM1 (-280537), DLX6 (-15120)
Vincent_CBX8-untreated-ChIP-13690.bam.filtered.bam.broad.peaks_peak_3105	narrow	chr8	55131607	55131807	200	NONE	SOX17 (-238788), MRPL15 (+83937)
Vincent_CBX8-untreated-ChIP-13690.bam.filtered.bam.broad.peaks_peak_3182	narrow	chr8	128601742	128601942	200	NONE	MYC (-146488), POU5F1B (+175307)
Vincent_CBX8-untreated-ChIP-13690.bam.filtered.bam.broad.peaks_peak_362	narrow	chr10	18772764	18772964	200	NONE	NSUN6 (+167687), CACNB2 (+343258)
Vincent_CBX8-untreated-ChIP-13690.bam.filtered.bam.broad.peaks_peak_805	narrow	chr13	46454033	46454233	200	NONE	SIAH3 (-28262), ZC3H13 (+172761)
Vincent_CBX8-untreated-ChIP-13690.bam.filtered.bam.broad.peaks_peak_900	narrow	chr14	35952059	35952259	200	NONE	NFKBIA (-78207), INSM2 (-51089)
Vincent_CBX8-untreated-ChIP-13690.bam.filtered.bam.broad.peaks_peak_336	narrow	chr10	7474587	7475080	493	NONE	SFMBT2 (-23531), ITIH5 (+234100)
Vincent_CBX8-untreated-ChIP-13690.bam.filtered.bam.broad.peaks_peak_287	narrow	chr1	230837076	230837412	336	NONE	AGT (+12799), COG2 (+59006)
Vincent_CBX8-untreated-ChIP-13690.bam.filtered.bam.broad.peaks_peak_2547	narrow	chr6	3876781	3876981	200	NONE	ENSG00000145965 (-106028), FAM50B (+27261)
Vincent_CBX8-untreated-ChIP-13690.bam.filtered.bam.broad.peaks_peak_2723	narrow	chr6	136769740	136769940	200	NONE	BCLAF1 (-158851), MAP7 (+77770)
Vincent_CBX8-untreated-ChIP-13690.bam.filtered.bam.broad.peaks_peak_3144	narrow	chr8	91804849	91805049	200	NECAB1 (+1171)	NECAB1 (+1171), TMEM55A (+248343)
Vincent_CBX8-untreated-ChIP-13690.bam.filtered.bam.broad.peaks_peak_1321	narrow	chr17	46825794	46826225	431	NONE	HOXB13 (-19470), TTLL6 (+68566)
Vincent_CBX8-untreated-ChIP-13690.bam.filtered.bam.broad.peaks_peak_2769	narrow	chr6	151071468	151071701	233	NONE	MTHFD1L (-115100), PLEKHG1 (+150586)
Vincent_CBX8-untreated-ChIP-13690.bam.filtered.bam.broad.peaks_peak_38	narrow	chr1	19066636	19066854	218	NONE	PAX7 (+109245), TAS1R2 (+119431)
Vincent_CBX8-untreated-ChIP-13690.bam.filtered.bam.broad.peaks_peak_1305	narrow	chr17	43676001	43676257	256	NONE	CRHR1 (-185782), PLEKHM1 (-108019)
Vincent_CBX8-untreated-ChIP-13690.bam.filtered.bam.broad.peaks_peak_2142	narrow	chr3	124275502	124275737	235	NONE	UMPS (-173593), KALRN (+462092)
Vincent_CBX8-untreated-ChIP-13690.bam.filtered.bam.broad.peaks_peak_1191	narrow	chr16	71130232	71130432	200	NONE	VAC14 (-295268), HYDIN (+134260)
Vincent_CBX8-untreated-ChIP-13690.bam.filtered.bam.broad.peaks_peak_1198	narrow	chr16	75035326	75035526	200	ZNRF1 (+2498)	ZNRF1 (+2498), LDHD (+115239)
Vincent_CBX8-untreated-ChIP-13690.bam.filtered.bam.broad.peaks_peak_1347	narrow	chr17	59350756	59350956	200	NONE	TBX2 (-126401), BCAS3 (+595606)
Vincent_CBX8-untreated-ChIP-13690.bam.filtered.bam.broad.peaks_peak_2452	narrow	chr5	95735799	95735999	200	NONE	ELL2 (-438124), PCSK1 (+33085)
Vincent_CBX8-untreated-ChIP-13690.bam.filtered.bam.broad.peaks_peak_2458	narrow	chr5	111935950	111936150	200	NONE	EPB41L4A (-181037), APC (-107168)
Vincent_CBX8-untreated-ChIP-13690.bam.filtered.bam.broad.peaks_peak_2612	narrow	chr6	35790378	35790578	200	NONE	LHFPL5 (+17407), SRPK1 (+98641)
Vincent_CBX8-untreated-ChIP-13690.bam.filtered.bam.broad.peaks_peak_2813	narrow	chr6	169351882	169352082	200	NONE	THBS2 (+302157), SMOC2 (+510151)
Vincent_CBX8-untreated-ChIP-13690.bam.filtered.bam.broad.peaks_peak_3349	narrow	chrX	39212311	39212511	200	NONE	MID1IP1 (+549425), BCOR (+744245)
Vincent_CBX8-untreated-ChIP-13690.bam.filtered.bam.broad.peaks_peak_157	narrow	chr1	117846218	117846428	210	NONE	VTCN1 (-92767), MAN1A2 (-63748)
Vincent_CBX8-untreated-ChIP-13690.bam.filtered.bam.broad.peaks_peak_1688	narrow	chr2	102233012	102233244	232	NONE	RFX8 (-141963), MAP4K4 (-81415)
Vincent_CBX8-untreated-ChIP-13690.bam.filtered.bam.broad.peaks_peak_3059	narrow	chr8	22014801	22015033	232	SFTPC (-4251), LGI3 (-572)	SFTPC (-4251), LGI3 (-572)
Vincent_CBX8-untreated-ChIP-13690.bam.filtered.bam.broad.peaks_peak_786	narrow	chr13	28493350	28493629	279	PDX1 (-667)	PDX1 (-667)
Vincent_CBX8-untreated-ChIP-13690.bam.filtered.bam.broad.peaks_peak_2154	narrow	chr3	142444315	142444585	270	TRPC1 (+1534)	TRPC1 (+1534), PCOLCE2 (+163595)
Vincent_CBX8-untreated-ChIP-13690.bam.filtered.bam.broad.peaks_peak_1543	narrow	chr19	39573390	39574170	780	ENSG00000183760 (-1165)	ENSG00000183760 (-1165)
Vincent_CBX8-untreated-ChIP-13690.bam.filtered.bam.broad.peaks_peak_237	narrow	chr1	200013032	200013232	200	NONE	NR5A2 (+16402), ZNF281 (+366052)
Vincent_CBX8-untreated-ChIP-13690.bam.filtered.bam.broad.peaks_peak_205	narrow	chr1	162342544	162342749	205	NONE	SH2D1B (+39269), NOS1AP (+303081)
Vincent_CBX8-untreated-ChIP-13690.bam.filtered.bam.broad.peaks_peak_1981	narrow	chr22	18009755	18010038	283	NONE	SLC25A18 (-33242), CECR2 (+53270)
Vincent_CBX8-untreated-ChIP-13690.bam.filtered.bam.broad.peaks_peak_2576	narrow	chr6	16837580	16837927	347	NONE	STMND1 (-264735), ATXN1 (-76067)
Vincent_CBX8-untreated-ChIP-13690.bam.filtered.bam.broad.peaks_peak_1358	narrow	chr17	60923289	60923566	277	NONE	TANC2 (-163489), MARCH10 (-37733)
Vincent_CBX8-untreated-ChIP-13690.bam.filtered.bam.broad.peaks_peak_1204	narrow	chr16	81914158	81914358	200	NONE	PLCG2 (+101395), SDR42E1 (+130835)
Vincent_CBX8-untreated-ChIP-13690.bam.filtered.bam.broad.peaks_peak_1581	narrow	chr2	23610669	23610869	200	NONE	ATAD2B (+539215)
Vincent_CBX8-untreated-ChIP-13690.bam.filtered.bam.broad.peaks_peak_2100	narrow	chr3	46608031	46608231	200	NONE	TDGF1 (-10596), RTP3 (+69150)
Vincent_CBX8-untreated-ChIP-13690.bam.filtered.bam.broad.peaks_peak_254	narrow	chr1	204901848	204902048	200	NONE	CNTN2 (-110377), NFASC (+104166)
Vincent_CBX8-untreated-ChIP-13690.bam.filtered.bam.broad.peaks_peak_2626	narrow	chr6	42869781	42869981	200	NONE	PTCRA (-13846), RPL7L1 (+22508)
Vincent_CBX8-untreated-ChIP-13690.bam.filtered.bam.broad.peaks_peak_506	narrow	chr10	127622676	127622876	200	NONE	FANK1 (+37668), ADAM12 (+454248)
Vincent_CBX8-untreated-ChIP-13690.bam.filtered.bam.broad.peaks_peak_961	narrow	chr14	97255712	97255912	200	NONE	VRK1 (-7829), PAPOLA (+287102)
Vincent_CBX8-untreated-ChIP-13690.bam.filtered.bam.broad.peaks_peak_531	narrow	chr11	14401700	14402172	472	NONE	RRAS2 (-21206), COPB1 (+119462)
Vincent_CBX8-untreated-ChIP-13690.bam.filtered.bam.broad.peaks_peak_481	narrow	chr10	102506909	102507138	229	PAX2 (+1556)	SEMA4G (-225568), PAX2 (+1556)
Vincent_CBX8-untreated-ChIP-13690.bam.filtered.bam.broad.peaks_peak_1200	narrow	chr16	78695006	78695232	226	NONE	WWOX (+561809), MAF (+939492)
Vincent_CBX8-untreated-ChIP-13690.bam.filtered.bam.broad.peaks_peak_82	narrow	chr1	43639466	43639702	236	EBNA1BP2 (-1343)	EBNA1BP2 (-1343)
Vincent_CBX8-untreated-ChIP-13690.bam.filtered.bam.broad.peaks_peak_2875	narrow	chr7	61794468	61794789	321	NONE	NONE
Vincent_CBX8-untreated-ChIP-13690.bam.filtered.bam.broad.peaks_peak_2290	narrow	chr4	113439142	113439347	205	NEUROG2 (-1917)	NEUROG2 (-1917)
Vincent_CBX8-untreated-ChIP-13690.bam.filtered.bam.broad.peaks_peak_2583	narrow	chr6	24467443	24467643	200	NONE	GPLD1 (+22307), MRS2 (+64361)
Vincent_CBX8-untreated-ChIP-13690.bam.filtered.bam.broad.peaks_peak_1837	narrow	chr2	235890578	235890786	208	SH3BP4 (+3353)	AGAP1 (-512069), SH3BP4 (+3353)
Vincent_CBX8-untreated-ChIP-13690.bam.filtered.bam.broad.peaks_peak_3061	narrow	chr8	22588331	22588539	208	NONE	EGR3 (-37620), PEBP4 (+196986)
Vincent_CBX8-untreated-ChIP-13690.bam.filtered.bam.broad.peaks_peak_2660	narrow	chr6	89738644	89738899	255	NONE	RNGTT (-65457), PNRC1 (-51725)
Vincent_CBX8-untreated-ChIP-13690.bam.filtered.bam.broad.peaks_peak_1901	narrow	chr20	57406872	57407082	210	NONE	GNAS (-20792), NPEPL1 (+139308)
Vincent_CBX8-untreated-ChIP-13690.bam.filtered.bam.broad.peaks_peak_2804	narrow	chr6	167491580	167491809	229	NONE	CCR6 (-44562), FGFR1OP (+79025)
Vincent_CBX8-untreated-ChIP-13690.bam.filtered.bam.broad.peaks_peak_164	narrow	chr1	121285499	121285782	283	NONE	FCGR1B (-349704)
Vincent_CBX8-untreated-ChIP-13690.bam.filtered.bam.broad.peaks_peak_1077	narrow	chr15	101800401	101800601	200	NONE	CHSY1 (-8364), VIMP (+17154)
Vincent_CBX8-untreated-ChIP-13690.bam.filtered.bam.broad.peaks_peak_2493	narrow	chr5	148128636	148128836	200	NONE	HTR4 (-95020), ADRB2 (-77420)
Vincent_CBX8-untreated-ChIP-13690.bam.filtered.bam.broad.peaks_peak_2676	narrow	chr6	105651270	105651470	200	NONE	POPDC3 (-23635), PREP (+199589)
Vincent_CBX8-untreated-ChIP-13690.bam.filtered.bam.broad.peaks_peak_2846	narrow	chr7	27395025	27395225	200	NONE	EVX1 (+112961), HIBADH (+307489)
Vincent_CBX8-untreated-ChIP-13690.bam.filtered.bam.broad.peaks_peak_2899	narrow	chr7	88387591	88387791	200	ZNF804B (-991)	ZNF804B (-991)
Vincent_CBX8-untreated-ChIP-13690.bam.filtered.bam.broad.peaks_peak_3249	narrow	chr9	98579678	98579878	200	NONE	PTCH1 (-308835), ERCC6L2 (-58205)
Vincent_CBX8-untreated-ChIP-13690.bam.filtered.bam.broad.peaks_peak_3325	narrow	chrX	3638279	3638479	200	NONE	PRKX (-6730)
Vincent_CBX8-untreated-ChIP-13690.bam.filtered.bam.broad.peaks_peak_1221	narrow	chr16	87588261	87588553	292	NONE	ZCCHC14 (-62756), JPH3 (-48104)
Vincent_CBX8-untreated-ChIP-13690.bam.filtered.bam.broad.peaks_peak_2403	narrow	chr5	68303379	68303709	330	NONE	SLC30A5 (-85929), PIK3R1 (+791996)
Vincent_CBX8-untreated-ChIP-13690.bam.filtered.bam.broad.peaks_peak_960	narrow	chr14	97247944	97248187	243	NONE	VRK1 (-15575), PAPOLA (+279356)
Vincent_CBX8-untreated-ChIP-13690.bam.filtered.bam.broad.peaks_peak_1959	narrow	chr21	44894892	44895153	261	NONE	SIK1 (-48015), HSF2BP (+184351)
Vincent_CBX8-untreated-ChIP-13690.bam.filtered.bam.broad.peaks_peak_1535	narrow	chr19	34631004	34631219	215	NONE	LSM14A (-32359), KCTD15 (+341821)
Vincent_CBX8-untreated-ChIP-13690.bam.filtered.bam.broad.peaks_peak_189	narrow	chr1	148855102	148855384	282	NONE	PPIAL4C (-697760), NBPF16 (+115800)
Vincent_CBX8-untreated-ChIP-13690.bam.filtered.bam.broad.peaks_peak_1928	narrow	chr21	30601244	30601538	294	NONE	BACH1 (-70346), MAP3K7CL (+148518)
Vincent_CBX8-untreated-ChIP-13690.bam.filtered.bam.broad.peaks_peak_1268	narrow	chr17	28330623	28330826	203	NONE	NSRP1 (-113074), EFCAB5 (+62102)
Vincent_CBX8-untreated-ChIP-13690.bam.filtered.bam.broad.peaks_peak_1929	narrow	chr21	32999287	32999487	200	NONE	TIAM1 (-68097), SOD1 (-32548)
Vincent_CBX8-untreated-ChIP-13690.bam.filtered.bam.broad.peaks_peak_754	narrow	chr12	123311849	123312049	200	NONE	HIP1R (-8024), CCDC62 (+53075)
Vincent_CBX8-untreated-ChIP-13690.bam.filtered.bam.broad.peaks_peak_1224	narrow	chr17	880953	881253	300	NXN (+1907)	GLOD4 (-195522), NXN (+1907)
Vincent_CBX8-untreated-ChIP-13690.bam.filtered.bam.broad.peaks_peak_3150	narrow	chr8	95656237	95656605	368	ESRP1 (+3064)	DPY19L4 (-75707), ESRP1 (+3064)
Vincent_CBX8-untreated-ChIP-13690.bam.filtered.bam.broad.peaks_peak_2655	narrow	chr6	88125631	88125851	220	NONE	SLC35A1 (-56954), C6orf163 (+71170)
Vincent_CBX8-untreated-ChIP-13690.bam.filtered.bam.broad.peaks_peak_774	narrow	chr13	25323843	25324063	220	NONE	RNF17 (-14337), ATP12A (+69404)
Vincent_CBX8-untreated-ChIP-13690.bam.filtered.bam.broad.peaks_peak_3243	narrow	chr9	96721571	96721827	256	BARX1 (-4045)	BARX1 (-4045)
Vincent_CBX8-untreated-ChIP-13690.bam.filtered.bam.broad.peaks_peak_907	narrow	chr14	51028147	51028391	244	ATL1 (+1526)	ATL1 (+1526), SAV1 (+106780)
Vincent_CBX8-untreated-ChIP-13690.bam.filtered.bam.broad.peaks_peak_1504	narrow	chr19	8799486	8799704	218	NONE	ADAMTS10 (-126412), ACTL9 (+9577)
Vincent_CBX8-untreated-ChIP-13690.bam.filtered.bam.broad.peaks_peak_2183	narrow	chr3	178957387	178957595	208	NONE	KCNMB3 (+11912), PIK3CA (+91180)
Vincent_CBX8-untreated-ChIP-13690.bam.filtered.bam.broad.peaks_peak_971	narrow	chr15	20981315	20981517	202	NONE	NONE
Vincent_CBX8-untreated-ChIP-13690.bam.filtered.bam.broad.peaks_peak_2708	narrow	chr6	126000774	126001008	234	NONE	HDDC2 (-377609), HEY2 (-69835)
Vincent_CBX8-untreated-ChIP-13690.bam.filtered.bam.broad.peaks_peak_1085	narrow	chr16	3980230	3980694	464	NONE	CREBBP (-49735), ADCY9 (+185724)
Vincent_CBX8-untreated-ChIP-13690.bam.filtered.bam.broad.peaks_peak_2424	narrow	chr5	72838727	72838927	200	NONE	ANKRA2 (+22684), BTF3 (+44553)
Vincent_CBX8-untreated-ChIP-13690.bam.filtered.bam.broad.peaks_peak_2385	narrow	chr5	49450583	49450806	223	NONE	EMB (+286506)
Vincent_CBX8-untreated-ChIP-13690.bam.filtered.bam.broad.peaks_peak_2694	narrow	chr6	108478893	108479326	433	NONE	OSTM1 (-83169), NR2E1 (-8152)
Vincent_CBX8-untreated-ChIP-13690.bam.filtered.bam.broad.peaks_peak_3140	narrow	chr8	86350237	86350523	286	CA3 (-676)	CA3 (-676)
Vincent_CBX8-untreated-ChIP-13690.bam.filtered.bam.broad.peaks_peak_1366	narrow	chr17	65625559	65625847	288	NONE	NOL11 (-88246), PITPNC1 (+251432)
Vincent_CBX8-untreated-ChIP-13690.bam.filtered.bam.broad.peaks_peak_2611	narrow	chr6	35758594	35758800	206	NONE	CLPS (+6391), CLPSL1 (+9903)
Vincent_CBX8-untreated-ChIP-13690.bam.filtered.bam.broad.peaks_peak_2483	narrow	chr5	139227503	139227772	269	NONE	PSD2 (+52232), NRG2 (+195241)
Vincent_CBX8-untreated-ChIP-13690.bam.filtered.bam.broad.peaks_peak_633	narrow	chr12	8374126	8374353	227	NONE	FAM90A1 (+5974), ZNF705A (+49107)
Vincent_CBX8-untreated-ChIP-13690.bam.filtered.bam.broad.peaks_peak_3066	narrow	chr8	23571870	23572200	330	NONE	NKX2-6 (-7924), STC1 (+140285)
Vincent_CBX8-untreated-ChIP-13690.bam.filtered.bam.broad.peaks_peak_106	narrow	chr1	63777919	63778130	211	NONE	FOXD3 (-10705), ATG4C (+528219)
Vincent_CBX8-untreated-ChIP-13690.bam.filtered.bam.broad.peaks_peak_2486	narrow	chr5	139504547	139504837	290	IGIP (-829)	IGIP (-829)
Vincent_CBX8-untreated-ChIP-13690.bam.filtered.bam.broad.peaks_peak_2728	narrow	chr6	137365023	137365337	314	IL20RA (+921)	IL20RA (+921)
Vincent_CBX8-untreated-ChIP-13690.bam.filtered.bam.broad.peaks_peak_3307	narrow	chr9	135242181	135242396	215	NONE	SETX (-11917), TTF1 (+39920)
Vincent_CBX8-untreated-ChIP-13690.bam.filtered.bam.broad.peaks_peak_3322	narrow	chr9	140789480	140789686	206	NONE	CACNA1B (+17342)
Vincent_CBX8-untreated-ChIP-13690.bam.filtered.bam.broad.peaks_peak_15	narrow	chr1	9208033	9208233	200	NONE	H6PD (-86701), GPR157 (-18904)
Vincent_CBX8-untreated-ChIP-13690.bam.filtered.bam.broad.peaks_peak_813	narrow	chr13	53284034	53284234	200	NONE	LECT1 (+29781), SUGT1 (+57160)
Vincent_CBX8-untreated-ChIP-13690.bam.filtered.bam.broad.peaks_peak_621	narrow	chr11	133994878	133995210	332	NONE	JAM3 (+56224), NCAPD3 (+98841)
Vincent_CBX8-untreated-ChIP-13690.bam.filtered.bam.broad.peaks_peak_2722	narrow	chr6	136750802	136751322	520	NONE	BCLAF1 (-140073), MAP7 (+96548)
Vincent_CBX8-untreated-ChIP-13690.bam.filtered.bam.broad.peaks_peak_1382	narrow	chr17	76658108	76658455	347	NONE	DNAH17 (-84806), CYTH1 (+120094)
Vincent_CBX8-untreated-ChIP-13690.bam.filtered.bam.broad.peaks_peak_1937	narrow	chr21	37510257	37510476	219	CBR3 (+3157)	DOPEY2 (-26466), CBR3 (+3157)
Vincent_CBX8-untreated-ChIP-13690.bam.filtered.bam.broad.peaks_peak_1119	narrow	chr16	21006370	21006629	259	NONE	TMEM159 (-163198), LYRM1 (+94074)
Vincent_CBX8-untreated-ChIP-13690.bam.filtered.bam.broad.peaks_peak_526	narrow	chr11	12014326	12014625	299	NONE	DKK3 (+16153), USP47 (+151506)
Vincent_CBX8-untreated-ChIP-13690.bam.filtered.bam.broad.peaks_peak_524	narrow	chr11	10355051	10355391	340	NONE	AMPD3 (-117007), ADM (+28590)
Vincent_CBX8-untreated-ChIP-13690.bam.filtered.bam.broad.peaks_peak_1008	narrow	chr15	57751005	57751205	200	NONE	GCOM1 (-133001), CGNL1 (+82402)
Vincent_CBX8-untreated-ChIP-13690.bam.filtered.bam.broad.peaks_peak_1078	narrow	chr16	506762	506962	200	NONE	CAPN15 (-70994), RAB11FIP3 (+31243)
Vincent_CBX8-untreated-ChIP-13690.bam.filtered.bam.broad.peaks_peak_1095	narrow	chr16	9099967	9100167	200	NONE	USP7 (-42726)
Vincent_CBX8-untreated-ChIP-13690.bam.filtered.bam.broad.peaks_peak_111	narrow	chr1	68974745	68974945	200	NONE	DEPDC1 (-12048)
Vincent_CBX8-untreated-ChIP-13690.bam.filtered.bam.broad.peaks_peak_1228	narrow	chr17	3394194	3394394	200	NONE	ASPA (+14998), TRPV3 (+66805)
Vincent_CBX8-untreated-ChIP-13690.bam.filtered.bam.broad.peaks_peak_1242	narrow	chr17	15254155	15254355	200	NONE	TEKT3 (-9297), TVP23C (+212603)
Vincent_CBX8-untreated-ChIP-13690.bam.filtered.bam.broad.peaks_peak_1378	narrow	chr17	75867421	75867621	200	NONE	TNRC6C (-133616), SEPT9 (+590029)
Vincent_CBX8-untreated-ChIP-13690.bam.filtered.bam.broad.peaks_peak_1459	narrow	chr18	33046180	33046380	200	NONE	ZNF396 (-88979), INO80C (+31627)
Vincent_CBX8-untreated-ChIP-13690.bam.filtered.bam.broad.peaks_peak_149	narrow	chr1	113257584	113257784	200	ENSG00000271810 (-3707), PPM1J (+415)	ENSG00000271810 (-3707), PPM1J (+415)
Vincent_CBX8-untreated-ChIP-13690.bam.filtered.bam.broad.peaks_peak_1550	narrow	chr19	46960573	46960773	200	NONE	CCDC8 (-43832), PPP5D1 (+143784)
Vincent_CBX8-untreated-ChIP-13690.bam.filtered.bam.broad.peaks_peak_1600	narrow	chr2	38221993	38222193	200	NONE	RMDN2 (+44487), CYP1B1 (+81230)
Vincent_CBX8-untreated-ChIP-13690.bam.filtered.bam.broad.peaks_peak_1792	narrow	chr2	177885307	177885507	200	NONE	HNRNPA3 (-191884), MTX2 (+751260)
Vincent_CBX8-untreated-ChIP-13690.bam.filtered.bam.broad.peaks_peak_1827	narrow	chr2	231180089	231180289	200	NONE	SP140L (-11710), SP140 (+89743)
Vincent_CBX8-untreated-ChIP-13690.bam.filtered.bam.broad.peaks_peak_1844	narrow	chr2	241739926	241740126	200	NONE	KIF1A (+19699), AQP12A (+108764)
Vincent_CBX8-untreated-ChIP-13690.bam.filtered.bam.broad.peaks_peak_1866	narrow	chr20	32063220	32063420	200	NONE	CBFA2T2 (-86851), SNTA1 (-31622)
Vincent_CBX8-untreated-ChIP-13690.bam.filtered.bam.broad.peaks_peak_2155	narrow	chr3	142830903	142831103	200	NONE	CHST2 (-7170), U2SURP (+110622)
Vincent_CBX8-untreated-ChIP-13690.bam.filtered.bam.broad.peaks_peak_218	narrow	chr1	173225793	173225993	200	NONE	PRDX6 (-220512), TNFSF4 (-49441)
Vincent_CBX8-untreated-ChIP-13690.bam.filtered.bam.broad.peaks_peak_2269	narrow	chr4	83014617	83014817	200	NONE	RASGEF1B (-621648), HNRNPD (+280392)
Vincent_CBX8-untreated-ChIP-13690.bam.filtered.bam.broad.peaks_peak_2317	narrow	chr4	170928408	170928608	200	NONE	C4orf27 (-249404), MFAP3L (+19051)
Vincent_CBX8-untreated-ChIP-13690.bam.filtered.bam.broad.peaks_peak_2380	narrow	chr5	44934120	44934320	200	NONE	MRPS30 (+125193), HCN1 (+762033)
Vincent_CBX8-untreated-ChIP-13690.bam.filtered.bam.broad.peaks_peak_2455	narrow	chr5	103279112	103279312	200	NONE	NUDT12 (-380718)
Vincent_CBX8-untreated-ChIP-13690.bam.filtered.bam.broad.peaks_peak_2616	narrow	chr6	38195169	38195369	200	NONE	ZFAND3 (+407994), BTBD9 (+412431)
Vincent_CBX8-untreated-ChIP-13690.bam.filtered.bam.broad.peaks_peak_2653	narrow	chr6	76550310	76550510	200	NONE	MYO6 (+91361), IMPG1 (+231985)
Vincent_CBX8-untreated-ChIP-13690.bam.filtered.bam.broad.peaks_peak_290	narrow	chr1	231492044	231492244	200	NONE	SPRTN (+18350), EGLN1 (+68646)
Vincent_CBX8-untreated-ChIP-13690.bam.filtered.bam.broad.peaks_peak_2925	narrow	chr7	110533272	110533472	200	NONE	LRRN3 (-197690)
Vincent_CBX8-untreated-ChIP-13690.bam.filtered.bam.broad.peaks_peak_3038	narrow	chr8	2039183	2039383	200	NONE	MYOM2 (+46128)
Vincent_CBX8-untreated-ChIP-13690.bam.filtered.bam.broad.peaks_peak_3176	narrow	chr8	118962351	118962551	200	NONE	EXT1 (+161641), MED30 (+429499)
Vincent_CBX8-untreated-ChIP-13690.bam.filtered.bam.broad.peaks_peak_318	narrow	chr1	247083940	247084140	200	NONE	AHCTF1 (+10686), SCCPDH (+196691)
Vincent_CBX8-untreated-ChIP-13690.bam.filtered.bam.broad.peaks_peak_3193	narrow	chr8	143983397	143983597	200	NONE	CYP11B1 (-22235), CYP11B2 (+15762)
Vincent_CBX8-untreated-ChIP-13690.bam.filtered.bam.broad.peaks_peak_3351	narrow	chrX	47379693	47379893	200	NONE	ARAF (-40723), ZNF41 (-37448)
Vincent_CBX8-untreated-ChIP-13690.bam.filtered.bam.broad.peaks_peak_3356	narrow	chrX	49508948	49509148	200	NONE	PAGE4 (-84858), PAGE1 (-48452)
Vincent_CBX8-untreated-ChIP-13690.bam.filtered.bam.broad.peaks_peak_3369	narrow	chrX	70134610	70134810	200	NONE	TEX11 (-6149), SLC7A3 (+16236)
Vincent_CBX8-untreated-ChIP-13690.bam.filtered.bam.broad.peaks_peak_360	narrow	chr10	17850465	17850665	200	ENSG00000183748 (-797)	ENSG00000183748 (-797)
Vincent_CBX8-untreated-ChIP-13690.bam.filtered.bam.broad.peaks_peak_430	narrow	chr10	49746613	49746813	200	NONE	ARHGAP22 (+66284), MAPK8 (+231980)
Vincent_CBX8-untreated-ChIP-13690.bam.filtered.bam.broad.peaks_peak_439	narrow	chr10	62989718	62989918	200	NONE	RHOBTB1 (-285813), TMEM26 (+223390)
Vincent_CBX8-untreated-ChIP-13690.bam.filtered.bam.broad.peaks_peak_455	narrow	chr10	74091169	74091369	200	NONE	DNAJB12 (+23638), DDIT4 (+57591)
Vincent_CBX8-untreated-ChIP-13690.bam.filtered.bam.broad.peaks_peak_586	narrow	chr11	69868597	69868797	200	NONE	FGF3 (-234905), ANO1 (-55711)
Vincent_CBX8-untreated-ChIP-13690.bam.filtered.bam.broad.peaks_peak_63	narrow	chr1	27418210	27418410	200	NONE	SLC9A1 (+63091), TRNP1 (+98112)
Vincent_CBX8-untreated-ChIP-13690.bam.filtered.bam.broad.peaks_peak_679	narrow	chr12	47322155	47322355	200	NONE	PCED1B (-151131), SLC38A4 (-102475)
Vincent_CBX8-untreated-ChIP-13690.bam.filtered.bam.broad.peaks_peak_855	narrow	chr13	111731582	111731782	200	NONE	ARHGEF7 (-35942), ING1 (+364353)
Vincent_CBX8-untreated-ChIP-13690.bam.filtered.bam.broad.peaks_peak_906	narrow	chr14	39909037	39909237	200	NONE	FBXO33 (-7433)
Vincent_CBX8-untreated-ChIP-13690.bam.filtered.bam.broad.peaks_peak_1193	narrow	chr16	72246705	72246916	211	NONE	PMFBP1 (-40657), ZFHX3 (+835463)
Vincent_CBX8-untreated-ChIP-13690.bam.filtered.bam.broad.peaks_peak_732	narrow	chr12	104444320	104444524	204	GLT8D2 (-507)	GLT8D2 (-507)
Vincent_CBX8-untreated-ChIP-13690.bam.filtered.bam.broad.peaks_peak_2776	narrow	chr6	154692827	154693052	225	NONE	IPCEF1 (-41725), CNKSR3 (+138853)
Vincent_CBX8-untreated-ChIP-13690.bam.filtered.bam.broad.peaks_peak_447	narrow	chr10	71821422	71821647	225	NONE	H2AFY2 (+8983), AIFM2 (+71155)
Vincent_CBX8-untreated-ChIP-13690.bam.filtered.bam.broad.peaks_peak_2799	narrow	chr6	166854297	166854497	200	NONE	MPC1 (-57911), RPS6KA2 (+421642)
Vincent_CBX8-untreated-ChIP-13690.bam.filtered.bam.broad.peaks_peak_3021	narrow	chr7	156841876	156842076	200	NONE	UBE3C (-89631), MNX1 (-38631)
Vincent_CBX8-untreated-ChIP-13690.bam.filtered.bam.broad.peaks_peak_1927	narrow	chr21	30457803	30458334	531	NONE	BACH1 (-213668), MAP3K7CL (+5196)
Vincent_CBX8-untreated-ChIP-13690.bam.filtered.bam.broad.peaks_peak_3071	narrow	chr8	27569526	27569787	261	NONE	ESCO2 (-62246), SCARA3 (+77959)
Vincent_CBX8-untreated-ChIP-13690.bam.filtered.bam.broad.peaks_peak_1580	narrow	chr2	20859363	20859597	234	NONE	HS1BP3 (-8631), GDF7 (-6944)
Vincent_CBX8-untreated-ChIP-13690.bam.filtered.bam.broad.peaks_peak_1978	narrow	chr22	17163027	17163257	230	NONE	CCT8L2 (-89442), XKR3 (+139447)
Vincent_CBX8-untreated-ChIP-13690.bam.filtered.bam.broad.peaks_peak_915	broad	chr15	51526419	51530279	3860	NONE	CYP19A1 (+102458), AP4E1 (+327479)
Vincent_CBX8-untreated-ChIP-13690.bam.filtered.bam.broad.peaks_peak_3358	narrow	chrX	53356692	53357096	404	NONE	IQSEC2 (-6372), SMC1A (+92783)
Vincent_CBX8-untreated-ChIP-13690.bam.filtered.bam.broad.peaks_peak_1377	narrow	chr17	72373629	72373874	245	NONE	GPRC5C (-53300), GPR142 (+10155)
Vincent_CBX8-untreated-ChIP-13690.bam.filtered.bam.broad.peaks_peak_1034	narrow	chr15	70446940	70447140	200	NONE	TLE3 (-56525), UACA (+608892)
Vincent_CBX8-untreated-ChIP-13690.bam.filtered.bam.broad.peaks_peak_1744	narrow	chr2	160688635	160688835	200	NONE	CD302 (-33982), LY75-CD302 (+72486)
Vincent_CBX8-untreated-ChIP-13690.bam.filtered.bam.broad.peaks_peak_2223	narrow	chr4	6540433	6540633	200	NONE	PPP2R2C (-156936), MAN2B2 (-36369)
Vincent_CBX8-untreated-ChIP-13690.bam.filtered.bam.broad.peaks_peak_239	narrow	chr1	200294842	200295042	200	NONE	ZNF281 (+84242), NR5A2 (+298212)
Vincent_CBX8-untreated-ChIP-13690.bam.filtered.bam.broad.peaks_peak_2475	narrow	chr5	131347475	131347675	200	ACSL6 (-220)	ACSL6 (-220)
Vincent_CBX8-untreated-ChIP-13690.bam.filtered.bam.broad.peaks_peak_252	narrow	chr1	204049134	204049334	200	NONE	SOX13 (+6502), ETNK2 (+71897)
Vincent_CBX8-untreated-ChIP-13690.bam.filtered.bam.broad.peaks_peak_2790	narrow	chr6	159586591	159586791	200	FNDC1 (-3738)	FNDC1 (-3738)
Vincent_CBX8-untreated-ChIP-13690.bam.filtered.bam.broad.peaks_peak_3051	narrow	chr8	12999477	12999677	200	NONE	KIAA1456 (+196391), DLC1 (+372818)
Vincent_CBX8-untreated-ChIP-13690.bam.filtered.bam.broad.peaks_peak_453	narrow	chr10	73175988	73176188	200	NONE	SLC29A3 (+97073), C10orf105 (+303490)
Vincent_CBX8-untreated-ChIP-13690.bam.filtered.bam.broad.peaks_peak_60	narrow	chr1	25295099	25295299	200	RUNX3 (-3698)	RUNX3 (-3698)
Vincent_CBX8-untreated-ChIP-13690.bam.filtered.bam.broad.peaks_peak_606	narrow	chr11	116674802	116675002	200	NONE	APOA5 (-11766), APOA4 (+19120)
Vincent_CBX8-untreated-ChIP-13690.bam.filtered.bam.broad.peaks_peak_660	narrow	chr12	31195894	31196094	200	NONE	DDX11 (-30785), TSPAN11 (+116102)
Vincent_CBX8-untreated-ChIP-13690.bam.filtered.bam.broad.peaks_peak_693	narrow	chr12	53520854	53521054	200	NONE	SOAT2 (+23652), CSAD (+53426)
Vincent_CBX8-untreated-ChIP-13690.bam.filtered.bam.broad.peaks_peak_933	narrow	chr14	70725498	70725698	200	NONE	SLC8A3 (-69811), COX16 (+100850)
Vincent_CBX8-untreated-ChIP-13690.bam.filtered.bam.broad.peaks_peak_2548	narrow	chr6	3948623	3948911	288	NONE	ENSG00000145965 (-34142), FAM50B (+99147)
Vincent_CBX8-untreated-ChIP-13690.bam.filtered.bam.broad.peaks_peak_3298	narrow	chr9	133784868	133785074	206	NONE	QRFP (-15746), FIBCD1 (+29266)
Vincent_CBX8-untreated-ChIP-13690.bam.filtered.bam.broad.peaks_peak_1032	narrow	chr15	69205742	69206058	316	NONE	ANP32A (-92666), SPESP1 (-16939)
Vincent_CBX8-untreated-ChIP-13690.bam.filtered.bam.broad.peaks_peak_516	narrow	chr11	2574418	2574640	222	NONE	KCNQ1 (+108308), CDKN1C (+332582)
Vincent_CBX8-untreated-ChIP-13690.bam.filtered.bam.broad.peaks_peak_2912	narrow	chr7	101256522	101256758	236	NONE	RABL5 (-291556), MYL10 (+15936)
Vincent_CBX8-untreated-ChIP-13690.bam.filtered.bam.broad.peaks_peak_776	narrow	chr13	25619993	25620275	282	NONE	PABPC3 (-50166), ENSG00000269099 (+28593)
Vincent_CBX8-untreated-ChIP-13690.bam.filtered.bam.broad.peaks_peak_603	narrow	chr11	112049296	112049559	263	BCO2 (+3238)	PTS (-47660), BCO2 (+3238)
Vincent_CBX8-untreated-ChIP-13690.bam.filtered.bam.broad.peaks_peak_1400	narrow	chr18	1439657	1439919	262	NONE	ADCYAP1 (+534678)
Vincent_CBX8-untreated-ChIP-13690.bam.filtered.bam.broad.peaks_peak_2012	narrow	chr22	21608323	21608542	219	NONE	HIC2 (-188316), GGT2 (-26507)
Vincent_CBX8-untreated-ChIP-13690.bam.filtered.bam.broad.peaks_peak_2210	narrow	chr3	197262953	197263153	200	NONE	DLG1 (-237606), BDH1 (+19805)
Vincent_CBX8-untreated-ChIP-13690.bam.filtered.bam.broad.peaks_peak_1994	narrow	chr22	19679003	19679255	252	NONE	CLDN5 (-164061), SEPT5 (-22858)
Vincent_CBX8-untreated-ChIP-13690.bam.filtered.bam.broad.peaks_peak_2810	narrow	chr6	168593647	168593997	350	NONE	FRMD1 (-113983), DACT2 (+126580)
Vincent_CBX8-untreated-ChIP-13690.bam.filtered.bam.broad.peaks_peak_2935	narrow	chr7	116095269	116095551	282	NONE	CAV2 (-44034), TES (+244863)
Vincent_CBX8-untreated-ChIP-13690.bam.filtered.bam.broad.peaks_peak_3018	narrow	chr7	155325457	155325671	214	NONE	RBM33 (-111809), EN2 (+74740)
Vincent_CBX8-untreated-ChIP-13690.bam.filtered.bam.broad.peaks_peak_1073	narrow	chr15	99950916	99951116	200	NONE	MEF2A (-154889), SYNM (+305730)
Vincent_CBX8-untreated-ChIP-13690.bam.filtered.bam.broad.peaks_peak_1454	narrow	chr18	29202969	29203169	200	NONE	TTR (+31380), B4GALT6 (+61617)
Vincent_CBX8-untreated-ChIP-13690.bam.filtered.bam.broad.peaks_peak_1462	narrow	chr18	34229371	34229571	200	NONE	TPGS2 (+179687), FHOD3 (+351794)
Vincent_CBX8-untreated-ChIP-13690.bam.filtered.bam.broad.peaks_peak_1829	narrow	chr2	231854811	231855011	200	NONE	GPR55 (-64970), SPATA3 (-5930)
Vincent_CBX8-untreated-ChIP-13690.bam.filtered.bam.broad.peaks_peak_2203	narrow	chr3	186063481	186063681	200	NONE	ETV5 (-236680), DGKG (+16445)
Vincent_CBX8-untreated-ChIP-13690.bam.filtered.bam.broad.peaks_peak_2449	narrow	chr5	88110751	88110951	200	NONE	TMEM161B (-546186), MEF2C (+89048)
Vincent_CBX8-untreated-ChIP-13690.bam.filtered.bam.broad.peaks_peak_2578	narrow	chr6	18305147	18305347	200	NONE	RNF144B (-82334), DEK (-40193)
Vincent_CBX8-untreated-ChIP-13690.bam.filtered.bam.broad.peaks_peak_2747	narrow	chr6	144471975	144472175	200	STX11 (+412)	STX11 (+412)
Vincent_CBX8-untreated-ChIP-13690.bam.filtered.bam.broad.peaks_peak_2787	narrow	chr6	159183941	159184141	200	NONE	EZR (+56403), SYTL3 (+101690)
Vincent_CBX8-untreated-ChIP-13690.bam.filtered.bam.broad.peaks_peak_3037	narrow	chr8	1933963	1934163	200	NONE	MYOM2 (-59092), ARHGEF10 (+161921)
Vincent_CBX8-untreated-ChIP-13690.bam.filtered.bam.broad.peaks_peak_3072	narrow	chr8	28250766	28250966	200	NONE	FZD3 (-100907), ZNF395 (-6883)
Vincent_CBX8-untreated-ChIP-13690.bam.filtered.bam.broad.peaks_peak_3357	narrow	chrX	53338987	53339187	200	NONE	KDM5C (-84483), IQSEC2 (+11435)
Vincent_CBX8-untreated-ChIP-13690.bam.filtered.bam.broad.peaks_peak_512	narrow	chr11	1574827	1575027	200	NONE	MOB2 (-66951), DUSP8 (+18223)
Vincent_CBX8-untreated-ChIP-13690.bam.filtered.bam.broad.peaks_peak_691	narrow	chr12	52118077	52118277	200	NONE	ANKRD33 (-163567), SCN8A (+133157)
Vincent_CBX8-untreated-ChIP-13690.bam.filtered.bam.broad.peaks_peak_716	narrow	chr12	74451122	74451322	200	NONE	NONE
Vincent_CBX8-untreated-ChIP-13690.bam.filtered.bam.broad.peaks_peak_807	narrow	chr13	51613794	51613994	200	NONE	SERPINE3 (-301274), RNASEH2B (+130080)
Vincent_CBX8-untreated-ChIP-13690.bam.filtered.bam.broad.peaks_peak_866	narrow	chr13	113793184	113793384	200	NONE	PROZ (-19684), F10 (+16152)
Vincent_CBX8-untreated-ChIP-13690.bam.filtered.bam.broad.peaks_peak_922	narrow	chr14	64717356	64717556	200	NONE	ESR2 (+43622), SYNE2 (+397773)
Vincent_CBX8-untreated-ChIP-13690.bam.filtered.bam.broad.peaks_peak_923	narrow	chr14	64785660	64785860	200	NONE	MTHFD1 (-68999), ESR2 (-24682)
Vincent_CBX8-untreated-ChIP-13690.bam.filtered.bam.broad.peaks_peak_977	narrow	chr15	28320871	28321071	200	NONE	OCA2 (+23533)
Vincent_CBX8-untreated-ChIP-13690.bam.filtered.bam.broad.peaks_peak_2066	narrow	chr3	16610956	16611205	249	NONE	RFTN1 (-55868), DAZL (+35216)
Vincent_CBX8-untreated-ChIP-13690.bam.filtered.bam.broad.peaks_peak_2891	narrow	chr7	65671425	65671770	345	TPST1 (+1412)	KCTD7 (-534045), TPST1 (+1412)
Vincent_CBX8-untreated-ChIP-13690.bam.filtered.bam.broad.peaks_peak_1316	narrow	chr17	46227762	46228501	739	NONE	SNX11 (+43212), SKAP1 (+279420)
Vincent_CBX8-untreated-ChIP-13690.bam.filtered.bam.broad.peaks_peak_2702	narrow	chr6	116848906	116849170	264	FAM26D (-1171)	FAM26D (-1171)
Vincent_CBX8-untreated-ChIP-13690.bam.filtered.bam.broad.peaks_peak_1341	narrow	chr17	56553092	56553494	402	NONE	RNF43 (-58399), HSF5 (+12452)
Vincent_CBX8-untreated-ChIP-13690.bam.filtered.bam.broad.peaks_peak_1472	narrow	chr18	54227876	54228101	225	NONE	TCF4 (-924804), TXNL1 (+77887)
Vincent_CBX8-untreated-ChIP-13690.bam.filtered.bam.broad.peaks_peak_299	narrow	chr1	235943119	235943384	265	NONE	GNG4 (-129959), LYST (+86968)
Vincent_CBX8-untreated-ChIP-13690.bam.filtered.bam.broad.peaks_peak_1292	narrow	chr17	37910173	37910381	208	NONE	GRB7 (+15253), IKZF3 (+110164)
Vincent_CBX8-untreated-ChIP-13690.bam.filtered.bam.broad.peaks_peak_1491	narrow	chr18	77964190	77964475	285	NONE	PARD6G (+41096), ADNP2 (+97418)
Vincent_CBX8-untreated-ChIP-13690.bam.filtered.bam.broad.peaks_peak_2755	narrow	chr6	148593388	148593649	261	NONE	UST (-474945)
Vincent_CBX8-untreated-ChIP-13690.bam.filtered.bam.broad.peaks_peak_1714	narrow	chr2	132316005	132316253	248	NONE	GPR39 (-858018), MZT2A (-66134)
Vincent_CBX8-untreated-ChIP-13690.bam.filtered.bam.broad.peaks_peak_356	narrow	chr10	14670728	14670928	200	NONE	FRMD4A (-297945), CDNF (+209243)
Vincent_CBX8-untreated-ChIP-13690.bam.filtered.bam.broad.peaks_peak_2297	narrow	chr4	139787108	139787352	244	NONE	SLC7A11 (-623727), CCRN4L (-149713)
Vincent_CBX8-untreated-ChIP-13690.bam.filtered.bam.broad.peaks_peak_2692	narrow	chr6	108143855	108144760	905	SCML4 (+1208)	SCML4 (+1208), SOBP (+333146)
Vincent_CBX8-untreated-ChIP-13690.bam.filtered.bam.broad.peaks_peak_769	narrow	chr13	21654724	21655009	285	NONE	SAP18 (-59786), LATS2 (-19181)
Vincent_CBX8-untreated-ChIP-13690.bam.filtered.bam.broad.peaks_peak_3320	narrow	chr9	138875225	138875455	230	NONE	UBAC1 (-22114), NACC2 (+67086)
Vincent_CBX8-untreated-ChIP-13690.bam.filtered.bam.broad.peaks_peak_2808	broad	chr8	43092784	43093909	1125	NONE	HGSNAT (+97749)
Vincent_CBX8-untreated-ChIP-13690.bam.filtered.bam.broad.peaks_peak_26	narrow	chr1	12692274	12692525	251	NONE	DHRS3 (-14663), AADACL4 (-12166)
Vincent_CBX8-untreated-ChIP-13690.bam.filtered.bam.broad.peaks_peak_2262	narrow	chr4	78610792	78611085	293	NONE	CNOT6L (+129605), CXCL13 (+178032)
Vincent_CBX8-untreated-ChIP-13690.bam.filtered.bam.broad.peaks_peak_1033	narrow	chr15	70316450	70316650	200	NONE	TLE3 (+73965), RPLP1 (+571427)
Vincent_CBX8-untreated-ChIP-13690.bam.filtered.bam.broad.peaks_peak_3042	narrow	chr8	8513065	8513265	200	NONE	ENSG00000182319 (-269157), CLDN23 (-46283)
Vincent_CBX8-untreated-ChIP-13690.bam.filtered.bam.broad.peaks_peak_887	narrow	chr14	22774552	22774752	200	NONE	DAD1 (+283523), OR4E2 (+641355)
Vincent_CBX8-untreated-ChIP-13690.bam.filtered.bam.broad.peaks_peak_945	narrow	chr14	77285003	77285203	200	NONE	VASH1 (+56571), IRF2BPL (+209931)
Vincent_CBX8-untreated-ChIP-13690.bam.filtered.bam.broad.peaks_peak_1633	narrow	chr2	73104869	73105090	221	NONE	EXOC6B (-51810), SPR (-9509)
Vincent_CBX8-untreated-ChIP-13690.bam.filtered.bam.broad.peaks_peak_600	narrow	chr11	100997503	100997911	408	PGR (+3548)	PGR (+3548), TMEM133 (+134896)
Vincent_CBX8-untreated-ChIP-13690.bam.filtered.bam.broad.peaks_peak_2937	narrow	chr7	117310616	117310847	231	NONE	CFTR (+190715), CTTNBP2 (+202829)
Vincent_CBX8-untreated-ChIP-13690.bam.filtered.bam.broad.peaks_peak_1087	narrow	chr16	4011965	4012218	253	NONE	CREBBP (-81365), ADCY9 (+154094)
Vincent_CBX8-untreated-ChIP-13690.bam.filtered.bam.broad.peaks_peak_413	narrow	chr10	42530512	42530720	208	NONE	ZNF33B (+603376)
Vincent_CBX8-untreated-ChIP-13690.bam.filtered.bam.broad.peaks_peak_1100	narrow	chr16	11676452	11676748	296	LITAF (+4819)	ENSG00000188897 (-59156), LITAF (+4819)
Vincent_CBX8-untreated-ChIP-13690.bam.filtered.bam.broad.peaks_peak_3340	narrow	chrX	18892473	18892727	254	NONE	PHKA2 (+110116), PPEF1 (+183568)
Vincent_CBX8-untreated-ChIP-13690.bam.filtered.bam.broad.peaks_peak_1240	narrow	chr17	13897593	13897862	269	NONE	HS3ST3A1 (-392484), COX10 (-75118)
Vincent_CBX8-untreated-ChIP-13690.bam.filtered.bam.broad.peaks_peak_2793	narrow	chr6	163806985	163807185	200	NONE	PARK2 (-658282), QKI (-28590)
Vincent_CBX8-untreated-ChIP-13690.bam.filtered.bam.broad.peaks_peak_3445	narrow	chrY	58985501	58985701	200	NONE	NONE
Vincent_CBX8-untreated-ChIP-13690.bam.filtered.bam.broad.peaks_peak_2659	broad	chr7	108080849	108081243	394	NONE	LAMB4 (-310245), NRCAM (+15780)
Vincent_CBX8-untreated-ChIP-13690.bam.filtered.bam.broad.peaks_peak_3065	narrow	chr8	22946907	22947138	231	NONE	TNFRSF10B (-20331), TNFRSF10C (-13080)
Vincent_CBX8-untreated-ChIP-13690.bam.filtered.bam.broad.peaks_peak_1689	narrow	chr2	102955298	102955498	200	NONE	IL18R1 (-16991), IL1RL1 (+27436)
Vincent_CBX8-untreated-ChIP-13690.bam.filtered.bam.broad.peaks_peak_3286	narrow	chr9	130094136	130094336	200	NONE	SLC2A8 (-65185), GARNL3 (+67431)
Vincent_CBX8-untreated-ChIP-13690.bam.filtered.bam.broad.peaks_peak_823	narrow	chr13	91895091	91895291	200	NONE	GPC5 (-155738)
Vincent_CBX8-untreated-ChIP-13690.bam.filtered.bam.broad.peaks_peak_979	narrow	chr15	28941850	28942050	200	NONE	GOLGA8G (-163833), GOLGA8M (+15519)
Vincent_CBX8-untreated-ChIP-13690.bam.filtered.bam.broad.peaks_peak_742	narrow	chr12	109768405	109768695	290	NONE	FOXN4 (-21525), MYO1H (-17158)
Vincent_CBX8-untreated-ChIP-13690.bam.filtered.bam.broad.peaks_peak_495	narrow	chr10	115556908	115557429	521	NONE	PLEKHS1 (+32591), DCLRE1A (+56690)
Vincent_CBX8-untreated-ChIP-13690.bam.filtered.bam.broad.peaks_peak_1175	narrow	chr16	53563298	53563505	207	NONE	AKTIP (-26239), RPGRIP1L (+174356)
Vincent_CBX8-untreated-ChIP-13690.bam.filtered.bam.broad.peaks_peak_435	narrow	chr10	52493716	52493967	251	NONE	SGMS1 (-110099), A1CF (+151593)
Vincent_CBX8-untreated-ChIP-13690.bam.filtered.bam.broad.peaks_peak_112	narrow	chr1	70588234	70588470	236	NONE	SRSF11 (-83055), LRRC7 (+362494)
Vincent_CBX8-untreated-ChIP-13690.bam.filtered.bam.broad.peaks_peak_1048	broad	chr16	33876591	33876957	366	NONE	TP53TG3B (+615259)
Vincent_CBX8-untreated-ChIP-13690.bam.filtered.bam.broad.peaks_peak_3157	narrow	chr8	98766666	98767186	520	NONE	LAPTM4B (-20359), MTDH (+110519)
Vincent_CBX8-untreated-ChIP-13690.bam.filtered.bam.broad.peaks_peak_2472	narrow	chr5	126730964	126731172	208	NONE	PRRC1 (-122233), MEGF10 (+104517)
Vincent_CBX8-untreated-ChIP-13690.bam.filtered.bam.broad.peaks_peak_1919	narrow	chr21	10084972	10085185	213	NONE	TPTE (+905803)
Vincent_CBX8-untreated-ChIP-13690.bam.filtered.bam.broad.peaks_peak_675	narrow	chr12	38448731	38448960	229	NONE	ALG10B (-261534)
Vincent_CBX8-untreated-ChIP-13690.bam.filtered.bam.broad.peaks_peak_1340	narrow	chr17	56552078	56552354	276	NONE	RNF43 (-57322), HSF5 (+13529)
Vincent_CBX8-untreated-ChIP-13690.bam.filtered.bam.broad.peaks_peak_2201	narrow	chr3	185873845	185874045	200	NONE	ETV5 (-47044), DGKG (+206081)
Vincent_CBX8-untreated-ChIP-13690.bam.filtered.bam.broad.peaks_peak_1170	narrow	chr16	46601501	46601885	384	NONE	SHCBP1 (+53845)
Vincent_CBX8-untreated-ChIP-13690.bam.filtered.bam.broad.peaks_peak_16	narrow	chr1	9711133	9711375	242	PIK3CD (-549)	PIK3CD (-549)
Vincent_CBX8-untreated-ChIP-13690.bam.filtered.bam.broad.peaks_peak_1541	narrow	chr19	36460744	36460960	216	NONE	SDHAF1 (-25238), LRFN3 (+34400)
Vincent_CBX8-untreated-ChIP-13690.bam.filtered.bam.broad.peaks_peak_1653	narrow	chr2	89867442	89867664	222	NONE	RPIA (+876391)
Vincent_CBX8-untreated-ChIP-13690.bam.filtered.bam.broad.peaks_peak_519	narrow	chr11	5792054	5792300	246	NONE	OR52N5 (+7720), OR52N4 (+16254)
Vincent_CBX8-untreated-ChIP-13690.bam.filtered.bam.broad.peaks_peak_2525	narrow	chr5	175407858	175408071	213	NONE	SIMC1 (-257400), THOC3 (-12663)
Vincent_CBX8-untreated-ChIP-13690.bam.filtered.bam.broad.peaks_peak_142	narrow	chr1	109999364	109999566	202	NONE	PSMA5 (-30492), SYPL2 (-9785)
Vincent_CBX8-untreated-ChIP-13690.bam.filtered.bam.broad.peaks_peak_30	narrow	chr1	15419158	15419367	209	NONE	TMEM51 (-59765), KAZN (+494063)
Vincent_CBX8-untreated-ChIP-13690.bam.filtered.bam.broad.peaks_peak_2200	narrow	chr3	185604893	185605175	282	NONE	IGF2BP2 (-62190), TRA2B (+50890)
Vincent_CBX8-untreated-ChIP-13690.bam.filtered.bam.broad.peaks_peak_1874	narrow	chr20	42957279	42957479	200	NONE	FITM2 (-17570), R3HDML (-8247)
Vincent_CBX8-untreated-ChIP-13690.bam.filtered.bam.broad.peaks_peak_2977	narrow	chr7	133951353	133951553	200	NONE	SLC35B4 (+50350), LRGUK (+139401)
Vincent_CBX8-untreated-ChIP-13690.bam.filtered.bam.broad.peaks_peak_2529	narrow	chr5	178281225	178281439	214	NONE	ZNF354A (-123629), ZNF354B (-5622)
Vincent_CBX8-untreated-ChIP-13690.bam.filtered.bam.broad.peaks_peak_962	narrow	chr14	100260290	100260683	393	EML1 (+807)	EML1 (+807)
Vincent_CBX8-untreated-ChIP-13690.bam.filtered.bam.broad.peaks_peak_2534	narrow	chr6	709656	709984	328	NONE	FOXQ1 (-602855), EXOC2 (-16709)
Vincent_CBX8-untreated-ChIP-13690.bam.filtered.bam.broad.peaks_peak_1830	narrow	chr2	232173681	232173885	204	NONE	HTR2B (-183951), B3GNT7 (-86471)
Vincent_CBX8-untreated-ChIP-13690.bam.filtered.bam.broad.peaks_peak_322	narrow	chr10	322840	323199	359	NONE	ZMYND11 (+142596), DIP2C (+412586)
Vincent_CBX8-untreated-ChIP-13690.bam.filtered.bam.broad.peaks_peak_2083	narrow	chr3	38132694	38132920	226	NONE	ACAA1 (+45892), DLEC1 (+52111)
Vincent_CBX8-untreated-ChIP-13690.bam.filtered.bam.broad.peaks_peak_228	narrow	chr1	183423727	183423968	241	NONE	NMNAT2 (-36111), SMG7 (-17790)
Vincent_CBX8-untreated-ChIP-13690.bam.filtered.bam.broad.peaks_peak_2961	narrow	chr7	130420707	130421024	317	KLF14 (-1978)	KLF14 (-1978)
Vincent_CBX8-untreated-ChIP-13690.bam.filtered.bam.broad.peaks_peak_981	narrow	chr15	29972685	29972940	255	NONE	FAM189A1 (-109886), TJP1 (+141893)
Vincent_CBX8-untreated-ChIP-13690.bam.filtered.bam.broad.peaks_peak_2044	narrow	chr3	5291982	5292427	445	NONE	EDEM1 (+62847)
Vincent_CBX8-untreated-ChIP-13690.bam.filtered.bam.broad.peaks_peak_1237	narrow	chr17	6685627	6685878	251	NONE	XAF1 (+26594), TEKT1 (+49327)
Vincent_CBX8-untreated-ChIP-13690.bam.filtered.bam.broad.peaks_peak_728	narrow	chr12	98842570	98842780	210	NONE	TMPO (-66733)
Vincent_CBX8-untreated-ChIP-13690.bam.filtered.bam.broad.peaks_peak_8	narrow	chr1	7793956	7794203	247	NONE	VAMP3 (-37249), CAMTA1 (+948696)
Vincent_CBX8-untreated-ChIP-13690.bam.filtered.bam.broad.peaks_peak_58	narrow	chr1	25246535	25246767	232	NONE	RUNX3 (+44850), CLIC4 (+174803)
Vincent_CBX8-untreated-ChIP-13690.bam.filtered.bam.broad.peaks_peak_1056	narrow	chr15	84897773	84897990	217	NONE	ZSCAN2 (-246354), ADAMTSL3 (+575044)
Vincent_CBX8-untreated-ChIP-13690.bam.filtered.bam.broad.peaks_peak_2038	narrow	chr22	43777954	43778215	261	NONE	SCUBE1 (-38691), MPPED1 (-29117)
Vincent_CBX8-untreated-ChIP-13690.bam.filtered.bam.broad.peaks_peak_864	narrow	chr13	113754650	113754923	273	NONE	F7 (-5334), MCF2L (+131252)
Vincent_CBX8-untreated-ChIP-13690.bam.filtered.bam.broad.peaks_peak_1230	narrow	chr17	4481044	4481286	242	NONE	GGT6 (-17052), ALOX15 (+64424)
Vincent_CBX8-untreated-ChIP-13690.bam.filtered.bam.broad.peaks_peak_440	narrow	chr10	63373209	63373429	220	NONE	ARID5B (-287740), TMEM26 (-160111)
Vincent_CBX8-untreated-ChIP-13690.bam.filtered.bam.broad.peaks_peak_2817	narrow	chr7	353352	353552	200	NONE	FAM20C (+160483), PDGFA (+205579)
Vincent_CBX8-untreated-ChIP-13690.bam.filtered.bam.broad.peaks_peak_1088	narrow	chr16	4023662	4023905	243	NONE	CREBBP (-93057), ADCY9 (+142402)
Vincent_CBX8-untreated-ChIP-13690.bam.filtered.bam.broad.peaks_peak_1873	narrow	chr20	42807089	42807289	200	NONE	JPH2 (+9029), TOX2 (+263697)
Vincent_CBX8-untreated-ChIP-13690.bam.filtered.bam.broad.peaks_peak_1974	narrow	chr22	16345141	16345341	200	NONE	OR11H1 (+104564)
Vincent_CBX8-untreated-ChIP-13690.bam.filtered.bam.broad.peaks_peak_2615	narrow	chr6	37666251	37666451	200	MDGA1 (-585)	MDGA1 (-585)
Vincent_CBX8-untreated-ChIP-13690.bam.filtered.bam.broad.peaks_peak_2800	narrow	chr6	166868051	166868251	200	NONE	MPC1 (-71665), RPS6KA2 (+407888)
Vincent_CBX8-untreated-ChIP-13690.bam.filtered.bam.broad.peaks_peak_572	narrow	chr11	57360975	57361175	200	SERPING1 (-3916)	SERPING1 (-3916)
Vincent_CBX8-untreated-ChIP-13690.bam.filtered.bam.broad.peaks_peak_946	narrow	chr14	77305062	77305262	200	NONE	VASH1 (+76630), IRF2BPL (+189872)
Vincent_CBX8-untreated-ChIP-13690.bam.filtered.bam.broad.peaks_peak_1956	narrow	chr21	44194088	44194353	265	NONE	WDR4 (+105444), PDE9A (+120356)
Vincent_CBX8-untreated-ChIP-13690.bam.filtered.bam.broad.peaks_peak_94	narrow	chr1	52127496	52127732	236	NONE	OSBPL9 (+44850), NRD1 (+216863)
Vincent_CBX8-untreated-ChIP-13690.bam.filtered.bam.broad.peaks_peak_278	narrow	chr1	226789850	226790093	243	NONE	C1orf95 (+53471), ITPKB (+136892)
Vincent_CBX8-untreated-ChIP-13690.bam.filtered.bam.broad.peaks_peak_2533	narrow	chr6	454151	454412	261	NONE	IRF4 (+62543), HUS1B (+202681)
Vincent_CBX8-untreated-ChIP-13690.bam.filtered.bam.broad.peaks_peak_1079	narrow	chr16	1007306	1007784	478	NONE	GNG13 (-156812), LMF1 (+13454)
Vincent_CBX8-untreated-ChIP-13690.bam.filtered.bam.broad.peaks_peak_2571	narrow	chr6	13165913	13166369	456	NONE	TBC1D7 (+161003), PHACTR1 (+447599)
Vincent_CBX8-untreated-ChIP-13690.bam.filtered.bam.broad.peaks_peak_3114	narrow	chr8	59797086	59797308	222	NONE	NSMAF (-225104), TOX (+234570)
Vincent_CBX8-untreated-ChIP-13690.bam.filtered.bam.broad.peaks_peak_1961	narrow	chr21	45069756	45069969	213	NONE	SIK1 (-222855), HSF2BP (+9511)
Vincent_CBX8-untreated-ChIP-13690.bam.filtered.bam.broad.peaks_peak_1070	narrow	chr15	99591780	99591980	200	NONE	SYNM (-53406), PGPEP1L (-43089)
Vincent_CBX8-untreated-ChIP-13690.bam.filtered.bam.broad.peaks_peak_1117	narrow	chr16	20564989	20565189	200	NONE	ACSM2B (+22600), ACSM2A (+102191)
Vincent_CBX8-untreated-ChIP-13690.bam.filtered.bam.broad.peaks_peak_1194	narrow	chr16	73468120	73468320	200	NONE	PSMD7 (-862453), ZFHX3 (-385946)
Vincent_CBX8-untreated-ChIP-13690.bam.filtered.bam.broad.peaks_peak_1244	narrow	chr17	15739301	15739501	200	NONE	ADORA2B (-108830), TBC1D26 (+103810)
Vincent_CBX8-untreated-ChIP-13690.bam.filtered.bam.broad.peaks_peak_1255	narrow	chr17	20499476	20499676	200	NONE	CDRT15L2 (+16539), USP22 (+446776)
Vincent_CBX8-untreated-ChIP-13690.bam.filtered.bam.broad.peaks_peak_130	narrow	chr1	92662667	92662867	200	NONE	RPAP2 (-101755), BTBD8 (+116874)
Vincent_CBX8-untreated-ChIP-13690.bam.filtered.bam.broad.peaks_peak_137	narrow	chr1	101096524	101096724	200	NONE	VCAM1 (-88692), GPR88 (+92931)
Vincent_CBX8-untreated-ChIP-13690.bam.filtered.bam.broad.peaks_peak_1383	narrow	chr17	76836048	76836248	200	USP36 (+821)	USP36 (+821)
Vincent_CBX8-untreated-ChIP-13690.bam.filtered.bam.broad.peaks_peak_1414	narrow	chr18	4506061	4506261	200	NONE	DLGAP1 (-50826), ZBTB14 (+789878)
Vincent_CBX8-untreated-ChIP-13690.bam.filtered.bam.broad.peaks_peak_144	narrow	chr1	110967289	110967489	200	NONE	PROK1 (-26433), LAMTOR5 (-16825)
Vincent_CBX8-untreated-ChIP-13690.bam.filtered.bam.broad.peaks_peak_1461	narrow	chr18	33773485	33773685	200	NONE	FHOD3 (-104092), MOCOS (+6103)
Vincent_CBX8-untreated-ChIP-13690.bam.filtered.bam.broad.peaks_peak_1492	narrow	chr19	1763792	1763992	200	NONE	ONECUT3 (+11520), ATP8B3 (+48383)
Vincent_CBX8-untreated-ChIP-13690.bam.filtered.bam.broad.peaks_peak_1501	narrow	chr19	8611876	8612076	200	NONE	ZNF414 (-32932), MYO1F (+30485)
Vincent_CBX8-untreated-ChIP-13690.bam.filtered.bam.broad.peaks_peak_1503	narrow	chr19	8775609	8775809	200	NONE	ADAMTS10 (-102526), ACTL9 (+33463)
Vincent_CBX8-untreated-ChIP-13690.bam.filtered.bam.broad.peaks_peak_1598	narrow	chr2	36731413	36731613	200	NONE	FEZ2 (+93821), CRIM1 (+148444)
Vincent_CBX8-untreated-ChIP-13690.bam.filtered.bam.broad.peaks_peak_1704	narrow	chr2	128181388	128181588	200	NONE	PROC (+5485), IWS1 (+102556)
Vincent_CBX8-untreated-ChIP-13690.bam.filtered.bam.broad.peaks_peak_1739	narrow	chr2	156663111	156663311	200	NONE	NR4A2 (+526017)
Vincent_CBX8-untreated-ChIP-13690.bam.filtered.bam.broad.peaks_peak_1895	narrow	chr20	55197524	55197724	200	NONE	TFAP2C (-6734), FAM209B (+89322)
Vincent_CBX8-untreated-ChIP-13690.bam.filtered.bam.broad.peaks_peak_1973	narrow	chr22	16251181	16251381	200	NONE	OR11H1 (+198524)
Vincent_CBX8-untreated-ChIP-13690.bam.filtered.bam.broad.peaks_peak_2035	narrow	chr22	33022484	33022684	200	NONE	TIMP3 (-175103), FBXO7 (+151921)
Vincent_CBX8-untreated-ChIP-13690.bam.filtered.bam.broad.peaks_peak_2046	narrow	chr3	5908314	5908514	200	NONE	GRM7 (-994388), EDEM1 (+679056)
Vincent_CBX8-untreated-ChIP-13690.bam.filtered.bam.broad.peaks_peak_2086	narrow	chr3	40246290	40246490	200	NONE	EIF1B (-104785), MYRIP (+395294)
Vincent_CBX8-untreated-ChIP-13690.bam.filtered.bam.broad.peaks_peak_2094	narrow	chr3	44184756	44184956	200	NONE	TOPAZ1 (-98522), ABHD5 (+452494)
Vincent_CBX8-untreated-ChIP-13690.bam.filtered.bam.broad.peaks_peak_2096	narrow	chr3	45633879	45634079	200	LIMD1 (-2372)	LIMD1 (-2372)
Vincent_CBX8-untreated-ChIP-13690.bam.filtered.bam.broad.peaks_peak_216	narrow	chr1	172274542	172274742	200	NONE	PIGC (+138584), DNM3 (+464021)
Vincent_CBX8-untreated-ChIP-13690.bam.filtered.bam.broad.peaks_peak_2181	narrow	chr3	176329169	176329369	200	NONE	TBL1XR1 (+584997)
Vincent_CBX8-untreated-ChIP-13690.bam.filtered.bam.broad.peaks_peak_2254	narrow	chr4	65676436	65676636	200	NONE	TECRL (-401356), EPHA5 (+859525)
Vincent_CBX8-untreated-ChIP-13690.bam.filtered.bam.broad.peaks_peak_2367	narrow	chr5	17728299	17728499	200	NONE	BASP1 (+510730)
Vincent_CBX8-untreated-ChIP-13690.bam.filtered.bam.broad.peaks_peak_2375	narrow	chr5	37874177	37874377	200	NONE	EGFLAM (-384234), GDNF (-38348)
Vincent_CBX8-untreated-ChIP-13690.bam.filtered.bam.broad.peaks_peak_2434	narrow	chr5	77364830	77365030	200	NONE	TBCA (-292745), AP3B1 (+225649)
Vincent_CBX8-untreated-ChIP-13690.bam.filtered.bam.broad.peaks_peak_2466	narrow	chr5	124053201	124053401	200	NONE	ZNF608 (+27817)
Vincent_CBX8-untreated-ChIP-13690.bam.filtered.bam.broad.peaks_peak_2473	narrow	chr5	127091302	127091502	200	NONE	SLC12A2 (-328056), CTXN3 (+106666)
Vincent_CBX8-untreated-ChIP-13690.bam.filtered.bam.broad.peaks_peak_2487	narrow	chr5	140750075	140750275	200	PCDHGA6 (-3476), PCDHGB3 (+344)	PCDHGA6 (-3476), PCDHGB3 (+344)
Vincent_CBX8-untreated-ChIP-13690.bam.filtered.bam.broad.peaks_peak_25	narrow	chr1	11475986	11476186	200	NONE	PTCHD2 (-63209), UBIAD1 (+142823)
Vincent_CBX8-untreated-ChIP-13690.bam.filtered.bam.broad.peaks_peak_2574	narrow	chr6	15309093	15309293	200	NONE	JARID2 (+62666), DTNBP1 (+354080)
Vincent_CBX8-untreated-ChIP-13690.bam.filtered.bam.broad.peaks_peak_2580	narrow	chr6	21649962	21650162	200	NONE	SOX4 (+56090), PRL (+647668)
Vincent_CBX8-untreated-ChIP-13690.bam.filtered.bam.broad.peaks_peak_2596	narrow	chr6	28828018	28828218	200	NONE	SCAND3 (-273006), TRIM27 (+63648)
Vincent_CBX8-untreated-ChIP-13690.bam.filtered.bam.broad.peaks_peak_260	narrow	chr1	207642305	207642505	200	NONE	CR1 (-27208), CR2 (+14830)
Vincent_CBX8-untreated-ChIP-13690.bam.filtered.bam.broad.peaks_peak_2608	narrow	chr6	33289455	33289655	200	ZBTB22 (-4043), DAXX (+1236)	ZBTB22 (-4043)
Vincent_CBX8-untreated-ChIP-13690.bam.filtered.bam.broad.peaks_peak_2614	narrow	chr6	37470023	37470223	200	CCDC167 (-2425)	CCDC167 (-2425)
Vincent_CBX8-untreated-ChIP-13690.bam.filtered.bam.broad.peaks_peak_2730	narrow	chr6	137466834	137467034	200	NONE	IL20RA (-100833), IL22RA2 (+27851)
Vincent_CBX8-untreated-ChIP-13690.bam.filtered.bam.broad.peaks_peak_2791	narrow	chr6	159657612	159657812	200	NONE	FNDC1 (+67283), SOD2 (+456648)
Vincent_CBX8-untreated-ChIP-13690.bam.filtered.bam.broad.peaks_peak_2825	narrow	chr7	3427858	3428058	200	NONE	SDK1 (+86878)
Vincent_CBX8-untreated-ChIP-13690.bam.filtered.bam.broad.peaks_peak_2859	narrow	chr7	44109576	44109776	200	PGAM2 (-4490)	PGAM2 (-4490)
Vincent_CBX8-untreated-ChIP-13690.bam.filtered.bam.broad.peaks_peak_289	narrow	chr1	231275394	231275594	200	NONE	TRIM67 (-23222), ARV1 (+160699)
Vincent_CBX8-untreated-ChIP-13690.bam.filtered.bam.broad.peaks_peak_2939	narrow	chr7	117485392	117485592	200	NONE	CTTNBP2 (+28069), CFTR (+365475)
Vincent_CBX8-untreated-ChIP-13690.bam.filtered.bam.broad.peaks_peak_2976	narrow	chr7	133190579	133190779	200	NONE	LRGUK (-621373), EXOC4 (+252850)
Vincent_CBX8-untreated-ChIP-13690.bam.filtered.bam.broad.peaks_peak_3009	narrow	chr7	149754594	149754794	200	NONE	ATP6V0E2 (+184637), ACTR3C (+266064)
Vincent_CBX8-untreated-ChIP-13690.bam.filtered.bam.broad.peaks_peak_3011	narrow	chr7	150200199	150200399	200	NONE	GIMAP7 (-11619), GIMAP8 (+52581)
Vincent_CBX8-untreated-ChIP-13690.bam.filtered.bam.broad.peaks_peak_3015	narrow	chr7	152911678	152911878	200	NONE	DPP6 (-837987), ACTR3B (+454944)
Vincent_CBX8-untreated-ChIP-13690.bam.filtered.bam.broad.peaks_peak_3030	narrow	chr8	533404	533604	200	NONE	DLGAP2 (-916028), TDRP (-37723)
Vincent_CBX8-untreated-ChIP-13690.bam.filtered.bam.broad.peaks_peak_3045	narrow	chr8	11032554	11032754	200	NONE	PINX1 (-335268), XKR6 (+26221)
Vincent_CBX8-untreated-ChIP-13690.bam.filtered.bam.broad.peaks_peak_3057	narrow	chr8	20121884	20122084	200	NONE	LZTS1 (+39490), ATP6V1B2 (+67106)
Vincent_CBX8-untreated-ChIP-13690.bam.filtered.bam.broad.peaks_peak_3136	narrow	chr8	74279782	74279982	200	NONE	RDH10 (+73035), STAU2 (+379290)
Vincent_CBX8-untreated-ChIP-13690.bam.filtered.bam.broad.peaks_peak_3187	narrow	chr8	141966162	141966362	200	NONE	AGO2 (-320544), PTK2 (+44995)
Vincent_CBX8-untreated-ChIP-13690.bam.filtered.bam.broad.peaks_peak_3201	narrow	chr9	14344824	14345024	200	NONE	NFIB (-31258), ZDHHC21 (+348545)
Vincent_CBX8-untreated-ChIP-13690.bam.filtered.bam.broad.peaks_peak_3221	narrow	chr9	69178889	69179089	200	NONE	FOXD4L6 (+23215)
Vincent_CBX8-untreated-ChIP-13690.bam.filtered.bam.broad.peaks_peak_3262	narrow	chr9	110137770	110137970	200	NONE	RAD23B (+92310), KLF4 (+114057)
Vincent_CBX8-untreated-ChIP-13690.bam.filtered.bam.broad.peaks_peak_3397	narrow	chrX	134999825	135000025	200	NONE	SAGE1 (+24140), MMGT1 (+56297)
Vincent_CBX8-untreated-ChIP-13690.bam.filtered.bam.broad.peaks_peak_377	narrow	chr10	29140643	29140843	200	NONE	LYZL1 (-437247), BAMBI (+174472)
Vincent_CBX8-untreated-ChIP-13690.bam.filtered.bam.broad.peaks_peak_391	narrow	chr10	38817702	38817902	200	NONE	ZNF37A (+434538)
Vincent_CBX8-untreated-ChIP-13690.bam.filtered.bam.broad.peaks_peak_543	narrow	chr11	32488330	32488530	200	NONE	EIF3M (-116941), WT1 (-31254)
Vincent_CBX8-untreated-ChIP-13690.bam.filtered.bam.broad.peaks_peak_584	narrow	chr11	68880431	68880631	200	NONE	CCND1 (-575324), TPCN2 (+64166)
Vincent_CBX8-untreated-ChIP-13690.bam.filtered.bam.broad.peaks_peak_682	narrow	chr12	48283147	48283347	200	NONE	HDAC7 (-69679), VDR (+15539)
Vincent_CBX8-untreated-ChIP-13690.bam.filtered.bam.broad.peaks_peak_736	narrow	chr12	108150877	108151077	200	PRDM4 (+3960)	PRDM4 (+3960), PWP1 (+71468)
Vincent_CBX8-untreated-ChIP-13690.bam.filtered.bam.broad.peaks_peak_743	narrow	chr12	110078399	110078599	200	NONE	MMAB (-66820), TRPV4 (+174197)
Vincent_CBX8-untreated-ChIP-13690.bam.filtered.bam.broad.peaks_peak_881	narrow	chr14	20272762	20272962	200	NONE	OR4N2 (-22746), OR4M1 (+24461)
Vincent_CBX8-untreated-ChIP-13690.bam.filtered.bam.broad.peaks_peak_882	narrow	chr14	20421518	20421718	200	NONE	OR4K15 (-21985), OR4K1 (+17851)
Vincent_CBX8-untreated-ChIP-13690.bam.filtered.bam.broad.peaks_peak_894	narrow	chr14	31185151	31185351	200	NONE	COCH (-158514), SCFD1 (+93933)
Vincent_CBX8-untreated-ChIP-13690.bam.filtered.bam.broad.peaks_peak_917	narrow	chr14	60806308	60806508	200	NONE	PPM1A (+93938), C14orf39 (+146406)
Vincent_CBX8-untreated-ChIP-13690.bam.filtered.bam.broad.peaks_peak_957	narrow	chr14	96742037	96742237	200	NONE	GSKIP (-87757), BDKRB1 (+19976)
Vincent_CBX8-untreated-ChIP-13690.bam.filtered.bam.broad.peaks_peak_997	narrow	chr15	50474943	50475143	200	SLC27A2 (+650)	SLC27A2 (+650)
Vincent_CBX8-untreated-ChIP-13690.bam.filtered.bam.broad.peaks_peak_1815	narrow	chr2	207140570	207140788	218	ZDBF2 (+1292)	ADAM23 (-167584), ZDBF2 (+1292)
Vincent_CBX8-untreated-ChIP-13690.bam.filtered.bam.broad.peaks_peak_3310	narrow	chr9	135385960	135386219	259	NONE	TTF1 (-103881), BARHL1 (-71482)
Vincent_CBX8-untreated-ChIP-13690.bam.filtered.bam.broad.peaks_peak_2481	narrow	chr5	137462621	137462837	216	NONE	NME5 (+12375), WNT8A (+42955)
Vincent_CBX8-untreated-ChIP-13690.bam.filtered.bam.broad.peaks_peak_1298	narrow	chr17	41466171	41466407	236	NONE	ARL4D (-10038), TMEM106A (+102395)
Vincent_CBX8-untreated-ChIP-13690.bam.filtered.bam.broad.peaks_peak_2052	narrow	chr3	11746528	11746815	287	NONE	VGLL4 (-61274), TAMM41 (+141721)
Vincent_CBX8-untreated-ChIP-13690.bam.filtered.bam.broad.peaks_peak_2193	narrow	chr3	184236613	184236813	200	NONE	EPHB3 (-42859), CHRD (+138852)
Vincent_CBX8-untreated-ChIP-13690.bam.filtered.bam.broad.peaks_peak_1818	narrow	chr2	219905567	219905895	328	CCDC108 (+514)	CCDC108 (+514)
Vincent_CBX8-untreated-ChIP-13690.bam.filtered.bam.broad.peaks_peak_1811	narrow	chr2	201619255	201619516	261	NONE	BZW1 (-57693), AOX1 (+168795)
Vincent_CBX8-untreated-ChIP-13690.bam.filtered.bam.broad.peaks_peak_2936	narrow	chr7	116443471	116443691	220	NONE	CAPZA2 (-58946), MET (+131122)
Vincent_CBX8-untreated-ChIP-13690.bam.filtered.bam.broad.peaks_peak_1915	narrow	chr21	9699537	9699737	200	NONE	NONE
Vincent_CBX8-untreated-ChIP-13690.bam.filtered.bam.broad.peaks_peak_487	narrow	chr10	105827398	105827598	200	NONE	COL17A1 (+18262), SLK (+100539)
Vincent_CBX8-untreated-ChIP-13690.bam.filtered.bam.broad.peaks_peak_735	narrow	chr12	106656580	106656780	200	NONE	POLR3B (-94756), CKAP4 (-14914)
Vincent_CBX8-untreated-ChIP-13690.bam.filtered.bam.broad.peaks_peak_1409	narrow	chr18	3458318	3458543	225	NONE	TGIF1 (+6756), DLGAP1 (+996904)
Vincent_CBX8-untreated-ChIP-13690.bam.filtered.bam.broad.peaks_peak_1528	narrow	chr19	32815674	32816135	461	NONE	TSHZ3 (-975452), ZNF507 (-20595)
Vincent_CBX8-untreated-ChIP-13690.bam.filtered.bam.broad.peaks_peak_1482	narrow	chr18	72091141	72091404	263	NONE	CYB5A (-132022), FAM69C (+33230)
Vincent_CBX8-untreated-ChIP-13690.bam.filtered.bam.broad.peaks_peak_3173	narrow	chr8	116715414	116715786	372	NONE	TRPS1 (-34372)
Vincent_CBX8-untreated-ChIP-13690.bam.filtered.bam.broad.peaks_peak_1110	narrow	chr16	15529317	15529532	215	NONE	MPV17L (+39789), KIAA0430 (+207598)
Vincent_CBX8-untreated-ChIP-13690.bam.filtered.bam.broad.peaks_peak_2337	narrow	chr4	187901665	187902136	471	NONE	FAT1 (-256892)
Vincent_CBX8-untreated-ChIP-13690.bam.filtered.bam.broad.peaks_peak_3194	narrow	chr8	144271951	144272241	290	NONE	LY6H (-29968), GPIHBP1 (-22972)
Vincent_CBX8-untreated-ChIP-13690.bam.filtered.bam.broad.peaks_peak_1584	narrow	chr2	23839516	23839716	200	NONE	ATAD2B (+310368)
Vincent_CBX8-untreated-ChIP-13690.bam.filtered.bam.broad.peaks_peak_1740	narrow	chr2	159590684	159590884	200	NONE	DAPL1 (-61045), PKP4 (+277160)
Vincent_CBX8-untreated-ChIP-13690.bam.filtered.bam.broad.peaks_peak_1754	narrow	chr2	169568701	169568901	200	NONE	NOSTRIN (-85860), CERS6 (+256042)
Vincent_CBX8-untreated-ChIP-13690.bam.filtered.bam.broad.peaks_peak_1852	narrow	chr20	17979677	17979877	200	NONE	SNX5 (-30154), OVOL2 (+58744)
Vincent_CBX8-untreated-ChIP-13690.bam.filtered.bam.broad.peaks_peak_1875	narrow	chr20	44088019	44088219	200	NONE	WFDC2 (-10227), PIGT (+43402)
Vincent_CBX8-untreated-ChIP-13690.bam.filtered.bam.broad.peaks_peak_1963	narrow	chr21	45663720	45663920	200	ICOSLG (-2992)	ICOSLG (-2992)
Vincent_CBX8-untreated-ChIP-13690.bam.filtered.bam.broad.peaks_peak_2080	narrow	chr3	37544711	37544911	200	NONE	CTDSPL (-358854), ITGA9 (+51201)
Vincent_CBX8-untreated-ChIP-13690.bam.filtered.bam.broad.peaks_peak_2087	narrow	chr3	41212253	41212453	200	NONE	CTNNB1 (-28577), ZNF621 (+645977)
Vincent_CBX8-untreated-ChIP-13690.bam.filtered.bam.broad.peaks_peak_2090	narrow	chr3	42485739	42485939	200	NONE	VIPR1 (-58276), LYZL4 (-33747)
Vincent_CBX8-untreated-ChIP-13690.bam.filtered.bam.broad.peaks_peak_2139	narrow	chr3	121610585	121610785	200	SLC15A2 (-2251)	SLC15A2 (-2251)
Vincent_CBX8-untreated-ChIP-13690.bam.filtered.bam.broad.peaks_peak_2158	narrow	chr3	148926452	148926652	200	NONE	CP (+13290), HPS3 (+79181)
Vincent_CBX8-untreated-ChIP-13690.bam.filtered.bam.broad.peaks_peak_2182	narrow	chr3	178112084	178112284	200	NONE	KCNMB2 (-164304)
Vincent_CBX8-untreated-ChIP-13690.bam.filtered.bam.broad.peaks_peak_2286	narrow	chr4	104181325	104181525	200	NONE	CENPE (-61859), TACR3 (+459548)
Vincent_CBX8-untreated-ChIP-13690.bam.filtered.bam.broad.peaks_peak_2332	narrow	chr4	187037834	187038034	200	NONE	CYP4V2 (-74740), TLR3 (+47628)
Vincent_CBX8-untreated-ChIP-13690.bam.filtered.bam.broad.peaks_peak_2489	narrow	chr5	141594650	141594850	200	NONE	NDFIP1 (+106680), SPRY4 (+109816)
Vincent_CBX8-untreated-ChIP-13690.bam.filtered.bam.broad.peaks_peak_2679	narrow	chr6	106383594	106383794	200	NONE	PREP (-532735), PRDM1 (-150501)
Vincent_CBX8-untreated-ChIP-13690.bam.filtered.bam.broad.peaks_peak_2792	narrow	chr6	163572655	163572855	200	NONE	PARK2 (-423952), QKI (-262920)
Vincent_CBX8-untreated-ChIP-13690.bam.filtered.bam.broad.peaks_peak_2907	narrow	chr7	99541496	99541696	200	NONE	GJC3 (-14353), AZGP1 (+32184)
Vincent_CBX8-untreated-ChIP-13690.bam.filtered.bam.broad.peaks_peak_341	narrow	chr10	11462172	11462372	200	NONE	USP6NL (+112002), CELF2 (+402379)
Vincent_CBX8-untreated-ChIP-13690.bam.filtered.bam.broad.peaks_peak_461	narrow	chr10	82307033	82307233	200	NONE	TSPAN14 (+93211)
Vincent_CBX8-untreated-ChIP-13690.bam.filtered.bam.broad.peaks_peak_593	narrow	chr11	76323577	76323777	200	NONE	LRRC32 (+57367), C11orf30 (+165694)
Vincent_CBX8-untreated-ChIP-13690.bam.filtered.bam.broad.peaks_peak_749	narrow	chr12	117067691	117067891	200	NONE	MAP1LC3B2 (+70605), C12orf49 (+108075)
Vincent_CBX8-untreated-ChIP-13690.bam.filtered.bam.broad.peaks_peak_2459	narrow	chr5	114530183	114530432	249	NONE	TRIM36 (-14452), PGGT1B (+68261)
Vincent_CBX8-untreated-ChIP-13690.bam.filtered.bam.broad.peaks_peak_1918	narrow	chr21	10012763	10013005	242	NONE	TPTE (+977998)
Vincent_CBX8-untreated-ChIP-13690.bam.filtered.bam.broad.peaks_peak_1839	narrow	chr2	238313814	238314302	488	NONE	COL6A3 (+8960), COPS8 (+320103)
Vincent_CBX8-untreated-ChIP-13690.bam.filtered.bam.broad.peaks_peak_1044	narrow	chr15	76080962	76081342	380	NONE	CSPG4 (-75963), UBE2Q2 (-54474)
Vincent_CBX8-untreated-ChIP-13690.bam.filtered.bam.broad.peaks_peak_2866	narrow	chr7	55649469	55649696	227	NONE	VOPP1 (-9365), SEPT14 (+280899)
Vincent_CBX8-untreated-ChIP-13690.bam.filtered.bam.broad.peaks_peak_626	narrow	chr12	584838	585086	248	NONE	B4GALNT3 (+15432), NINJ2 (+187983)
Vincent_CBX8-untreated-ChIP-13690.bam.filtered.bam.broad.peaks_peak_2737	narrow	chr6	139142686	139143109	423	NONE	ECT2L (+25835), REPS1 (+166500)
Vincent_CBX8-untreated-ChIP-13690.bam.filtered.bam.broad.peaks_peak_1474	narrow	chr18	56338289	56338585	296	MALT1 (-181)	MALT1 (-181)
Vincent_CBX8-untreated-ChIP-13690.bam.filtered.bam.broad.peaks_peak_1736	narrow	chr2	152809163	152809409	246	NONE	ARL5A (-124284), CACNB4 (+146307)
Vincent_CBX8-untreated-ChIP-13690.bam.filtered.bam.broad.peaks_peak_627	narrow	chr12	606114	606329	215	NONE	B4GALNT3 (+36692), NINJ2 (+166723)
Vincent_CBX8-untreated-ChIP-13690.bam.filtered.bam.broad.peaks_peak_2462	narrow	chr5	121446720	121446922	202	NONE	LOX (-32841), ZNF474 (-18387)
Vincent_CBX8-untreated-ChIP-13690.bam.filtered.bam.broad.peaks_peak_2738	narrow	chr6	139210362	139210587	225	NONE	ECT2L (+93412), REPS1 (+98923)
Vincent_CBX8-untreated-ChIP-13690.bam.filtered.bam.broad.peaks_peak_1848	narrow	chr20	3702108	3702308	200	NONE	SIGLEC1 (-14433), HSPA12B (-11106)
Vincent_CBX8-untreated-ChIP-13690.bam.filtered.bam.broad.peaks_peak_2797	narrow	chr6	166823634	166823834	200	NONE	MPC1 (-27248), RPS6KA2 (+452305)
Vincent_CBX8-untreated-ChIP-13690.bam.filtered.bam.broad.peaks_peak_3017	narrow	chr7	155279962	155280162	200	NONE	RBM33 (-157311), EN2 (+29238)
Vincent_CBX8-untreated-ChIP-13690.bam.filtered.bam.broad.peaks_peak_3294	narrow	chr9	132803863	132804063	200	FNBP1 (+1478)	FNBP1 (+1478), USP20 (+206214)
Vincent_CBX8-untreated-ChIP-13690.bam.filtered.bam.broad.peaks_peak_575	narrow	chr11	61371423	61371623	200	NONE	DAGLA (-76382), SYT7 (-23225)
Vincent_CBX8-untreated-ChIP-13690.bam.filtered.bam.broad.peaks_peak_848	narrow	chr13	108566055	108566255	200	NONE	FAM155A (-47072), LIG4 (+300975)
Vincent_CBX8-untreated-ChIP-13690.bam.filtered.bam.broad.peaks_peak_2613	broad	chr7	61794434	61794797	363	NONE	NONE
Vincent_CBX8-untreated-ChIP-13690.bam.filtered.bam.broad.peaks_peak_1995	narrow	chr22	19853053	19853333	280	NONE	COMT (-75937), GNB1L (-10731)
Vincent_CBX8-untreated-ChIP-13690.bam.filtered.bam.broad.peaks_peak_1080	narrow	chr16	1311841	1312139	298	NONE	UBE2I (-46891), TPSD1 (+5856)
Vincent_CBX8-untreated-ChIP-13690.bam.filtered.bam.broad.peaks_peak_1680	narrow	chr2	99346263	99346569	306	MGAT4A (+1173)	MGAT4A (+1173), UNC50 (+121374)
Vincent_CBX8-untreated-ChIP-13690.bam.filtered.bam.broad.peaks_peak_2951	narrow	chr7	126892659	126892862	203	GRM8 (+587)	GRM8 (+587)
Vincent_CBX8-untreated-ChIP-13690.bam.filtered.bam.broad.peaks_peak_2798	narrow	chr6	166853965	166854236	271	NONE	MPC1 (-57615), RPS6KA2 (+421938)
Vincent_CBX8-untreated-ChIP-13690.bam.filtered.bam.broad.peaks_peak_1052	narrow	chr15	81918533	81918733	200	NONE	TMC3 (-252079), MEX3B (+419849)
Vincent_CBX8-untreated-ChIP-13690.bam.filtered.bam.broad.peaks_peak_1107	narrow	chr16	15416160	15416360	200	NONE	RRN3 (-228086), ENSG00000261130 (-73351)
Vincent_CBX8-untreated-ChIP-13690.bam.filtered.bam.broad.peaks_peak_1211	narrow	chr16	84268134	84268334	200	NONE	KCNG4 (+5070), ADAD2 (+43490)
Vincent_CBX8-untreated-ChIP-13690.bam.filtered.bam.broad.peaks_peak_154	narrow	chr1	116668762	116668962	200	NONE	ATP1A1 (-247627), SLC22A15 (+149743)
Vincent_CBX8-untreated-ChIP-13690.bam.filtered.bam.broad.peaks_peak_1601	narrow	chr2	42629525	42629725	200	NONE	COX7A2L (-33475), KCNG3 (+91612)
Vincent_CBX8-untreated-ChIP-13690.bam.filtered.bam.broad.peaks_peak_1687	narrow	chr2	102100390	102100590	200	NONE	MAP4K4 (-214053), RFX8 (-9325)
Vincent_CBX8-untreated-ChIP-13690.bam.filtered.bam.broad.peaks_peak_1695	narrow	chr2	114100240	114100440	200	NONE	CBWD2 (-94928), PAX8 (-63813)
Vincent_CBX8-untreated-ChIP-13690.bam.filtered.bam.broad.peaks_peak_2109	narrow	chr3	58216066	58216266	200	NONE	DNASE1L3 (-15768), ABHD6 (-7067)
Vincent_CBX8-untreated-ChIP-13690.bam.filtered.bam.broad.peaks_peak_2414	narrow	chr5	71730955	71731155	200	NONE	ZNF366 (+72499), PTCD2 (+114861)
Vincent_CBX8-untreated-ChIP-13690.bam.filtered.bam.broad.peaks_peak_272	narrow	chr1	220703018	220703218	200	MARK1 (+1219)	C1orf115 (-160069), MARK1 (+1219)
Vincent_CBX8-untreated-ChIP-13690.bam.filtered.bam.broad.peaks_peak_2803	narrow	chr6	167379761	167379961	200	NONE	FGFR1OP (-32809), RNASET2 (-9671)
Vincent_CBX8-untreated-ChIP-13690.bam.filtered.bam.broad.peaks_peak_2950	narrow	chr7	126688120	126688320	200	NONE	GRM8 (+205128)
Vincent_CBX8-untreated-ChIP-13690.bam.filtered.bam.broad.peaks_peak_3146	narrow	chr8	93654834	93655034	200	NONE	RUNX1T1 (-547228), TRIQK (+323439)
Vincent_CBX8-untreated-ChIP-13690.bam.filtered.bam.broad.peaks_peak_36	narrow	chr1	17866182	17866382	200	ARHGEF10L (-48)	ARHGEF10L (-48)
Vincent_CBX8-untreated-ChIP-13690.bam.filtered.bam.broad.peaks_peak_380	narrow	chr10	29820157	29820357	200	NONE	SVIL (+204473), LYZL1 (+242267)
Vincent_CBX8-untreated-ChIP-13690.bam.filtered.bam.broad.peaks_peak_913	narrow	chr14	55996372	55996572	200	NONE	TBPL2 (-89138), KTN1 (-50563)
Vincent_CBX8-untreated-ChIP-13690.bam.filtered.bam.broad.peaks_peak_963	narrow	chr14	100927919	100928119	200	NONE	WARS (-84877), BEGAIN (+106388)
Vincent_CBX8-untreated-ChIP-13690.bam.filtered.bam.broad.peaks_peak_996	narrow	chr15	48615925	48616125	200	NONE	DUT (-7595), SLC12A1 (+117526)
Vincent_CBX8-untreated-ChIP-13690.bam.filtered.bam.broad.peaks_peak_834	broad	chr14	55718367	55721633	3266	NONE	DLGAP5 (-61604), ATG14 (+158576)
Vincent_CBX8-untreated-ChIP-13690.bam.filtered.bam.broad.peaks_peak_1018	narrow	chr15	60827555	60827775	220	NONE	NARG2 (-56321), RORA (+91997)
Vincent_CBX8-untreated-ChIP-13690.bam.filtered.bam.broad.peaks_peak_2019	narrow	chr22	22488188	22488461	273	NONE	TOP3B (-151178), VPREB1 (-110762)
Vincent_CBX8-untreated-ChIP-13690.bam.filtered.bam.broad.peaks_peak_20	narrow	chr1	10732401	10732619	218	NONE	CASZ1 (+124195), PEX14 (+197566)
Vincent_CBX8-untreated-ChIP-13690.bam.filtered.bam.broad.peaks_peak_388	narrow	chr10	35242158	35242376	218	NONE	PARD3 (-138018), CUL2 (+120949)
Vincent_CBX8-untreated-ChIP-13690.bam.filtered.bam.broad.peaks_peak_267	narrow	chr1	213563376	213563801	425	NONE	PROX1 (-597697), RPS6KC1 (+338992)
Vincent_CBX8-untreated-ChIP-13690.bam.filtered.bam.broad.peaks_peak_3282	narrow	chr9	129735858	129736067	209	NONE	RALGPS1 (+58910), ANGPTL2 (+149199)
Vincent_CBX8-untreated-ChIP-13690.bam.filtered.bam.broad.peaks_peak_2565	narrow	chr6	11011738	11011968	230	NONE	ELOVL2 (+32694), SYCP2L (+124789)
Vincent_CBX8-untreated-ChIP-13690.bam.filtered.bam.broad.peaks_peak_3175	narrow	chr8	117935132	117935411	279	NONE	RAD21 (-48167), AARD (-15166)
Vincent_CBX8-untreated-ChIP-13690.bam.filtered.bam.broad.peaks_peak_1621	narrow	chr2	61949933	61950335	402	NONE	XPO1 (-184716), FAM161A (+131054)
Vincent_CBX8-untreated-ChIP-13690.bam.filtered.bam.broad.peaks_peak_2808	narrow	chr6	168393808	168394133	325	NONE	KIF25 (-5801), MLLT4 (+166300)
Vincent_CBX8-untreated-ChIP-13690.bam.filtered.bam.broad.peaks_peak_2684	narrow	chr6	107338971	107339171	200	NONE	C6orf203 (-10336), QRSL1 (+261618)
Vincent_CBX8-untreated-ChIP-13690.bam.filtered.bam.broad.peaks_peak_202	narrow	chr1	156186229	156186666	437	PMF1-BGLAP (+3650)	BGLAP (-25305), PMF1-BGLAP (+3650)
Vincent_CBX8-untreated-ChIP-13690.bam.filtered.bam.broad.peaks_peak_349	narrow	chr10	13405127	13405342	215	NONE	SEPHS1 (-14938), BEND7 (+139741)
Vincent_CBX8-untreated-ChIP-13690.bam.filtered.bam.broad.peaks_peak_2040	narrow	chr22	46048552	46048768	216	NONE	ATXN10 (-19019), FBLN1 (+149889)
Vincent_CBX8-untreated-ChIP-13690.bam.filtered.bam.broad.peaks_peak_1025	narrow	chr15	68956915	68957115	200	NONE	CORO2B (+85442), ANP32A (+156219)
Vincent_CBX8-untreated-ChIP-13690.bam.filtered.bam.broad.peaks_peak_2349	narrow	chr5	977922	978122	200	NONE	BRD9 (-85083), NKD2 (-30922)
Vincent_CBX8-untreated-ChIP-13690.bam.filtered.bam.broad.peaks_peak_3332	narrow	chrX	13645079	13645279	200	NONE	TCEANC (-26128), EGFL6 (+57438)
Vincent_CBX8-untreated-ChIP-13690.bam.filtered.bam.broad.peaks_peak_449	narrow	chr10	72104451	72104651	200	NONE	NPFFR1 (-61111), EIF4EBP2 (-59584)
Vincent_CBX8-untreated-ChIP-13690.bam.filtered.bam.broad.peaks_peak_740	narrow	chr12	109627774	109627974	200	NONE	ACACB (+73474), FOXN4 (+119151)
Vincent_CBX8-untreated-ChIP-13690.bam.filtered.bam.broad.peaks_peak_2354	narrow	chr5	1644034	1644360	326	NONE	LPCAT1 (-120105), MRPL36 (+155812)
Vincent_CBX8-untreated-ChIP-13690.bam.filtered.bam.broad.peaks_peak_3267	narrow	chr9	110568408	110568797	389	NONE	KLF4 (-316676)
Vincent_CBX8-untreated-ChIP-13690.bam.filtered.bam.broad.peaks_peak_1833	narrow	chr2	233773386	233773664	278	NONE	C2orf82 (+39183), NGEF (+104457)
Vincent_CBX8-untreated-ChIP-13690.bam.filtered.bam.broad.peaks_peak_3115	narrow	chr8	59872899	59873103	204	NONE	NSMAF (-300908), TOX (+158766)
Vincent_CBX8-untreated-ChIP-13690.bam.filtered.bam.broad.peaks_peak_1113	narrow	chr16	18949237	18949587	350	NONE	TMC7 (-45844), SMG1 (-11636)
Vincent_CBX8-untreated-ChIP-13690.bam.filtered.bam.broad.peaks_peak_880	narrow	chr14	19793568	19793827	259	NONE	POTEM (+226574), OR11H12 (+416176)
Vincent_CBX8-untreated-ChIP-13690.bam.filtered.bam.broad.peaks_peak_3277	narrow	chr9	128510730	128510959	229	PBX3 (+1128)	MVB12B (-578283), PBX3 (+1128)
Vincent_CBX8-untreated-ChIP-13690.bam.filtered.bam.broad.peaks_peak_243	narrow	chr1	200852094	200852294	200	NONE	GPR25 (+10111), KIF21B (+140634)
Vincent_CBX8-untreated-ChIP-13690.bam.filtered.bam.broad.peaks_peak_783	narrow	chr13	27953024	27953225	201	NONE	GTF3A (-45556), RASL11A (+108661)
Vincent_CBX8-untreated-ChIP-13690.bam.filtered.bam.broad.peaks_peak_1235	narrow	chr17	4652434	4652665	231	NONE	TM4SF5 (-22637), ZMYND15 (+8736)
Vincent_CBX8-untreated-ChIP-13690.bam.filtered.bam.broad.peaks_peak_2527	narrow	chr5	177096624	177096845	221	NONE	B4GALT7 (+69634), PROP1 (+326508)
Vincent_CBX8-untreated-ChIP-13690.bam.filtered.bam.broad.peaks_peak_2232	narrow	chr4	26321321	26321604	283	RBPJ (+131)	RBPJ (+131)
Vincent_CBX8-untreated-ChIP-13690.bam.filtered.bam.broad.peaks_peak_806	narrow	chr13	49389752	49390035	283	NONE	FNDC3A (-160154), CYSLTR2 (+108943)
Vincent_CBX8-untreated-ChIP-13690.bam.filtered.bam.broad.peaks_peak_501	narrow	chr10	125033298	125033601	303	NONE	GPR26 (-392421), BUB3 (+119657)
Vincent_CBX8-untreated-ChIP-13690.bam.filtered.bam.broad.peaks_peak_759	narrow	chr12	124954438	124954674	236	NONE	NCOR2 (+25242), ZNF664 (+496886)
Vincent_CBX8-untreated-ChIP-13690.bam.filtered.bam.broad.peaks_peak_1698	narrow	chr2	120063511	120063766	255	NONE	DBI (-61190), STEAP3 (+82232)
Vincent_CBX8-untreated-ChIP-13690.bam.filtered.bam.broad.peaks_peak_1015	narrow	chr15	59995146	59995442	296	NONE	FOXB1 (-301127), BNIP2 (-13561)
Vincent_CBX8-untreated-ChIP-13690.bam.filtered.bam.broad.peaks_peak_1208	narrow	chr16	84192898	84193370	472	NONE	DNAAF1 (+14212), TAF1C (+27483)
Vincent_CBX8-untreated-ChIP-13690.bam.filtered.bam.broad.peaks_peak_1035	narrow	chr15	70460226	70460439	213	NONE	TLE3 (-69818), UACA (+595599)
Vincent_CBX8-untreated-ChIP-13690.bam.filtered.bam.broad.peaks_peak_828	narrow	chr13	95360783	95361138	355	SOX21 (+3428)	SOX21 (+3428), GPR180 (+106804)
Vincent_CBX8-untreated-ChIP-13690.bam.filtered.bam.broad.peaks_peak_1021	narrow	chr15	65673989	65674189	200	IGDCC3 (-3711)	IGDCC3 (-3711)
Vincent_CBX8-untreated-ChIP-13690.bam.filtered.bam.broad.peaks_peak_1831	narrow	chr2	232732849	232733049	200	NONE	NPPC (+58164), COPS7B (+81825)
Vincent_CBX8-untreated-ChIP-13690.bam.filtered.bam.broad.peaks_peak_2500	narrow	chr5	153511738	153511938	200	NONE	GALNT10 (-58452), MFAP3 (+93319)
Vincent_CBX8-untreated-ChIP-13690.bam.filtered.bam.broad.peaks_peak_852	narrow	chr13	110583584	110583799	215	NONE	IRS2 (-144777), COL4A1 (+375804)
Vincent_CBX8-untreated-ChIP-13690.bam.filtered.bam.broad.peaks_peak_1514	narrow	chr19	19095656	19095883	227	NONE	HOMER3 (-45326), SUGP2 (+49062)
Vincent_CBX8-untreated-ChIP-13690.bam.filtered.bam.broad.peaks_peak_473	narrow	chr10	98561291	98561649	358	NONE	PIK3AP1 (-81199), LCOR (-31267)
Vincent_CBX8-untreated-ChIP-13690.bam.filtered.bam.broad.peaks_peak_2298	narrow	chr4	141074202	141074481	279	MAML3 (+996)	MAML3 (+996)
Vincent_CBX8-untreated-ChIP-13690.bam.filtered.bam.broad.peaks_peak_1693	narrow	chr2	111748403	111748603	200	NONE	BCL2L11 (-130003), ACOXL (+258353)
Vincent_CBX8-untreated-ChIP-13690.bam.filtered.bam.broad.peaks_peak_1716	narrow	chr2	132767376	132767576	200	NONE	MZT2A (-517481), GPR39 (-406671)
Vincent_CBX8-untreated-ChIP-13690.bam.filtered.bam.broad.peaks_peak_2033	narrow	chr22	32534260	32534460	200	NONE	RFPL2 (+65104), SLC5A1 (+95341)
Vincent_CBX8-untreated-ChIP-13690.bam.filtered.bam.broad.peaks_peak_230	narrow	chr1	184466991	184467191	200	NONE	EDEM3 (+256956), TSEN15 (+446280)
Vincent_CBX8-untreated-ChIP-13690.bam.filtered.bam.broad.peaks_peak_2858	narrow	chr7	43620594	43620794	200	STK17A (-1970)	STK17A (-1970)
Vincent_CBX8-untreated-ChIP-13690.bam.filtered.bam.broad.peaks_peak_45	narrow	chr1	22531828	22532028	200	NONE	ZBTB40 (-246416), WNT4 (-62469)
Vincent_CBX8-untreated-ChIP-13690.bam.filtered.bam.broad.peaks_peak_1878	narrow	chr20	45628247	45628486	239	NONE	EYA2 (+105104), ZMYND8 (+357047)
Vincent_CBX8-untreated-ChIP-13690.bam.filtered.bam.broad.peaks_peak_2532	narrow	chr6	284985	285232	247	NONE	DUSP22 (-6988)
Vincent_CBX8-untreated-ChIP-13690.bam.filtered.bam.broad.peaks_peak_2770	narrow	chr6	151162175	151162576	401	NONE	MTHFD1L (-24309), PLEKHG1 (+241377)
Vincent_CBX8-untreated-ChIP-13690.bam.filtered.bam.broad.peaks_peak_3242	narrow	chr9	96721231	96721476	245	BARX1 (-3700)	BARX1 (-3700)
Vincent_CBX8-untreated-ChIP-13690.bam.filtered.bam.broad.peaks_peak_3398	narrow	chrX	135008811	135009027	216	NONE	SAGE1 (+33134), MMGT1 (+47303)
Vincent_CBX8-untreated-ChIP-13690.bam.filtered.bam.broad.peaks_peak_1752	narrow	chr2	169100897	169101121	224	STK39 (+3642)	STK39 (+3642), B3GALT1 (+425827)
Vincent_CBX8-untreated-ChIP-13690.bam.filtered.bam.broad.peaks_peak_1968	narrow	chr21	46653449	46653667	218	NONE	POFUT2 (+54255), ADARB1 (+159065)
Vincent_CBX8-untreated-ChIP-13690.bam.filtered.bam.broad.peaks_peak_1997	narrow	chr22	20318223	20318435	212	NONE	DGCR6L (-10726), GGTLC3 (+49468)
Vincent_CBX8-untreated-ChIP-13690.bam.filtered.bam.broad.peaks_peak_1838	narrow	chr2	238198977	238199286	309	NONE	COL6A3 (+123886), COPS8 (+205177)
Vincent_CBX8-untreated-ChIP-13690.bam.filtered.bam.broad.peaks_peak_1415	narrow	chr18	9642028	9642341	313	NONE	RAB31 (-65977), PPP4R1 (-27629)
Vincent_CBX8-untreated-ChIP-13690.bam.filtered.bam.broad.peaks_peak_3311	narrow	chr9	135439272	135439630	358	NONE	TTF1 (-157242), BARHL1 (-18121)
Vincent_CBX8-untreated-ChIP-13690.bam.filtered.bam.broad.peaks_peak_1826	narrow	chr2	231007191	231007432	241	NONE	SLC16A14 (-73597), SP110 (+77353)
Vincent_CBX8-untreated-ChIP-13690.bam.filtered.bam.broad.peaks_peak_850	narrow	chr13	108657891	108658091	200	NONE	FAM155A (-138908), LIG4 (+209139)
Vincent_CBX8-untreated-ChIP-13690.bam.filtered.bam.broad.peaks_peak_2747	broad	chr7	159015835	159016203	368	NONE	VIPR2 (-78370)
Vincent_CBX8-untreated-ChIP-13690.bam.filtered.bam.broad.peaks_peak_2874	narrow	chr7	61085139	61085383	244	NONE	NONE
Vincent_CBX8-untreated-ChIP-13690.bam.filtered.bam.broad.peaks_peak_2524	narrow	chr5	173609402	173609633	231	NONE	MSX2 (-542018), ENSG00000170091 (+136911)
Vincent_CBX8-untreated-ChIP-13690.bam.filtered.bam.broad.peaks_peak_378	narrow	chr10	29773419	29773735	316	NONE	LYZL1 (+195587), SVIL (+251153)
Vincent_CBX8-untreated-ChIP-13690.bam.filtered.bam.broad.peaks_peak_1546	narrow	chr19	42027891	42028091	200	NONE	ATP5SL (-82547), CEACAM21 (-54610)
Vincent_CBX8-untreated-ChIP-13690.bam.filtered.bam.broad.peaks_peak_1742	narrow	chr2	159963722	159963922	200	NONE	TANC1 (+138639), WDSUB1 (+179281)
Vincent_CBX8-untreated-ChIP-13690.bam.filtered.bam.broad.peaks_peak_1966	narrow	chr21	46343438	46343638	200	NONE	PTTG1IP (-49786), ITGB2 (+5250)
Vincent_CBX8-untreated-ChIP-13690.bam.filtered.bam.broad.peaks_peak_488	narrow	chr10	105836908	105837108	200	NONE	COL17A1 (+8752), SLK (+110049)
Vincent_CBX8-untreated-ChIP-13690.bam.filtered.bam.broad.peaks_peak_656	narrow	chr12	27774680	27774880	200	NONE	REP15 (-74648), PPFIBP1 (+97641)
Vincent_CBX8-untreated-ChIP-13690.bam.filtered.bam.broad.peaks_peak_904	narrow	chr14	36962978	36963178	200	NONE	MBIP (-173196), NKX2-1 (+26355)
Vincent_CBX8-untreated-ChIP-13690.bam.filtered.bam.broad.peaks_peak_915	narrow	chr14	56586696	56586918	222	PELI2 (+1714)	TMEM260 (-459704), PELI2 (+1714)
Vincent_CBX8-untreated-ChIP-13690.bam.filtered.bam.broad.peaks_peak_2966	narrow	chr7	130840482	130840893	411	NONE	KLF14 (-421800), MKLN1 (-171931)
Vincent_CBX8-untreated-ChIP-13690.bam.filtered.bam.broad.peaks_peak_468	narrow	chr10	95156415	95156708	293	NONE	MYOF (+85389), CYP26A1 (+322915)
Vincent_CBX8-untreated-ChIP-13690.bam.filtered.bam.broad.peaks_peak_343	narrow	chr10	11831804	11832042	238	NONE	ECHDC3 (+47558), UPF2 (+245973)
Vincent_CBX8-untreated-ChIP-13690.bam.filtered.bam.broad.peaks_peak_578	narrow	chr11	62079445	62079678	233	NONE	ASRGL1 (-25358), SCGB1D4 (-13026)
Vincent_CBX8-untreated-ChIP-13690.bam.filtered.bam.broad.peaks_peak_3374	narrow	chrX	100336093	100336330	237	TMEM35 (+2503)	CENPI (-19214), TMEM35 (+2503)
Vincent_CBX8-untreated-ChIP-13690.bam.filtered.bam.broad.peaks_peak_1892	narrow	chr20	52578264	52578546	282	NONE	ZNF217 (-368027), BCAS1 (+108728)
Vincent_CBX8-untreated-ChIP-13690.bam.filtered.bam.broad.peaks_peak_1203	broad	chr17	47573816	47574600	784	NGFR (+1553)	NXPH3 (-79012), NGFR (+1553)
Vincent_CBX8-untreated-ChIP-13690.bam.filtered.bam.broad.peaks_peak_2835	broad	chr8	61697350	61697712	362	NONE	CLVS1 (-502983), CHD7 (+106194)
Vincent_CBX8-untreated-ChIP-13690.bam.filtered.bam.broad.peaks_peak_782	narrow	chr13	27876888	27877107	219	NONE	GTF3A (-121683), RASL11A (+32534)
Vincent_CBX8-untreated-ChIP-13690.bam.filtered.bam.broad.peaks_peak_533	narrow	chr11	16724950	16725150	200	NONE	SOX6 (-227115), C11orf58 (-34898)
Vincent_CBX8-untreated-ChIP-13690.bam.filtered.bam.broad.peaks_peak_213	narrow	chr1	167549620	167549838	218	NONE	RCSD1 (-49601), CREG1 (-26725)
Vincent_CBX8-untreated-ChIP-13690.bam.filtered.bam.broad.peaks_peak_1076	narrow	chr15	101496882	101497107	225	NONE	LRRK1 (+37575), CHSY1 (+295142)
Vincent_CBX8-untreated-ChIP-13690.bam.filtered.bam.broad.peaks_peak_1251	narrow	chr17	18675725	18675979	254	NONE	TVP23B (-8456), TRIM16L (+74529)
Vincent_CBX8-untreated-ChIP-13690.bam.filtered.bam.broad.peaks_peak_737	narrow	chr12	108729712	108729931	219	CMKLR1 (+3272)	CMKLR1 (+3272), WSCD2 (+204294)
Vincent_CBX8-untreated-ChIP-13690.bam.filtered.bam.broad.peaks_peak_46	narrow	chr1	22540776	22541084	308	NONE	ZBTB40 (-237414), WNT4 (-71471)
Vincent_CBX8-untreated-ChIP-13690.bam.filtered.bam.broad.peaks_peak_1563	broad	chr2	133022381	133023374	993	NONE	MZT2A (-772883), GPR39 (-151269)
Vincent_CBX8-untreated-ChIP-13690.bam.filtered.bam.broad.peaks_peak_2202	narrow	chr3	186021658	186021923	265	NONE	ETV5 (-194890), DGKG (+58235)
Vincent_CBX8-untreated-ChIP-13690.bam.filtered.bam.broad.peaks_peak_118	narrow	chr1	87668275	87668509	234	NONE	LMO4 (-125759), ENSG00000267561 (+209700)
Vincent_CBX8-untreated-ChIP-13690.bam.filtered.bam.broad.peaks_peak_1859	narrow	chr20	29582882	29583082	200	NONE	DEFB115 (-262485)
Vincent_CBX8-untreated-ChIP-13690.bam.filtered.bam.broad.peaks_peak_2229	narrow	chr4	17750636	17750836	200	NONE	DCAF16 (+61645), MED28 (+134482)
Vincent_CBX8-untreated-ChIP-13690.bam.filtered.bam.broad.peaks_peak_1516	narrow	chr19	24474129	24474371	242	NONE	ZNF254 (+204255)
Vincent_CBX8-untreated-ChIP-13690.bam.filtered.bam.broad.peaks_peak_1218	narrow	chr16	86638010	86638239	229	NONE	FOXL1 (+26010), FBXO31 (+779238)
Vincent_CBX8-untreated-ChIP-13690.bam.filtered.bam.broad.peaks_peak_183	broad	chr1	156186211	156186677	466	PMF1-BGLAP (+3646)	BGLAP (-25309), PMF1-BGLAP (+3646)
Vincent_CBX8-untreated-ChIP-13690.bam.filtered.bam.broad.peaks_peak_2756	narrow	chr6	148662634	148663330	696	NONE	UST (-405482)
Vincent_CBX8-untreated-ChIP-13690.bam.filtered.bam.broad.peaks_peak_771	narrow	chr13	24555067	24555304	237	SPATA13 (+1242)	C1QTNF9 (-326118), SPATA13 (+1242)
Vincent_CBX8-untreated-ChIP-13690.bam.filtered.bam.broad.peaks_peak_2082	narrow	chr3	37893540	37893764	224	NONE	CTDSPL (-10013), ITGA9 (+400042)
Vincent_CBX8-untreated-ChIP-13690.bam.filtered.bam.broad.peaks_peak_2552	narrow	chr6	5213359	5213633	274	NONE	LYRM4 (+47676), PPP1R3G (+127776)
Vincent_CBX8-untreated-ChIP-13690.bam.filtered.bam.broad.peaks_peak_1343	narrow	chr17	57494850	57495123	273	NONE	DHX40 (-147899), YPEL2 (+85924)
Vincent_CBX8-untreated-ChIP-13690.bam.filtered.bam.broad.peaks_peak_1183	narrow	chr16	66465658	66466041	383	BEAN1 (+4650)	BEAN1 (+4650), TK2 (+118465)
Vincent_CBX8-untreated-ChIP-13690.bam.filtered.bam.broad.peaks_peak_197	narrow	chr1	154534897	154535223	326	UBE2Q1 (-3951)	UBE2Q1 (-3951)
Vincent_CBX8-untreated-ChIP-13690.bam.filtered.bam.broad.peaks_peak_436	narrow	chr10	52563808	52564054	246	NONE	SGMS1 (-180188), A1CF (+81504)
Vincent_CBX8-untreated-ChIP-13690.bam.filtered.bam.broad.peaks_peak_1061	narrow	chr15	90490372	90490572	200	NONE	ZNF710 (-54152), C15orf38 (-34284)
Vincent_CBX8-untreated-ChIP-13690.bam.filtered.bam.broad.peaks_peak_1071	narrow	chr15	99701534	99701734	200	NONE	MEF2A (-404271), SYNM (+56348)
Vincent_CBX8-untreated-ChIP-13690.bam.filtered.bam.broad.peaks_peak_1099	narrow	chr16	11332274	11332474	200	NONE	SOCS1 (+17662), CIITA (+361319)
Vincent_CBX8-untreated-ChIP-13690.bam.filtered.bam.broad.peaks_peak_1134	narrow	chr16	27465424	27465624	200	NONE	IL21R (+52041), GTF3C1 (+95703)
Vincent_CBX8-untreated-ChIP-13690.bam.filtered.bam.broad.peaks_peak_1135	narrow	chr16	27812596	27812796	200	NONE	KIAA0556 (+251223), GSG1L (+262134)
Vincent_CBX8-untreated-ChIP-13690.bam.filtered.bam.broad.peaks_peak_1174	narrow	chr16	52570762	52570962	200	NONE	TOX3 (+10058)
Vincent_CBX8-untreated-ChIP-13690.bam.filtered.bam.broad.peaks_peak_1199	narrow	chr16	78180439	78180639	200	NONE	WWOX (+47229)
Vincent_CBX8-untreated-ChIP-13690.bam.filtered.bam.broad.peaks_peak_135	narrow	chr1	98870638	98870838	200	NONE	DPYD (-484159), SNX7 (-256541)
Vincent_CBX8-untreated-ChIP-13690.bam.filtered.bam.broad.peaks_peak_136	narrow	chr1	99862740	99862940	200	NONE	PALMD (-248659), ENSG00000117600 (+133331)
Vincent_CBX8-untreated-ChIP-13690.bam.filtered.bam.broad.peaks_peak_1408	narrow	chr18	3424361	3424561	200	NONE	TGIF1 (-27214), MYL12B (+162046)
Vincent_CBX8-untreated-ChIP-13690.bam.filtered.bam.broad.peaks_peak_1452	narrow	chr18	28269937	28270137	200	NONE	DSC3 (+352670)
Vincent_CBX8-untreated-ChIP-13690.bam.filtered.bam.broad.peaks_peak_1458	narrow	chr18	31034569	31034769	200	NONE	KLHL14 (-681644), ASXL3 (-123927)
Vincent_CBX8-untreated-ChIP-13690.bam.filtered.bam.broad.peaks_peak_1499	narrow	chr19	7055626	7055826	200	MBD3L3 (+2925)	MBD3L4 (-15536), MBD3L3 (+2925)
Vincent_CBX8-untreated-ChIP-13690.bam.filtered.bam.broad.peaks_peak_1508	narrow	chr19	15603389	15603589	200	NONE	CYP4F22 (-15815), PGLYRP2 (-12826)
Vincent_CBX8-untreated-ChIP-13690.bam.filtered.bam.broad.peaks_peak_155	narrow	chr1	117215274	117215474	200	NONE	CD2 (-81633), IGSF3 (-5060)
Vincent_CBX8-untreated-ChIP-13690.bam.filtered.bam.broad.peaks_peak_1554	narrow	chr19	50777128	50777328	200	NONE	KCNC3 (+55406), MYH14 (+70326)
Vincent_CBX8-untreated-ChIP-13690.bam.filtered.bam.broad.peaks_peak_1558	narrow	chr2	642979	643179	200	NONE	FAM150B (-354783), TMEM18 (+34360)
Vincent_CBX8-untreated-ChIP-13690.bam.filtered.bam.broad.peaks_peak_1568	narrow	chr2	11380086	11380286	200	NONE	PQLC3 (+84688), ROCK2 (+104525)
Vincent_CBX8-untreated-ChIP-13690.bam.filtered.bam.broad.peaks_peak_1574	narrow	chr2	15341944	15342144	200	NONE	NBAS (+359410)
Vincent_CBX8-untreated-ChIP-13690.bam.filtered.bam.broad.peaks_peak_1585	narrow	chr2	23850490	23850690	200	NONE	ATAD2B (+299394)
Vincent_CBX8-untreated-ChIP-13690.bam.filtered.bam.broad.peaks_peak_1636	narrow	chr2	75072847	75073047	200	NONE	POLE4 (-112672), HK2 (+11839)
Vincent_CBX8-untreated-ChIP-13690.bam.filtered.bam.broad.peaks_peak_1691	narrow	chr2	105804010	105804210	200	NONE	GPR45 (-54090), MRPS9 (+149669)
Vincent_CBX8-untreated-ChIP-13690.bam.filtered.bam.broad.peaks_peak_1699	narrow	chr2	120077574	120077774	200	NONE	DBI (-47155), STEAP3 (+96267)
Vincent_CBX8-untreated-ChIP-13690.bam.filtered.bam.broad.peaks_peak_1735	narrow	chr2	139465905	139466105	200	NONE	NXPH2 (+71913), SPOPL (+206634)
Vincent_CBX8-untreated-ChIP-13690.bam.filtered.bam.broad.peaks_peak_1760	narrow	chr2	172269642	172269842	200	NONE	TLK1 (-252399), METTL8 (+20854)
Vincent_CBX8-untreated-ChIP-13690.bam.filtered.bam.broad.peaks_peak_1770	narrow	chr2	174548056	174548256	200	NONE	SP3 (+282274), CDCA7 (+328567)
Vincent_CBX8-untreated-ChIP-13690.bam.filtered.bam.broad.peaks_peak_1868	narrow	chr20	35806490	35806690	200	RPN2 (-859)	RPN2 (-859)
Vincent_CBX8-untreated-ChIP-13690.bam.filtered.bam.broad.peaks_peak_1877	narrow	chr20	45329291	45329491	200	NONE	TP53RK (-10973), SLC2A10 (-8735)
Vincent_CBX8-untreated-ChIP-13690.bam.filtered.bam.broad.peaks_peak_1889	narrow	chr20	50341243	50341443	200	NONE	NFATC2 (-182085), ATP9A (+43830)
Vincent_CBX8-untreated-ChIP-13690.bam.filtered.bam.broad.peaks_peak_1917	narrow	chr21	9878317	9878517	200	NONE	NONE
Vincent_CBX8-untreated-ChIP-13690.bam.filtered.bam.broad.peaks_peak_1920	narrow	chr21	10140864	10141064	200	NONE	TPTE (+849918)
Vincent_CBX8-untreated-ChIP-13690.bam.filtered.bam.broad.peaks_peak_1924	narrow	chr21	15853778	15853978	200	NONE	HSPA13 (-98370), SAMSN1 (+101845)
Vincent_CBX8-untreated-ChIP-13690.bam.filtered.bam.broad.peaks_peak_1957	narrow	chr21	44496357	44496557	200	CBS (-402)	CBS (-402)
Vincent_CBX8-untreated-ChIP-13690.bam.filtered.bam.broad.peaks_peak_203	narrow	chr1	159947193	159947393	200	NONE	SLAMF9 (-23249), PIGM (+54490)
Vincent_CBX8-untreated-ChIP-13690.bam.filtered.bam.broad.peaks_peak_204	narrow	chr1	160713948	160714148	200	SLAMF7 (+4993)	LY9 (-51900), SLAMF7 (+4993)
Vincent_CBX8-untreated-ChIP-13690.bam.filtered.bam.broad.peaks_peak_2070	narrow	chr3	25901016	25901216	200	NONE	LRRC3B (-763181), OXSM (+69545)
Vincent_CBX8-untreated-ChIP-13690.bam.filtered.bam.broad.peaks_peak_209	narrow	chr1	166267159	166267359	200	NONE	POGK (-542067), UCK2 (+470491)
Vincent_CBX8-untreated-ChIP-13690.bam.filtered.bam.broad.peaks_peak_2130	narrow	chr3	111766714	111766914	200	NONE	C3orf52 (-38368), TMPRSS7 (+8261)
Vincent_CBX8-untreated-ChIP-13690.bam.filtered.bam.broad.peaks_peak_217	narrow	chr1	172398502	172398702	200	NONE	PIGC (+14624), DNM3 (+587981)
Vincent_CBX8-untreated-ChIP-13690.bam.filtered.bam.broad.peaks_peak_2176	narrow	chr3	171329936	171330136	200	NONE	TNIK (-151839), PLD1 (+198248)
Vincent_CBX8-untreated-ChIP-13690.bam.filtered.bam.broad.peaks_peak_2189	narrow	chr3	182445630	182445830	200	NONE	ATP11B (-65558)
Vincent_CBX8-untreated-ChIP-13690.bam.filtered.bam.broad.peaks_peak_2260	narrow	chr4	77489234	77489434	200	NONE	SEPT11 (-381522), SHROOM3 (+133081)
Vincent_CBX8-untreated-ChIP-13690.bam.filtered.bam.broad.peaks_peak_2261	narrow	chr4	78126891	78127091	200	NONE	CXCL13 (-305916), CCNG2 (+48687)
Vincent_CBX8-untreated-ChIP-13690.bam.filtered.bam.broad.peaks_peak_2304	narrow	chr4	148529208	148529408	200	NONE	TMEM184C (-9226), EDNRA (+127224)
Vincent_CBX8-untreated-ChIP-13690.bam.filtered.bam.broad.peaks_peak_2335	narrow	chr4	187637620	187637820	200	NONE	MTNR1A (-160999), FAT1 (+7289)
Vincent_CBX8-untreated-ChIP-13690.bam.filtered.bam.broad.peaks_peak_234	narrow	chr1	193535537	193535737	200	NONE	B3GALT2 (-379853)
Vincent_CBX8-untreated-ChIP-13690.bam.filtered.bam.broad.peaks_peak_2356	narrow	chr5	4874372	4874572	200	NONE	ADAMTS16 (-265971)
Vincent_CBX8-untreated-ChIP-13690.bam.filtered.bam.broad.peaks_peak_2373	narrow	chr5	36590258	36590458	200	NONE	RANBP3L (-288356), SLC1A3 (-16099)
Vincent_CBX8-untreated-ChIP-13690.bam.filtered.bam.broad.peaks_peak_2396	narrow	chr5	56718757	56718957	200	NONE	ACTBL2 (+59779), GPBP1 (+208909)
Vincent_CBX8-untreated-ChIP-13690.bam.filtered.bam.broad.peaks_peak_2425	narrow	chr5	73019586	73019786	200	NONE	ARHGEF28 (+97703), ENC1 (+917563)
Vincent_CBX8-untreated-ChIP-13690.bam.filtered.bam.broad.peaks_peak_2429	narrow	chr5	75692681	75692881	200	NONE	IQGAP2 (-6293), SV2C (+313784)
Vincent_CBX8-untreated-ChIP-13690.bam.filtered.bam.broad.peaks_peak_2436	narrow	chr5	78725788	78725988	200	NONE	HOMER1 (+84152), JMY (+193876)
Vincent_CBX8-untreated-ChIP-13690.bam.filtered.bam.broad.peaks_peak_2450	narrow	chr5	93145959	93146159	200	NONE	POU5F2 (-68716), FAM172A (+301281)
Vincent_CBX8-untreated-ChIP-13690.bam.filtered.bam.broad.peaks_peak_2463	narrow	chr5	122206236	122206436	200	NONE	SNX24 (+25192), PPIC (+166100)
Vincent_CBX8-untreated-ChIP-13690.bam.filtered.bam.broad.peaks_peak_2551	narrow	chr6	5150909	5151109	200	NONE	PPP1R3G (+65289), LYRM4 (+110163)
Vincent_CBX8-untreated-ChIP-13690.bam.filtered.bam.broad.peaks_peak_2577	narrow	chr6	17912594	17912794	200	NONE	NUP153 (-206076), KIF13A (+75106)
Vincent_CBX8-untreated-ChIP-13690.bam.filtered.bam.broad.peaks_peak_2593	narrow	chr6	27533755	27533955	200	NONE	ZNF184 (-92958), HIST1H2BL (+241854)
Vincent_CBX8-untreated-ChIP-13690.bam.filtered.bam.broad.peaks_peak_2597	narrow	chr6	30175317	30175517	200	NONE	TRIM26 (+5726), TRIM15 (+44424)
Vincent_CBX8-untreated-ChIP-13690.bam.filtered.bam.broad.peaks_peak_2613	narrow	chr6	35883361	35883561	200	NONE	SRPK1 (+5658), LHFPL5 (+110390)
Vincent_CBX8-untreated-ChIP-13690.bam.filtered.bam.broad.peaks_peak_2629	narrow	chr6	44411218	44411418	200	NONE	RUNX2 (-884788), CDC5L (+56056)
Vincent_CBX8-untreated-ChIP-13690.bam.filtered.bam.broad.peaks_peak_2636	narrow	chr6	47741884	47742084	200	NONE	OPN5 (-7791), GPR115 (+75695)
Vincent_CBX8-untreated-ChIP-13690.bam.filtered.bam.broad.peaks_peak_2656	narrow	chr6	88197604	88197804	200	NONE	SLC35A1 (+15009), RARS2 (+102017)
Vincent_CBX8-untreated-ChIP-13690.bam.filtered.bam.broad.peaks_peak_2673	narrow	chr6	105011718	105011918	200	NONE	HACE1 (+295976)
Vincent_CBX8-untreated-ChIP-13690.bam.filtered.bam.broad.peaks_peak_2696	narrow	chr6	109612640	109612840	200	NONE	ENSG00000272260 (+54876), CD164 (+90907)
Vincent_CBX8-untreated-ChIP-13690.bam.filtered.bam.broad.peaks_peak_2742	narrow	chr6	139732601	139732801	200	NONE	CITED2 (-36944)
Vincent_CBX8-untreated-ChIP-13690.bam.filtered.bam.broad.peaks_peak_2816	narrow	chr6	170807234	170807434	200	NONE	PSMB1 (+55095), FAM120B (+191490)
Vincent_CBX8-untreated-ChIP-13690.bam.filtered.bam.broad.peaks_peak_2828	narrow	chr7	6797444	6797644	200	NONE	ZNF12 (-50990), CCZ1B (+68857)
Vincent_CBX8-untreated-ChIP-13690.bam.filtered.bam.broad.peaks_peak_2847	narrow	chr7	29426145	29426345	200	NONE	CPVL (-191353), PRR15 (-177182)
Vincent_CBX8-untreated-ChIP-13690.bam.filtered.bam.broad.peaks_peak_291	narrow	chr1	233641531	233641731	200	NONE	KCNK1 (-108119), ENSG00000143674 (+178117)
Vincent_CBX8-untreated-ChIP-13690.bam.filtered.bam.broad.peaks_peak_2923	narrow	chr7	107106544	107106744	200	GPR22 (-3861)	GPR22 (-3861)
Vincent_CBX8-untreated-ChIP-13690.bam.filtered.bam.broad.peaks_peak_2934	narrow	chr7	112761470	112761670	200	ENSG00000214194 (-2902)	ENSG00000214194 (-2902)
Vincent_CBX8-untreated-ChIP-13690.bam.filtered.bam.broad.peaks_peak_2998	narrow	chr7	147085288	147085488	200	NONE	NONE
Vincent_CBX8-untreated-ChIP-13690.bam.filtered.bam.broad.peaks_peak_2999	narrow	chr7	147951959	147952159	200	NONE	CUL1 (-443945)
Vincent_CBX8-untreated-ChIP-13690.bam.filtered.bam.broad.peaks_peak_3029	narrow	chr7	159116214	159116414	200	NONE	VIPR2 (-178665)
Vincent_CBX8-untreated-ChIP-13690.bam.filtered.bam.broad.peaks_peak_303	narrow	chr1	238168551	238168751	200	NONE	ZP4 (-114557)
Vincent_CBX8-untreated-ChIP-13690.bam.filtered.bam.broad.peaks_peak_3034	narrow	chr8	958190	958390	200	NONE	DLGAP2 (-491242), TDRP (-462509)
Vincent_CBX8-untreated-ChIP-13690.bam.filtered.bam.broad.peaks_peak_3040	narrow	chr8	7227587	7227787	200	NONE	DEFA5 (-313431), ZNF705G (+15393)
Vincent_CBX8-untreated-ChIP-13690.bam.filtered.bam.broad.peaks_peak_3055	narrow	chr8	16884866	16885066	200	MICU3 (+219)	MICU3 (+219)
Vincent_CBX8-untreated-ChIP-13690.bam.filtered.bam.broad.peaks_peak_3106	narrow	chr8	56457677	56457877	200	NONE	TGS1 (-227924), XKR4 (+442828)
Vincent_CBX8-untreated-ChIP-13690.bam.filtered.bam.broad.peaks_peak_3112	narrow	chr8	58129810	58130010	200	NONE	FAM110B (-777203), IMPAD1 (-223507)
Vincent_CBX8-untreated-ChIP-13690.bam.filtered.bam.broad.peaks_peak_3122	narrow	chr8	64146432	64146632	200	NONE	YTHDF3 (+65411)
Vincent_CBX8-untreated-ChIP-13690.bam.filtered.bam.broad.peaks_peak_3145	narrow	chr8	93153420	93153620	200	NONE	RUNX1T1 (-45814), TRIQK (+824853)
Vincent_CBX8-untreated-ChIP-13690.bam.filtered.bam.broad.peaks_peak_3185	narrow	chr8	140329179	140329379	200	NONE	COL22A1 (-403043), KCNK9 (+386020)
Vincent_CBX8-untreated-ChIP-13690.bam.filtered.bam.broad.peaks_peak_323	narrow	chr10	566609	566809	200	NONE	DIP2C (+168897), ZMYND11 (+386285)
Vincent_CBX8-untreated-ChIP-13690.bam.filtered.bam.broad.peaks_peak_332	narrow	chr10	6860505	6860705	200	NONE	PRKCQ (-238342), SFMBT2 (+590698)
Vincent_CBX8-untreated-ChIP-13690.bam.filtered.bam.broad.peaks_peak_346	narrow	chr10	12787350	12787550	200	NONE	CCDC3 (+256247), CAMK1D (+395969)
Vincent_CBX8-untreated-ChIP-13690.bam.filtered.bam.broad.peaks_peak_353	narrow	chr10	13824100	13824300	200	NONE	PRPF18 (+195273), FRMD4A (+548683)
Vincent_CBX8-untreated-ChIP-13690.bam.filtered.bam.broad.peaks_peak_422	narrow	chr10	45374283	45374483	200	NONE	CXCL12 (-493886), TMEM72 (-32265)
Vincent_CBX8-untreated-ChIP-13690.bam.filtered.bam.broad.peaks_peak_431	narrow	chr10	49892822	49893022	200	NONE	ARHGAP22 (-79925), WDFY4 (-24829)
Vincent_CBX8-untreated-ChIP-13690.bam.filtered.bam.broad.peaks_peak_444	narrow	chr10	64475398	64475598	200	NONE	ADO (-89018), ZNF365 (+341547)
Vincent_CBX8-untreated-ChIP-13690.bam.filtered.bam.broad.peaks_peak_50	narrow	chr1	23327369	23327569	200	NONE	KDM1A (-18517), EPHB2 (+290006)
Vincent_CBX8-untreated-ChIP-13690.bam.filtered.bam.broad.peaks_peak_648	narrow	chr12	26208106	26208306	200	NONE	BHLHE41 (+69854), RASSF8 (+96215)
Vincent_CBX8-untreated-ChIP-13690.bam.filtered.bam.broad.peaks_peak_680	narrow	chr12	47420212	47420412	200	NONE	SLC38A4 (-200532), PCED1B (-53074)
Vincent_CBX8-untreated-ChIP-13690.bam.filtered.bam.broad.peaks_peak_681	narrow	chr12	47693691	47693891	200	NONE	AMIGO2 (-220143), RPAP3 (+406053)
Vincent_CBX8-untreated-ChIP-13690.bam.filtered.bam.broad.peaks_peak_70	narrow	chr1	35378583	35378783	200	NONE	SMIM12 (-53266), DLGAP3 (+16503)
Vincent_CBX8-untreated-ChIP-13690.bam.filtered.bam.broad.peaks_peak_725	narrow	chr12	94676351	94676551	200	NONE	PLXNC1 (+133952), CCDC41 (+177277)
Vincent_CBX8-untreated-ChIP-13690.bam.filtered.bam.broad.peaks_peak_802	narrow	chr13	42971590	42971790	200	NONE	TNFSF11 (-176599), AKAP11 (+125401)
Vincent_CBX8-untreated-ChIP-13690.bam.filtered.bam.broad.peaks_peak_803	narrow	chr13	45118641	45118841	200	NONE	TSC22D1 (+31960), SERP2 (+170763)
Vincent_CBX8-untreated-ChIP-13690.bam.filtered.bam.broad.peaks_peak_810	narrow	chr13	52071550	52071750	200	NONE	WDFY2 (-86994), INTS6 (-44516)
Vincent_CBX8-untreated-ChIP-13690.bam.filtered.bam.broad.peaks_peak_893	narrow	chr14	30919869	30920069	200	NONE	PRKD1 (-523021), G2E3 (-108360)
Vincent_CBX8-untreated-ChIP-13690.bam.filtered.bam.broad.peaks_peak_895	narrow	chr14	33409144	33409344	200	NPAS3 (+721)	NPAS3 (+721)
Vincent_CBX8-untreated-ChIP-13690.bam.filtered.bam.broad.peaks_peak_929	narrow	chr14	65444779	65444979	200	NONE	FNTB (-8559), RAB15 (-6004)
Vincent_CBX8-untreated-ChIP-13690.bam.filtered.bam.broad.peaks_peak_943	narrow	chr14	76514695	76514895	200	NONE	GPATCH2L (-103484), IFT43 (+62670)
Vincent_CBX8-untreated-ChIP-13690.bam.filtered.bam.broad.peaks_peak_953	narrow	chr14	89850001	89850201	200	NONE	FOXN3 (+235373), TTC8 (+559095)
Vincent_CBX8-untreated-ChIP-13690.bam.filtered.bam.broad.peaks_peak_97	narrow	chr1	53212539	53212739	200	NONE	FAM159A (+113623), ECHDC2 (+174800)
Vincent_CBX8-untreated-ChIP-13690.bam.filtered.bam.broad.peaks_peak_636	narrow	chr12	10332124	10332439	315	TMEM52B (+670)	TMEM52B (+670)
Vincent_CBX8-untreated-ChIP-13690.bam.filtered.bam.broad.peaks_peak_1109	narrow	chr16	15494313	15494528	215	MPV17L (+4785), ENSG00000261130 (+4810)	MPV17L (+4785), KIAA0430 (+242602)
Vincent_CBX8-untreated-ChIP-13690.bam.filtered.bam.broad.peaks_peak_787	narrow	chr13	29067936	29068184	248	FLT1 (+1172)	FLT1 (+1172), PAN3 (+355417)
Vincent_CBX8-untreated-ChIP-13690.bam.filtered.bam.broad.peaks_peak_696	narrow	chr12	54158387	54158618	231	NONE	HOXC13 (-174032), CALCOCO1 (-37279)
Vincent_CBX8-untreated-ChIP-13690.bam.filtered.bam.broad.peaks_peak_1535	broad	chr2	111854554	111855166	612	NONE	BCL2L11 (-23646), ACOXL (+364710)
Vincent_CBX8-untreated-ChIP-13690.bam.filtered.bam.broad.peaks_peak_840	narrow	chr13	100498273	100498657	384	NONE	ZIC5 (+125698), CLYBL (+239542)
Vincent_CBX8-untreated-ChIP-13690.bam.filtered.bam.broad.peaks_peak_2508	narrow	chr5	169623650	169623850	200	NONE	FOXI1 (+90849), LCP2 (+101481)
Vincent_CBX8-untreated-ChIP-13690.bam.filtered.bam.broad.peaks_peak_101	narrow	chr1	55082115	55082417	302	NONE	FAM151A (+6963), ACOT11 (+68365)
Vincent_CBX8-untreated-ChIP-13690.bam.filtered.bam.broad.peaks_peak_522	narrow	chr11	10289902	10290186	284	NONE	SBF2 (+25710), SWAP70 (+604420)
Vincent_CBX8-untreated-ChIP-13690.bam.filtered.bam.broad.peaks_peak_29	narrow	chr1	14719377	14719705	328	NONE	KAZN (-205659), PRDM2 (+688191)
Vincent_CBX8-untreated-ChIP-13690.bam.filtered.bam.broad.peaks_peak_2081	broad	chr4	117962618	117962913	295	NONE	TRAM1L1 (+43970)
Vincent_CBX8-untreated-ChIP-13690.bam.filtered.bam.broad.peaks_peak_3385	narrow	chrX	118891941	118892240	299	NONE	SEPT6 (-64758), RPL39 (+33515)
Vincent_CBX8-untreated-ChIP-13690.bam.filtered.bam.broad.peaks_peak_921	narrow	chr14	64606864	64607320	456	NONE	ESR2 (+153986), SYNE2 (+287409)
Vincent_CBX8-untreated-ChIP-13690.bam.filtered.bam.broad.peaks_peak_1644	narrow	chr2	86909242	86909539	297	NONE	RNF103 (-58413), CHMP3 (+38854)
Vincent_CBX8-untreated-ChIP-13690.bam.filtered.bam.broad.peaks_peak_3101	narrow	chr8	46852314	46852557	243	NONE	NONE
Vincent_CBX8-untreated-ChIP-13690.bam.filtered.bam.broad.peaks_peak_123	narrow	chr1	91196373	91196625	252	NONE	BARHL2 (-13705), ZNF644 (+290531)
Vincent_CBX8-untreated-ChIP-13690.bam.filtered.bam.broad.peaks_peak_1708	narrow	chr2	128433666	128433866	200	NONE	SFT2D3 (-24831), LIMS2 (-11646)
Vincent_CBX8-untreated-ChIP-13690.bam.filtered.bam.broad.peaks_peak_2740	narrow	chr6	139311728	139311928	200	REPS1 (-2430)	REPS1 (-2430)
Vincent_CBX8-untreated-ChIP-13690.bam.filtered.bam.broad.peaks_peak_3036	narrow	chr8	1625053	1625253	200	NONE	CLN8 (-86775), DLGAP2 (+175621)
Vincent_CBX8-untreated-ChIP-13690.bam.filtered.bam.broad.peaks_peak_479	narrow	chr10	101620878	101621078	200	NONE	ABCC2 (+78489), DNMBP (+148698)
Vincent_CBX8-untreated-ChIP-13690.bam.filtered.bam.broad.peaks_peak_3046	narrow	chr8	11381877	11382153	276	NONE	GATA4 (-179698), BLK (+30505)
Vincent_CBX8-untreated-ChIP-13690.bam.filtered.bam.broad.peaks_peak_2499	narrow	chr5	151076290	151076654	364	NONE	G3BP1 (-74999), SPARC (-9746)
Vincent_CBX8-untreated-ChIP-13690.bam.filtered.bam.broad.peaks_peak_607	narrow	chr11	116801390	116801618	228	NONE	APOA1 (-92838), SIK3 (+167489)
Vincent_CBX8-untreated-ChIP-13690.bam.filtered.bam.broad.peaks_peak_1486	narrow	chr18	76756978	76757201	223	NONE	ATP9B (-72304), SALL3 (+16815)
Vincent_CBX8-untreated-ChIP-13690.bam.filtered.bam.broad.peaks_peak_3404	narrow	chrX	135800058	135800261	203	NONE	ARHGEF6 (+64087), CD40LG (+69808)
Vincent_CBX8-untreated-ChIP-13690.bam.filtered.bam.broad.peaks_peak_2014	narrow	chr22	21910712	21910934	222	NONE	UBE2L3 (+7087), YDJC (+73530)
Vincent_CBX8-untreated-ChIP-13690.bam.filtered.bam.broad.peaks_peak_21	narrow	chr1	10925245	10925471	226	NONE	TARDBP (-147341), CASZ1 (-68653)
Vincent_CBX8-untreated-ChIP-13690.bam.filtered.bam.broad.peaks_peak_2856	narrow	chr7	39907731	39907976	245	NONE	CDK13 (-81782), RALA (+244772)
Vincent_CBX8-untreated-ChIP-13690.bam.filtered.bam.broad.peaks_peak_1983	narrow	chr22	18878445	18878702	257	NONE	DGCR6 (-15162), USP18 (+245908)
Vincent_CBX8-untreated-ChIP-13690.bam.filtered.bam.broad.peaks_peak_2715	narrow	chr6	134212318	134212621	303	TCF21 (+2194)	TBPL1 (-61863), TCF21 (+2194)
Vincent_CBX8-untreated-ChIP-13690.bam.filtered.bam.broad.peaks_peak_2364	narrow	chr5	10833473	10833741	268	NONE	DAP (-72223)
Vincent_CBX8-untreated-ChIP-13690.bam.filtered.bam.broad.peaks_peak_2177	narrow	chr3	172133401	172133656	255	NONE	GHSR (+32717), FNDC3B (+375185)
Vincent_CBX8-untreated-ChIP-13690.bam.filtered.bam.broad.peaks_peak_828	broad	chr14	39908922	39909279	357	NONE	FBXO33 (-7397)
Vincent_CBX8-untreated-ChIP-13690.bam.filtered.bam.broad.peaks_peak_1057	narrow	chr15	84923340	84923540	200	NONE	ZSCAN2 (-220796), ADAMTSL3 (+600602)
Vincent_CBX8-untreated-ChIP-13690.bam.filtered.bam.broad.peaks_peak_1072	narrow	chr15	99792373	99792573	200	NONE	MEF2A (-313432), SYNM (+147187)
Vincent_CBX8-untreated-ChIP-13690.bam.filtered.bam.broad.peaks_peak_1105	narrow	chr16	14780582	14780782	200	NONE	PLA2G10 (+7844), BFAR (+54010)
Vincent_CBX8-untreated-ChIP-13690.bam.filtered.bam.broad.peaks_peak_1143	narrow	chr16	32858338	32858538	200	NONE	TP53TG3C (-346542), TP53TG3 (-170385)
Vincent_CBX8-untreated-ChIP-13690.bam.filtered.bam.broad.peaks_peak_1216	narrow	chr16	85160986	85161186	200	NONE	GSE1 (-485736), KIAA0513 (+64268)
Vincent_CBX8-untreated-ChIP-13690.bam.filtered.bam.broad.peaks_peak_1361	narrow	chr17	63179992	63180192	200	NONE	RGS9 (+46500), AXIN2 (+377673)
Vincent_CBX8-untreated-ChIP-13690.bam.filtered.bam.broad.peaks_peak_1373	narrow	chr17	66586650	66586850	200	NONE	FAM20A (+10780), PRKAR1A (+78182)
Vincent_CBX8-untreated-ChIP-13690.bam.filtered.bam.broad.peaks_peak_1374	narrow	chr17	66848083	66848283	200	NONE	FAM20A (-250653), ABCA8 (+103309)
Vincent_CBX8-untreated-ChIP-13690.bam.filtered.bam.broad.peaks_peak_1529	narrow	chr19	32991860	32992060	200	NONE	PDCD5 (-80014), DPY19L3 (+94929)
Vincent_CBX8-untreated-ChIP-13690.bam.filtered.bam.broad.peaks_peak_1560	narrow	chr2	7239225	7239425	200	NONE	RNF144A (+181802)
Vincent_CBX8-untreated-ChIP-13690.bam.filtered.bam.broad.peaks_peak_1733	narrow	chr2	135822109	135822309	200	NONE	RAB3GAP1 (+12341), ZRANB3 (+466597)
Vincent_CBX8-untreated-ChIP-13690.bam.filtered.bam.broad.peaks_peak_1734	narrow	chr2	138954007	138954207	200	NONE	SPOPL (-305264), HNMT (+232227)
Vincent_CBX8-untreated-ChIP-13690.bam.filtered.bam.broad.peaks_peak_1926	narrow	chr21	23955956	23956156	200	NONE	NONE
Vincent_CBX8-untreated-ChIP-13690.bam.filtered.bam.broad.peaks_peak_1967	narrow	chr21	46601596	46601796	200	NONE	POFUT2 (+106117), ADARB1 (+107203)
Vincent_CBX8-untreated-ChIP-13690.bam.filtered.bam.broad.peaks_peak_2148	narrow	chr3	132003456	132003656	200	NONE	MRPL3 (-781743), ACPP (-32695)
Vincent_CBX8-untreated-ChIP-13690.bam.filtered.bam.broad.peaks_peak_2215	narrow	chr4	2110559	2110759	200	NONE	NAT8L (+49420), POLN (+133189)
Vincent_CBX8-untreated-ChIP-13690.bam.filtered.bam.broad.peaks_peak_24	narrow	chr1	11382268	11382468	200	NONE	PTCHD2 (-156927), UBIAD1 (+49105)
Vincent_CBX8-untreated-ChIP-13690.bam.filtered.bam.broad.peaks_peak_2445	narrow	chr5	82216773	82216973	200	NONE	TMEM167A (+156442), ATP6AP1L (+641592)
Vincent_CBX8-untreated-ChIP-13690.bam.filtered.bam.broad.peaks_peak_246	narrow	chr1	201650157	201650357	200	NONE	IPO9 (-148012), NAV1 (+32880)
Vincent_CBX8-untreated-ChIP-13690.bam.filtered.bam.broad.peaks_peak_2530	narrow	chr5	179071825	179072025	200	C5orf60 (+122)	C5orf60 (+122)
Vincent_CBX8-untreated-ChIP-13690.bam.filtered.bam.broad.peaks_peak_2594	narrow	chr6	28304347	28304547	200	NONE	ZKSCAN3 (-13280), PGBD1 (+55133)
Vincent_CBX8-untreated-ChIP-13690.bam.filtered.bam.broad.peaks_peak_2711	narrow	chr6	130303322	130303522	200	NONE	TMEM244 (-120730), L3MBTL3 (-31422)
Vincent_CBX8-untreated-ChIP-13690.bam.filtered.bam.broad.peaks_peak_2865	narrow	chr7	55489468	55489668	200	NONE	LANCL2 (+56427), VOPP1 (+150650)
Vincent_CBX8-untreated-ChIP-13690.bam.filtered.bam.broad.peaks_peak_298	narrow	chr1	235530523	235530723	200	TBCE (-52)	TBCE (-52)
Vincent_CBX8-untreated-ChIP-13690.bam.filtered.bam.broad.peaks_peak_3081	narrow	chr8	30678388	30678588	200	NONE	PPP2CB (-8100), TEX15 (+28120)
Vincent_CBX8-untreated-ChIP-13690.bam.filtered.bam.broad.peaks_peak_3181	narrow	chr8	126188267	126188467	200	NONE	TRIB1 (-254196), NSMCE2 (+84272)
Vincent_CBX8-untreated-ChIP-13690.bam.filtered.bam.broad.peaks_peak_3377	narrow	chrX	102344591	102344791	200	NXF3 (+3362)	BEX1 (-25523), NXF3 (+3362)
Vincent_CBX8-untreated-ChIP-13690.bam.filtered.bam.broad.peaks_peak_381	narrow	chr10	29826426	29826626	200	NONE	SVIL (+198204), LYZL1 (+248536)
Vincent_CBX8-untreated-ChIP-13690.bam.filtered.bam.broad.peaks_peak_464	narrow	chr10	93147478	93147678	200	NONE	HECTD2 (-22524), PCGF5 (+167033)
Vincent_CBX8-untreated-ChIP-13690.bam.filtered.bam.broad.peaks_peak_494	narrow	chr10	114794374	114794574	200	NONE	HABP2 (-518311), TCF7L2 (+84465)
Vincent_CBX8-untreated-ChIP-13690.bam.filtered.bam.broad.peaks_peak_538	narrow	chr11	18742682	18742882	200	NONE	TMEM86A (+22444), PTPN5 (+70607)
Vincent_CBX8-untreated-ChIP-13690.bam.filtered.bam.broad.peaks_peak_592	narrow	chr11	76284407	76284607	200	NONE	LRRC32 (+96537), C11orf30 (+126524)
Vincent_CBX8-untreated-ChIP-13690.bam.filtered.bam.broad.peaks_peak_594	narrow	chr11	76936302	76936502	200	NONE	GDPD4 (+62061), MYO7A (+97092)
Vincent_CBX8-untreated-ChIP-13690.bam.filtered.bam.broad.peaks_peak_655	narrow	chr12	27614901	27615101	200	SMCO2 (-4742)	SMCO2 (-4742)
Vincent_CBX8-untreated-ChIP-13690.bam.filtered.bam.broad.peaks_peak_709	narrow	chr12	58376892	58377092	200	NONE	XRCC6BP1 (+41632), LRIG3 (+937311)
Vincent_CBX8-untreated-ChIP-13690.bam.filtered.bam.broad.peaks_peak_815	narrow	chr13	67579427	67579627	200	NONE	PCDH9 (+224941)
Vincent_CBX8-untreated-ChIP-13690.bam.filtered.bam.broad.peaks_peak_3389	narrow	chrX	124335889	124336205	316	NONE	TENM1 (-238381)
Vincent_CBX8-untreated-ChIP-13690.bam.filtered.bam.broad.peaks_peak_344	narrow	chr10	11853160	11853479	319	NONE	ECHDC3 (+68955), UPF2 (+224576)
Vincent_CBX8-untreated-ChIP-13690.bam.filtered.bam.broad.peaks_peak_2095	narrow	chr3	45420179	45420452	273	NONE	TMEM158 (-152546), LARS2 (-9737)
Vincent_CBX8-untreated-ChIP-13690.bam.filtered.bam.broad.peaks_peak_2638	narrow	chr6	53336176	53336421	245	NONE	ELOVL5 (-122551), GCLC (+73628)
Vincent_CBX8-untreated-ChIP-13690.bam.filtered.bam.broad.peaks_peak_1985	narrow	chr22	19008564	19008789	225	NONE	PRODH (-84611), DGCR2 (+101290)
Vincent_CBX8-untreated-ChIP-13690.bam.filtered.bam.broad.peaks_peak_2786	narrow	chr6	159083939	159084473	534	SYTL3 (+1855)	SYTL3 (+1855), EZR (+156238)
Vincent_CBX8-untreated-ChIP-13690.bam.filtered.bam.broad.peaks_peak_1697	narrow	chr2	118770620	118770927	307	NONE	INSIG2 (-75276), DDX18 (+198548)
Vincent_CBX8-untreated-ChIP-13690.bam.filtered.bam.broad.peaks_peak_1094	narrow	chr16	8841855	8842118	263	NONE	ABAT (+35161), TMEM186 (+49518)
Vincent_CBX8-untreated-ChIP-13690.bam.filtered.bam.broad.peaks_peak_1538	narrow	chr19	35983309	35983549	240	KRTDAP (-1996)	KRTDAP (-1996)
Vincent_CBX8-untreated-ChIP-13690.bam.filtered.bam.broad.peaks_peak_2247	narrow	chr4	49659460	49659777	317	NONE	CWH43 (+671355)
Vincent_CBX8-untreated-ChIP-13690.bam.filtered.bam.broad.peaks_peak_2256	narrow	chr4	68266488	68266725	237	NONE	CENPC (+144717)
Vincent_CBX8-untreated-ChIP-13690.bam.filtered.bam.broad.peaks_peak_872	narrow	chr13	114575847	114576098	251	NONE	GAS6 (-8933), RASA3 (+322113)
Vincent_CBX8-untreated-ChIP-13690.bam.filtered.bam.broad.peaks_peak_317	narrow	chr1	245689894	245690102	208	NONE	KIF26B (+371711), SMYD3 (+980521)
Vincent_CBX8-untreated-ChIP-13690.bam.filtered.bam.broad.peaks_peak_1413	narrow	chr18	3971023	3971269	246	NONE	DLGAP1 (+484189), TGIF1 (+519471)
Vincent_CBX8-untreated-ChIP-13690.bam.filtered.bam.broad.peaks_peak_574	narrow	chr11	60816281	60816491	210	NONE	CD5 (-53481), CD6 (+77234)
Vincent_CBX8-untreated-ChIP-13690.bam.filtered.bam.broad.peaks_peak_1210	narrow	chr16	84208188	84208388	200	NONE	TAF1C (+12329), DNAAF1 (+29366)
Vincent_CBX8-untreated-ChIP-13690.bam.filtered.bam.broad.peaks_peak_1638	narrow	chr2	80550926	80551126	200	NONE	LRRTM1 (-19152)
Vincent_CBX8-untreated-ChIP-13690.bam.filtered.bam.broad.peaks_peak_590	narrow	chr11	72244554	72244754	200	NONE	CLPB (-98962), PDE2A (+140843)
Vincent_CBX8-untreated-ChIP-13690.bam.filtered.bam.broad.peaks_peak_2521	narrow	chr5	172665068	172665331	263	NKX2-5 (-2840)	NKX2-5 (-2840)
Vincent_CBX8-untreated-ChIP-13690.bam.filtered.bam.broad.peaks_peak_1713	narrow	chr2	132250075	132250282	207	MZT2A (-184)	MZT2A (-184)
Vincent_CBX8-untreated-ChIP-13690.bam.filtered.bam.broad.peaks_peak_1807	narrow	chr2	198540370	198540718	348	RFTN2 (+175)	RFTN2 (+175)
Vincent_CBX8-untreated-ChIP-13690.bam.filtered.bam.broad.peaks_peak_1915	broad	chr3	75707772	75708326	554	NONE	FRG2C (-5432)
Vincent_CBX8-untreated-ChIP-13690.bam.filtered.bam.broad.peaks_peak_2219	narrow	chr4	4001718	4002055	337	NONE	OTOP1 (+226729), ADRA2C (+233762)
Vincent_CBX8-untreated-ChIP-13690.bam.filtered.bam.broad.peaks_peak_1807	broad	chr22	20727891	20729033	1142	NONE	GGTLC3 (-360665), USP41 (+16586)
Vincent_CBX8-untreated-ChIP-13690.bam.filtered.bam.broad.peaks_peak_53	broad	chr1	25294971	25295534	563	RUNX3 (-3752)	RUNX3 (-3752)
Vincent_CBX8-untreated-ChIP-13690.bam.filtered.bam.broad.peaks_peak_119	narrow	chr1	87791758	87791958	200	LMO4 (-2293)	LMO4 (-2293)
Vincent_CBX8-untreated-ChIP-13690.bam.filtered.bam.broad.peaks_peak_134	narrow	chr1	98385197	98385397	200	DPYD (+1282)	DPYD (+1282)
Vincent_CBX8-untreated-ChIP-13690.bam.filtered.bam.broad.peaks_peak_1549	narrow	chr19	46555744	46555944	200	NONE	IGFL4 (-11570), IGFL3 (+72087)
Vincent_CBX8-untreated-ChIP-13690.bam.filtered.bam.broad.peaks_peak_1562	narrow	chr2	9453167	9453367	200	NONE	ASAP2 (+106373), ITGB1BP1 (+110091)
Vincent_CBX8-untreated-ChIP-13690.bam.filtered.bam.broad.peaks_peak_1573	narrow	chr2	15116250	15116450	200	NONE	NBAS (+585104)
Vincent_CBX8-untreated-ChIP-13690.bam.filtered.bam.broad.peaks_peak_1678	narrow	chr2	98752933	98753133	200	NONE	CNGA3 (-209585), TMEM131 (-140679)
Vincent_CBX8-untreated-ChIP-13690.bam.filtered.bam.broad.peaks_peak_1750	narrow	chr2	168840713	168840913	200	NONE	B3GALT1 (+165631), STK39 (+263838)
Vincent_CBX8-untreated-ChIP-13690.bam.filtered.bam.broad.peaks_peak_1800	narrow	chr2	189899070	189899270	200	NONE	COL3A1 (+60124), COL5A2 (+145435)
Vincent_CBX8-untreated-ChIP-13690.bam.filtered.bam.broad.peaks_peak_2089	narrow	chr3	41763108	41763308	200	NONE	ULK4 (+240714), CTNNB1 (+522278)
Vincent_CBX8-untreated-ChIP-13690.bam.filtered.bam.broad.peaks_peak_2156	narrow	chr3	146186402	146186602	200	PLSCR2 (+586)	PLSCR2 (+586)
Vincent_CBX8-untreated-ChIP-13690.bam.filtered.bam.broad.peaks_peak_2222	narrow	chr4	5868926	5869126	200	NONE	CRMP1 (+25759), EVC (+156102)
Vincent_CBX8-untreated-ChIP-13690.bam.filtered.bam.broad.peaks_peak_2250	narrow	chr4	54053351	54053551	200	NONE	SCFD2 (+178791), RASL11B (+324994)
Vincent_CBX8-untreated-ChIP-13690.bam.filtered.bam.broad.peaks_peak_2287	narrow	chr4	109767346	109767546	200	NONE	ETNPPL (-83237), COL25A1 (+456353)
Vincent_CBX8-untreated-ChIP-13690.bam.filtered.bam.broad.peaks_peak_2344	narrow	chr4	190883863	190884063	200	NONE	FRG1 (+22020), FRG2 (+64449)
Vincent_CBX8-untreated-ChIP-13690.bam.filtered.bam.broad.peaks_peak_2497	narrow	chr5	150685766	150685966	200	SLC36A3 (-2809)	SLC36A3 (-2809)
Vincent_CBX8-untreated-ChIP-13690.bam.filtered.bam.broad.peaks_peak_2568	narrow	chr6	11167963	11168163	200	NONE	ERVFRD-1 (-56098), NEDD9 (+64852)
Vincent_CBX8-untreated-ChIP-13690.bam.filtered.bam.broad.peaks_peak_28	narrow	chr1	14631604	14631804	200	NONE	KAZN (-293496), PRDM2 (+600354)
Vincent_CBX8-untreated-ChIP-13690.bam.filtered.bam.broad.peaks_peak_3043	narrow	chr8	9198760	9198960	200	NONE	TNKS (-214564), PPP1R3B (-190654)
Vincent_CBX8-untreated-ChIP-13690.bam.filtered.bam.broad.peaks_peak_3378	narrow	chrX	107013827	107014027	200	NONE	TSC22D3 (+5090), PRPS1 (+142190)
Vincent_CBX8-untreated-ChIP-13690.bam.filtered.bam.broad.peaks_peak_39	narrow	chr1	19255426	19255626	200	NONE	ALDH4A1 (-26251), IFFO2 (+27654)
Vincent_CBX8-untreated-ChIP-13690.bam.filtered.bam.broad.peaks_peak_460	narrow	chr10	82165617	82165817	200	NONE	MAT1A (-116277), FAM213A (-14037)
Vincent_CBX8-untreated-ChIP-13690.bam.filtered.bam.broad.peaks_peak_508	narrow	chr10	134667401	134667601	200	NONE	GPR123 (-233908), NKX6-2 (-67945)
Vincent_CBX8-untreated-ChIP-13690.bam.filtered.bam.broad.peaks_peak_534	narrow	chr11	16996984	16997184	200	NONE	PLEKHA7 (+38875), C11orf58 (+237136)
Vincent_CBX8-untreated-ChIP-13690.bam.filtered.bam.broad.peaks_peak_270	broad	chr1	234924975	234925832	857	NONE	IRF2BP2 (-180133), TOMM20 (+366847)
Vincent_CBX8-untreated-ChIP-13690.bam.filtered.bam.broad.peaks_peak_976	narrow	chr15	28085259	28085520	261	NONE	OCA2 (+259114), GABRG3 (+868961)
Vincent_CBX8-untreated-ChIP-13690.bam.filtered.bam.broad.peaks_peak_640	narrow	chr12	11670410	11670713	303	NONE	ETV6 (-132226), PRB2 (-122063)
Vincent_CBX8-untreated-ChIP-13690.bam.filtered.bam.broad.peaks_peak_498	narrow	chr10	119292048	119292270	222	NONE	PDZD8 (-157181), EMX2 (-9796)
Vincent_CBX8-untreated-ChIP-13690.bam.filtered.bam.broad.peaks_peak_1097	narrow	chr16	10781277	10781675	398	NONE	EMP2 (-106921), TEKT5 (+7326)
Vincent_CBX8-untreated-ChIP-13690.bam.filtered.bam.broad.peaks_peak_520	narrow	chr11	9714668	9714958	290	NONE	SWAP70 (+29189), SBF2 (+600941)
Vincent_CBX8-untreated-ChIP-13690.bam.filtered.bam.broad.peaks_peak_490	narrow	chr10	106127252	106127516	264	NONE	SORCS3 (-273475), ITPRIP (-33721)
Vincent_CBX8-untreated-ChIP-13690.bam.filtered.bam.broad.peaks_peak_74	narrow	chr1	38349237	38349439	202	NONE	MTF1 (-24046), INPP5B (+63385)
Vincent_CBX8-untreated-ChIP-13690.bam.filtered.bam.broad.peaks_peak_2635	narrow	chr6	47630402	47630614	212	NONE	GPR115 (-35781), GPR111 (+6285)
Vincent_CBX8-untreated-ChIP-13690.bam.filtered.bam.broad.peaks_peak_3329	narrow	chrX	10699357	10699630	273	NONE	HCCS (-429927), MID1 (-110820)
Vincent_CBX8-untreated-ChIP-13690.bam.filtered.bam.broad.peaks_peak_143	narrow	chr1	110007358	110007889	531	SYPL2 (-1626)	SYPL2 (-1626)
Vincent_CBX8-untreated-ChIP-13690.bam.filtered.bam.broad.peaks_peak_2657	narrow	chr6	88510731	88510985	254	NONE	SPACA1 (-246649), AKIRIN2 (-98931)
Vincent_CBX8-untreated-ChIP-13690.bam.filtered.bam.broad.peaks_peak_2871	narrow	chr7	61055517	61055764	247	NONE	NONE
Vincent_CBX8-untreated-ChIP-13690.bam.filtered.bam.broad.peaks_peak_2372	narrow	chr5	32486667	32486867	200	NONE	SUB1 (-98838), ZFR (-41900)
Vincent_CBX8-untreated-ChIP-13690.bam.filtered.bam.broad.peaks_peak_950	narrow	chr14	89257609	89257809	200	EML5 (+1387)	EML5 (+1387), ZC3H14 (+228456)
Vincent_CBX8-untreated-ChIP-13690.bam.filtered.bam.broad.peaks_peak_1564	narrow	chr2	10623895	10624123	228	NONE	ODC1 (-35379), NOL10 (+206084)
Vincent_CBX8-untreated-ChIP-13690.bam.filtered.bam.broad.peaks_peak_2280	narrow	chr4	90031394	90031619	225	TIGD2 (-2461)	TIGD2 (-2461)
Vincent_CBX8-untreated-ChIP-13690.bam.filtered.bam.broad.peaks_peak_2224	narrow	chr4	7096441	7096747	306	NONE	SORCS2 (-97671), GRPEL1 (-26670)
Vincent_CBX8-untreated-ChIP-13690.bam.filtered.bam.broad.peaks_peak_2069	narrow	chr3	25755633	25755842	209	NONE	TOP2B (-49748), NGLY1 (+69304)
Vincent_CBX8-untreated-ChIP-13690.bam.filtered.bam.broad.peaks_peak_1829	broad	chr22	22947546	22949892	2346	NONE	PRAME (-47023), GGTLC2 (-40097)
Vincent_CBX8-untreated-ChIP-13690.bam.filtered.bam.broad.peaks_peak_201	broad	chr1	180205546	180210127	4581	NONE	LHX4 (+8416), ACBD6 (+264252)
Vincent_CBX8-untreated-ChIP-13690.bam.filtered.bam.broad.peaks_peak_1112	narrow	chr16	18579377	18579577	200	NONE	NOMO2 (-6049), RPS15A (+222179)
Vincent_CBX8-untreated-ChIP-13690.bam.filtered.bam.broad.peaks_peak_1274	narrow	chr17	29906019	29906219	200	NONE	RAB11FIP4 (+187477), COPRS (+280237)
Vincent_CBX8-untreated-ChIP-13690.bam.filtered.bam.broad.peaks_peak_2071	narrow	chr3	31451138	31451338	200	NONE	GADL1 (-514981), STT3B (-123044)
Vincent_CBX8-untreated-ChIP-13690.bam.filtered.bam.broad.peaks_peak_2359	narrow	chr5	6473472	6473672	200	NONE	UBE2QL1 (+24836), NSUN2 (+159832)
Vincent_CBX8-untreated-ChIP-13690.bam.filtered.bam.broad.peaks_peak_293	narrow	chr1	234361963	234362163	200	NONE	COA6 (-147366), SLC35F3 (+321384)
Vincent_CBX8-untreated-ChIP-13690.bam.filtered.bam.broad.peaks_peak_3263	narrow	chr9	110400826	110401026	200	NONE	KLF4 (-148999)
Vincent_CBX8-untreated-ChIP-13690.bam.filtered.bam.broad.peaks_peak_3272	narrow	chr9	124562703	124562903	200	NONE	DAB2IP (+233404), TTLL11 (+293082)
Vincent_CBX8-untreated-ChIP-13690.bam.filtered.bam.broad.peaks_peak_72	narrow	chr1	38076356	38076556	200	NONE	GNL2 (-14934), RSPO1 (+24035)
Vincent_CBX8-untreated-ChIP-13690.bam.filtered.bam.broad.peaks_peak_890	narrow	chr14	29224839	29225039	200	NONE	FOXG1 (-10111)
Vincent_CBX8-untreated-ChIP-13690.bam.filtered.bam.broad.peaks_peak_92	narrow	chr1	48191609	48191809	200	NONE	TRABD2B (+270858), FOXD2 (+290020)
Vincent_CBX8-untreated-ChIP-13690.bam.filtered.bam.broad.peaks_peak_978	narrow	chr15	28941342	28941646	304	NONE	GOLGA8G (-163377), GOLGA8M (+15975)
Vincent_CBX8-untreated-ChIP-13690.bam.filtered.bam.broad.peaks_peak_1002	narrow	chr15	51568859	51569096	237	NONE	CYP19A1 (+61829), AP4E1 (+368108)
Vincent_CBX8-untreated-ChIP-13690.bam.filtered.bam.broad.peaks_peak_2188	narrow	chr3	182314953	182315211	258	NONE	ATP11B (-196206), SOX2 (+885360)
Vincent_CBX8-untreated-ChIP-13690.bam.filtered.bam.broad.peaks_peak_2895	broad	chr8	128601676	128602049	373	NONE	MYC (-146467), POU5F1B (+175328)
Vincent_CBX8-untreated-ChIP-13690.bam.filtered.bam.broad.peaks_peak_1526	narrow	chr19	30604963	30605203	240	NONE	ZNF536 (-258236), URI1 (+171925)
Vincent_CBX8-untreated-ChIP-13690.bam.filtered.bam.broad.peaks_peak_558	narrow	chr11	48816274	48816534	260	NONE	TRIM49B (-234100), OR4A47 (+306135)
Vincent_CBX8-untreated-ChIP-13690.bam.filtered.bam.broad.peaks_peak_868	narrow	chr13	114455764	114456304	540	NONE	TMEM255B (-6182), GRK1 (+134564)
Vincent_CBX8-untreated-ChIP-13690.bam.filtered.bam.broad.peaks_peak_2471	narrow	chr5	126564248	126564473	225	NONE	C5orf63 (-155177), MEGF10 (-62190)
Vincent_CBX8-untreated-ChIP-13690.bam.filtered.bam.broad.peaks_peak_11	narrow	chr1	8107384	8107584	200	NONE	SLC45A1 (-270402), ERRFI1 (-21116)
Vincent_CBX8-untreated-ChIP-13690.bam.filtered.bam.broad.peaks_peak_1817	narrow	chr2	216302625	216302917	292	FN1 (-1876)	FN1 (-1876)
Vincent_CBX8-untreated-ChIP-13690.bam.filtered.bam.broad.peaks_peak_2299	narrow	chr4	141075144	141075409	265	MAML3 (+61)	MAML3 (+61)
Vincent_CBX8-untreated-ChIP-13690.bam.filtered.bam.broad.peaks_peak_1181	narrow	chr16	57915472	57915906	434	NONE	KIFC3 (-79189), CNGB1 (+89327)
Vincent_CBX8-untreated-ChIP-13690.bam.filtered.bam.broad.peaks_peak_152	narrow	chr1	115164388	115164726	338	NONE	BCAS2 (-40297), DENND2C (+48099)
Vincent_CBX8-untreated-ChIP-13690.bam.filtered.bam.broad.peaks_peak_6	narrow	chr1	6812934	6813262	328	NONE	DNAJC11 (-51114), CAMTA1 (-32286)
Vincent_CBX8-untreated-ChIP-13690.bam.filtered.bam.broad.peaks_peak_1605	narrow	chr2	45027663	45027863	200	NONE	SIX3 (-141139), CAMKMT (+438660)
Vincent_CBX8-untreated-ChIP-13690.bam.filtered.bam.broad.peaks_peak_1840	narrow	chr2	238580788	238580988	200	NONE	RAB17 (-81152), LRRFIP1 (-20094)
Vincent_CBX8-untreated-ChIP-13690.bam.filtered.bam.broad.peaks_peak_2018	narrow	chr22	22382781	22382981	200	NONE	VPREB1 (-216206), TOP3B (-45734)
Vincent_CBX8-untreated-ChIP-13690.bam.filtered.bam.broad.peaks_peak_2272	narrow	chr4	83721427	83721627	200	SCD5 (-1517)	SCD5 (-1517)
Vincent_CBX8-untreated-ChIP-13690.bam.filtered.bam.broad.peaks_peak_750	narrow	chr12	117542961	117543226	265	NONE	TESC (-5820), FBXO21 (+85167)
Vincent_CBX8-untreated-ChIP-13690.bam.filtered.bam.broad.peaks_peak_2736	narrow	chr6	139117789	139118012	223	ECT2L (+838)	ECT2L (+838)
Vincent_CBX8-untreated-ChIP-13690.bam.filtered.bam.broad.peaks_peak_2442	narrow	chr5	80442401	80442681	280	NONE	CKMT2 (-86602), RASGRF2 (+186050)
Vincent_CBX8-untreated-ChIP-13690.bam.filtered.bam.broad.peaks_peak_1592	broad	chr2	171680862	171681186	324	NONE	GORASP2 (-104012), GAD1 (+7952)
Vincent_CBX8-untreated-ChIP-13690.bam.filtered.bam.broad.peaks_peak_2848	narrow	chr7	32483392	32483635	243	NONE	PDE1C (-144573), LSM5 (+46516)
Vincent_CBX8-untreated-ChIP-13690.bam.filtered.bam.broad.peaks_peak_3149	narrow	chr8	95638728	95638943	215	NONE	KIAA1429 (-73085), ESRP1 (-14521)
Vincent_CBX8-untreated-ChIP-13690.bam.filtered.bam.broad.peaks_peak_3359	narrow	chrX	55106925	55107133	208	NONE	ALAS2 (-49532), MTRNR2L10 (+101915)
Vincent_CBX8-untreated-ChIP-13690.bam.filtered.bam.broad.peaks_peak_482	narrow	chr10	102976022	102976259	237	NONE	LBX1 (+13410), TLX1 (+86884)
Vincent_CBX8-untreated-ChIP-13690.bam.filtered.bam.broad.peaks_peak_2274	narrow	chr4	84668516	84668733	217	NONE	AGPAT9 (+211364), NKX6-1 (+750978)
Vincent_CBX8-untreated-ChIP-13690.bam.filtered.bam.broad.peaks_peak_1084	narrow	chr16	3941677	3941877	200	NONE	CREBBP (-11050), ADCY9 (+224409)
Vincent_CBX8-untreated-ChIP-13690.bam.filtered.bam.broad.peaks_peak_1456	narrow	chr18	29664541	29664741	200	NONE	RNF138 (-7177), RNF125 (+66306)
Vincent_CBX8-untreated-ChIP-13690.bam.filtered.bam.broad.peaks_peak_2102	narrow	chr3	53515850	53516050	200	NONE	DCP1A (-134296), CACNA1D (-13126)
Vincent_CBX8-untreated-ChIP-13690.bam.filtered.bam.broad.peaks_peak_229	narrow	chr1	184095015	184095215	200	NONE	TSEN15 (+74304), EDEM3 (+628932)
Vincent_CBX8-untreated-ChIP-13690.bam.filtered.bam.broad.peaks_peak_2851	narrow	chr7	39102902	39103102	200	NONE	RALA (-560080), POU6F2 (+85404)
Vincent_CBX8-untreated-ChIP-13690.bam.filtered.bam.broad.peaks_peak_335	narrow	chr10	7466339	7466539	200	NONE	SFMBT2 (-15136), ITIH5 (+242495)
Vincent_CBX8-untreated-ChIP-13690.bam.filtered.bam.broad.peaks_peak_2168	narrow	chr3	156227730	156227959	229	NONE	SSR3 (+45128), KCNAB1 (+389508)
Vincent_CBX8-untreated-ChIP-13690.bam.filtered.bam.broad.peaks_peak_2029	narrow	chr22	23692204	23692668	464	NONE	BCR (+170039), IGLL1 (+230059)
Vincent_CBX8-untreated-ChIP-13690.bam.filtered.bam.broad.peaks_peak_1050	narrow	chr15	79980865	79981164	299	NONE	MTHFS (+208376), KIAA1024 (+256157)
Vincent_CBX8-untreated-ChIP-13690.bam.filtered.bam.broad.peaks_peak_2216	narrow	chr4	3027594	3028183	589	NONE	HTT (-48519), GRK4 (+62434)
Vincent_CBX8-untreated-ChIP-13690.bam.filtered.bam.broad.peaks_peak_1908	narrow	chr20	57661039	57661283	244	NONE	ZNF831 (-104914), SLMO2 (-43197)
Vincent_CBX8-untreated-ChIP-13690.bam.filtered.bam.broad.peaks_peak_1802	narrow	chr2	193060814	193061074	260	TMEFF2 (-509)	TMEFF2 (-509)
Vincent_CBX8-untreated-ChIP-13690.bam.filtered.bam.broad.peaks_peak_2863	narrow	chr7	51412454	51412718	264	NONE	COBL (-28090)
Vincent_CBX8-untreated-ChIP-13690.bam.filtered.bam.broad.peaks_peak_3183	narrow	chr8	132937550	132937851	301	NONE	EFR3A (+21366), ENSG00000258417 (+133926)
Vincent_CBX8-untreated-ChIP-13690.bam.filtered.bam.broad.peaks_peak_2824	narrow	chr7	1429031	1429273	242	NONE	MICALL2 (+69986), UNCX (+156609)
Vincent_CBX8-untreated-ChIP-13690.bam.filtered.bam.broad.peaks_peak_1269	narrow	chr17	28958398	28958717	319	NONE	TBC1D29 (+74428), CRLF3 (+193236)
Vincent_CBX8-untreated-ChIP-13690.bam.filtered.bam.broad.peaks_peak_432	broad	chr10	98561252	98561665	413	NONE	PIK3AP1 (-81188), LCOR (-31278)
Vincent_CBX8-untreated-ChIP-13690.bam.filtered.bam.broad.peaks_peak_238	narrow	chr1	200271440	200271640	200	NONE	ZNF281 (+107644), NR5A2 (+274810)
Vincent_CBX8-untreated-ChIP-13690.bam.filtered.bam.broad.peaks_peak_931	broad	chr15	60827466	60827811	345	NONE	NARG2 (-56295), RORA (+92023)
Vincent_CBX8-untreated-ChIP-13690.bam.filtered.bam.broad.peaks_peak_2687	narrow	chr6	107908019	107908330	311	NONE	SOBP (+97013), SCML4 (+237341)
Vincent_CBX8-untreated-ChIP-13690.bam.filtered.bam.broad.peaks_peak_3153	narrow	chr8	95719546	95719789	243	NONE	DPY19L4 (-12460), ESRP1 (+66311)
Vincent_CBX8-untreated-ChIP-13690.bam.filtered.bam.broad.peaks_peak_2801	narrow	chr6	167173216	167173480	264	NONE	MPC1 (-376862), RPS6KA2 (+102691)
Vincent_CBX8-untreated-ChIP-13690.bam.filtered.bam.broad.peaks_peak_3336	narrow	chrX	16308717	16308938	221	NONE	S100G (-359453), GRPR (+167149)
Vincent_CBX8-untreated-ChIP-13690.bam.filtered.bam.broad.peaks_peak_1810	broad	chr22	21025064	21028809	3745	NONE	SERPIND1 (-101230), MED15 (+165040)
Vincent_CBX8-untreated-ChIP-13690.bam.filtered.bam.broad.peaks_peak_1457	narrow	chr18	30136990	30137239	249	NONE	GAREM (-86720), KLHL14 (+215910)
Vincent_CBX8-untreated-ChIP-13690.bam.filtered.bam.broad.peaks_peak_3110	broad	chrY	13479405	13480376	971	NONE	SLC9B1P1 (+44826)
Vincent_CBX8-untreated-ChIP-13690.bam.filtered.bam.broad.peaks_peak_270	narrow	chr1	214693923	214694123	200	NONE	PTPN14 (+30543), SMYD2 (+239447)
Vincent_CBX8-untreated-ChIP-13690.bam.filtered.bam.broad.peaks_peak_2931	narrow	chr7	112079427	112079627	200	NONE	IFRD1 (-10956), ZNF277 (+232884)
Vincent_CBX8-untreated-ChIP-13690.bam.filtered.bam.broad.peaks_peak_2387	narrow	chr5	49533078	49533284	206	NONE	EMB (+204020)
Vincent_CBX8-untreated-ChIP-13690.bam.filtered.bam.broad.peaks_peak_1178	narrow	chr16	56720872	56721227	355	MT1X (+4714)	NUP93 (-42967), MT1X (+4714)
Vincent_CBX8-untreated-ChIP-13690.bam.filtered.bam.broad.peaks_peak_124	narrow	chr1	91598752	91598999	247	NONE	ZNF644 (-111846), HFM1 (+271550)
Vincent_CBX8-untreated-ChIP-13690.bam.filtered.bam.broad.peaks_peak_2036	narrow	chr22	37388440	37388709	269	NONE	TST (+26933), CSF2RB (+78905)
Vincent_CBX8-untreated-ChIP-13690.bam.filtered.bam.broad.peaks_peak_279	narrow	chr1	227247168	227247418	250	NONE	ADCK3 (+162056), CDC42BPA (+258882)
Vincent_CBX8-untreated-ChIP-13690.bam.filtered.bam.broad.peaks_peak_1972	narrow	chr22	16114170	16114375	205	NONE	OR11H1 (+335532)
Vincent_CBX8-untreated-ChIP-13690.bam.filtered.bam.broad.peaks_peak_2400	narrow	chr5	64423067	64423313	246	NONE	ADAMTS6 (+354557), CWC27 (+358433)
Vincent_CBX8-untreated-ChIP-13690.bam.filtered.bam.broad.peaks_peak_2324	narrow	chr4	183632026	183632278	252	NONE	DCTD (+206380), TENM3 (+467570)
Vincent_CBX8-untreated-ChIP-13690.bam.filtered.bam.broad.peaks_peak_1132	narrow	chr16	25106099	25106338	239	NONE	ARHGAP17 (-79567), LCMT1 (-16831)
Vincent_CBX8-untreated-ChIP-13690.bam.filtered.bam.broad.peaks_peak_47	narrow	chr1	22673860	22674104	244	NONE	WNT4 (-204523), ZBTB40 (-104362)
Vincent_CBX8-untreated-ChIP-13690.bam.filtered.bam.broad.peaks_peak_1177	narrow	chr16	54997696	54997966	270	NONE	IRX6 (-359841), IRX5 (+33057)
Vincent_CBX8-untreated-ChIP-13690.bam.filtered.bam.broad.peaks_peak_470	narrow	chr10	95462498	95462843	345	FRA10AC1 (-342)	FRA10AC1 (-342)
Vincent_CBX8-untreated-ChIP-13690.bam.filtered.bam.broad.peaks_peak_3316	narrow	chr9	136243143	136243422	279	SURF4 (-313), C9orf96 (+45)	SURF4 (-313), C9orf96 (+45)
Vincent_CBX8-untreated-ChIP-13690.bam.filtered.bam.broad.peaks_peak_2504	broad	chr6	148740674	148742255	1581	NONE	UST (-326999)
Vincent_CBX8-untreated-ChIP-13690.bam.filtered.bam.broad.peaks_peak_3184	narrow	chr8	135674929	135675176	247	NONE	ZFAT (+50228)
Vincent_CBX8-untreated-ChIP-13690.bam.filtered.bam.broad.peaks_peak_643	narrow	chr12	24226432	24226675	243	NONE	SOX5 (-123917), BCAT1 (+829455)
Vincent_CBX8-untreated-ChIP-13690.bam.filtered.bam.broad.peaks_peak_2997	narrow	chr7	143853594	143853865	271	NONE	CTAGE4 (-26829), OR2A14 (+27579)
Vincent_CBX8-untreated-ChIP-13690.bam.filtered.bam.broad.peaks_peak_2642	narrow	chr6	56606870	56607078	208	NONE	KIAA1586 (-304373), DST (-99180)
Vincent_CBX8-untreated-ChIP-13690.bam.filtered.bam.broad.peaks_peak_2853	narrow	chr7	39453935	39454170	235	NONE	RALA (-209029), POU6F2 (+436455)
Vincent_CBX8-untreated-ChIP-13690.bam.filtered.bam.broad.peaks_peak_310	narrow	chr1	244213860	244214068	208	ZBTB18 (-621)	ZBTB18 (-621)
Vincent_CBX8-untreated-ChIP-13690.bam.filtered.bam.broad.peaks_peak_2377	narrow	chr5	40678720	40678991	271	PTGER4 (-744)	PTGER4 (-744)
Vincent_CBX8-untreated-ChIP-13690.bam.filtered.bam.broad.peaks_peak_2007	narrow	chr22	21260233	21260433	200	NONE	CRKL (-11381), SNAP29 (+47062)
Vincent_CBX8-untreated-ChIP-13690.bam.filtered.bam.broad.peaks_peak_2024	narrow	chr22	22608610	22608810	200	NONE	VPREB1 (+9623), ZNF280B (+254795)
Vincent_CBX8-untreated-ChIP-13690.bam.filtered.bam.broad.peaks_peak_630	narrow	chr12	6231712	6231924	212	VWF (+2023)	ANO2 (-176420), VWF (+2023)
Vincent_CBX8-untreated-ChIP-13690.bam.filtered.bam.broad.peaks_peak_1723	narrow	chr2	133019961	133020299	338	NONE	MZT2A (-770135), GPR39 (-154017)
Vincent_CBX8-untreated-ChIP-13690.bam.filtered.bam.broad.peaks_peak_790	narrow	chr13	30997039	30997266	227	NONE	KATNAL1 (-115532), HMGB1 (+194581)
Vincent_CBX8-untreated-ChIP-13690.bam.filtered.bam.broad.peaks_peak_1351	broad	chr18	77964122	77964564	442	NONE	PARD6G (+41086), ADNP2 (+97428)
Vincent_CBX8-untreated-ChIP-13690.bam.filtered.bam.broad.peaks_peak_1326	narrow	chr17	53358241	53358477	236	NONE	HLF (+15986), MMD (+140994)
Vincent_CBX8-untreated-ChIP-13690.bam.filtered.bam.broad.peaks_peak_2225	narrow	chr4	7144748	7145151	403	NONE	GRPEL1 (-75026), SORCS2 (-49315)
Vincent_CBX8-untreated-ChIP-13690.bam.filtered.bam.broad.peaks_peak_785	narrow	chr13	28062507	28063002	495	NONE	MTIF3 (-38054), LNX2 (+131786)
Vincent_CBX8-untreated-ChIP-13690.bam.filtered.bam.broad.peaks_peak_2760	narrow	chr6	149407423	149407657	234	NONE	TAB2 (-234648), UST (+339076)
Vincent_CBX8-untreated-ChIP-13690.bam.filtered.bam.broad.peaks_peak_3135	narrow	chr8	74143425	74143653	228	NONE	SBSPON (-138032), RPL7 (+62594)
Vincent_CBX8-untreated-ChIP-13690.bam.filtered.bam.broad.peaks_peak_518	narrow	chr11	3676855	3677110	255	NONE	ART1 (+10622), CHRNA10 (+15631)
Vincent_CBX8-untreated-ChIP-13690.bam.filtered.bam.broad.peaks_peak_1453	narrow	chr18	28614338	28614538	200	NONE	DSC3 (+8269)
Vincent_CBX8-untreated-ChIP-13690.bam.filtered.bam.broad.peaks_peak_3162	narrow	chr8	101336494	101336694	200	NONE	RNF19A (-21107), ANKRD46 (+235376)
Vincent_CBX8-untreated-ChIP-13690.bam.filtered.bam.broad.peaks_peak_958	narrow	chr14	97052278	97052478	200	NONE	VRK1 (-211263), PAPOLA (+83668)
Vincent_CBX8-untreated-ChIP-13690.bam.filtered.bam.broad.peaks_peak_2972	narrow	chr7	132924720	132924955	235	NONE	CHCHD3 (-157996), EXOC4 (-12991)
Vincent_CBX8-untreated-ChIP-13690.bam.filtered.bam.broad.peaks_peak_1330	narrow	chr17	55790649	55790903	254	NONE	ENSG00000166329 (+31897), MSI2 (+456881)
Vincent_CBX8-untreated-ChIP-13690.bam.filtered.bam.broad.peaks_peak_1010	narrow	chr15	57938720	57938920	200	NONE	POLR2M (-60007), MYZAP (+54681)
Vincent_CBX8-untreated-ChIP-13690.bam.filtered.bam.broad.peaks_peak_104	narrow	chr1	62813703	62813903	200	NONE	USP1 (-88523), KANK4 (-28718)
Vincent_CBX8-untreated-ChIP-13690.bam.filtered.bam.broad.peaks_peak_1055	narrow	chr15	84050427	84050627	200	NONE	BNC1 (-97061), SH3GL3 (-65453)
Vincent_CBX8-untreated-ChIP-13690.bam.filtered.bam.broad.peaks_peak_1133	narrow	chr16	26860194	26860394	200	NONE	KDM8 (-355002)
Vincent_CBX8-untreated-ChIP-13690.bam.filtered.bam.broad.peaks_peak_1188	narrow	chr16	69221984	69222184	200	SNTB2 (+1052)	ENSG00000260914 (-111501), SNTB2 (+1052)
Vincent_CBX8-untreated-ChIP-13690.bam.filtered.bam.broad.peaks_peak_1190	narrow	chr16	71101950	71102150	200	NONE	VAC14 (-266986), HYDIN (+162542)
Vincent_CBX8-untreated-ChIP-13690.bam.filtered.bam.broad.peaks_peak_1233	narrow	chr17	4642258	4642458	200	ZMYND15 (-1456), CXCL16 (+756)	ZMYND15 (-1456), CXCL16 (+756)
Vincent_CBX8-untreated-ChIP-13690.bam.filtered.bam.broad.peaks_peak_1275	narrow	chr17	29982199	29982399	200	NONE	COPRS (+204057), RAB11FIP4 (+263657)
Vincent_CBX8-untreated-ChIP-13690.bam.filtered.bam.broad.peaks_peak_1307	narrow	chr17	44203608	44203808	200	NONE	KANSL1 (+66458), STH (+127092)
Vincent_CBX8-untreated-ChIP-13690.bam.filtered.bam.broad.peaks_peak_1417	narrow	chr18	10509642	10509842	200	NONE	NAPG (-16289), APCDD1 (+55117)
Vincent_CBX8-untreated-ChIP-13690.bam.filtered.bam.broad.peaks_peak_1421	narrow	chr18	11692274	11692474	200	GNAL (+3419)	CHMP1B (-159021), GNAL (+3419)
Vincent_CBX8-untreated-ChIP-13690.bam.filtered.bam.broad.peaks_peak_1425	narrow	chr18	12864446	12864646	200	NONE	CEP76 (-161773), PTPN2 (+19688)
Vincent_CBX8-untreated-ChIP-13690.bam.filtered.bam.broad.peaks_peak_1451	narrow	chr18	25925350	25925550	200	NONE	CDH2 (-168040)
Vincent_CBX8-untreated-ChIP-13690.bam.filtered.bam.broad.peaks_peak_148	narrow	chr1	112238950	112239150	200	NONE	DDX20 (-58877), RAP1A (+76645)
Vincent_CBX8-untreated-ChIP-13690.bam.filtered.bam.broad.peaks_peak_1544	narrow	chr19	39900826	39901026	200	PLEKHG2 (-2299), ZFP36 (+3473)	PLEKHG2 (-2299)
Vincent_CBX8-untreated-ChIP-13690.bam.filtered.bam.broad.peaks_peak_1579	narrow	chr2	20328191	20328391	200	NONE	LAPTM4A (-76502), SDC1 (+96903)
Vincent_CBX8-untreated-ChIP-13690.bam.filtered.bam.broad.peaks_peak_158	narrow	chr1	118574743	118574943	200	NONE	WDR3 (+102452), SPAG17 (+153003)
Vincent_CBX8-untreated-ChIP-13690.bam.filtered.bam.broad.peaks_peak_1624	narrow	chr2	64774091	64774291	200	NONE	AFTPH (+22726), SERTAD2 (+106856)
Vincent_CBX8-untreated-ChIP-13690.bam.filtered.bam.broad.peaks_peak_1799	narrow	chr2	183788007	183788207	200	NONE	FRZB (-56217), NCKAP1 (+115479)
Vincent_CBX8-untreated-ChIP-13690.bam.filtered.bam.broad.peaks_peak_1884	narrow	chr20	48385235	48385435	200	NONE	B4GALT5 (-54920), SLC9A8 (-43915)
Vincent_CBX8-untreated-ChIP-13690.bam.filtered.bam.broad.peaks_peak_1886	narrow	chr20	49879526	49879726	200	NONE	KCNG1 (-239960), NFATC2 (+279632)
Vincent_CBX8-untreated-ChIP-13690.bam.filtered.bam.broad.peaks_peak_1925	narrow	chr21	17802204	17802404	200	NONE	USP25 (+699960)
Vincent_CBX8-untreated-ChIP-13690.bam.filtered.bam.broad.peaks_peak_2031	narrow	chr22	30439702	30439902	200	NONE	HORMAD2 (-36361), MTMR3 (+160658)
Vincent_CBX8-untreated-ChIP-13690.bam.filtered.bam.broad.peaks_peak_206	narrow	chr1	163380587	163380787	200	NONE	NUF2 (+88943)
Vincent_CBX8-untreated-ChIP-13690.bam.filtered.bam.broad.peaks_peak_2093	narrow	chr3	43894854	43895054	200	NONE	TOPAZ1 (-388424), ABHD5 (+162592)
Vincent_CBX8-untreated-ChIP-13690.bam.filtered.bam.broad.peaks_peak_2108	narrow	chr3	57539269	57539469	200	PDE12 (-2635)	PDE12 (-2635)
Vincent_CBX8-untreated-ChIP-13690.bam.filtered.bam.broad.peaks_peak_2117	narrow	chr3	75801912	75802112	200	NONE	ZNF717 (+32243), FRG2C (+88531)
Vincent_CBX8-untreated-ChIP-13690.bam.filtered.bam.broad.peaks_peak_2129	narrow	chr3	107709618	107709818	200	NONE	CD47 (+100143), BBX (+467895)
Vincent_CBX8-untreated-ChIP-13690.bam.filtered.bam.broad.peaks_peak_2151	narrow	chr3	136767401	136767601	200	NONE	SOX14 (-716078), IL20RB (+90794)
Vincent_CBX8-untreated-ChIP-13690.bam.filtered.bam.broad.peaks_peak_2153	narrow	chr3	139326696	139326896	200	NONE	RBP1 (-68125), NMNAT3 (+70063)
Vincent_CBX8-untreated-ChIP-13690.bam.filtered.bam.broad.peaks_peak_2169	narrow	chr3	156956320	156956520	200	NONE	PTX3 (-198158), CCNL1 (-78418)
Vincent_CBX8-untreated-ChIP-13690.bam.filtered.bam.broad.peaks_peak_2267	narrow	chr4	80965237	80965437	200	NONE	GK2 (-635965), ANTXR2 (+28380)
Vincent_CBX8-untreated-ChIP-13690.bam.filtered.bam.broad.peaks_peak_2278	narrow	chr4	89379915	89380115	200	HERC5 (+1747)	HERC5 (+1747), PIGY (+62925)
Vincent_CBX8-untreated-ChIP-13690.bam.filtered.bam.broad.peaks_peak_2338	narrow	chr4	188192134	188192334	200	NONE	ZFP42 (-724691), FAT1 (-547225)
Vincent_CBX8-untreated-ChIP-13690.bam.filtered.bam.broad.peaks_peak_2353	narrow	chr5	1479558	1479758	200	NONE	SLC6A3 (-34113), LPCAT1 (+44434)
Vincent_CBX8-untreated-ChIP-13690.bam.filtered.bam.broad.peaks_peak_2357	narrow	chr5	6362855	6363055	200	NONE	MED10 (+15752)
Vincent_CBX8-untreated-ChIP-13690.bam.filtered.bam.broad.peaks_peak_2362	narrow	chr5	10600430	10600630	200	NONE	ROPN1L (+158894), DAP (+160854)
Vincent_CBX8-untreated-ChIP-13690.bam.filtered.bam.broad.peaks_peak_2370	narrow	chr5	25344404	25344604	200	NONE	CDH10 (-699417)
Vincent_CBX8-untreated-ChIP-13690.bam.filtered.bam.broad.peaks_peak_2397	narrow	chr5	60421028	60421228	200	NONE	SMIM15 (+37173), NDUFAF2 (+180172)
Vincent_CBX8-untreated-ChIP-13690.bam.filtered.bam.broad.peaks_peak_2461	narrow	chr5	120909628	120909828	200	NONE	FTMT (-277922)
Vincent_CBX8-untreated-ChIP-13690.bam.filtered.bam.broad.peaks_peak_249	narrow	chr1	203658038	203658238	200	NONE	LAX1 (-76166), ATP2B4 (+62449)
Vincent_CBX8-untreated-ChIP-13690.bam.filtered.bam.broad.peaks_peak_2507	narrow	chr5	169256334	169256534	200	NONE	FOXI1 (-276467), DOCK2 (+192183)
Vincent_CBX8-untreated-ChIP-13690.bam.filtered.bam.broad.peaks_peak_2517	narrow	chr5	171829569	171829769	200	NONE	UBTD2 (-118594), SH3PXD2B (+51858)
Vincent_CBX8-untreated-ChIP-13690.bam.filtered.bam.broad.peaks_peak_2518	narrow	chr5	172055858	172056058	200	NONE	SH3PXD2B (-174431), NEURL1B (-12311)
Vincent_CBX8-untreated-ChIP-13690.bam.filtered.bam.broad.peaks_peak_2599	narrow	chr6	30244600	30244800	200	NONE	TRIM26 (-63557), TRIM39 (-49921)
Vincent_CBX8-untreated-ChIP-13690.bam.filtered.bam.broad.peaks_peak_2604	narrow	chr6	31656643	31656843	200	NONE	LY6G5C (-8589), ABHD16A (+14478)
Vincent_CBX8-untreated-ChIP-13690.bam.filtered.bam.broad.peaks_peak_2669	narrow	chr6	100137597	100137797	200	NONE	PRDM13 (+83091), MCHR2 (+304402)
Vincent_CBX8-untreated-ChIP-13690.bam.filtered.bam.broad.peaks_peak_2701	narrow	chr6	116834176	116834376	200	FAM26E (+1467)	FAM26D (-15933), FAM26E (+1467)
Vincent_CBX8-untreated-ChIP-13690.bam.filtered.bam.broad.peaks_peak_2725	narrow	chr6	137108438	137108638	200	NONE	MAP7 (-260928), MAP3K5 (+5118)
Vincent_CBX8-untreated-ChIP-13690.bam.filtered.bam.broad.peaks_peak_2761	narrow	chr6	149525794	149525994	200	NONE	TAB2 (-116294), UST (+457430)
Vincent_CBX8-untreated-ChIP-13690.bam.filtered.bam.broad.peaks_peak_2852	narrow	chr7	39243934	39244134	200	NONE	RALA (-419048), POU6F2 (+226436)
Vincent_CBX8-untreated-ChIP-13690.bam.filtered.bam.broad.peaks_peak_2920	narrow	chr7	104815932	104816132	200	NONE	KMT2E (+161406), SRPK2 (+213309)
Vincent_CBX8-untreated-ChIP-13690.bam.filtered.bam.broad.peaks_peak_2981	narrow	chr7	137839477	137839677	200	NONE	TRIM24 (-305502), AKR1D1 (+78354)
Vincent_CBX8-untreated-ChIP-13690.bam.filtered.bam.broad.peaks_peak_304	narrow	chr1	241585955	241586155	200	NONE	RGS7 (-65525), FH (+97006)
Vincent_CBX8-untreated-ChIP-13690.bam.filtered.bam.broad.peaks_peak_3127	narrow	chr8	67748200	67748400	200	NONE	MCMDC2 (-34684), SGK3 (+60838)
Vincent_CBX8-untreated-ChIP-13690.bam.filtered.bam.broad.peaks_peak_3165	narrow	chr8	103083050	103083250	200	NONE	NCALD (+53985), GRHL2 (+578490)
Vincent_CBX8-untreated-ChIP-13690.bam.filtered.bam.broad.peaks_peak_3169	narrow	chr8	107375120	107375320	200	NONE	OXR1 (-84932)
Vincent_CBX8-untreated-ChIP-13690.bam.filtered.bam.broad.peaks_peak_3171	narrow	chr8	108911785	108911985	200	NONE	ANGPT1 (-401647), RSPO2 (+183991)
Vincent_CBX8-untreated-ChIP-13690.bam.filtered.bam.broad.peaks_peak_3234	narrow	chr9	75354159	75354359	200	NONE	ALDH1A1 (+213712), TMC1 (+217542)
Vincent_CBX8-untreated-ChIP-13690.bam.filtered.bam.broad.peaks_peak_3241	narrow	chr9	96544490	96544690	200	NONE	BARX1 (+173064), PHF2 (+205901)
Vincent_CBX8-untreated-ChIP-13690.bam.filtered.bam.broad.peaks_peak_3245	narrow	chr9	97012843	97013043	200	NONE	ZNF169 (-8650), PTPDC1 (+166197)
Vincent_CBX8-untreated-ChIP-13690.bam.filtered.bam.broad.peaks_peak_3276	narrow	chr9	127895701	127895901	200	NONE	GOLGA1 (-192423), SCAI (+9974)
Vincent_CBX8-untreated-ChIP-13690.bam.filtered.bam.broad.peaks_peak_333	narrow	chr10	7428428	7428628	200	NONE	PRKCQ (-806265), SFMBT2 (+22775)
Vincent_CBX8-untreated-ChIP-13690.bam.filtered.bam.broad.peaks_peak_3343	narrow	chrX	24148936	24149136	200	NONE	ZFX (-18826), EIF2S3 (+76203)
Vincent_CBX8-untreated-ChIP-13690.bam.filtered.bam.broad.peaks_peak_3348	narrow	chrX	37411126	37411326	200	NONE	LANCL3 (-19679), PRRG1 (+202643)
Vincent_CBX8-untreated-ChIP-13690.bam.filtered.bam.broad.peaks_peak_3368	narrow	chrX	67622517	67622717	200	NONE	OPHN1 (+31030), AR (+858152)
Vincent_CBX8-untreated-ChIP-13690.bam.filtered.bam.broad.peaks_peak_340	narrow	chr10	11127889	11128089	200	NONE	CELF2 (+68096), USP6NL (+446285)
Vincent_CBX8-untreated-ChIP-13690.bam.filtered.bam.broad.peaks_peak_3401	narrow	chrX	135389374	135389574	200	NONE	BRS3 (-180572), GPR112 (+6352)
Vincent_CBX8-untreated-ChIP-13690.bam.filtered.bam.broad.peaks_peak_3409	narrow	chrX	154121156	154121356	200	NONE	F8A1 (+6621), F8 (+129772)
Vincent_CBX8-untreated-ChIP-13690.bam.filtered.bam.broad.peaks_peak_364	narrow	chr10	21520037	21520237	200	NONE	NEBL (-333606), SKIDA1 (+294474)
Vincent_CBX8-untreated-ChIP-13690.bam.filtered.bam.broad.peaks_peak_421	narrow	chr10	45368907	45369107	200	NONE	CXCL12 (-488510), TMEM72 (-37641)
Vincent_CBX8-untreated-ChIP-13690.bam.filtered.bam.broad.peaks_peak_454	narrow	chr10	73265906	73266106	200	NONE	SLC29A3 (+186991), C10orf105 (+213572)
Vincent_CBX8-untreated-ChIP-13690.bam.filtered.bam.broad.peaks_peak_485	narrow	chr10	103199373	103199573	200	NONE	BTRC (+85653), POLL (+148554)
Vincent_CBX8-untreated-ChIP-13690.bam.filtered.bam.broad.peaks_peak_510	narrow	chr10	134983017	134983217	200	NONE	UTF1 (-60661), KNDC1 (+9166)
Vincent_CBX8-untreated-ChIP-13690.bam.filtered.bam.broad.peaks_peak_521	narrow	chr11	10193209	10193409	200	NONE	SBF2 (+122445), SWAP70 (+507685)
Vincent_CBX8-untreated-ChIP-13690.bam.filtered.bam.broad.peaks_peak_557	narrow	chr11	47224010	47224210	200	NONE	PACSIN3 (-16678), DDB2 (-12383)
Vincent_CBX8-untreated-ChIP-13690.bam.filtered.bam.broad.peaks_peak_615	narrow	chr11	124427159	124427359	200	NONE	OR8B12 (-13684), OR8A1 (-12634)
Vincent_CBX8-untreated-ChIP-13690.bam.filtered.bam.broad.peaks_peak_649	narrow	chr12	26621793	26621993	200	NONE	SSPN (+273464), ITPR2 (+364238)
Vincent_CBX8-untreated-ChIP-13690.bam.filtered.bam.broad.peaks_peak_677	narrow	chr12	40703570	40703770	200	NONE	MUC19 (-83527), LRRK2 (+84794)
Vincent_CBX8-untreated-ChIP-13690.bam.filtered.bam.broad.peaks_peak_711	narrow	chr12	63395423	63395623	200	NONE	PPM1H (-66706), AVPR1A (+149199)
Vincent_CBX8-untreated-ChIP-13690.bam.filtered.bam.broad.peaks_peak_723	narrow	chr12	91776071	91776271	200	NONE	DCN (-199271), BTG1 (+763502)
Vincent_CBX8-untreated-ChIP-13690.bam.filtered.bam.broad.peaks_peak_779	narrow	chr13	26043311	26043511	200	NONE	ATP8A2 (+97202), SHISA2 (+581758)
Vincent_CBX8-untreated-ChIP-13690.bam.filtered.bam.broad.peaks_peak_789	narrow	chr13	30432130	30432330	200	NONE	UBL3 (-7409), KATNAL1 (+449391)
Vincent_CBX8-untreated-ChIP-13690.bam.filtered.bam.broad.peaks_peak_798	narrow	chr13	40208824	40209024	200	NONE	LHFP (-31616), COG6 (-20890)
Vincent_CBX8-untreated-ChIP-13690.bam.filtered.bam.broad.peaks_peak_814	narrow	chr13	63627057	63627257	200	NONE	NONE
Vincent_CBX8-untreated-ChIP-13690.bam.filtered.bam.broad.peaks_peak_883	narrow	chr14	20899739	20899939	200	NONE	TEP1 (-18259), OSGEP (+23425)
Vincent_CBX8-untreated-ChIP-13690.bam.filtered.bam.broad.peaks_peak_215	narrow	chr1	171622938	171623155	217	MYOC (-1236)	MYOC (-1236)
Vincent_CBX8-untreated-ChIP-13690.bam.filtered.bam.broad.peaks_peak_747	narrow	chr12	111689785	111690002	217	NONE	FAM109A (+117031), CUX2 (+218066)
Vincent_CBX8-untreated-ChIP-13690.bam.filtered.bam.broad.peaks_peak_3163	narrow	chr8	101499054	101499390	336	NONE	RNF19A (-183735), ANKRD46 (+72748)
Vincent_CBX8-untreated-ChIP-13690.bam.filtered.bam.broad.peaks_peak_1506	narrow	chr19	13734930	13735150	220	NONE	CACNA1A (-118002), CCDC130 (-107534)
Vincent_CBX8-untreated-ChIP-13690.bam.filtered.bam.broad.peaks_peak_3291	narrow	chr9	132494461	132494786	325	NONE	PTGES (+20702), PRRX2 (+66704)
Vincent_CBX8-untreated-ChIP-13690.bam.filtered.bam.broad.peaks_peak_1356	narrow	chr17	60877910	60878308	398	NONE	MARCH10 (+7586), MRC2 (+173347)
Vincent_CBX8-untreated-ChIP-13690.bam.filtered.bam.broad.peaks_peak_1066	narrow	chr15	97014293	97014493	200	NONE	NR2F2 (+140447)
Vincent_CBX8-untreated-ChIP-13690.bam.filtered.bam.broad.peaks_peak_325	narrow	chr10	4163268	4163515	247	NONE	AKR1E2 (-705054), KLF6 (-335925)
Vincent_CBX8-untreated-ChIP-13690.bam.filtered.bam.broad.peaks_peak_2632	narrow	chr6	45389039	45389493	454	NONE	SUPT3H (-43596), CLIC5 (+658866)
Vincent_CBX8-untreated-ChIP-13690.bam.filtered.bam.broad.peaks_peak_2501	narrow	chr5	153844712	153844988	276	NONE	HAND1 (+12974), SAP30L (+19333)
Vincent_CBX8-untreated-ChIP-13690.bam.filtered.bam.broad.peaks_peak_492	narrow	chr10	112308383	112308643	260	NONE	SMC3 (-18936), DUSP5 (+50917)
Vincent_CBX8-untreated-ChIP-13690.bam.filtered.bam.broad.peaks_peak_445	narrow	chr10	64559711	64559930	219	ADO (-4695)	ADO (-4695)
Vincent_CBX8-untreated-ChIP-13690.bam.filtered.bam.broad.peaks_peak_3255	narrow	chr9	102593552	102593788	236	NR4A3 (+4661)	STX17 (-75245), NR4A3 (+4661)
Vincent_CBX8-untreated-ChIP-13690.bam.filtered.bam.broad.peaks_peak_1596	narrow	chr2	31872675	31872897	222	NONE	XDH (-235205), MEMO1 (+362840)
Vincent_CBX8-untreated-ChIP-13690.bam.filtered.bam.broad.peaks_peak_2621	narrow	chr6	41206365	41206578	213	NONE	TREML4 (+10410), TREM1 (+47985)
Vincent_CBX8-untreated-ChIP-13690.bam.filtered.bam.broad.peaks_peak_1331	narrow	chr17	55887460	55887972	512	NONE	ENSG00000166329 (-65043), MRPS23 (+39701)
Vincent_CBX8-untreated-ChIP-13690.bam.filtered.bam.broad.peaks_peak_2037	narrow	chr22	39269644	39269906	262	CBX6 (-1456)	CBX6 (-1456)
Vincent_CBX8-untreated-ChIP-13690.bam.filtered.bam.broad.peaks_peak_924	narrow	chr14	65017037	65017306	269	PPP1R36 (+552)	PPP1R36 (+552)
Vincent_CBX8-untreated-ChIP-13690.bam.filtered.bam.broad.peaks_peak_1797	narrow	chr2	180128016	180128280	264	SESTD1 (+1369)	CCDC141 (-213362), SESTD1 (+1369)
Vincent_CBX8-untreated-ChIP-13690.bam.filtered.bam.broad.peaks_peak_2546	narrow	chr6	3876214	3876553	339	NONE	ENSG00000145965 (-106525), FAM50B (+26764)
Vincent_CBX8-untreated-ChIP-13690.bam.filtered.bam.broad.peaks_peak_1206	narrow	chr16	83900207	83900407	200	NONE	MLYCD (-32424), HSBP1 (+58859)
Vincent_CBX8-untreated-ChIP-13690.bam.filtered.bam.broad.peaks_peak_2187	narrow	chr3	182218342	182218542	200	NONE	ATP11B (-292846), SOX2 (+788720)
Vincent_CBX8-untreated-ChIP-13690.bam.filtered.bam.broad.peaks_peak_2674	narrow	chr6	105311705	105311905	200	HACE1 (-4011)	HACE1 (-4011)
Vincent_CBX8-untreated-ChIP-13690.bam.filtered.bam.broad.peaks_peak_3337	narrow	chrX	18236983	18237183	200	NONE	RAI2 (-357626), SCML2 (+135764)
Vincent_CBX8-untreated-ChIP-13690.bam.filtered.bam.broad.peaks_peak_651	narrow	chr12	27297369	27297569	200	NONE	STK38L (-99639), MED21 (+121986)
Vincent_CBX8-untreated-ChIP-13690.bam.filtered.bam.broad.peaks_peak_948	narrow	chr14	81438542	81438742	200	NONE	TSHR (+17255), GTF2A1 (+248624)
Vincent_CBX8-untreated-ChIP-13690.bam.filtered.bam.broad.peaks_peak_1996	narrow	chr22	20294492	20294711	219	NONE	RTN4R (-38548), DGCR6L (+13001)
Vincent_CBX8-untreated-ChIP-13690.bam.filtered.bam.broad.peaks_peak_86	narrow	chr1	45176783	45177168	385	NONE	TMEM53 (-36749), KIF2C (-28516)
Vincent_CBX8-untreated-ChIP-13690.bam.filtered.bam.broad.peaks_peak_1367	narrow	chr17	66073189	66073448	259	NONE	AMZ2 (-170396), KPNA2 (+41243)
Vincent_CBX8-untreated-ChIP-13690.bam.filtered.bam.broad.peaks_peak_3159	narrow	chr8	99090381	99090731	350	NONE	RPL30 (-32814), HRSP12 (+38913)
Vincent_CBX8-untreated-ChIP-13690.bam.filtered.bam.broad.peaks_peak_170	narrow	chr1	121435811	121436035	224	NONE	FCGR1B (-499986)
Vincent_CBX8-untreated-ChIP-13690.bam.filtered.bam.broad.peaks_peak_512	broad	chr11	48816248	48816532	284	NONE	TRIM49B (-234114), OR4A47 (+306121)
Vincent_CBX8-untreated-ChIP-13690.bam.filtered.bam.broad.peaks_peak_2754	narrow	chr6	147963613	147963833	220	NONE	STXBP5 (+438054)
Vincent_CBX8-untreated-ChIP-13690.bam.filtered.bam.broad.peaks_peak_1096	narrow	chr16	10743288	10743488	200	NONE	EMP2 (-68833), TEKT5 (+45414)
Vincent_CBX8-untreated-ChIP-13690.bam.filtered.bam.broad.peaks_peak_1104	narrow	chr16	14497371	14497571	200	NONE	PARN (+226653), MKL2 (+324326)
Vincent_CBX8-untreated-ChIP-13690.bam.filtered.bam.broad.peaks_peak_1259	narrow	chr17	22040507	22040707	200	NONE	MTRNR2L1 (+18170)
Vincent_CBX8-untreated-ChIP-13690.bam.filtered.bam.broad.peaks_peak_1359	narrow	chr17	61467893	61468093	200	NONE	CYB561 (+55552), TANC2 (+381076)
Vincent_CBX8-untreated-ChIP-13690.bam.filtered.bam.broad.peaks_peak_1460	narrow	chr18	33422319	33422519	200	NONE	GALNT1 (+187895), RPRD1A (+225120)
Vincent_CBX8-untreated-ChIP-13690.bam.filtered.bam.broad.peaks_peak_1547	narrow	chr19	45662291	45662491	200	NKPD1 (+1017)	NKPD1 (+1017), PPP1R37 (+66171)
Vincent_CBX8-untreated-ChIP-13690.bam.filtered.bam.broad.peaks_peak_1731	narrow	chr2	135474468	135474668	200	TMEM163 (+2002)	TMEM163 (+2002), MGAT5 (+596815)
Vincent_CBX8-untreated-ChIP-13690.bam.filtered.bam.broad.peaks_peak_1746	narrow	chr2	161992963	161993163	200	NONE	RBMS1 (-642758), TANK (-23745)
Vincent_CBX8-untreated-ChIP-13690.bam.filtered.bam.broad.peaks_peak_2050	narrow	chr3	11619717	11619917	200	NONE	VGLL4 (+65581), ATG7 (+305715)
Vincent_CBX8-untreated-ChIP-13690.bam.filtered.bam.broad.peaks_peak_2092	narrow	chr3	43847544	43847744	200	NONE	TOPAZ1 (-435734), ABHD5 (+115282)
Vincent_CBX8-untreated-ChIP-13690.bam.filtered.bam.broad.peaks_peak_2389	narrow	chr5	52462523	52462723	200	NONE	FST (-313616), MOCS2 (-57034)
Vincent_CBX8-untreated-ChIP-13690.bam.filtered.bam.broad.peaks_peak_2650	narrow	chr6	73929447	73929647	200	NONE	KHDC1 (+90391), KCNQ5 (+598027)
Vincent_CBX8-untreated-ChIP-13690.bam.filtered.bam.broad.peaks_peak_2658	narrow	chr6	89133874	89134074	200	NONE	CNR1 (-273092), RNGTT (+539341)
Vincent_CBX8-untreated-ChIP-13690.bam.filtered.bam.broad.peaks_peak_269	narrow	chr1	213956931	213957131	200	NONE	PROX1 (-204255), RPS6KC1 (+732434)
Vincent_CBX8-untreated-ChIP-13690.bam.filtered.bam.broad.peaks_peak_27	narrow	chr1	13831486	13831686	200	NONE	LRRC38 (+8957), PRAMEF20 (+94679)
Vincent_CBX8-untreated-ChIP-13690.bam.filtered.bam.broad.peaks_peak_2814	narrow	chr6	170152746	170152946	200	TCTE3 (-1191), C6orf70 (+1125)	TCTE3 (-1191), C6orf70 (+1125)
Vincent_CBX8-untreated-ChIP-13690.bam.filtered.bam.broad.peaks_peak_2823	narrow	chr7	1365762	1365962	200	NONE	UNCX (+93319), MICALL2 (+133276)
Vincent_CBX8-untreated-ChIP-13690.bam.filtered.bam.broad.peaks_peak_285	narrow	chr1	230468139	230468339	200	NONE	PGBD5 (+45152), GALNT2 (+265283)
Vincent_CBX8-untreated-ChIP-13690.bam.filtered.bam.broad.peaks_peak_2876	narrow	chr7	61821789	61821989	200	NONE	NONE
Vincent_CBX8-untreated-ChIP-13690.bam.filtered.bam.broad.peaks_peak_3010	narrow	chr7	149937744	149937944	200	NONE	ACTR3C (+82914), ATP6V0E2 (+367787)
Vincent_CBX8-untreated-ChIP-13690.bam.filtered.bam.broad.peaks_peak_3053	narrow	chr8	16393852	16394052	200	NONE	MSR1 (-343728), FGF20 (+465738)
Vincent_CBX8-untreated-ChIP-13690.bam.filtered.bam.broad.peaks_peak_3056	narrow	chr8	17412054	17412254	200	NONE	PDGFRL (-21788), SLC7A2 (+15868)
Vincent_CBX8-untreated-ChIP-13690.bam.filtered.bam.broad.peaks_peak_3192	narrow	chr8	143150326	143150526	200	NONE	TSNARE1 (+334117), PTP4A3 (+748333)
Vincent_CBX8-untreated-ChIP-13690.bam.filtered.bam.broad.peaks_peak_329	narrow	chr10	4840472	4840672	200	NONE	AKR1E2 (-27874)
Vincent_CBX8-untreated-ChIP-13690.bam.filtered.bam.broad.peaks_peak_3420	narrow	chrY	13325295	13325495	200	NONE	SLC9B1P1 (+199322)
Vincent_CBX8-untreated-ChIP-13690.bam.filtered.bam.broad.peaks_peak_429	narrow	chr10	47356741	47356941	200	NONE	ANTXRL (-301393), AGAP10 (-117103)
Vincent_CBX8-untreated-ChIP-13690.bam.filtered.bam.broad.peaks_peak_5	narrow	chr1	5804895	5805095	200	NONE	NPHP4 (+247536)
Vincent_CBX8-untreated-ChIP-13690.bam.filtered.bam.broad.peaks_peak_551	narrow	chr11	35543733	35543933	200	PAMR1 (+3338)	SLC1A2 (-103037), PAMR1 (+3338)
Vincent_CBX8-untreated-ChIP-13690.bam.filtered.bam.broad.peaks_peak_689	narrow	chr12	51819223	51819423	200	SLC4A8 (+768)	SLC4A8 (+768)
Vincent_CBX8-untreated-ChIP-13690.bam.filtered.bam.broad.peaks_peak_722	narrow	chr12	89556553	89556753	200	NONE	KITLG (-582415), DUSP6 (+190395)
Vincent_CBX8-untreated-ChIP-13690.bam.filtered.bam.broad.peaks_peak_75	narrow	chr1	40124266	40124466	200	NONE	HEYL (-18749), NT5C1A (+13344)
Vincent_CBX8-untreated-ChIP-13690.bam.filtered.bam.broad.peaks_peak_832	narrow	chr13	96041814	96042014	200	NONE	CLDN10 (-163065), ABCC4 (-88231)
Vincent_CBX8-untreated-ChIP-13690.bam.filtered.bam.broad.peaks_peak_120	narrow	chr1	89032761	89033030	269	NONE	PKN2 (-117009)
Vincent_CBX8-untreated-ChIP-13690.bam.filtered.bam.broad.peaks_peak_1118	narrow	chr16	20687428	20687692	264	NONE	ACSM2B (-99871), ACSM1 (+15018)
Vincent_CBX8-untreated-ChIP-13690.bam.filtered.bam.broad.peaks_peak_2847	broad	chr8	72144591	72145002	411	NONE	EYA1 (+129670), XKR9 (+563197)
Vincent_CBX8-untreated-ChIP-13690.bam.filtered.bam.broad.peaks_peak_1060	narrow	chr15	85923435	85923670	235	AKAP13 (-407)	AKAP13 (-407)
Vincent_CBX8-untreated-ChIP-13690.bam.filtered.bam.broad.peaks_peak_1385	narrow	chr17	77065091	77065291	200	NONE	ENGASE (-5836), C1QTNF1 (+44938)
Vincent_CBX8-untreated-ChIP-13690.bam.filtered.bam.broad.peaks_peak_542	narrow	chr11	22664578	22664829	251	NONE	GAS2 (-23457), FANCF (-17317)
Vincent_CBX8-untreated-ChIP-13690.bam.filtered.bam.broad.peaks_peak_2845	narrow	chr7	27386214	27386442	228	NONE	EVX1 (+104164), HIBADH (+316286)
Vincent_CBX8-untreated-ChIP-13690.bam.filtered.bam.broad.peaks_peak_730	narrow	chr12	100753065	100753343	278	SLC17A8 (+2347)	NR1H4 (-143934), SLC17A8 (+2347)
Vincent_CBX8-untreated-ChIP-13690.bam.filtered.bam.broad.peaks_peak_2981	broad	chr9	129279396	129281542	2146	NONE	LMX1B (-96253), MVB12B (+191341)
Vincent_CBX8-untreated-ChIP-13690.bam.filtered.bam.broad.peaks_peak_2190	narrow	chr3	182896008	182896255	247	NONE	B3GNT5 (-74900), LAMP3 (-15433)
Vincent_CBX8-untreated-ChIP-13690.bam.filtered.bam.broad.peaks_peak_663	narrow	chr12	31483350	31483893	543	FAM60A (-4316)	FAM60A (-4316)
Vincent_CBX8-untreated-ChIP-13690.bam.filtered.bam.broad.peaks_peak_1466	narrow	chr18	47266375	47266749	374	NONE	ACAA2 (+73768), LIPG (+178161)
Vincent_CBX8-untreated-ChIP-13690.bam.filtered.bam.broad.peaks_peak_1647	narrow	chr2	88193521	88193769	248	NONE	SMYD1 (-173654), RGPD2 (-68174)
Vincent_CBX8-untreated-ChIP-13690.bam.filtered.bam.broad.peaks_peak_1386	narrow	chr17	77065378	77065578	200	NONE	ENGASE (-5549), C1QTNF1 (+45225)
Vincent_CBX8-untreated-ChIP-13690.bam.filtered.bam.broad.peaks_peak_1871	narrow	chr20	40010835	40011035	200	NONE	EMILIN3 (-15468), CHD6 (+236198)
Vincent_CBX8-untreated-ChIP-13690.bam.filtered.bam.broad.peaks_peak_2056	narrow	chr3	12278984	12279184	200	NONE	PPARG (-113887), TIMP4 (-78233)
Vincent_CBX8-untreated-ChIP-13690.bam.filtered.bam.broad.peaks_peak_3367	narrow	chrX	61848645	61848845	200	NONE	SPIN4 (+722473)
Vincent_CBX8-untreated-ChIP-13690.bam.filtered.bam.broad.peaks_peak_705	narrow	chr12	54567973	54568217	244	NONE	SMUG1 (+14683), HOXC4 (+120434)
Vincent_CBX8-untreated-ChIP-13690.bam.filtered.bam.broad.peaks_peak_2323	narrow	chr4	183513848	183514106	258	NONE	DCTD (+324555), TENM3 (+349395)
Vincent_CBX8-untreated-ChIP-13690.bam.filtered.bam.broad.peaks_peak_2743	narrow	chr6	141252250	141252627	377	NONE	NONE
Vincent_CBX8-untreated-ChIP-13690.bam.filtered.bam.broad.peaks_peak_2152	narrow	chr3	139158983	139159307	324	NONE	COPB2 (-50571), RBP2 (+36213)
Vincent_CBX8-untreated-ChIP-13690.bam.filtered.bam.broad.peaks_peak_1403	broad	chr19	45901482	45901839	357	NONE	ERCC2 (-27785), CD3EAP (-7806)
Vincent_CBX8-untreated-ChIP-13690.bam.filtered.bam.broad.peaks_peak_434	narrow	chr10	51488455	51488894	439	AGAP7 (-2348)	AGAP7 (-2348)
Vincent_CBX8-untreated-ChIP-13690.bam.filtered.bam.broad.peaks_peak_2383	narrow	chr5	49405737	49405974	237	NONE	EMB (+331345)
Vincent_CBX8-untreated-ChIP-13690.bam.filtered.bam.broad.peaks_peak_587	narrow	chr11	71385717	71385987	270	NONE	DEFB108B (-158394), KRTAP5-11 (-91931)
Vincent_CBX8-untreated-ChIP-13690.bam.filtered.bam.broad.peaks_peak_1017	narrow	chr15	60618482	60618682	200	NONE	ANXA2 (+71602), FOXB1 (+322161)
Vincent_CBX8-untreated-ChIP-13690.bam.filtered.bam.broad.peaks_peak_853	narrow	chr13	111461911	111462226	315	NONE	ARHGEF7 (-305555), ING1 (+94740)
Vincent_CBX8-untreated-ChIP-13690.bam.filtered.bam.broad.peaks_peak_1111	narrow	chr16	16700651	16700851	200	NONE	NOMO3 (+374399), XYLT1 (+863987)
Vincent_CBX8-untreated-ChIP-13690.bam.filtered.bam.broad.peaks_peak_1495	narrow	chr19	3710472	3710672	200	NONE	TJP3 (-11163), PIP5K1C (-10095)
Vincent_CBX8-untreated-ChIP-13690.bam.filtered.bam.broad.peaks_peak_1496	narrow	chr19	4611396	4611596	200	NONE	SEMA6B (-51676), C19orf10 (+58886)
Vincent_CBX8-untreated-ChIP-13690.bam.filtered.bam.broad.peaks_peak_1816	narrow	chr2	207995362	207995562	200	NONE	KLF7 (+35207), CPO (+191184)
Vincent_CBX8-untreated-ChIP-13690.bam.filtered.bam.broad.peaks_peak_1820	narrow	chr2	224669988	224670188	200	NONE	SCG2 (-202867), AP1S3 (+32211)
Vincent_CBX8-untreated-ChIP-13690.bam.filtered.bam.broad.peaks_peak_1843	narrow	chr2	239695860	239696060	200	NONE	TWIST2 (-60713), ASB1 (+360495)
Vincent_CBX8-untreated-ChIP-13690.bam.filtered.bam.broad.peaks_peak_1947	narrow	chr21	43132953	43133153	200	NONE	TMPRSS2 (-253061), RIPK4 (+54213)
Vincent_CBX8-untreated-ChIP-13690.bam.filtered.bam.broad.peaks_peak_1982	narrow	chr22	18062504	18062704	200	NONE	SLC25A18 (+19465), ATP6V1E1 (+48980)
Vincent_CBX8-untreated-ChIP-13690.bam.filtered.bam.broad.peaks_peak_2039	narrow	chr22	45468811	45469011	200	NONE	NUP50 (-90811), PHF21B (-63330)
Vincent_CBX8-untreated-ChIP-13690.bam.filtered.bam.broad.peaks_peak_207	narrow	chr1	164581685	164581885	200	NONE	PBX1 (+52913), LMX1A (+744167)
Vincent_CBX8-untreated-ChIP-13690.bam.filtered.bam.broad.peaks_peak_2105	narrow	chr3	57055333	57055533	200	NONE	ARHGEF3 (+57903), CCDC66 (+464232)
Vincent_CBX8-untreated-ChIP-13690.bam.filtered.bam.broad.peaks_peak_214	narrow	chr1	170446060	170446260	200	NONE	GORAB (-55110), METTL11B (+331018)
Vincent_CBX8-untreated-ChIP-13690.bam.filtered.bam.broad.peaks_peak_2410	narrow	chr5	69605131	69605331	200	NONE	SERF1A (-591283), SMN2 (+259792)
Vincent_CBX8-untreated-ChIP-13690.bam.filtered.bam.broad.peaks_peak_2474	narrow	chr5	128300176	128300376	200	SLC27A6 (-545)	SLC27A6 (-545)
Vincent_CBX8-untreated-ChIP-13690.bam.filtered.bam.broad.peaks_peak_2588	narrow	chr6	26513979	26514179	200	NONE	HMGN4 (-24554), BTN1A1 (+12630)
Vincent_CBX8-untreated-ChIP-13690.bam.filtered.bam.broad.peaks_peak_2598	narrow	chr6	30215261	30215461	200	NONE	TRIM39 (-79260), TRIM26 (-34218)
Vincent_CBX8-untreated-ChIP-13690.bam.filtered.bam.broad.peaks_peak_2648	narrow	chr6	70592137	70592337	200	NONE	COL19A1 (+15774), COL9A1 (+420549)
Vincent_CBX8-untreated-ChIP-13690.bam.filtered.bam.broad.peaks_peak_2731	narrow	chr6	138046151	138046351	200	NONE	OLIG3 (-230720), TNFAIP3 (-142330)
Vincent_CBX8-untreated-ChIP-13690.bam.filtered.bam.broad.peaks_peak_280	narrow	chr1	227872929	227873129	200	NONE	SNAP47 (-49668), ZNF678 (+121785)
Vincent_CBX8-untreated-ChIP-13690.bam.filtered.bam.broad.peaks_peak_2995	narrow	chr7	140772061	140772261	200	TMEM178B (-1871)	TMEM178B (-1871)
Vincent_CBX8-untreated-ChIP-13690.bam.filtered.bam.broad.peaks_peak_3271	narrow	chr9	116314652	116314852	200	NONE	ZNF618 (-323810), RGS3 (+107741)
Vincent_CBX8-untreated-ChIP-13690.bam.filtered.bam.broad.peaks_peak_3394	narrow	chrX	134158876	134159076	200	NONE	FAM127A (-7357), SMIM10 (+34008)
Vincent_CBX8-untreated-ChIP-13690.bam.filtered.bam.broad.peaks_peak_3396	narrow	chrX	134903151	134903351	200	NONE	SAGE1 (-72534), ZNF449 (+424530)
Vincent_CBX8-untreated-ChIP-13690.bam.filtered.bam.broad.peaks_peak_37	narrow	chr1	18504421	18504621	200	NONE	KLHDC7A (-302903), IGSF21 (+70281)
Vincent_CBX8-untreated-ChIP-13690.bam.filtered.bam.broad.peaks_peak_503	narrow	chr10	126204278	126204478	200	NONE	LHPP (+53974), FAM53B (+228241)
Vincent_CBX8-untreated-ChIP-13690.bam.filtered.bam.broad.peaks_peak_708	narrow	chr12	56927911	56928111	200	NONE	RBMS2 (+12298), BAZ2A (+102152)
Vincent_CBX8-untreated-ChIP-13690.bam.filtered.bam.broad.peaks_peak_726	narrow	chr12	95009674	95009874	200	NONE	CCDC41 (-156046), TMCC3 (+34564)
Vincent_CBX8-untreated-ChIP-13690.bam.filtered.bam.broad.peaks_peak_835	narrow	chr13	97668016	97668216	200	NONE	MBNL2 (-206493), OXGR1 (-21512)
Vincent_CBX8-untreated-ChIP-13690.bam.filtered.bam.broad.peaks_peak_885	narrow	chr14	21163033	21163233	200	NONE	EDDM3A (-50918), ANG (+10797)
Vincent_CBX8-untreated-ChIP-13690.bam.filtered.bam.broad.peaks_peak_756	narrow	chr12	124337869	124338205	336	NONE	DNAH10 (+90995), CCDC92 (+119334)
Vincent_CBX8-untreated-ChIP-13690.bam.filtered.bam.broad.peaks_peak_3382	narrow	chrX	118609219	118609541	322	NONE	UBE2A (-99121), SLC25A5 (+7017)
Vincent_CBX8-untreated-ChIP-13690.bam.filtered.bam.broad.peaks_peak_862	narrow	chr13	113719040	113719266	226	NONE	F7 (-40968), MCF2L (+95618)
Vincent_CBX8-untreated-ChIP-13690.bam.filtered.bam.broad.peaks_peak_2432	narrow	chr5	77215888	77216100	212	NONE	TBCA (-143809), AP3B1 (+374585)
Vincent_CBX8-untreated-ChIP-13690.bam.filtered.bam.broad.peaks_peak_3063	narrow	chr8	22837423	22837785	362	NONE	PEBP4 (-52183), RHOBTB2 (-7326)
Vincent_CBX8-untreated-ChIP-13690.bam.filtered.bam.broad.peaks_peak_1450	narrow	chr18	23772267	23772467	200	NONE	TAF4B (-33533), PSMA8 (+58526)
Vincent_CBX8-untreated-ChIP-13690.bam.filtered.bam.broad.peaks_peak_3047	narrow	chr8	11539555	11539882	327	NONE	GATA4 (-21994), BLK (+188209)
Vincent_CBX8-untreated-ChIP-13690.bam.filtered.bam.broad.peaks_peak_2504	narrow	chr5	155363172	155363383	211	NONE	SGCD (-390489), KIF4B (+970018)
Vincent_CBX8-untreated-ChIP-13690.bam.filtered.bam.broad.peaks_peak_2652	narrow	chr6	76469927	76470138	211	NONE	MYO6 (+10984), IMPG1 (+312362)
Vincent_CBX8-untreated-ChIP-13690.bam.filtered.bam.broad.peaks_peak_1670	broad	chr20	4738749	4739171	422	NONE	PRNT (-17646), RASSF2 (+65331)
Vincent_CBX8-untreated-ChIP-13690.bam.filtered.bam.broad.peaks_peak_2700	broad	chr7	133951334	133951577	243	NONE	SLC35B4 (+50347), LRGUK (+139404)
Vincent_CBX8-untreated-ChIP-13690.bam.filtered.bam.broad.peaks_peak_861	narrow	chr13	113322194	113322522	328	NONE	TUBGCP3 (-79877), ATP11A (-22285)
Vincent_CBX8-untreated-ChIP-13690.bam.filtered.bam.broad.peaks_peak_3274	narrow	chr9	126794557	126794933	376	NONE	NEK6 (-225497), LHX2 (+20856)
Vincent_CBX8-untreated-ChIP-13690.bam.filtered.bam.broad.peaks_peak_3210	narrow	chr9	38435529	38435766	237	NONE	IGFBPL1 (-11204), CNTNAP3 (+852487)
Vincent_CBX8-untreated-ChIP-13690.bam.filtered.bam.broad.peaks_peak_755	narrow	chr12	124045115	124045443	328	NONE	RILPL1 (-27014), TMED2 (-23799)
Vincent_CBX8-untreated-ChIP-13690.bam.filtered.bam.broad.peaks_peak_2549	narrow	chr6	4514356	4514642	286	NONE	ECI2 (-378668), CDYL (-262170)
Vincent_CBX8-untreated-ChIP-13690.bam.filtered.bam.broad.peaks_peak_944	narrow	chr14	76998430	76998703	273	NONE	VASH1 (-229965), ESRRB (+124686)
Vincent_CBX8-untreated-ChIP-13690.bam.filtered.bam.broad.peaks_peak_42	broad	chr1	21879232	21879764	532	NONE	ALPL (+43633), RAP1GAP (+98850)
Vincent_CBX8-untreated-ChIP-13690.bam.filtered.bam.broad.peaks_peak_1141	narrow	chr16	32125784	32125984	200	NONE	ZNF267 (+240805), TP53TG3 (+562169)
Vincent_CBX8-untreated-ChIP-13690.bam.filtered.bam.broad.peaks_peak_1510	narrow	chr19	16431905	16432105	200	KLF2 (-3623)	KLF2 (-3623)
Vincent_CBX8-untreated-ChIP-13690.bam.filtered.bam.broad.peaks_peak_772	narrow	chr13	25118209	25118468	259	NONE	ATP12A (-136210), PARP4 (-31391)
Vincent_CBX8-untreated-ChIP-13690.bam.filtered.bam.broad.peaks_peak_411	broad	chr10	72263538	72266261	2723	NONE	PALD1 (+26323), PRF1 (+97631)
Vincent_CBX8-untreated-ChIP-13690.bam.filtered.bam.broad.peaks_peak_2550	narrow	chr6	4885368	4885632	264	NONE	CDYL (+108831), RPP40 (+118781)
Vincent_CBX8-untreated-ChIP-13690.bam.filtered.bam.broad.peaks_peak_3164	narrow	chr8	102319202	102319556	354	NONE	GRHL2 (-185281), ZNF706 (-101864)
Vincent_CBX8-untreated-ChIP-13690.bam.filtered.bam.broad.peaks_peak_1399	narrow	chr18	617757	618264	507	NONE	TYMS (-39593), CLUL1 (+21013)
Vincent_CBX8-untreated-ChIP-13690.bam.filtered.bam.broad.peaks_peak_927	narrow	chr14	65169998	65170333	335	PLEKHG3 (-988)	PLEKHG3 (-988)
Vincent_CBX8-untreated-ChIP-13690.bam.filtered.bam.broad.peaks_peak_719	narrow	chr12	85667386	85667765	379	NONE	TSPAN19 (-237541), ALX1 (-6309)
Vincent_CBX8-untreated-ChIP-13690.bam.filtered.bam.broad.peaks_peak_2573	narrow	chr6	14639403	14639668	265	NONE	JARID2 (-606991), CD83 (+521664)
Vincent_CBX8-untreated-ChIP-13690.bam.filtered.bam.broad.peaks_peak_1930	narrow	chr21	33952188	33952417	229	NONE	TCP10L (+5540), EVA1C (+167614)
Vincent_CBX8-untreated-ChIP-13690.bam.filtered.bam.broad.peaks_peak_2214	broad	chr5	79669844	79670298	454	NONE	ZFYVE16 (-33761), SPZ1 (+54281)
Vincent_CBX8-untreated-ChIP-13690.bam.filtered.bam.broad.peaks_peak_843	narrow	chr13	100555048	100555364	316	NONE	ZIC5 (+68957), CLYBL (+296283)
Vincent_CBX8-untreated-ChIP-13690.bam.filtered.bam.broad.peaks_peak_757	narrow	chr12	124344092	124344329	237	NONE	DNAH10 (+97169), CCDC92 (+113160)
Vincent_CBX8-untreated-ChIP-13690.bam.filtered.bam.broad.peaks_peak_517	narrow	chr11	3223213	3223458	245	NONE	OSBPL5 (-36752), MRGPRG (+16707)
Vincent_CBX8-untreated-ChIP-13690.bam.filtered.bam.broad.peaks_peak_1271	narrow	chr17	29025160	29025360	200	NONE	CRLF3 (+126534), TBC1D29 (+141130)
Vincent_CBX8-untreated-ChIP-13690.bam.filtered.bam.broad.peaks_peak_147	narrow	chr1	111046246	111046446	200	NONE	KCNA10 (+15451), PROK1 (+52524)
Vincent_CBX8-untreated-ChIP-13690.bam.filtered.bam.broad.peaks_peak_1809	narrow	chr2	200677872	200678072	200	NONE	SATB2 (-355153), FTCDNL1 (+37894)
Vincent_CBX8-untreated-ChIP-13690.bam.filtered.bam.broad.peaks_peak_1894	narrow	chr20	52761550	52761750	200	NONE	BCAS1 (-74517), CYP24A1 (+28862)
Vincent_CBX8-untreated-ChIP-13690.bam.filtered.bam.broad.peaks_peak_2043	narrow	chr22	50108922	50109122	200	NONE	BRD1 (+109430)
Vincent_CBX8-untreated-ChIP-13690.bam.filtered.bam.broad.peaks_peak_2861	narrow	chr7	48130391	48130591	200	UPP1 (+2250)	ABCA13 (-80566), UPP1 (+2250)
Vincent_CBX8-untreated-ChIP-13690.bam.filtered.bam.broad.peaks_peak_2881	narrow	chr7	62009744	62009944	200	NONE	NONE
Vincent_CBX8-untreated-ChIP-13690.bam.filtered.bam.broad.peaks_peak_3121	narrow	chr8	63950544	63950744	200	GGH (+1086)	GGH (+1086), NKAIN3 (+789143)
Vincent_CBX8-untreated-ChIP-13690.bam.filtered.bam.broad.peaks_peak_3227	narrow	chr9	70492260	70492460	200	CBWD5 (-2253)	CBWD5 (-2253)
Vincent_CBX8-untreated-ChIP-13690.bam.filtered.bam.broad.peaks_peak_604	narrow	chr11	113145849	113146049	200	NONE	ANKK1 (-112564), NCAM1 (+313791)
Vincent_CBX8-untreated-ChIP-13690.bam.filtered.bam.broad.peaks_peak_69	narrow	chr1	33476335	33476535	200	NONE	RNF19B (-46149), AK2 (+26158)
Vincent_CBX8-untreated-ChIP-13690.bam.filtered.bam.broad.peaks_peak_507	narrow	chr10	134630597	134630802	205	NONE	GPR123 (-270709), NKX6-2 (-31144)
Vincent_CBX8-untreated-ChIP-13690.bam.filtered.bam.broad.peaks_peak_2226	broad	chr5	95735727	95736024	297	NONE	ELL2 (-438101), PCSK1 (+33108)
Vincent_CBX8-untreated-ChIP-13690.bam.filtered.bam.broad.peaks_peak_2662	narrow	chr6	89875178	89875480	302	NONE	PM20D2 (+19560), GABRR1 (+51823)
Vincent_CBX8-untreated-ChIP-13690.bam.filtered.bam.broad.peaks_peak_3074	narrow	chr8	28353743	28353959	216	FZD3 (+2078)	EXTL3 (-204993), FZD3 (+2078)
Vincent_CBX8-untreated-ChIP-13690.bam.filtered.bam.broad.peaks_peak_3088	narrow	chr8	41737215	41737853	638	NONE	NKX6-3 (-232656), ANK1 (+16746)
Vincent_CBX8-untreated-ChIP-13690.bam.filtered.bam.broad.peaks_peak_2146	broad	chr5	10833167	10833933	766	NONE	DAP (-72166)
Vincent_CBX8-untreated-ChIP-13690.bam.filtered.bam.broad.peaks_peak_1611	narrow	chr2	47015884	47016238	354	NONE	SOCS5 (+89970), MCFD2 (+126858)
Vincent_CBX8-untreated-ChIP-13690.bam.filtered.bam.broad.peaks_peak_2496	narrow	chr5	149481641	149481893	252	NONE	TIGD6 (-101037), CSF1R (+11168)
Vincent_CBX8-untreated-ChIP-13690.bam.filtered.bam.broad.peaks_peak_327	broad	chr10	17850352	17850722	370	ENSG00000183748 (-825)	ENSG00000183748 (-825)
Vincent_CBX8-untreated-ChIP-13690.bam.filtered.bam.broad.peaks_peak_2067	narrow	chr3	17953569	17953858	289	NONE	TBC1D5 (-212202), SATB1 (+512351)
Vincent_CBX8-untreated-ChIP-13690.bam.filtered.bam.broad.peaks_peak_3220	narrow	chr9	67337558	67337878	320	NONE	ANKRD20A1 (-589043)
Vincent_CBX8-untreated-ChIP-13690.bam.filtered.bam.broad.peaks_peak_3128	narrow	chr8	67816536	67816790	254	NONE	MCMDC2 (+33679), TCF24 (+58162)
Vincent_CBX8-untreated-ChIP-13690.bam.filtered.bam.broad.peaks_peak_1952	narrow	chr21	43473486	43473734	248	NONE	ZBTB21 (-43144), UMODL1 (-17816)
Vincent_CBX8-untreated-ChIP-13690.bam.filtered.bam.broad.peaks_peak_777	narrow	chr13	25670558	25670933	375	PABPC3 (+446)	PABPC3 (+446)
Vincent_CBX8-untreated-ChIP-13690.bam.filtered.bam.broad.peaks_peak_766	narrow	chr13	20980899	20981163	264	NONE	GJB6 (-174497), CRYL1 (+118965)
Vincent_CBX8-untreated-ChIP-13690.bam.filtered.bam.broad.peaks_peak_745	narrow	chr12	110437230	110437437	207	GIT2 (-3305), ANKRD13A (+6)	GIT2 (-3305), ANKRD13A (+6)
Vincent_CBX8-untreated-ChIP-13690.bam.filtered.bam.broad.peaks_peak_1556	narrow	chr19	51780615	51780884	269	NONE	IGLON5 (-34352), SIGLECL1 (+19786)
Vincent_CBX8-untreated-ChIP-13690.bam.filtered.bam.broad.peaks_peak_718	narrow	chr12	80368166	80368398	232	NONE	OTOGL (-234951), PPP1R12A (-39304)
Vincent_CBX8-untreated-ChIP-13690.bam.filtered.bam.broad.peaks_peak_2716	broad	chr7	140321343	140322427	1084	NONE	MKRN1 (-142516), DENND2A (+18691)
Vincent_CBX8-untreated-ChIP-13690.bam.filtered.bam.broad.peaks_peak_1069	narrow	chr15	99396442	99396642	200	NONE	PGPEP1L (+152249), IGF1R (+204342)
Vincent_CBX8-untreated-ChIP-13690.bam.filtered.bam.broad.peaks_peak_71	narrow	chr1	36111553	36111758	205	PSMB2 (-4211)	PSMB2 (-4211)
Vincent_CBX8-untreated-ChIP-13690.bam.filtered.bam.broad.peaks_peak_491	narrow	chr10	108884156	108884443	287	NONE	SORCS1 (+39984)
Vincent_CBX8-untreated-ChIP-13690.bam.filtered.bam.broad.peaks_peak_2955	narrow	chr7	129151653	129151978	325	NONE	NRF1 (-99739), STRIP2 (+77542)
Vincent_CBX8-untreated-ChIP-13690.bam.filtered.bam.broad.peaks_peak_150	narrow	chr1	113304370	113304666	296	NONE	FAM19A3 (+41477), SLC16A1 (+194167)
Vincent_CBX8-untreated-ChIP-13690.bam.filtered.bam.broad.peaks_peak_115	narrow	chr1	78355561	78355796	235	NEXN (+1366)	NEXN (+1366), FUBP1 (+89091)
Vincent_CBX8-untreated-ChIP-13690.bam.filtered.bam.broad.peaks_peak_2837	narrow	chr7	24609398	24609663	265	MPP6 (-3554)	MPP6 (-3554)
Vincent_CBX8-untreated-ChIP-13690.bam.filtered.bam.broad.peaks_peak_1882	broad	chr3	37893282	37893907	625	NONE	CTDSPL (-10070), ITGA9 (+399985)
Vincent_CBX8-untreated-ChIP-13690.bam.filtered.bam.broad.peaks_peak_2639	narrow	chr6	53336552	53337002	450	NONE	ELOVL5 (-123029), GCLC (+73150)
Vincent_CBX8-untreated-ChIP-13690.bam.filtered.bam.broad.peaks_peak_4	narrow	chr1	5642186	5642405	219	NONE	NPHP4 (+410235), AJAP1 (+927191)
Vincent_CBX8-untreated-ChIP-13690.bam.filtered.bam.broad.peaks_peak_1685	narrow	chr2	101566034	101566247	213	NONE	RPL31 (-52604), NPAS2 (+129527)
Vincent_CBX8-untreated-ChIP-13690.bam.filtered.bam.broad.peaks_peak_1391	broad	chr19	34630953	34631607	654	NONE	LSM14A (-32191), KCTD15 (+341989)
Vincent_CBX8-untreated-ChIP-13690.bam.filtered.bam.broad.peaks_peak_629	narrow	chr12	4460888	4461139	251	NONE	FGF23 (+27880), C12orf5 (+30643)
Vincent_CBX8-untreated-ChIP-13690.bam.filtered.bam.broad.peaks_peak_1497	narrow	chr19	6588811	6589011	200	CD70 (+2252)	CD70 (+2252), TNFSF9 (+57901)
Vincent_CBX8-untreated-ChIP-13690.bam.filtered.bam.broad.peaks_peak_1537	narrow	chr19	35859483	35859683	200	GPR42 (-2248)	GPR42 (-2248)
Vincent_CBX8-untreated-ChIP-13690.bam.filtered.bam.broad.peaks_peak_1646	narrow	chr2	87572658	87572858	200	NONE	PLGLB2 (-474848), PLGLB1 (-323783)
Vincent_CBX8-untreated-ChIP-13690.bam.filtered.bam.broad.peaks_peak_2060	narrow	chr3	12497341	12497541	200	NONE	TSEN2 (-28569), PPARG (+104470)
Vincent_CBX8-untreated-ChIP-13690.bam.filtered.bam.broad.peaks_peak_2164	narrow	chr3	150540104	150540304	200	NONE	SIAH2 (-59040), CLRN1 (+150291)
Vincent_CBX8-untreated-ChIP-13690.bam.filtered.bam.broad.peaks_peak_2805	narrow	chr6	167529492	167529692	200	NONE	CCR6 (-6665), FGFR1OP (+116922)
Vincent_CBX8-untreated-ChIP-13690.bam.filtered.bam.broad.peaks_peak_3211	narrow	chr9	44070695	44070895	200	NONE	CNTNAP3B (+385893)
Vincent_CBX8-untreated-ChIP-13690.bam.filtered.bam.broad.peaks_peak_65	narrow	chr1	31147181	31147381	200	NONE	MATN1 (+49153)
Vincent_CBX8-untreated-ChIP-13690.bam.filtered.bam.broad.peaks_peak_2993	broad	chr9	133782120	133785424	3304	NONE	QRFP (-14547), FIBCD1 (+30465)
Vincent_CBX8-untreated-ChIP-13690.bam.filtered.bam.broad.peaks_peak_2867	narrow	chr7	57546549	57546797	248	NONE	ZNF716 (+36790)
Vincent_CBX8-untreated-ChIP-13690.bam.filtered.bam.broad.peaks_peak_538	broad	chr11	69868517	69868832	315	NONE	FGF3 (-234883), ANO1 (-55733)
Vincent_CBX8-untreated-ChIP-13690.bam.filtered.bam.broad.peaks_peak_2486	broad	chr6	139210251	139210683	432	NONE	ECT2L (+93404), REPS1 (+98931)
Vincent_CBX8-untreated-ChIP-13690.bam.filtered.bam.broad.peaks_peak_2993	narrow	chr7	140125657	140125857	200	NONE	RAB19 (+21914), MKRN1 (+53612)
Vincent_CBX8-untreated-ChIP-13690.bam.filtered.bam.broad.peaks_peak_2469	broad	chr6	135210430	135211259	829	NONE	SGK1 (-571649), ALDH8A1 (+60415)
Vincent_CBX8-untreated-ChIP-13690.bam.filtered.bam.broad.peaks_peak_2014	broad	chr4	4359537	4359957	420	NONE	ENSG00000168824 (+9880), STX18 (+184008)
Vincent_CBX8-untreated-ChIP-13690.bam.filtered.bam.broad.peaks_peak_1906	narrow	chr20	57543278	57543574	296	NONE	NELFCD (-12837), GNAS (+115657)
Vincent_CBX8-untreated-ChIP-13690.bam.filtered.bam.broad.peaks_peak_22	narrow	chr1	10925602	10925802	200	NONE	TARDBP (-146997), CASZ1 (-68997)
Vincent_CBX8-untreated-ChIP-13690.bam.filtered.bam.broad.peaks_peak_851	narrow	chr13	110338420	110338620	200	NONE	IRS2 (+100395)
Vincent_CBX8-untreated-ChIP-13690.bam.filtered.bam.broad.peaks_peak_1948	broad	chr3	134186414	134186841	427	NONE	AMOTL2 (-93192), ANAPC13 (+18237)
Vincent_CBX8-untreated-ChIP-13690.bam.filtered.bam.broad.peaks_peak_684	narrow	chr12	48719891	48720100	209	H1FNT (-2767)	H1FNT (-2767)
Vincent_CBX8-untreated-ChIP-13690.bam.filtered.bam.broad.peaks_peak_389	narrow	chr10	35933344	35933560	216	FZD8 (-3090)	FZD8 (-3090)
Vincent_CBX8-untreated-ChIP-13690.bam.filtered.bam.broad.peaks_peak_85	narrow	chr1	44884713	44885026	313	NONE	RNF220 (+14004), TMEM53 (+255357)
Vincent_CBX8-untreated-ChIP-13690.bam.filtered.bam.broad.peaks_peak_2097	narrow	chr3	45836847	45837155	308	SLC6A20 (+1026)	SLC6A20 (+1026), SACM1L (+106247)
Vincent_CBX8-untreated-ChIP-13690.bam.filtered.bam.broad.peaks_peak_2139	broad	chr5	4874247	4874632	385	NONE	ADAMTS16 (-266003)
Vincent_CBX8-untreated-ChIP-13690.bam.filtered.bam.broad.peaks_peak_845	broad	chr14	64785593	64785931	338	NONE	MTHFD1 (-68997), ESR2 (-24684)
Vincent_CBX8-untreated-ChIP-13690.bam.filtered.bam.broad.peaks_peak_2416	narrow	chr5	72733523	72733791	268	NONE	FOXD1 (+10695), TMEM174 (+264635)
Vincent_CBX8-untreated-ChIP-13690.bam.filtered.bam.broad.peaks_peak_1171	narrow	chr16	47036670	47036870	200	NONE	DNAJA2 (-29071), NETO2 (+141138)
Vincent_CBX8-untreated-ChIP-13690.bam.filtered.bam.broad.peaks_peak_1196	narrow	chr16	74702008	74702208	200	RFWD3 (-1329)	RFWD3 (-1329)
Vincent_CBX8-untreated-ChIP-13690.bam.filtered.bam.broad.peaks_peak_2386	narrow	chr5	49517020	49517220	200	NONE	EMB (+220081)
Vincent_CBX8-untreated-ChIP-13690.bam.filtered.bam.broad.peaks_peak_2654	narrow	chr6	88116844	88117044	200	NONE	SLC35A1 (-65751), C6orf163 (+62373)
Vincent_CBX8-untreated-ChIP-13690.bam.filtered.bam.broad.peaks_peak_3186	narrow	chr8	141168624	141168824	200	NONE	C8orf17 (+225308), TRAPPC9 (+299954)
Vincent_CBX8-untreated-ChIP-13690.bam.filtered.bam.broad.peaks_peak_788	narrow	chr13	30002178	30002526	348	NONE	SLC7A1 (+167473), MTUS2 (+403604)
Vincent_CBX8-untreated-ChIP-13690.bam.filtered.bam.broad.peaks_peak_245	narrow	chr1	201443866	201444165	299	NONE	PHLDA3 (-5704), CSRP1 (+34568)
Vincent_CBX8-untreated-ChIP-13690.bam.filtered.bam.broad.peaks_peak_741	narrow	chr12	109746307	109746645	338	FOXN4 (+549)	FOXN4 (+549)
Vincent_CBX8-untreated-ChIP-13690.bam.filtered.bam.broad.peaks_peak_1776	narrow	chr2	175317226	175317426	200	NONE	GPR155 (+34482), SCRN3 (+56853)
Vincent_CBX8-untreated-ChIP-13690.bam.filtered.bam.broad.peaks_peak_601	narrow	chr11	102150623	102150947	324	NONE	BIRC3 (-37441), YAP1 (+169593)
Vincent_CBX8-untreated-ChIP-13690.bam.filtered.bam.broad.peaks_peak_2476	narrow	chr5	135249745	135250182	437	NONE	IL9 (-18448), LECT2 (+40759)
Vincent_CBX8-untreated-ChIP-13690.bam.filtered.bam.broad.peaks_peak_770	broad	chr13	100314094	100318139	4045	NONE	CLYBL (+57194), ZIC5 (+308046)
Vincent_CBX8-untreated-ChIP-13690.bam.filtered.bam.broad.peaks_peak_884	narrow	chr14	21096296	21096519	223	NONE	RNASE12 (-37426), OR6S1 (+13442)
Vincent_CBX8-untreated-ChIP-13690.bam.filtered.bam.broad.peaks_peak_896	broad	chr15	29972621	29973131	510	NONE	FAM189A1 (-109949), TJP1 (+141830)
Vincent_CBX8-untreated-ChIP-13690.bam.filtered.bam.broad.peaks_peak_313	narrow	chr1	244805067	244805336	269	NONE	DESI2 (-11035), C1orf101 (+180524)
Vincent_CBX8-untreated-ChIP-13690.bam.filtered.bam.broad.peaks_peak_314	narrow	chr1	244947445	244947682	237	NONE	COX20 (-51060), DESI2 (+131327)
Vincent_CBX8-untreated-ChIP-13690.bam.filtered.bam.broad.peaks_peak_198	narrow	chr1	154625982	154626211	229	NONE	ADAR (-45415), KCNN3 (+216659)
Vincent_CBX8-untreated-ChIP-13690.bam.filtered.bam.broad.peaks_peak_1372	narrow	chr17	66470449	66471033	584	NONE	PRKAR1A (-37827), WIPI1 (-17179)
Vincent_CBX8-untreated-ChIP-13690.bam.filtered.bam.broad.peaks_peak_817	narrow	chr13	67769162	67769362	200	NONE	PCDH9 (+35206)
Vincent_CBX8-untreated-ChIP-13690.bam.filtered.bam.broad.peaks_peak_2132	broad	chr5	966899	970418	3519	NONE	BRD9 (-75720), NKD2 (-40285)
Vincent_CBX8-untreated-ChIP-13690.bam.filtered.bam.broad.peaks_peak_587	broad	chr12	10883675	10884156	481	NONE	YBX3 (-8005), TAS2R7 (+71310)
Vincent_CBX8-untreated-ChIP-13690.bam.filtered.bam.broad.peaks_peak_552	narrow	chr11	35902855	35903083	228	NONE	LDLRAD3 (-62659), TRIM44 (+218616)
Vincent_CBX8-untreated-ChIP-13690.bam.filtered.bam.broad.peaks_peak_234	broad	chr1	207642193	207642652	459	NONE	CR1 (-27190), CR2 (+14848)
Vincent_CBX8-untreated-ChIP-13690.bam.filtered.bam.broad.peaks_peak_2795	broad	chr8	29186831	29187914	1083	NONE	KIF13B (-66783), DUSP4 (+20812)
Vincent_CBX8-untreated-ChIP-13690.bam.filtered.bam.broad.peaks_peak_3025	narrow	chr7	158865139	158865352	213	NONE	VIPR2 (+72403), WDR60 (+215977)
Vincent_CBX8-untreated-ChIP-13690.bam.filtered.bam.broad.peaks_peak_1300	narrow	chr17	41751216	41751512	296	NONE	MEOX1 (-12042), SOST (+84792)
Vincent_CBX8-untreated-ChIP-13690.bam.filtered.bam.broad.peaks_peak_385	narrow	chr10	34394653	34394993	340	NONE	NRP1 (-769633), PARD3 (+709426)
Vincent_CBX8-untreated-ChIP-13690.bam.filtered.bam.broad.peaks_peak_2015	narrow	chr22	22087739	22087939	200	YPEL1 (+2284)	YPEL1 (+2284), PPIL2 (+67566)
Vincent_CBX8-untreated-ChIP-13690.bam.filtered.bam.broad.peaks_peak_1575	narrow	chr2	15964033	15964250	217	NONE	MYCN (-116544), DDX1 (+232840)
Vincent_CBX8-untreated-ChIP-13690.bam.filtered.bam.broad.peaks_peak_727	narrow	chr12	96336035	96336278	243	AMDHD1 (-914)	AMDHD1 (-914)
Vincent_CBX8-untreated-ChIP-13690.bam.filtered.bam.broad.peaks_peak_2762	narrow	chr6	149547941	149548148	207	NONE	TAB2 (-94143), UST (+479581)
Vincent_CBX8-untreated-ChIP-13690.bam.filtered.bam.broad.peaks_peak_2121	narrow	chr3	90466558	90466758	200	NONE	NONE
Vincent_CBX8-untreated-ChIP-13690.bam.filtered.bam.broad.peaks_peak_2409	narrow	chr5	69604445	69604645	200	NONE	SERF1A (-591969), SMN2 (+259106)
Vincent_CBX8-untreated-ChIP-13690.bam.filtered.bam.broad.peaks_peak_3266	narrow	chr9	110488631	110488831	200	NONE	KLF4 (-236804)
Vincent_CBX8-untreated-ChIP-13690.bam.filtered.bam.broad.peaks_peak_867	narrow	chr13	113944999	113945199	200	NONE	LAMP1 (-6457), CUL4A (+81241)
Vincent_CBX8-untreated-ChIP-13690.bam.filtered.bam.broad.peaks_peak_2994	broad	chr9	133853955	133856499	2544	NONE	FIBCD1 (-40990), LAMC3 (-29242)
Vincent_CBX8-untreated-ChIP-13690.bam.filtered.bam.broad.peaks_peak_277	narrow	chr1	225839184	225839465	281	ENAH (+1519)	LBR (-222806), ENAH (+1519)
Vincent_CBX8-untreated-ChIP-13690.bam.filtered.bam.broad.peaks_peak_804	narrow	chr13	45668582	45668793	211	NONE	NUFIP1 (-105070), GTF2F2 (-25962)
Vincent_CBX8-untreated-ChIP-13690.bam.filtered.bam.broad.peaks_peak_2745	narrow	chr6	143717386	143717645	259	NONE	ADAT2 (+54294), AIG1 (+335503)
Vincent_CBX8-untreated-ChIP-13690.bam.filtered.bam.broad.peaks_peak_1319	narrow	chr17	46803654	46803854	200	PRAC (-3870), HOXB13 (+2786)	PRAC (-3870)
Vincent_CBX8-untreated-ChIP-13690.bam.filtered.bam.broad.peaks_peak_1173	narrow	chr16	50020669	50020918	249	NONE	ZNF423 (-164144), CNEP1R1 (-37527)
Vincent_CBX8-untreated-ChIP-13690.bam.filtered.bam.broad.peaks_peak_366	narrow	chr10	22611347	22611633	286	BMI1 (+1350)	SPAG6 (-22909), BMI1 (+1350)
Vincent_CBX8-untreated-ChIP-13690.bam.filtered.bam.broad.peaks_peak_1246	narrow	chr17	16907129	16907329	200	NONE	MPRIP (-38845), TNFRSF13B (-31827)
Vincent_CBX8-untreated-ChIP-13690.bam.filtered.bam.broad.peaks_peak_1280	narrow	chr17	31204286	31204486	200	MYO1D (-191)	MYO1D (-191)
Vincent_CBX8-untreated-ChIP-13690.bam.filtered.bam.broad.peaks_peak_1284	narrow	chr17	34392951	34393151	200	CCL18 (+1411)	CCL18 (+1411), CCL3 (+24436)
Vincent_CBX8-untreated-ChIP-13690.bam.filtered.bam.broad.peaks_peak_1308	narrow	chr17	44302319	44302519	200	NONE	LRRC37A (-70078), KANSL1 (-32253)
Vincent_CBX8-untreated-ChIP-13690.bam.filtered.bam.broad.peaks_peak_1416	narrow	chr18	10238778	10238978	200	NONE	APCDD1 (-215747), VAPA (+324819)
Vincent_CBX8-untreated-ChIP-13690.bam.filtered.bam.broad.peaks_peak_1422	narrow	chr18	12321165	12321365	200	NONE	TUBB6 (+13207), AFG3L2 (+56048)
Vincent_CBX8-untreated-ChIP-13690.bam.filtered.bam.broad.peaks_peak_1563	narrow	chr2	10588169	10588369	200	ODC1 (+361)	ODC1 (+361)
Vincent_CBX8-untreated-ChIP-13690.bam.filtered.bam.broad.peaks_peak_1592	narrow	chr2	28595919	28596119	200	NONE	RBKS (-482054), FOSL2 (-19706)
Vincent_CBX8-untreated-ChIP-13690.bam.filtered.bam.broad.peaks_peak_1677	narrow	chr2	96189226	96189426	200	NONE	TRIM43 (-68440), FAHD2A (+120852)
Vincent_CBX8-untreated-ChIP-13690.bam.filtered.bam.broad.peaks_peak_1771	narrow	chr2	174591672	174591872	200	NONE	SP3 (+238658), CDCA7 (+372183)
Vincent_CBX8-untreated-ChIP-13690.bam.filtered.bam.broad.peaks_peak_19	narrow	chr1	10575119	10575319	200	NONE	PEX14 (+40275), CASZ1 (+281486)
Vincent_CBX8-untreated-ChIP-13690.bam.filtered.bam.broad.peaks_peak_1962	narrow	chr21	45424662	45424862	200	NONE	TRAPPC10 (-7438), AGPAT3 (+79873)
Vincent_CBX8-untreated-ChIP-13690.bam.filtered.bam.broad.peaks_peak_201	narrow	chr1	155024384	155024584	200	ADAM15 (+722)	ADAM15 (+722)
Vincent_CBX8-untreated-ChIP-13690.bam.filtered.bam.broad.peaks_peak_2045	narrow	chr3	5803032	5803232	200	NONE	EDEM1 (+573774)
Vincent_CBX8-untreated-ChIP-13690.bam.filtered.bam.broad.peaks_peak_2124	narrow	chr3	93559687	93559887	200	NONE	PROS1 (+133123)
Vincent_CBX8-untreated-ChIP-13690.bam.filtered.bam.broad.peaks_peak_2132	narrow	chr3	114123866	114124066	200	NONE	ZBTB20 (-21478)
Vincent_CBX8-untreated-ChIP-13690.bam.filtered.bam.broad.peaks_peak_2192	narrow	chr3	183852108	183852308	200	EIF2B5 (-844)	EIF2B5 (-844)
Vincent_CBX8-untreated-ChIP-13690.bam.filtered.bam.broad.peaks_peak_2199	narrow	chr3	185254055	185254255	200	NONE	TMEM41A (-37310), LIPH (+16246)
Vincent_CBX8-untreated-ChIP-13690.bam.filtered.bam.broad.peaks_peak_2285	narrow	chr4	100988141	100988341	200	NONE	H2AFZ (-116696), DDIT4L (+123384)
Vincent_CBX8-untreated-ChIP-13690.bam.filtered.bam.broad.peaks_peak_2294	narrow	chr4	122397750	122397950	200	NONE	QRFPR (-95636), ANXA5 (+220418)
Vincent_CBX8-untreated-ChIP-13690.bam.filtered.bam.broad.peaks_peak_2300	narrow	chr4	141510858	141511058	200	NONE	UCP1 (-20999), TBC1D9 (+166316)
Vincent_CBX8-untreated-ChIP-13690.bam.filtered.bam.broad.peaks_peak_2390	narrow	chr5	54140686	54140886	200	NONE	ESM1 (+140705), SNX18 (+327193)
Vincent_CBX8-untreated-ChIP-13690.bam.filtered.bam.broad.peaks_peak_2430	narrow	chr5	75799420	75799620	200	NONE	IQGAP2 (+100446), F2RL2 (+119739)
Vincent_CBX8-untreated-ChIP-13690.bam.filtered.bam.broad.peaks_peak_247	narrow	chr1	201775178	201775378	200	NONE	IPO9 (-22991), NAV1 (+157901)
Vincent_CBX8-untreated-ChIP-13690.bam.filtered.bam.broad.peaks_peak_2513	narrow	chr5	170963688	170963888	200	NONE	C5orf50 (-249088), FGF18 (+117128)
Vincent_CBX8-untreated-ChIP-13690.bam.filtered.bam.broad.peaks_peak_2541	narrow	chr6	2494221	2494421	200	NONE	GMDS (-248395), MYLK4 (+256879)
Vincent_CBX8-untreated-ChIP-13690.bam.filtered.bam.broad.peaks_peak_261	narrow	chr1	208595036	208595236	200	NONE	PLXNA2 (-177471)
Vincent_CBX8-untreated-ChIP-13690.bam.filtered.bam.broad.peaks_peak_266	narrow	chr1	213271100	213271300	200	NONE	PROX1 (-890086), RPS6KC1 (+46603)
Vincent_CBX8-untreated-ChIP-13690.bam.filtered.bam.broad.peaks_peak_268	narrow	chr1	213805308	213805508	200	NONE	PROX1 (-355878), RPS6KC1 (+580811)
Vincent_CBX8-untreated-ChIP-13690.bam.filtered.bam.broad.peaks_peak_2812	narrow	chr6	168943563	168943763	200	NONE	SMOC2 (+101832), THBS2 (+710476)
Vincent_CBX8-untreated-ChIP-13690.bam.filtered.bam.broad.peaks_peak_2830	narrow	chr7	12327585	12327785	200	NONE	TMEM106B (+76759), VWDE (+115846)
Vincent_CBX8-untreated-ChIP-13690.bam.filtered.bam.broad.peaks_peak_2849	narrow	chr7	36044789	36044989	200	NONE	EEPD1 (-147869), SEPT7 (+204262)
Vincent_CBX8-untreated-ChIP-13690.bam.filtered.bam.broad.peaks_peak_2864	narrow	chr7	53866833	53867033	200	NONE	VSTM2A (-743085)
Vincent_CBX8-untreated-ChIP-13690.bam.filtered.bam.broad.peaks_peak_2897	narrow	chr7	75879445	75879645	200	NONE	HSPB1 (-52316), MDH2 (+202160)
Vincent_CBX8-untreated-ChIP-13690.bam.filtered.bam.broad.peaks_peak_2904	narrow	chr7	97516039	97516239	200	NONE	ASNS (-14285), OCM2 (+103369)
Vincent_CBX8-untreated-ChIP-13690.bam.filtered.bam.broad.peaks_peak_292	narrow	chr1	233959018	233959218	200	NONE	SLC35F3 (-81561), KCNK1 (+209368)
Vincent_CBX8-untreated-ChIP-13690.bam.filtered.bam.broad.peaks_peak_3179	narrow	chr8	124674095	124674295	200	NONE	KLHL38 (-9005), ANXA13 (+75447)
Vincent_CBX8-untreated-ChIP-13690.bam.filtered.bam.broad.peaks_peak_3319	narrow	chr9	138143954	138144154	200	NONE	PPP1R26 (-227594), OLFM1 (+176688)
Vincent_CBX8-untreated-ChIP-13690.bam.filtered.bam.broad.peaks_peak_3388	narrow	chrX	122725960	122726160	200	NONE	THOC2 (+140844), GRIA3 (+407964)
Vincent_CBX8-untreated-ChIP-13690.bam.filtered.bam.broad.peaks_peak_458	narrow	chr10	81414810	81415010	200	NONE	SFTPA1 (+44209), SFTPD (+293949)
Vincent_CBX8-untreated-ChIP-13690.bam.filtered.bam.broad.peaks_peak_466	narrow	chr10	94900964	94901164	200	NONE	CYP26A1 (+67417), MYOF (+340887)
Vincent_CBX8-untreated-ChIP-13690.bam.filtered.bam.broad.peaks_peak_816	narrow	chr13	67719266	67719466	200	NONE	PCDH9 (+85102)
Vincent_CBX8-untreated-ChIP-13690.bam.filtered.bam.broad.peaks_peak_952	narrow	chr14	89739753	89739953	200	NONE	FOXN3 (+345621), TTC8 (+448847)
Vincent_CBX8-untreated-ChIP-13690.bam.filtered.bam.broad.peaks_peak_96	narrow	chr1	52634695	52634895	200	NONE	ZFYVE9 (+26749), CC2D1B (+197070)
Vincent_CBX8-untreated-ChIP-13690.bam.filtered.bam.broad.peaks_peak_1379	narrow	chr17	75900377	75900723	346	NONE	TNRC6C (-100587), SEPT9 (+623058)
Vincent_CBX8-untreated-ChIP-13690.bam.filtered.bam.broad.peaks_peak_3065	broad	chrX	100450298	100451299	1001	NONE	DRP2 (-23976), CENPI (+95373)
Vincent_CBX8-untreated-ChIP-13690.bam.filtered.bam.broad.peaks_peak_1441	narrow	chr18	20275285	20275531	246	NONE	CTAGE1 (-277530), RBBP8 (-238381)
Vincent_CBX8-untreated-ChIP-13690.bam.filtered.bam.broad.peaks_peak_1460	broad	chr2	45033678	45036532	2854	NONE	SIX3 (-133797), CAMKMT (+446002)
Vincent_CBX8-untreated-ChIP-13690.bam.filtered.bam.broad.peaks_peak_528	narrow	chr11	13036717	13037159	442	NONE	ARNTL (-262407), TEAD1 (+270350)
Vincent_CBX8-untreated-ChIP-13690.bam.filtered.bam.broad.peaks_peak_2417	narrow	chr5	72734005	72734259	254	NONE	FOXD1 (+10220), TMEM174 (+265110)
Vincent_CBX8-untreated-ChIP-13690.bam.filtered.bam.broad.peaks_peak_2743	broad	chr7	157258199	157260241	2042	NONE	DNAJB6 (+129560)
Vincent_CBX8-untreated-ChIP-13690.bam.filtered.bam.broad.peaks_peak_3077	narrow	chr8	28551791	28552195	404	NONE	EXTL3 (-6851), FZD3 (+200220)
Vincent_CBX8-untreated-ChIP-13690.bam.filtered.bam.broad.peaks_peak_2231	narrow	chr4	25875661	25875861	200	NONE	SMIM20 (-40065), SEL1L3 (-11180)
Vincent_CBX8-untreated-ChIP-13690.bam.filtered.bam.broad.peaks_peak_1317	narrow	chr17	46228996	46229218	222	NONE	SNX11 (+44187), SKAP1 (+278445)
Vincent_CBX8-untreated-ChIP-13690.bam.filtered.bam.broad.peaks_peak_1114	narrow	chr16	19184797	19185202	405	NONE	CLEC19A (-112101), SYT17 (+5429)
Vincent_CBX8-untreated-ChIP-13690.bam.filtered.bam.broad.peaks_peak_475	narrow	chr10	99667852	99668123	271	NONE	GOLGA7B (+57992), CRTAC1 (+122597)
Vincent_CBX8-untreated-ChIP-13690.bam.filtered.bam.broad.peaks_peak_3268	narrow	chr9	111972717	111973006	289	NONE	FRRS1L (-43291), EPB41L4B (+110382)
Vincent_CBX8-untreated-ChIP-13690.bam.filtered.bam.broad.peaks_peak_191	narrow	chr1	149584916	149585223	307	NONE	FCGR1A (-169176), PPIAL4C (+32067)
Vincent_CBX8-untreated-ChIP-13690.bam.filtered.bam.broad.peaks_peak_1006	narrow	chr15	57660711	57660911	200	NONE	CGNL1 (-7892), TCF12 (+449990)
Vincent_CBX8-untreated-ChIP-13690.bam.filtered.bam.broad.peaks_peak_2772	narrow	chr6	151457386	151457586	200	NONE	AKAP12 (-103648), MTHFD1L (+270801)
Vincent_CBX8-untreated-ChIP-13690.bam.filtered.bam.broad.peaks_peak_935	narrow	chr14	71360218	71360418	200	NONE	MAP3K9 (-84067), PCNX (-13804)
Vincent_CBX8-untreated-ChIP-13690.bam.filtered.bam.broad.peaks_peak_3342	narrow	chrX	19903779	19903997	218	SH3KBP1 (+1831)	MAP3K15 (-370509), SH3KBP1 (+1831)
Vincent_CBX8-untreated-ChIP-13690.bam.filtered.bam.broad.peaks_peak_1890	broad	chr3	42485682	42485982	300	NONE	VIPR1 (-58283), LYZL4 (-33740)
Vincent_CBX8-untreated-ChIP-13690.bam.filtered.bam.broad.peaks_peak_2227	narrow	chr4	7826874	7827087	213	NONE	PSAPL1 (-390281), AFAP1 (+114672)
Vincent_CBX8-untreated-ChIP-13690.bam.filtered.bam.broad.peaks_peak_613	narrow	chr11	120910430	120910725	295	NONE	TECTA (-61304), TBCEL (+15748)
Vincent_CBX8-untreated-ChIP-13690.bam.filtered.bam.broad.peaks_peak_1548	broad	chr2	128433086	128434338	1252	NONE	SFT2D3 (-24885), LIMS2 (-11592)
Vincent_CBX8-untreated-ChIP-13690.bam.filtered.bam.broad.peaks_peak_2831	narrow	chr7	13868144	13868627	483	NONE	ETV1 (+161185)
Vincent_CBX8-untreated-ChIP-13690.bam.filtered.bam.broad.peaks_peak_2841	broad	chr8	67748121	67748461	340	NONE	MCMDC2 (-34693), SGK3 (+60829)
Vincent_CBX8-untreated-ChIP-13690.bam.filtered.bam.broad.peaks_peak_1146	narrow	chr16	33866382	33866640	258	NONE	TP53TG3B (+604996)
Vincent_CBX8-untreated-ChIP-13690.bam.filtered.bam.broad.peaks_peak_1082	narrow	chr16	3095348	3095572	224	MMP25 (-1222)	MMP25 (-1222)
Vincent_CBX8-untreated-ChIP-13690.bam.filtered.bam.broad.peaks_peak_1536	narrow	chr19	34631269	34631545	276	NONE	LSM14A (-32064), KCTD15 (+342116)
Vincent_CBX8-untreated-ChIP-13690.bam.filtered.bam.broad.peaks_peak_1992	narrow	chr22	19602331	19602531	200	NONE	SEPT5 (-99556), CLDN5 (-87363)
Vincent_CBX8-untreated-ChIP-13690.bam.filtered.bam.broad.peaks_peak_1037	narrow	chr15	70646838	70647038	200	NONE	TLE3 (-256423), UACA (+408994)
Vincent_CBX8-untreated-ChIP-13690.bam.filtered.bam.broad.peaks_peak_1126	narrow	chr16	24324626	24324826	200	NONE	RBBP6 (-226790), CACNG3 (+57852)
Vincent_CBX8-untreated-ChIP-13690.bam.filtered.bam.broad.peaks_peak_116	narrow	chr1	86897393	86897593	200	NONE	CLCA1 (-36558), CLCA2 (+7724)
Vincent_CBX8-untreated-ChIP-13690.bam.filtered.bam.broad.peaks_peak_1360	narrow	chr17	62873874	62874074	200	NONE	SMURF2 (-215788), LRRC37A3 (+40929)
Vincent_CBX8-untreated-ChIP-13690.bam.filtered.bam.broad.peaks_peak_1391	narrow	chr17	80232575	80232775	200	CSNK1D (-1068)	CSNK1D (-1068)
Vincent_CBX8-untreated-ChIP-13690.bam.filtered.bam.broad.peaks_peak_1401	narrow	chr18	1639376	1639576	200	NONE	ADCYAP1 (+734366), METTL4 (+932009)
Vincent_CBX8-untreated-ChIP-13690.bam.filtered.bam.broad.peaks_peak_160	narrow	chr1	120273947	120274147	200	NONE	PHGDH (+19537), HMGCS2 (+37470)
Vincent_CBX8-untreated-ChIP-13690.bam.filtered.bam.broad.peaks_peak_1705	narrow	chr2	128216554	128216754	200	NONE	PROC (+40651), IWS1 (+67390)
Vincent_CBX8-untreated-ChIP-13690.bam.filtered.bam.broad.peaks_peak_1712	narrow	chr2	132143699	132143899	200	NONE	TUBA3D (-89867), PLEKHB2 (+281379)
Vincent_CBX8-untreated-ChIP-13690.bam.filtered.bam.broad.peaks_peak_1762	narrow	chr2	172429770	172429970	200	NONE	DYNC1I2 (-114110), CYBRD1 (+51012)
Vincent_CBX8-untreated-ChIP-13690.bam.filtered.bam.broad.peaks_peak_1772	narrow	chr2	175111880	175112080	200	OLA1 (+1446)	SP3 (-281550), OLA1 (+1446)
Vincent_CBX8-untreated-ChIP-13690.bam.filtered.bam.broad.peaks_peak_1921	narrow	chr21	10638863	10639063	200	NONE	TPTE (+351919)
Vincent_CBX8-untreated-ChIP-13690.bam.filtered.bam.broad.peaks_peak_1971	narrow	chr21	48100144	48100344	200	NONE	PRMT2 (+44682)
Vincent_CBX8-untreated-ChIP-13690.bam.filtered.bam.broad.peaks_peak_2263	narrow	chr4	78791204	78791404	200	NONE	FRAS1 (-187420), MRPL1 (+7630)
Vincent_CBX8-untreated-ChIP-13690.bam.filtered.bam.broad.peaks_peak_2276	narrow	chr4	87637102	87637302	200	NONE	PTPN13 (+121734), SLC10A6 (+133214)
Vincent_CBX8-untreated-ChIP-13690.bam.filtered.bam.broad.peaks_peak_2277	narrow	chr4	89079339	89079539	200	ABCG2 (+625)	ABCG2 (+625)
Vincent_CBX8-untreated-ChIP-13690.bam.filtered.bam.broad.peaks_peak_2313	narrow	chr4	159707820	159708020	200	NONE	RAPGEF2 (-480969), FNIP2 (+17630)
Vincent_CBX8-untreated-ChIP-13690.bam.filtered.bam.broad.peaks_peak_2464	narrow	chr5	122279399	122279599	200	NONE	PPIC (+92937), SNX24 (+98355)
Vincent_CBX8-untreated-ChIP-13690.bam.filtered.bam.broad.peaks_peak_2651	narrow	chr6	75956787	75956987	200	COX7A2 (+3152)	COL12A1 (-41120), COX7A2 (+3152)
Vincent_CBX8-untreated-ChIP-13690.bam.filtered.bam.broad.peaks_peak_2763	narrow	chr6	149721110	149721310	200	SUMO4 (-285)	SUMO4 (-285)
Vincent_CBX8-untreated-ChIP-13690.bam.filtered.bam.broad.peaks_peak_2986	narrow	chr7	138759816	138760016	200	NONE	KIAA1549 (-93852), ZC3HAV1 (+34478)
Vincent_CBX8-untreated-ChIP-13690.bam.filtered.bam.broad.peaks_peak_3008	narrow	chr7	149685377	149685577	200	NONE	ATP6V0E2 (+115420), ACTR3C (+335281)
Vincent_CBX8-untreated-ChIP-13690.bam.filtered.bam.broad.peaks_peak_3142	narrow	chr8	90874207	90874407	200	NONE	OSGIN2 (-40455), RIPK2 (+104332)
Vincent_CBX8-untreated-ChIP-13690.bam.filtered.bam.broad.peaks_peak_3230	narrow	chr9	73161028	73161228	200	NONE	KLF9 (-131588), TRPM3 (+575386)
Vincent_CBX8-untreated-ChIP-13690.bam.filtered.bam.broad.peaks_peak_367	narrow	chr10	23184291	23184491	200	NONE	MSRB2 (-200044), PIP4K2A (-180907)
Vincent_CBX8-untreated-ChIP-13690.bam.filtered.bam.broad.peaks_peak_438	narrow	chr10	60903641	60903841	200	NONE	PHYHIPL (-32609), BICC1 (+630841)
Vincent_CBX8-untreated-ChIP-13690.bam.filtered.bam.broad.peaks_peak_465	narrow	chr10	93289085	93289285	200	NONE	PPP1R3C (+103626), HECTD2 (+119083)
Vincent_CBX8-untreated-ChIP-13690.bam.filtered.bam.broad.peaks_peak_532	narrow	chr11	15673409	15673609	200	NONE	INSC (+539539), SOX6 (+824426)
Vincent_CBX8-untreated-ChIP-13690.bam.filtered.bam.broad.peaks_peak_888	narrow	chr14	22867016	22867216	200	NONE	DAD1 (+191059), OR4E2 (+733819)
Vincent_CBX8-untreated-ChIP-13690.bam.filtered.bam.broad.peaks_peak_284	narrow	chr1	230126846	230127148	302	NONE	GALNT2 (-75959), URB2 (+365016)
Vincent_CBX8-untreated-ChIP-13690.bam.filtered.bam.broad.peaks_peak_2910	narrow	chr7	100550751	100551077	326	MUC3A (-336)	MUC3A (-336)
Vincent_CBX8-untreated-ChIP-13690.bam.filtered.bam.broad.peaks_peak_1386	broad	chr19	32991731	32992133	402	NONE	PDCD5 (-80042), DPY19L3 (+94901)
Vincent_CBX8-untreated-ChIP-13690.bam.filtered.bam.broad.peaks_peak_2545	narrow	chr6	3843941	3844204	263	NONE	PXDC1 (-91813), FAM50B (-5547)
Vincent_CBX8-untreated-ChIP-13690.bam.filtered.bam.broad.peaks_peak_1806	narrow	chr2	198540005	198540212	207	RFTN2 (+610)	RFTN2 (+610)
Vincent_CBX8-untreated-ChIP-13690.bam.filtered.bam.broad.peaks_peak_942	narrow	chr14	74958327	74958696	369	ISCA2 (-1911), NPC2 (+1703)	ISCA2 (-1911), NPC2 (+1703)
Vincent_CBX8-untreated-ChIP-13690.bam.filtered.bam.broad.peaks_peak_1362	narrow	chr17	64616780	64617011	231	NONE	CACNG5 (-214339), PRKCA (+317952)
Vincent_CBX8-untreated-ChIP-13690.bam.filtered.bam.broad.peaks_peak_2933	narrow	chr7	112606226	112606441	215	NONE	C7orf60 (-26363), GPR85 (+121499)
Vincent_CBX8-untreated-ChIP-13690.bam.filtered.bam.broad.peaks_peak_2098	narrow	chr3	45882853	45883123	270	LZTFL1 (+670)	LZTFL1 (+670)
Vincent_CBX8-untreated-ChIP-13690.bam.filtered.bam.broad.peaks_peak_93	broad	chr1	55082051	55082606	555	NONE	FAM151A (+6900), ACOT11 (+68428)
Vincent_CBX8-untreated-ChIP-13690.bam.filtered.bam.broad.peaks_peak_2191	narrow	chr3	183752094	183752321	227	HTR3D (+1589)	HTR3C (-18627), HTR3D (+1589)
Vincent_CBX8-untreated-ChIP-13690.bam.filtered.bam.broad.peaks_peak_2209	narrow	chr3	197183808	197184008	200	NONE	DLG1 (-158461), BDH1 (+98950)
Vincent_CBX8-untreated-ChIP-13690.bam.filtered.bam.broad.peaks_peak_2539	narrow	chr6	2099437	2099637	200	NONE	GMDS (+146389), FOXC1 (+488856)
Vincent_CBX8-untreated-ChIP-13690.bam.filtered.bam.broad.peaks_peak_878	narrow	chr14	19642868	19643189	321	NONE	OR11H12 (+265507), POTEM (+377243)
Vincent_CBX8-untreated-ChIP-13690.bam.filtered.bam.broad.peaks_peak_1582	narrow	chr2	23676845	23677080	235	NONE	ATAD2B (+473021)
Vincent_CBX8-untreated-ChIP-13690.bam.filtered.bam.broad.peaks_peak_795	narrow	chr13	36050108	36050341	233	MAB21L1 (+607)	MAB21L1 (+607)
Vincent_CBX8-untreated-ChIP-13690.bam.filtered.bam.broad.peaks_peak_1931	narrow	chr21	33957157	33957547	390	TCP10L (+491)	TCP10L (+491)
Vincent_CBX8-untreated-ChIP-13690.bam.filtered.bam.broad.peaks_peak_1567	narrow	chr2	10959922	10960399	477	NONE	KCNF1 (-91902), PDIA6 (-7191)
Vincent_CBX8-untreated-ChIP-13690.bam.filtered.bam.broad.peaks_peak_1732	narrow	chr2	135474902	135475138	236	TMEM163 (+1550)	TMEM163 (+1550), MGAT5 (+597267)
Vincent_CBX8-untreated-ChIP-13690.bam.filtered.bam.broad.peaks_peak_773	narrow	chr13	25254946	25255169	223	ATP12A (+509)	ATP12A (+509)
Vincent_CBX8-untreated-ChIP-13690.bam.filtered.bam.broad.peaks_peak_1661	broad	chr2	238313551	238314372	821	NONE	COL6A3 (+9056), COPS8 (+320007)
Vincent_CBX8-untreated-ChIP-13690.bam.filtered.bam.broad.peaks_peak_1652	broad	chr2	232173389	232173923	534	NONE	HTR2B (-183824), B3GNT7 (-86598)
Vincent_CBX8-untreated-ChIP-13690.bam.filtered.bam.broad.peaks_peak_1090	broad	chr16	73468030	73468381	351	NONE	PSMD7 (-862467), ZFHX3 (-385932)
Vincent_CBX8-untreated-ChIP-13690.bam.filtered.bam.broad.peaks_peak_2679	broad	chr7	126688065	126688405	340	NONE	GRM8 (+205113)
Vincent_CBX8-untreated-ChIP-13690.bam.filtered.bam.broad.peaks_peak_1278	narrow	chr17	30749307	30749594	287	NONE	PSMD11 (-21828), ZNF207 (+72315)
Vincent_CBX8-untreated-ChIP-13690.bam.filtered.bam.broad.peaks_peak_2301	broad	chr6	453322	454872	1550	NONE	IRF4 (+62358), HUS1B (+202866)
Vincent_CBX8-untreated-ChIP-13690.bam.filtered.bam.broad.peaks_peak_2400	broad	chr6	56702498	56707747	5249	NONE	KIAA1586 (-206224), DST (-197329)
Vincent_CBX8-untreated-ChIP-13690.bam.filtered.bam.broad.peaks_peak_2138	narrow	chr3	121554872	121555096	224	IQCB1 (-1058), EAF2 (+922)	IQCB1 (-1058), EAF2 (+922)
Vincent_CBX8-untreated-ChIP-13690.bam.filtered.bam.broad.peaks_peak_2479	broad	chr6	137466677	137467099	422	NONE	IL20RA (-100787), IL22RA2 (+27897)
Vincent_CBX8-untreated-ChIP-13690.bam.filtered.bam.broad.peaks_peak_1038	narrow	chr15	70784998	70785198	200	NONE	TLE3 (-394583), UACA (+270834)
Vincent_CBX8-untreated-ChIP-13690.bam.filtered.bam.broad.peaks_peak_1058	narrow	chr15	85791782	85791982	200	NONE	AKAP13 (-132078), PDE8A (+268211)
Vincent_CBX8-untreated-ChIP-13690.bam.filtered.bam.broad.peaks_peak_1063	narrow	chr15	95214642	95214842	200	NONE	MCTP2 (+373247)
Vincent_CBX8-untreated-ChIP-13690.bam.filtered.bam.broad.peaks_peak_1203	narrow	chr16	81445332	81445532	200	NONE	CMIP (-33343), GAN (+96875)
Vincent_CBX8-untreated-ChIP-13690.bam.filtered.bam.broad.peaks_peak_1215	narrow	chr16	85002171	85002371	200	NONE	ZDHHC7 (+42837), CRISPLD2 (+148681)
Vincent_CBX8-untreated-ChIP-13690.bam.filtered.bam.broad.peaks_peak_1328	narrow	chr17	53907550	53907750	200	NONE	NOG (-763410), PCTP (+79310)
Vincent_CBX8-untreated-ChIP-13690.bam.filtered.bam.broad.peaks_peak_1505	narrow	chr19	12595199	12595399	200	ENSG00000269755 (+331), ZNF709 (+344)	ENSG00000269755 (+331), ZNF709 (+344)
Vincent_CBX8-untreated-ChIP-13690.bam.filtered.bam.broad.peaks_peak_1527	narrow	chr19	31202374	31202574	200	NONE	ZNF536 (+339155), TSHZ3 (+637979)
Vincent_CBX8-untreated-ChIP-13690.bam.filtered.bam.broad.peaks_peak_156	narrow	chr1	117452535	117452735	200	PTGFRN (-44)	PTGFRN (-44)
Vincent_CBX8-untreated-ChIP-13690.bam.filtered.bam.broad.peaks_peak_1662	narrow	chr2	91884893	91885093	200	NONE	NONE
Vincent_CBX8-untreated-ChIP-13690.bam.filtered.bam.broad.peaks_peak_1834	narrow	chr2	234634915	234635115	200	UGT1A3 (-2739)	UGT1A3 (-2739)
Vincent_CBX8-untreated-ChIP-13690.bam.filtered.bam.broad.peaks_peak_1853	narrow	chr20	19901616	19901816	200	NONE	NAA20 (-96044), RIN2 (+34551)
Vincent_CBX8-untreated-ChIP-13690.bam.filtered.bam.broad.peaks_peak_1935	narrow	chr21	35402578	35402778	200	NONE	ATP5O (-114394), MRPS6 (-43145)
Vincent_CBX8-untreated-ChIP-13690.bam.filtered.bam.broad.peaks_peak_2072	narrow	chr3	32148349	32148549	200	GPD1L (+446)	GPD1L (+446)
Vincent_CBX8-untreated-ChIP-13690.bam.filtered.bam.broad.peaks_peak_2081	narrow	chr3	37757732	37757932	200	NONE	CTDSPL (-145833), ITGA9 (+264222)
Vincent_CBX8-untreated-ChIP-13690.bam.filtered.bam.broad.peaks_peak_2167	narrow	chr3	155369099	155369299	200	NONE	PLCH1 (+24629), MME (+571763)
Vincent_CBX8-untreated-ChIP-13690.bam.filtered.bam.broad.peaks_peak_2211	narrow	chr4	36039	36239	200	NONE	ZNF595 (-17071)
Vincent_CBX8-untreated-ChIP-13690.bam.filtered.bam.broad.peaks_peak_2212	narrow	chr4	1076190	1076390	200	NONE	RNF212 (+31024), FGFRL1 (+72523)
Vincent_CBX8-untreated-ChIP-13690.bam.filtered.bam.broad.peaks_peak_233	narrow	chr1	184891916	184892116	200	NONE	EDEM3 (-167969), FAM129A (+51666)
Vincent_CBX8-untreated-ChIP-13690.bam.filtered.bam.broad.peaks_peak_2369	narrow	chr5	25189110	25189310	200	NONE	CDH10 (-544123)
Vincent_CBX8-untreated-ChIP-13690.bam.filtered.bam.broad.peaks_peak_240	narrow	chr1	200689044	200689244	200	NONE	DDX59 (-50047), CAMSAP2 (-19542)
Vincent_CBX8-untreated-ChIP-13690.bam.filtered.bam.broad.peaks_peak_2454	narrow	chr5	102691387	102691587	200	NONE	C5orf30 (+97084), NUDT12 (+207007)
Vincent_CBX8-untreated-ChIP-13690.bam.filtered.bam.broad.peaks_peak_250	narrow	chr1	203943617	203943817	200	NONE	SOX13 (-99015), SNRPE (+112974)
Vincent_CBX8-untreated-ChIP-13690.bam.filtered.bam.broad.peaks_peak_2516	narrow	chr5	171736183	171736383	200	NONE	UBTD2 (-25208), SH3PXD2B (+145244)
Vincent_CBX8-untreated-ChIP-13690.bam.filtered.bam.broad.peaks_peak_2729	narrow	chr6	137380501	137380701	200	NONE	IL20RA (-14500), IL22RA2 (+114184)
Vincent_CBX8-untreated-ChIP-13690.bam.filtered.bam.broad.peaks_peak_2752	narrow	chr6	147229288	147229488	200	NONE	STXBP5 (-296281), ADGB (+309287)
Vincent_CBX8-untreated-ChIP-13690.bam.filtered.bam.broad.peaks_peak_2781	narrow	chr6	155682822	155683022	200	NONE	TFB1M (-47304), NOX3 (+94115)
Vincent_CBX8-untreated-ChIP-13690.bam.filtered.bam.broad.peaks_peak_2795	narrow	chr6	164268098	164268298	200	NONE	QKI (+432523)
Vincent_CBX8-untreated-ChIP-13690.bam.filtered.bam.broad.peaks_peak_2838	narrow	chr7	25802453	25802653	200	NONE	NPVF (-534448), NFE2L3 (-389307)
Vincent_CBX8-untreated-ChIP-13690.bam.filtered.bam.broad.peaks_peak_2884	narrow	chr7	64719818	64720018	200	NONE	ERV3-1 (-252887), ZNF92 (-118794)
Vincent_CBX8-untreated-ChIP-13690.bam.filtered.bam.broad.peaks_peak_2949	narrow	chr7	124460680	124460880	200	NONE	GPR37 (-55099), POT1 (+109255)
Vincent_CBX8-untreated-ChIP-13690.bam.filtered.bam.broad.peaks_peak_3283	narrow	chr9	129789191	129789391	200	NONE	ANGPTL2 (+95871), RALGPS1 (+112238)
Vincent_CBX8-untreated-ChIP-13690.bam.filtered.bam.broad.peaks_peak_3390	narrow	chrX	130191032	130191232	200	ARHGAP36 (-1084)	ARHGAP36 (-1084)
Vincent_CBX8-untreated-ChIP-13690.bam.filtered.bam.broad.peaks_peak_634	narrow	chr12	8602925	8603125	200	NONE	FAM90A1 (-222811), CLEC6A (-5497)
Vincent_CBX8-untreated-ChIP-13690.bam.filtered.bam.broad.peaks_peak_910	narrow	chr14	55031042	55031242	200	SAMD4A (-3493)	SAMD4A (-3493)
Vincent_CBX8-untreated-ChIP-13690.bam.filtered.bam.broad.peaks_peak_2032	narrow	chr22	30470999	30471322	323	NONE	HORMAD2 (-5002), MTMR3 (+192017)
Vincent_CBX8-untreated-ChIP-13690.bam.filtered.bam.broad.peaks_peak_3318	narrow	chr9	136821389	136821597	208	NONE	SARDH (-216451), VAV2 (+35939)
Vincent_CBX8-untreated-ChIP-13690.bam.filtered.bam.broad.peaks_peak_1810	narrow	chr2	200841300	200841548	248	NONE	SPATS2L (-329450), TYW5 (-20965)
Vincent_CBX8-untreated-ChIP-13690.bam.filtered.bam.broad.peaks_peak_85	broad	chr1	50889823	50891476	1653	DMRTA2 (-1478)	DMRTA2 (-1478)
Vincent_CBX8-untreated-ChIP-13690.bam.filtered.bam.broad.peaks_peak_320	narrow	chr1	247709450	247709725	275	NONE	OR2G2 (-42074), OR2C3 (-12447)
Vincent_CBX8-untreated-ChIP-13690.bam.filtered.bam.broad.peaks_peak_609	narrow	chr11	117189775	117190139	364	BACE1 (-2985)	BACE1 (-2985)
Vincent_CBX8-untreated-ChIP-13690.bam.filtered.bam.broad.peaks_peak_3360	narrow	chrX	55172406	55172736	330	NONE	ALAS2 (-115074), MTRNR2L10 (+36373)
Vincent_CBX8-untreated-ChIP-13690.bam.filtered.bam.broad.peaks_peak_2205	narrow	chr3	195444644	195445492	848	MUC20 (-2685)	MUC20 (-2685)
Vincent_CBX8-untreated-ChIP-13690.bam.filtered.bam.broad.peaks_peak_862	broad	chr14	76514639	76514995	356	NONE	GPATCH2L (-103462), IFT43 (+62692)
Vincent_CBX8-untreated-ChIP-13690.bam.filtered.bam.broad.peaks_peak_82	broad	chr1	45718254	45718827	573	NONE	HPDL (-74004), ZSWIM5 (-46313)
Vincent_CBX8-untreated-ChIP-13690.bam.filtered.bam.broad.peaks_peak_1836	narrow	chr2	234780779	234780979	200	NONE	TRPM8 (-45164), HJURP (-17667)
Vincent_CBX8-untreated-ChIP-13690.bam.filtered.bam.broad.peaks_peak_1795	broad	chr22	18878355	18878646	291	NONE	DGCR6 (-15235), USP18 (+245835)
Vincent_CBX8-untreated-ChIP-13690.bam.filtered.bam.broad.peaks_peak_1883	narrow	chr20	48034590	48034802	212	NONE	ZNFX1 (-139940), KCNB1 (+64488)
Vincent_CBX8-untreated-ChIP-13690.bam.filtered.bam.broad.peaks_peak_1037	broad	chr16	26860064	26860496	432	NONE	KDM8 (-355016)
Vincent_CBX8-untreated-ChIP-13690.bam.filtered.bam.broad.peaks_peak_1742	broad	chr21	17802099	17802459	360	NONE	USP25 (+699935)
Vincent_CBX8-untreated-ChIP-13690.bam.filtered.bam.broad.peaks_peak_1513	narrow	chr19	18349968	18350287	319	NONE	RAB3A (-35244), PDE4C (+16101)
Vincent_CBX8-untreated-ChIP-13690.bam.filtered.bam.broad.peaks_peak_1909	narrow	chr20	60531106	60531524	418	NONE	TAF4 (+109551), CDH4 (+703833)
Vincent_CBX8-untreated-ChIP-13690.bam.filtered.bam.broad.peaks_peak_151	narrow	chr1	114887699	114887982	283	NONE	SYT6 (-191369), TRIM33 (+165940)
Vincent_CBX8-untreated-ChIP-13690.bam.filtered.bam.broad.peaks_peak_2355	broad	chr6	27533651	27534012	361	NONE	ZNF184 (-92935), HIST1H2BL (+241877)
Vincent_CBX8-untreated-ChIP-13690.bam.filtered.bam.broad.peaks_peak_2719	broad	chr7	143853574	143853996	422	NONE	CTAGE4 (-26774), OR2A14 (+27634)
Vincent_CBX8-untreated-ChIP-13690.bam.filtered.bam.broad.peaks_peak_2794	narrow	chr6	163807361	163807727	366	NONE	PARK2 (-658741), QKI (-28131)
Vincent_CBX8-untreated-ChIP-13690.bam.filtered.bam.broad.peaks_peak_1197	narrow	chr16	74862821	74863021	200	NONE	FA2H (-54198), WDR59 (+156125)
Vincent_CBX8-untreated-ChIP-13690.bam.filtered.bam.broad.peaks_peak_132	narrow	chr1	94469997	94470197	200	NONE	GCLM (-95131), ABCA4 (+116591)
Vincent_CBX8-untreated-ChIP-13690.bam.filtered.bam.broad.peaks_peak_1333	narrow	chr17	56177404	56177604	200	NONE	OR4D1 (-54990), DYNLL2 (+16728)
Vincent_CBX8-untreated-ChIP-13690.bam.filtered.bam.broad.peaks_peak_1407	narrow	chr18	3283017	3283217	200	NONE	TGIF1 (-168558), MYL12B (+20702)
Vincent_CBX8-untreated-ChIP-13690.bam.filtered.bam.broad.peaks_peak_1420	narrow	chr18	11689137	11689337	200	GNAL (+282)	GNAL (+282)
Vincent_CBX8-untreated-ChIP-13690.bam.filtered.bam.broad.peaks_peak_1507	narrow	chr19	14746610	14746810	200	NONE	EMR3 (+38973), CLEC17A (+52775)
Vincent_CBX8-untreated-ChIP-13690.bam.filtered.bam.broad.peaks_peak_1577	narrow	chr2	17995462	17995662	200	MSGN1 (-2201)	MSGN1 (-2201)
Vincent_CBX8-untreated-ChIP-13690.bam.filtered.bam.broad.peaks_peak_1617	narrow	chr2	58654997	58655197	200	NONE	FANCL (-186612)
Vincent_CBX8-untreated-ChIP-13690.bam.filtered.bam.broad.peaks_peak_1779	narrow	chr2	175474748	175474948	200	NONE	GPR155 (-123040), WIPF1 (+24459)
Vincent_CBX8-untreated-ChIP-13690.bam.filtered.bam.broad.peaks_peak_2296	narrow	chr4	139532307	139532507	200	NONE	CCRN4L (-404536), SLC7A11 (-368904)
Vincent_CBX8-untreated-ChIP-13690.bam.filtered.bam.broad.peaks_peak_2503	narrow	chr5	154027856	154028056	200	NONE	HAND1 (-170132), LARP1 (-64506)
Vincent_CBX8-untreated-ChIP-13690.bam.filtered.bam.broad.peaks_peak_2603	narrow	chr6	31099466	31099666	200	NONE	CDSN (-11343), PSORS1C2 (+7561)
Vincent_CBX8-untreated-ChIP-13690.bam.filtered.bam.broad.peaks_peak_283	narrow	chr1	229694736	229694936	200	ABCB10 (-394)	ABCB10 (-394)
Vincent_CBX8-untreated-ChIP-13690.bam.filtered.bam.broad.peaks_peak_525	narrow	chr11	10921055	10921255	200	NONE	ZBED5 (-41535), CSNK2A3 (+453749)
Vincent_CBX8-untreated-ChIP-13690.bam.filtered.bam.broad.peaks_peak_614	narrow	chr11	121138916	121139116	200	NONE	SC5D (-24146), TECTA (+167134)
Vincent_CBX8-untreated-ChIP-13690.bam.filtered.bam.broad.peaks_peak_987	narrow	chr15	32878141	32878341	200	NONE	GOLGA8O (-130406), GOLGA8N (-7416)
Vincent_CBX8-untreated-ChIP-13690.bam.filtered.bam.broad.peaks_peak_1724	narrow	chr2	133022593	133022850	257	NONE	MZT2A (-772727), GPR39 (-151425)
Vincent_CBX8-untreated-ChIP-13690.bam.filtered.bam.broad.peaks_peak_2282	narrow	chr4	95738586	95738818	232	NONE	BMPR1B (-234128), PDLIM5 (+362306)
Vincent_CBX8-untreated-ChIP-13690.bam.filtered.bam.broad.peaks_peak_3324	narrow	chr9	141089473	141089740	267	NONE	CACNA1B (+317366)
Vincent_CBX8-untreated-ChIP-13690.bam.filtered.bam.broad.peaks_peak_1217	broad	chr17	56336127	56339853	3726	NONE	MPO (+20306), LPO (+22203)
Vincent_CBX8-untreated-ChIP-13690.bam.filtered.bam.broad.peaks_peak_2896	broad	chr8	132937441	132937879	438	NONE	EFR3A (+21325), ENSG00000258417 (+133967)
Vincent_CBX8-untreated-ChIP-13690.bam.filtered.bam.broad.peaks_peak_1107	broad	chr16	84869416	84870762	1346	NONE	CRISPLD2 (+16499), ZDHHC7 (+175019)
Vincent_CBX8-untreated-ChIP-13690.bam.filtered.bam.broad.peaks_peak_2318	narrow	chr4	174133923	174134168	245	NONE	GALNT7 (+44142), HMGB2 (+122230)
Vincent_CBX8-untreated-ChIP-13690.bam.filtered.bam.broad.peaks_peak_2590	narrow	chr6	26689949	26690290	341	NONE	ZNF322 (-30140), HIST1H2BJ (+410409)
Vincent_CBX8-untreated-ChIP-13690.bam.filtered.bam.broad.peaks_peak_1338	narrow	chr17	56339528	56339728	200	NONE	MPO (+18668), LPO (+23841)
Vincent_CBX8-untreated-ChIP-13690.bam.filtered.bam.broad.peaks_peak_21	broad	chr1	10924750	10925928	1178	NONE	TARDBP (-147360), CASZ1 (-68634)
Vincent_CBX8-untreated-ChIP-13690.bam.filtered.bam.broad.peaks_peak_955	narrow	chr14	92412825	92413044	219	FBLN5 (+1232)	TC2N (-79062), FBLN5 (+1232)
Vincent_CBX8-untreated-ChIP-13690.bam.filtered.bam.broad.peaks_peak_1438	broad	chr2	23839384	23840071	687	NONE	ATAD2B (+310256)
Vincent_CBX8-untreated-ChIP-13690.bam.filtered.bam.broad.peaks_peak_300	narrow	chr1	236231402	236231648	246	NID1 (-3063)	NID1 (-3063)
Vincent_CBX8-untreated-ChIP-13690.bam.filtered.bam.broad.peaks_peak_2233	narrow	chr4	27050260	27050922	662	NONE	STIM2 (+188128)
Vincent_CBX8-untreated-ChIP-13690.bam.filtered.bam.broad.peaks_peak_1334	narrow	chr17	56187181	56187381	200	NONE	OR4D1 (-45213), DYNLL2 (+26505)
Vincent_CBX8-untreated-ChIP-13690.bam.filtered.bam.broad.peaks_peak_2542	narrow	chr6	3629324	3629524	200	NONE	SLC22A23 (-172631), PXDC1 (+122836)
Vincent_CBX8-untreated-ChIP-13690.bam.filtered.bam.broad.peaks_peak_1185	narrow	chr16	67409762	67410050	288	NONE	KCTD19 (-49240), TPPP3 (+15950)
Vincent_CBX8-untreated-ChIP-13690.bam.filtered.bam.broad.peaks_peak_2713	narrow	chr6	133062591	133062913	322	NONE	VNN3 (-6921), VNN2 (+16395)
Vincent_CBX8-untreated-ChIP-13690.bam.filtered.bam.broad.peaks_peak_2818	narrow	chr7	353683	354063	380	NONE	FAM20C (+160904), PDGFA (+205158)
Vincent_CBX8-untreated-ChIP-13690.bam.filtered.bam.broad.peaks_peak_2571	broad	chr7	12327464	12327835	371	NONE	TMEM106B (+76724), VWDE (+115881)
Vincent_CBX8-untreated-ChIP-13690.bam.filtered.bam.broad.peaks_peak_2749	broad	chr7	159116049	159116643	594	NONE	VIPR2 (-178697)
Vincent_CBX8-untreated-ChIP-13690.bam.filtered.bam.broad.peaks_peak_2423	narrow	chr5	72824148	72824395	247	NONE	BTF3 (+29998), ANKRA2 (+37239)
Vincent_CBX8-untreated-ChIP-13690.bam.filtered.bam.broad.peaks_peak_1786	broad	chr22	16251037	16251403	366	NONE	OR11H1 (+198585)
Vincent_CBX8-untreated-ChIP-13690.bam.filtered.bam.broad.peaks_peak_1609	narrow	chr2	46065379	46065579	200	NONE	EPAS1 (-459062), PRKCE (+186566)
Vincent_CBX8-untreated-ChIP-13690.bam.filtered.bam.broad.peaks_peak_2451	narrow	chr5	94619502	94619702	200	MCTP1 (+677)	MCTP1 (+677)
Vincent_CBX8-untreated-ChIP-13690.bam.filtered.bam.broad.peaks_peak_489	narrow	chr10	105895632	105895832	200	NONE	GSTO1 (-118761), SFR1 (+13809)
Vincent_CBX8-untreated-ChIP-13690.bam.filtered.bam.broad.peaks_peak_667	narrow	chr12	34407245	34407445	200	NONE	ALG10 (+232129)
Vincent_CBX8-untreated-ChIP-13690.bam.filtered.bam.broad.peaks_peak_2009	broad	chr4	3027474	3029698	2224	NONE	HTT (-47822), GRK4 (+63131)
Vincent_CBX8-untreated-ChIP-13690.bam.filtered.bam.broad.peaks_peak_695	narrow	chr12	54146104	54146305	201	NONE	HOXC13 (-186330), CALCOCO1 (-24981)
Vincent_CBX8-untreated-ChIP-13690.bam.filtered.bam.broad.peaks_peak_653	broad	chr12	60428774	60429298	524	NONE	SLC16A7 (+345918)
Vincent_CBX8-untreated-ChIP-13690.bam.filtered.bam.broad.peaks_peak_1946	broad	chr3	132003432	132003795	363	NONE	MRPL3 (-781801), ACPP (-32637)
Vincent_CBX8-untreated-ChIP-13690.bam.filtered.bam.broad.peaks_peak_123	broad	chr1	98870529	98870904	375	NONE	DPYD (-484138), SNX7 (-256562)
Vincent_CBX8-untreated-ChIP-13690.bam.filtered.bam.broad.peaks_peak_1593	narrow	chr2	28706776	28707090	314	NONE	PLB1 (-12005), FOSL2 (+91208)
Vincent_CBX8-untreated-ChIP-13690.bam.filtered.bam.broad.peaks_peak_2740	broad	chr7	156812266	156813199	933	NONE	UBE3C (-118874), MNX1 (-9388)
Vincent_CBX8-untreated-ChIP-13690.bam.filtered.bam.broad.peaks_peak_1909	broad	chr3	58215832	58216458	626	NONE	DNASE1L3 (-15747), ABHD6 (-7088)
Vincent_CBX8-untreated-ChIP-13690.bam.filtered.bam.broad.peaks_peak_1346	narrow	chr17	58928651	58928851	200	NONE	TBX2 (-548506), BCAS3 (+173501)
Vincent_CBX8-untreated-ChIP-13690.bam.filtered.bam.broad.peaks_peak_934	narrow	chr14	71353132	71353498	366	NONE	MAP3K9 (-77064), PCNX (-20807)
Vincent_CBX8-untreated-ChIP-13690.bam.filtered.bam.broad.peaks_peak_2649	broad	chr7	101442035	101443980	1945	NONE	MYL10 (-170432), CUX1 (-16283)
Vincent_CBX8-untreated-ChIP-13690.bam.filtered.bam.broad.peaks_peak_480	narrow	chr10	102490184	102490499	315	NONE	PAX2 (-15126), HIF1AN (+194726)
Vincent_CBX8-untreated-ChIP-13690.bam.filtered.bam.broad.peaks_peak_2371	narrow	chr5	32088257	32088471	214	NONE	GOLPH3 (+86092), PDZD2 (+448847)
Vincent_CBX8-untreated-ChIP-13690.bam.filtered.bam.broad.peaks_peak_2682	narrow	chr6	106987857	106988167	310	NONE	AIM1 (+28282), RTN4IP1 (+89350)
Vincent_CBX8-untreated-ChIP-13690.bam.filtered.bam.broad.peaks_peak_1013	broad	chr16	15078502	15078880	378	NONE	PDXDC1 (+9731), NTAN1 (+71230)
Vincent_CBX8-untreated-ChIP-13690.bam.filtered.bam.broad.peaks_peak_995	narrow	chr15	45234357	45234566	209	NONE	SORD (-80840), TRIM69 (+213276)
Vincent_CBX8-untreated-ChIP-13690.bam.filtered.bam.broad.peaks_peak_1944	narrow	chr21	39018576	39018871	295	NONE	DYRK1A (+226122), KCNJ6 (+270025)
Vincent_CBX8-untreated-ChIP-13690.bam.filtered.bam.broad.peaks_peak_1455	narrow	chr18	29612746	29612956	210	NONE	RNF138 (-58967), RNF125 (+14516)
Vincent_CBX8-untreated-ChIP-13690.bam.filtered.bam.broad.peaks_peak_1953	narrow	chr21	43490208	43490408	200	UMODL1 (-1118)	UMODL1 (-1118)
Vincent_CBX8-untreated-ChIP-13690.bam.filtered.bam.broad.peaks_peak_3341	narrow	chrX	19013394	19013648	254	NONE	PHKA2 (-10805), GPR64 (+127156)
Vincent_CBX8-untreated-ChIP-13690.bam.filtered.bam.broad.peaks_peak_1435	broad	chr2	23610490	23611226	736	NONE	ATAD2B (+539126)
Vincent_CBX8-untreated-ChIP-13690.bam.filtered.bam.broad.peaks_peak_2091	narrow	chr3	42768898	42769209	311	NONE	HHATL (-24735), HIGD1A (+76871)
Vincent_CBX8-untreated-ChIP-13690.bam.filtered.bam.broad.peaks_peak_1532	broad	chr2	105803666	105804275	609	NONE	GPR45 (-54229), MRPS9 (+149530)
Vincent_CBX8-untreated-ChIP-13690.bam.filtered.bam.broad.peaks_peak_2347	narrow	chr5	955206	955483	277	NONE	BRD9 (-62406), NKD2 (-53599)
Vincent_CBX8-untreated-ChIP-13690.bam.filtered.bam.broad.peaks_peak_2388	broad	chr6	44411179	44411560	381	NONE	RUNX2 (-884736), CDC5L (+56108)
Vincent_CBX8-untreated-ChIP-13690.bam.filtered.bam.broad.peaks_peak_2279	narrow	chr4	89469625	89469868	243	NONE	HERC3 (-43827), PYURF (-24783)
Vincent_CBX8-untreated-ChIP-13690.bam.filtered.bam.broad.peaks_peak_1792	broad	chr22	17217545	17220000	2455	NONE	CCT8L2 (-145073), XKR3 (+83816)
Vincent_CBX8-untreated-ChIP-13690.bam.filtered.bam.broad.peaks_peak_312	narrow	chr1	244214974	244215296	322	ZBTB18 (+550)	ZBTB18 (+550)
Vincent_CBX8-untreated-ChIP-13690.bam.filtered.bam.broad.peaks_peak_1545	broad	chr2	128181264	128181723	459	NONE	PROC (+5491), IWS1 (+102550)
Vincent_CBX8-untreated-ChIP-13690.bam.filtered.bam.broad.peaks_peak_831	narrow	chr13	95618635	95618861	226	NONE	SOX21 (-254359), ABCC4 (+334935)
Vincent_CBX8-untreated-ChIP-13690.bam.filtered.bam.broad.peaks_peak_2355	narrow	chr5	1658367	1659056	689	NONE	LPCAT1 (-134620), MRPL36 (+141297)
Vincent_CBX8-untreated-ChIP-13690.bam.filtered.bam.broad.peaks_peak_1042	narrow	chr15	75566222	75566422	200	NONE	GOLGA6D (-8854), GOLGA6C (+15382)
Vincent_CBX8-untreated-ChIP-13690.bam.filtered.bam.broad.peaks_peak_1879	narrow	chr20	45746582	45746782	200	NONE	EYA2 (+223419), ZMYND8 (+238732)
Vincent_CBX8-untreated-ChIP-13690.bam.filtered.bam.broad.peaks_peak_1896	narrow	chr20	55209162	55209362	200	TFAP2C (+4904)	TFAP2C (+4904), BMP7 (+632422)
Vincent_CBX8-untreated-ChIP-13690.bam.filtered.bam.broad.peaks_peak_1899	narrow	chr20	57365978	57366178	200	NONE	GNAS (-61691), NPEPL1 (+98409)
Vincent_CBX8-untreated-ChIP-13690.bam.filtered.bam.broad.peaks_peak_2751	narrow	chr6	147057725	147057925	200	NONE	STXBP5 (-467844), ADGB (+137724)
Vincent_CBX8-untreated-ChIP-13690.bam.filtered.bam.broad.peaks_peak_2841	narrow	chr7	26135391	26135591	200	NONE	NPVF (-867386), NFE2L3 (-56369)
Vincent_CBX8-untreated-ChIP-13690.bam.filtered.bam.broad.peaks_peak_3050	narrow	chr8	12407397	12407597	200	NONE	DEFB130 (-231672), LONRF1 (+205502)
Vincent_CBX8-untreated-ChIP-13690.bam.filtered.bam.broad.peaks_peak_346	broad	chr10	29826306	29826716	410	NONE	SVIL (+198219), LYZL1 (+248521)
Vincent_CBX8-untreated-ChIP-13690.bam.filtered.bam.broad.peaks_peak_1092	narrow	chr16	7487469	7487797	328	NONE	RBFOX1 (+104882)
Vincent_CBX8-untreated-ChIP-13690.bam.filtered.bam.broad.peaks_peak_3062	narrow	chr8	22731539	22731956	417	NONE	EGR3 (-180933), PEBP4 (+53673)
Vincent_CBX8-untreated-ChIP-13690.bam.filtered.bam.broad.peaks_peak_546	narrow	chr11	33719816	33720052	236	NONE	CD59 (+38051), KIAA1549L (+156113)
Vincent_CBX8-untreated-ChIP-13690.bam.filtered.bam.broad.peaks_peak_839	broad	chr14	60806244	60806663	419	NONE	PPM1A (+93984), C14orf39 (+146360)
Vincent_CBX8-untreated-ChIP-13690.bam.filtered.bam.broad.peaks_peak_339	narrow	chr10	10965257	10965461	204	NONE	CELF2 (-94534)
Vincent_CBX8-untreated-ChIP-13690.bam.filtered.bam.broad.peaks_peak_1567	broad	chr2	135821992	135822445	453	NONE	RAB3GAP1 (+12351), ZRANB3 (+466587)
Vincent_CBX8-untreated-ChIP-13690.bam.filtered.bam.broad.peaks_peak_2053	broad	chr4	78610761	78611604	843	NONE	CNOT6L (+129361), CXCL13 (+178276)
Vincent_CBX8-untreated-ChIP-13690.bam.filtered.bam.broad.peaks_peak_545	narrow	chr11	32914382	32914674	292	NONE	DEPDC7 (-122882), PRRG4 (+63039)
Vincent_CBX8-untreated-ChIP-13690.bam.filtered.bam.broad.peaks_peak_2149	narrow	chr3	133505392	133505609	217	SRPRB (+2624)	SRPRB (+2624), RAB6B (+109159)
Vincent_CBX8-untreated-ChIP-13690.bam.filtered.bam.broad.peaks_peak_2511	narrow	chr5	169804093	169804310	217	NONE	LCP2 (-78971), KCNMB1 (+12479)
Vincent_CBX8-untreated-ChIP-13690.bam.filtered.bam.broad.peaks_peak_1463	narrow	chr18	34327014	34327321	307	NONE	TPGS2 (+81990), FHOD3 (+449491)
Vincent_CBX8-untreated-ChIP-13690.bam.filtered.bam.broad.peaks_peak_3384	narrow	chrX	118643521	118643736	215	NONE	UBE2A (-64872), SLC25A5 (+41266)
Vincent_CBX8-untreated-ChIP-13690.bam.filtered.bam.broad.peaks_peak_2088	narrow	chr3	41238242	41238548	306	CTNNB1 (-2535)	CTNNB1 (-2535)
Vincent_CBX8-untreated-ChIP-13690.bam.filtered.bam.broad.peaks_peak_2643	broad	chr7	99986505	99987376	871	NONE	PILRA (+15873), ZCWPW1 (+39361)
Vincent_CBX8-untreated-ChIP-13690.bam.filtered.bam.broad.peaks_peak_392	broad	chr10	50650256	50651062	806	NONE	DRGX (-50752), PGBD3 (+81614)
Vincent_CBX8-untreated-ChIP-13690.bam.filtered.bam.broad.peaks_peak_1589	narrow	chr2	25421407	25421867	460	NONE	POMC (-29865), DNMT3A (+143822)
Vincent_CBX8-untreated-ChIP-13690.bam.filtered.bam.broad.peaks_peak_309	narrow	chr1	244173898	244174128	230	NONE	AKT3 (-160583), ZBTB18 (-40572)
Vincent_CBX8-untreated-ChIP-13690.bam.filtered.bam.broad.peaks_peak_1102	broad	chr16	84191423	84194481	3058	NONE	DNAAF1 (+14030), TAF1C (+27665)
Vincent_CBX8-untreated-ChIP-13690.bam.filtered.bam.broad.peaks_peak_1283	narrow	chr17	34289318	34289520	202	NONE	LYZL6 (-18716), CCL16 (+19113)
Vincent_CBX8-untreated-ChIP-13690.bam.filtered.bam.broad.peaks_peak_2526	narrow	chr5	175424906	175425155	249	NONE	SIMC1 (-240334), THOC3 (-29729)
Vincent_CBX8-untreated-ChIP-13690.bam.filtered.bam.broad.peaks_peak_2064	narrow	chr3	15563486	15563686	200	COLQ (-328)	COLQ (-328)
Vincent_CBX8-untreated-ChIP-13690.bam.filtered.bam.broad.peaks_peak_2360	narrow	chr5	6480066	6480336	270	NONE	UBE2QL1 (+31465), NSUN2 (+153203)
Vincent_CBX8-untreated-ChIP-13690.bam.filtered.bam.broad.peaks_peak_1639	narrow	chr2	85100438	85100669	231	NONE	TRABD2A (+7815), DNAH6 (+356975)
Vincent_CBX8-untreated-ChIP-13690.bam.filtered.bam.broad.peaks_peak_2932	narrow	chr7	112342786	112343042	256	NONE	TMEM168 (+87733), LSMEM1 (+221868)
Vincent_CBX8-untreated-ChIP-13690.bam.filtered.bam.broad.peaks_peak_107	narrow	chr1	63791483	63791744	261	FOXD3 (+2884)	ALG6 (-41647), FOXD3 (+2884)
Vincent_CBX8-untreated-ChIP-13690.bam.filtered.bam.broad.peaks_peak_1630	narrow	chr2	69258256	69258461	205	NONE	ANTXR1 (+18049), GFPT1 (+356023)
Vincent_CBX8-untreated-ChIP-13690.bam.filtered.bam.broad.peaks_peak_757	broad	chr13	91895000	91895632	632	NONE	GPC5 (-155613)
Vincent_CBX8-untreated-ChIP-13690.bam.filtered.bam.broad.peaks_peak_87	narrow	chr1	45636992	45637283	291	NONE	ZSWIM5 (+35090), UROD (+159319)
Vincent_CBX8-untreated-ChIP-13690.bam.filtered.bam.broad.peaks_peak_3041	narrow	chr8	8260172	8260438	266	NONE	CLDN23 (-299143), ENSG00000182319 (-16297)
Vincent_CBX8-untreated-ChIP-13690.bam.filtered.bam.broad.peaks_peak_2319	narrow	chr4	174684848	174685127	279	NONE	CEP44 (-520067), HAND2 (-233608)
Vincent_CBX8-untreated-ChIP-13690.bam.filtered.bam.broad.peaks_peak_1911	narrow	chr20	61656480	61656728	248	NONE	BIRC7 (-210631), BHLHE23 (-18217)
Vincent_CBX8-untreated-ChIP-13690.bam.filtered.bam.broad.peaks_peak_1252	narrow	chr17	19412052	19412252	200	NONE	SLC47A1 (-25015), RNF112 (+97645)
Vincent_CBX8-untreated-ChIP-13690.bam.filtered.bam.broad.peaks_peak_1484	narrow	chr18	72881277	72881477	200	NONE	ZADH2 (+39926), ZNF407 (+538401)
Vincent_CBX8-untreated-ChIP-13690.bam.filtered.bam.broad.peaks_peak_1488	narrow	chr18	77390038	77390238	200	NONE	CTDP1 (-49663), NFATC1 (+229802)
Vincent_CBX8-untreated-ChIP-13690.bam.filtered.bam.broad.peaks_peak_2016	narrow	chr22	22203975	22204175	200	NONE	YPEL1 (-113952), MAPK1 (+17844)
Vincent_CBX8-untreated-ChIP-13690.bam.filtered.bam.broad.peaks_peak_271	narrow	chr1	214765489	214765689	200	NONE	PTPN14 (-41023), CENPF (-10949)
Vincent_CBX8-untreated-ChIP-13690.bam.filtered.bam.broad.peaks_peak_3033	narrow	chr8	769979	770179	200	NONE	DLGAP2 (-679453), TDRP (-274298)
Vincent_CBX8-untreated-ChIP-13690.bam.filtered.bam.broad.peaks_peak_932	narrow	chr14	67688583	67688783	200	NONE	MPP5 (-19143), FAM71D (+32537)
Vincent_CBX8-untreated-ChIP-13690.bam.filtered.bam.broad.peaks_peak_2237	narrow	chr4	49099073	49099361	288	NONE	CWH43 (+110953)
Vincent_CBX8-untreated-ChIP-13690.bam.filtered.bam.broad.peaks_peak_3344	narrow	chrX	24285941	24286238	297	NONE	PDK3 (-197483), ZFX (+118228)
Vincent_CBX8-untreated-ChIP-13690.bam.filtered.bam.broad.peaks_peak_1253	narrow	chr17	19513609	19513837	228	NONE	ALDH3A2 (-38341), SLC47A1 (+76556)
Vincent_CBX8-untreated-ChIP-13690.bam.filtered.bam.broad.peaks_peak_1992	broad	chr3	185253945	185254342	397	NONE	TMEM41A (-37299), LIPH (+16257)
Vincent_CBX8-untreated-ChIP-13690.bam.filtered.bam.broad.peaks_peak_2164	broad	chr5	49405711	49406027	316	NONE	EMB (+331332)
Vincent_CBX8-untreated-ChIP-13690.bam.filtered.bam.broad.peaks_peak_2890	narrow	chr7	65112498	65112699	201	NONE	VKORC1L1 (-225655), ZNF92 (+273887)
Vincent_CBX8-untreated-ChIP-13690.bam.filtered.bam.broad.peaks_peak_1295	narrow	chr17	41074369	41074759	390	NONE	G6PC (+21749), AARSD1 (+41929)
Vincent_CBX8-untreated-ChIP-13690.bam.filtered.bam.broad.peaks_peak_205	broad	chr1	183423556	183424610	1054	NONE	NMNAT2 (-36346), SMG7 (-17555)
Vincent_CBX8-untreated-ChIP-13690.bam.filtered.bam.broad.peaks_peak_1009	broad	chr16	14045463	14046943	1480	NONE	MKL2 (-126942), ERCC4 (+32189)
Vincent_CBX8-untreated-ChIP-13690.bam.filtered.bam.broad.peaks_peak_3054	narrow	chr8	16883535	16883882	347	MICU3 (-1038)	MICU3 (-1038)
Vincent_CBX8-untreated-ChIP-13690.bam.filtered.bam.broad.peaks_peak_1106	narrow	chr16	15078593	15078793	200	NONE	PDXDC1 (+9733), NTAN1 (+71228)
Vincent_CBX8-untreated-ChIP-13690.bam.filtered.bam.broad.peaks_peak_200	narrow	chr1	155003599	155003799	200	DCST1 (-2601), DCST2 (+2537)	DCST1 (-2601), DCST2 (+2537)
Vincent_CBX8-untreated-ChIP-13690.bam.filtered.bam.broad.peaks_peak_2026	narrow	chr22	22989297	22989497	200	GGTLC2 (+581)	GGTLC2 (+581)
Vincent_CBX8-untreated-ChIP-13690.bam.filtered.bam.broad.peaks_peak_2644	narrow	chr6	57365625	57365825	200	NONE	PRIM2 (+183303)
Vincent_CBX8-untreated-ChIP-13690.bam.filtered.bam.broad.peaks_peak_3269	narrow	chr9	112188950	112189150	200	NONE	EPB41L4B (-105806), PTPN3 (+71536)
Vincent_CBX8-untreated-ChIP-13690.bam.filtered.bam.broad.peaks_peak_713	narrow	chr12	64648940	64649140	200	NONE	XPOT (-149090), SRGAP1 (+410967)
Vincent_CBX8-untreated-ChIP-13690.bam.filtered.bam.broad.peaks_peak_981	broad	chr15	99950883	99951511	628	NONE	MEF2A (-154708), SYNM (+305911)
Vincent_CBX8-untreated-ChIP-13690.bam.filtered.bam.broad.peaks_peak_2714	narrow	chr6	133250250	133250478	228	NONE	EYA4 (-312125), RPS12 (+114784)
Vincent_CBX8-untreated-ChIP-13690.bam.filtered.bam.broad.peaks_peak_2237	broad	chr5	122206148	122206584	436	NONE	SNX24 (+25222), PPIC (+166070)
Vincent_CBX8-untreated-ChIP-13690.bam.filtered.bam.broad.peaks_peak_2753	narrow	chr6	147859556	147859756	200	NONE	STXBP5 (+333987)
Vincent_CBX8-untreated-ChIP-13690.bam.filtered.bam.broad.peaks_peak_527	narrow	chr11	12553332	12553532	200	NONE	TEAD1 (-213156), PARVA (+154700)
Vincent_CBX8-untreated-ChIP-13690.bam.filtered.bam.broad.peaks_peak_2681	broad	chr7	128563864	128567177	3313	NONE	IRF5 (-12473), ATP6V1F (+62563)
Vincent_CBX8-untreated-ChIP-13690.bam.filtered.bam.broad.peaks_peak_2916	narrow	chr7	101975997	101976234	237	NONE	PRKRIP1 (-28228), SH2B2 (+47711)
Vincent_CBX8-untreated-ChIP-13690.bam.filtered.bam.broad.peaks_peak_676	narrow	chr12	38536610	38536877	267	NONE	ALG10B (-173636)
Vincent_CBX8-untreated-ChIP-13690.bam.filtered.bam.broad.peaks_peak_585	narrow	chr11	69418650	69419251	601	NONE	CCND1 (-36904), TPCN2 (+602586)
Vincent_CBX8-untreated-ChIP-13690.bam.filtered.bam.broad.peaks_peak_3014	broad	chr9	140221137	140222833	1696	NONE	NRARP (-25282), EXD3 (+95729)
Vincent_CBX8-untreated-ChIP-13690.bam.filtered.bam.broad.peaks_peak_588	narrow	chr11	72171340	72171563	223	NONE	CLPB (-25760), PDE2A (+214045)
[truncated: 4,580 more rows]
