# Supplementary material for: Protein quality control in the nucleolus safeguards recovery of epigenetic regulators after heat shock
Source: eLife. 2019 Jun 14;8:e45205. doi: 10.7554/eLife.45205 (PMC6570483; doi:10.7554/eLife.45205)
Supplement: Supplementary file 5. — Table contains positional information of identified GFP-CBX2 peaks based on GFP-CBX2 ChIP-seq data in K562 GFP-CBX2 cells. [file elife-45205-supp5.xlsx]

## Sheet: Blad1
Supplementary file 5. GFP-CBX2 peaks detected in K562 GFP-CBX2 cells
Peak type	broad/narrow	chr	start	stop	width	Gene (distance to TSS, -5kb-+5kb)	Gene (distance to TSS)
Vincent_GFP-CBX2-untreated-ChIP-13686.bam.filtered.bam.broad.peaks_peak_1	broad	chr1	814023	819057	5034	NONE	OR4F16 (-194487), SAMD11 (-44578)
Vincent_GFP-CBX2-untreated-ChIP-13686.bam.filtered.bam.broad.peaks_peak_1	narrow	chr1	815956	816218	262	NONE	OR4F16 (-194034), SAMD11 (-45031)
Vincent_GFP-CBX2-untreated-ChIP-13686.bam.filtered.bam.broad.peaks_peak_10	narrow	chr1	1510061	1510261	200	SSU72 (+88)	SSU72 (+88)
Vincent_GFP-CBX2-untreated-ChIP-13686.bam.filtered.bam.broad.peaks_peak_10	broad	chr1	1937559	1940107	2548	NONE	TMEM52 (-88121), GABRD (-11947)
Vincent_GFP-CBX2-untreated-ChIP-13686.bam.filtered.bam.broad.peaks_peak_100	narrow	chr1	22299703	22299906	203	CELA3B (-3709)	CELA3B (-3709)
Vincent_GFP-CBX2-untreated-ChIP-13686.bam.filtered.bam.broad.peaks_peak_100	broad	chr1	24873793	24875812	2019	NONE	NCMAP (-7799), RCAN3 (+45416)
Vincent_GFP-CBX2-untreated-ChIP-13686.bam.filtered.bam.broad.peaks_peak_1000	narrow	chr12	113287361	113287561	200	NONE	OAS1 (-57127), RPH3A (+58001)
Vincent_GFP-CBX2-untreated-ChIP-13686.bam.filtered.bam.broad.peaks_peak_1000	broad	chr14	30767125	30769731	2606	NONE	PRKD1 (-371480), G2E3 (-259901)
Vincent_GFP-CBX2-untreated-ChIP-13686.bam.filtered.bam.broad.peaks_peak_1001	narrow	chr12	113917890	113918145	255	NONE	LHX5 (-8141), RBM19 (+486093)
Vincent_GFP-CBX2-untreated-ChIP-13686.bam.filtered.bam.broad.peaks_peak_1001	broad	chr14	32476322	32477807	1485	NONE	ARHGAP5 (-69430), NUBPL (+446464)
Vincent_GFP-CBX2-untreated-ChIP-13686.bam.filtered.bam.broad.peaks_peak_1002	narrow	chr12	114153319	114153519	200	NONE	LHX5 (-243542), RBM19 (+250692)
Vincent_GFP-CBX2-untreated-ChIP-13686.bam.filtered.bam.broad.peaks_peak_1002	broad	chr14	35998862	36003726	4864	INSM2 (-1954)	INSM2 (-1954)
Vincent_GFP-CBX2-untreated-ChIP-13686.bam.filtered.bam.broad.peaks_peak_1003	narrow	chr12	114231131	114231331	200	NONE	LHX5 (-321354), RBM19 (+172880)
Vincent_GFP-CBX2-untreated-ChIP-13686.bam.filtered.bam.broad.peaks_peak_1003	broad	chr14	36396749	36397925	1176	NONE	BRMS1L (+101813), MBIP (+392545)
Vincent_GFP-CBX2-untreated-ChIP-13686.bam.filtered.bam.broad.peaks_peak_1004	narrow	chr12	114603493	114603693	200	NONE	RBM19 (-199482), TBX5 (+242654)
Vincent_GFP-CBX2-untreated-ChIP-13686.bam.filtered.bam.broad.peaks_peak_1004	broad	chr14	36407713	36411980	4267	NONE	BRMS1L (+114323), MBIP (+380035)
Vincent_GFP-CBX2-untreated-ChIP-13686.bam.filtered.bam.broad.peaks_peak_1005	narrow	chr12	117130755	117130988	233	NONE	C12orf49 (+44994), MAP1LC3B2 (+133686)
Vincent_GFP-CBX2-untreated-ChIP-13686.bam.filtered.bam.broad.peaks_peak_1005	broad	chr14	38765669	38766047	378	NONE	CLEC14A (-40284), SEC23A (+806874)
Vincent_GFP-CBX2-untreated-ChIP-13686.bam.filtered.bam.broad.peaks_peak_1006	narrow	chr12	117319768	117319999	231	HRK (-638)	HRK (-638)
Vincent_GFP-CBX2-untreated-ChIP-13686.bam.filtered.bam.broad.peaks_peak_1006	broad	chr14	51346579	51349081	2502	NONE	ABHD12B (+8952), PYGL (+63624)
Vincent_GFP-CBX2-untreated-ChIP-13686.bam.filtered.bam.broad.peaks_peak_1007	narrow	chr12	117342370	117342676	306	NONE	HRK (-23277), FBXW8 (-6238)
Vincent_GFP-CBX2-untreated-ChIP-13686.bam.filtered.bam.broad.peaks_peak_1007	broad	chr14	51449805	51454074	4269	NONE	PYGL (-40486), TRIM9 (+110839)
Vincent_GFP-CBX2-untreated-ChIP-13686.bam.filtered.bam.broad.peaks_peak_1008	narrow	chr12	117488953	117489200	247	NONE	TESC (+48197), FBXW8 (+140316)
Vincent_GFP-CBX2-untreated-ChIP-13686.bam.filtered.bam.broad.peaks_peak_1008	broad	chr14	52118426	52121965	3539	FRMD6 (+1531)	GNG2 (-206936), FRMD6 (+1531)
Vincent_GFP-CBX2-untreated-ChIP-13686.bam.filtered.bam.broad.peaks_peak_1009	narrow	chr12	121021867	121022090	223	POP5 (-2778)	POP5 (-2778)
Vincent_GFP-CBX2-untreated-ChIP-13686.bam.filtered.bam.broad.peaks_peak_1009	broad	chr14	53414363	53416927	2564	FERMT2 (+2170)	GNPNAT1 (-157326), FERMT2 (+2170)
Vincent_GFP-CBX2-untreated-ChIP-13686.bam.filtered.bam.broad.peaks_peak_101	narrow	chr1	22540516	22540716	200	NONE	ZBTB40 (-237728), WNT4 (-71157)
Vincent_GFP-CBX2-untreated-ChIP-13686.bam.filtered.bam.broad.peaks_peak_101	broad	chr1	24951933	24957107	5174	NONE	SRRM1 (-14983), NCMAP (+71918)
Vincent_GFP-CBX2-untreated-ChIP-13686.bam.filtered.bam.broad.peaks_peak_1010	narrow	chr12	121506909	121507252	343	NONE	P2RX7 (-63550), OASL (-30036)
Vincent_GFP-CBX2-untreated-ChIP-13686.bam.filtered.bam.broad.peaks_peak_1010	broad	chr14	55718896	55721448	2552	NONE	DLGAP5 (-61776), ATG14 (+158404)
Vincent_GFP-CBX2-untreated-ChIP-13686.bam.filtered.bam.broad.peaks_peak_1011	narrow	chr12	121605524	121605724	200	NONE	P2RX4 (-42244), P2RX7 (+34993)
Vincent_GFP-CBX2-untreated-ChIP-13686.bam.filtered.bam.broad.peaks_peak_1011	broad	chr14	55963212	55966316	3104	NONE	KTN1 (-82271), TBPL2 (-57430)
Vincent_GFP-CBX2-untreated-ChIP-13686.bam.filtered.bam.broad.peaks_peak_1012	narrow	chr12	123158891	123159091	200	NONE	HCAR2 (+28899), KNTC1 (+147196)
Vincent_GFP-CBX2-untreated-ChIP-13686.bam.filtered.bam.broad.peaks_peak_1012	broad	chr14	56586068	56590175	4107	PELI2 (+3029)	TMEM260 (-458389), PELI2 (+3029)
Vincent_GFP-CBX2-untreated-ChIP-13686.bam.filtered.bam.broad.peaks_peak_1013	narrow	chr12	123188322	123188566	244	HCAR2 (-554)	HCAR2 (-554)
Vincent_GFP-CBX2-untreated-ChIP-13686.bam.filtered.bam.broad.peaks_peak_1013	broad	chr14	56615793	56618219	2426	NONE	TMEM260 (-429505), PELI2 (+31913)
Vincent_GFP-CBX2-untreated-ChIP-13686.bam.filtered.bam.broad.peaks_peak_1014	narrow	chr12	123198798	123199111	313	HCAR3 (+2484)	HCAR2 (-11065), HCAR3 (+2484)
Vincent_GFP-CBX2-untreated-ChIP-13686.bam.filtered.bam.broad.peaks_peak_1014	broad	chr14	58616346	58619843	3497	C14orf37 (+836)	C14orf37 (+836)
Vincent_GFP-CBX2-untreated-ChIP-13686.bam.filtered.bam.broad.peaks_peak_1015	narrow	chr12	123202017	123202255	238	HCAR3 (-697)	HCAR3 (-697)
Vincent_GFP-CBX2-untreated-ChIP-13686.bam.filtered.bam.broad.peaks_peak_1015	broad	chr14	59892459	59894236	1777	NONE	GPR135 (+38712), DAAM1 (+163175)
Vincent_GFP-CBX2-untreated-ChIP-13686.bam.filtered.bam.broad.peaks_peak_1016	narrow	chr12	123310535	123311264	729	NONE	HIP1R (-9073), CCDC62 (+52026)
Vincent_GFP-CBX2-untreated-ChIP-13686.bam.filtered.bam.broad.peaks_peak_1016	broad	chr14	59977297	59977666	369	NONE	JKAMP (+26321), RTN1 (+360202)
Vincent_GFP-CBX2-untreated-ChIP-13686.bam.filtered.bam.broad.peaks_peak_1017	narrow	chr12	123755036	123755236	200	CDK2AP1 (+1551)	CDK2AP1 (+1551), C12orf65 (+37673)
Vincent_GFP-CBX2-untreated-ChIP-13686.bam.filtered.bam.broad.peaks_peak_1017	broad	chr14	61198533	61202036	3503	MNAT1 (-1195)	MNAT1 (-1195)
Vincent_GFP-CBX2-untreated-ChIP-13686.bam.filtered.bam.broad.peaks_peak_1018	narrow	chr12	124086418	124086693	275	DDX55 (-90)	DDX55 (-90)
Vincent_GFP-CBX2-untreated-ChIP-13686.bam.filtered.bam.broad.peaks_peak_1018	broad	chr14	64320281	64322540	2259	SYNE2 (+1728)	SYNE2 (+1728), ESR2 (+439667)
Vincent_GFP-CBX2-untreated-ChIP-13686.bam.filtered.bam.broad.peaks_peak_1019	narrow	chr12	124600040	124600240	200	NONE	ZNF664 (+142470), NCOR2 (+379658)
Vincent_GFP-CBX2-untreated-ChIP-13686.bam.filtered.bam.broad.peaks_peak_1019	broad	chr14	64606164	64607931	1767	NONE	ESR2 (+154030), SYNE2 (+287365)
Vincent_GFP-CBX2-untreated-ChIP-13686.bam.filtered.bam.broad.peaks_peak_102	narrow	chr1	22674677	22674927	250	NONE	WNT4 (-205343), ZBTB40 (-103542)
Vincent_GFP-CBX2-untreated-ChIP-13686.bam.filtered.bam.broad.peaks_peak_102	broad	chr1	25219681	25222156	2475	NONE	RUNX3 (+70582), CLIC4 (+149071)
Vincent_GFP-CBX2-untreated-ChIP-13686.bam.filtered.bam.broad.peaks_peak_1020	narrow	chr12	124702060	124702291	231	NONE	ZNF664 (+244506), NCOR2 (+277622)
Vincent_GFP-CBX2-untreated-ChIP-13686.bam.filtered.bam.broad.peaks_peak_1020	broad	chr14	64612491	64613651	1160	NONE	ESR2 (+148007), SYNE2 (+293388)
Vincent_GFP-CBX2-untreated-ChIP-13686.bam.filtered.bam.broad.peaks_peak_1021	narrow	chr12	124702382	124702810	428	NONE	ZNF664 (+244926), NCOR2 (+277202)
Vincent_GFP-CBX2-untreated-ChIP-13686.bam.filtered.bam.broad.peaks_peak_1021	broad	chr14	64617986	64620639	2653	NONE	ESR2 (+141765), SYNE2 (+299630)
Vincent_GFP-CBX2-untreated-ChIP-13686.bam.filtered.bam.broad.peaks_peak_1022	narrow	chr12	124710438	124710724	286	NONE	ZNF664 (+252911), NCOR2 (+269217)
Vincent_GFP-CBX2-untreated-ChIP-13686.bam.filtered.bam.broad.peaks_peak_1022	broad	chr14	64651600	64656242	4642	NONE	ESR2 (+107157), SYNE2 (+334238)
Vincent_GFP-CBX2-untreated-ChIP-13686.bam.filtered.bam.broad.peaks_peak_1023	narrow	chr12	124735721	124735965	244	NONE	NCOR2 (+243955), ZNF664 (+278173)
Vincent_GFP-CBX2-untreated-ChIP-13686.bam.filtered.bam.broad.peaks_peak_1023	broad	chr14	65015432	65018409	2977	PPP1R36 (+301)	PPP1R36 (+301)
Vincent_GFP-CBX2-untreated-ChIP-13686.bam.filtered.bam.broad.peaks_peak_1024	narrow	chr12	124767542	124767805	263	NONE	NCOR2 (+212124), ZNF664 (+310004)
Vincent_GFP-CBX2-untreated-ChIP-13686.bam.filtered.bam.broad.peaks_peak_1024	broad	chr14	65063048	65066552	3504	NONE	PLEKHG3 (-106354), PPP1R36 (+48180)
Vincent_GFP-CBX2-untreated-ChIP-13686.bam.filtered.bam.broad.peaks_peak_1025	narrow	chr12	125524114	125524360	246	NONE	AACS (-25688), BRI3BP (+45991)
Vincent_GFP-CBX2-untreated-ChIP-13686.bam.filtered.bam.broad.peaks_peak_1025	broad	chr14	65081423	65084217	2794	NONE	PLEKHG3 (-88334), PPP1R36 (+66200)
Vincent_GFP-CBX2-untreated-ChIP-13686.bam.filtered.bam.broad.peaks_peak_1026	narrow	chr12	127007751	127007951	200	NONE	NONE
Vincent_GFP-CBX2-untreated-ChIP-13686.bam.filtered.bam.broad.peaks_peak_1026	broad	chr14	65168408	65171024	2616	PLEKHG3 (-1438)	PLEKHG3 (-1438)
Vincent_GFP-CBX2-untreated-ChIP-13686.bam.filtered.bam.broad.peaks_peak_1027	narrow	chr12	127650454	127650795	341	NONE	NONE
Vincent_GFP-CBX2-untreated-ChIP-13686.bam.filtered.bam.broad.peaks_peak_1027	broad	chr14	67511228	67512849	1621	NONE	FAM71D (-144107), GPHN (+537914)
Vincent_GFP-CBX2-untreated-ChIP-13686.bam.filtered.bam.broad.peaks_peak_1028	narrow	chr12	128777597	128777797	200	NONE	TMEM132C (+25749), SLC15A4 (+530831)
Vincent_GFP-CBX2-untreated-ChIP-13686.bam.filtered.bam.broad.peaks_peak_1028	broad	chr14	69494499	69498091	3592	NONE	ACTN1 (-50339), DCAF5 (+123548)
Vincent_GFP-CBX2-untreated-ChIP-13686.bam.filtered.bam.broad.peaks_peak_1029	narrow	chr12	132061273	132061553	280	NONE	SFSWAP (-134269), GPR133 (+622961)
Vincent_GFP-CBX2-untreated-ChIP-13686.bam.filtered.bam.broad.peaks_peak_1029	broad	chr14	70059457	70060678	1221	NONE	KIAA0247 (-18245), PLEKHD1 (+108597)
Vincent_GFP-CBX2-untreated-ChIP-13686.bam.filtered.bam.broad.peaks_peak_103	narrow	chr1	22708533	22708881	348	NONE	WNT4 (-239248), ZBTB40 (-69637)
Vincent_GFP-CBX2-untreated-ChIP-13686.bam.filtered.bam.broad.peaks_peak_103	broad	chr1	25245873	25249541	3668	NONE	RUNX3 (+43794), CLIC4 (+175859)
Vincent_GFP-CBX2-untreated-ChIP-13686.bam.filtered.bam.broad.peaks_peak_1030	narrow	chr12	132662607	132662925	318	NONE	GALNT9 (+27807), NOC4L (+33773)
Vincent_GFP-CBX2-untreated-ChIP-13686.bam.filtered.bam.broad.peaks_peak_1030	broad	chr14	71180884	71184707	3823	NONE	MED6 (-115412), MAP3K9 (+93455)
Vincent_GFP-CBX2-untreated-ChIP-13686.bam.filtered.bam.broad.peaks_peak_1031	narrow	chr12	132670303	132670624	321	NONE	GALNT9 (+20109), NOC4L (+41471)
Vincent_GFP-CBX2-untreated-ChIP-13686.bam.filtered.bam.broad.peaks_peak_1031	broad	chr14	71374009	71376372	2363	PCNX (+1069)	SIPA1L1 (-620851), PCNX (+1069)
Vincent_GFP-CBX2-untreated-ChIP-13686.bam.filtered.bam.broad.peaks_peak_1032	narrow	chr12	132854807	132855007	200	NONE	GALNT9 (-164334), MUC8 (+195819)
Vincent_GFP-CBX2-untreated-ChIP-13686.bam.filtered.bam.broad.peaks_peak_1032	broad	chr14	71397504	71401804	4300	NONE	SIPA1L1 (-596388), PCNX (+25532)
Vincent_GFP-CBX2-untreated-ChIP-13686.bam.filtered.bam.broad.peaks_peak_1033	narrow	chr12	132962325	132962525	200	NONE	GALNT9 (-271852), MUC8 (+88301)
Vincent_GFP-CBX2-untreated-ChIP-13686.bam.filtered.bam.broad.peaks_peak_1033	broad	chr14	71419866	71424833	4967	NONE	SIPA1L1 (-573692), PCNX (+48228)
Vincent_GFP-CBX2-untreated-ChIP-13686.bam.filtered.bam.broad.peaks_peak_1034	narrow	chr12	132996591	132996791	200	NONE	GALNT9 (-306118), MUC8 (+54035)
Vincent_GFP-CBX2-untreated-ChIP-13686.bam.filtered.bam.broad.peaks_peak_1034	broad	chr14	71637841	71639980	2139	NONE	SIPA1L1 (-357131), PCNX (+264789)
Vincent_GFP-CBX2-untreated-ChIP-13686.bam.filtered.bam.broad.peaks_peak_1035	narrow	chr12	133025916	133026262	346	NONE	GALNT9 (-335516), MUC8 (+24637)
Vincent_GFP-CBX2-untreated-ChIP-13686.bam.filtered.bam.broad.peaks_peak_1035	broad	chr14	73358838	73360834	1996	DPF3 (+973)	DPF3 (+973)
Vincent_GFP-CBX2-untreated-ChIP-13686.bam.filtered.bam.broad.peaks_peak_1036	narrow	chr12	133026312	133026512	200	NONE	GALNT9 (-335839), MUC8 (+24314)
Vincent_GFP-CBX2-untreated-ChIP-13686.bam.filtered.bam.broad.peaks_peak_1036	broad	chr14	74707630	74711214	3584	VSX2 (+3247)	VSX2 (+3247), ABCD4 (+60337)
Vincent_GFP-CBX2-untreated-ChIP-13686.bam.filtered.bam.broad.peaks_peak_1037	narrow	chr12	133614222	133614543	321	ZNF84 (+217)	ZNF84 (+217)
Vincent_GFP-CBX2-untreated-ChIP-13686.bam.filtered.bam.broad.peaks_peak_1037	broad	chr14	74721203	74725858	4655	NONE	VSX2 (+17356), ABCD4 (+46228)
Vincent_GFP-CBX2-untreated-ChIP-13686.bam.filtered.bam.broad.peaks_peak_1038	narrow	chr13	20494245	20494458	213	NONE	ZMYM5 (-56688), ZMYM2 (-38458)
Vincent_GFP-CBX2-untreated-ChIP-13686.bam.filtered.bam.broad.peaks_peak_1038	broad	chr14	75036774	75040052	3278	NONE	LTBP2 (+40621), ISCA2 (+77990)
Vincent_GFP-CBX2-untreated-ChIP-13686.bam.filtered.bam.broad.peaks_peak_1039	narrow	chr13	20733286	20733597	311	GJA3 (+1746)	GJA3 (+1746), ZMYM2 (+200632)
Vincent_GFP-CBX2-untreated-ChIP-13686.bam.filtered.bam.broad.peaks_peak_1039	broad	chr14	75468392	75468979	587	EIF2B2 (-928)	EIF2B2 (-928)
Vincent_GFP-CBX2-untreated-ChIP-13686.bam.filtered.bam.broad.peaks_peak_104	narrow	chr1	22884106	22884364	258	NONE	EPHA8 (-5822), ZBTB40 (+105891)
Vincent_GFP-CBX2-untreated-ChIP-13686.bam.filtered.bam.broad.peaks_peak_104	broad	chr1	25254225	25255576	1351	NONE	RUNX3 (+36600), CLIC4 (+183053)
Vincent_GFP-CBX2-untreated-ChIP-13686.bam.filtered.bam.broad.peaks_peak_1040	narrow	chr13	20733740	20734008	268	GJA3 (+1314)	GJA3 (+1314), ZMYM2 (+201064)
Vincent_GFP-CBX2-untreated-ChIP-13686.bam.filtered.bam.broad.peaks_peak_1040	broad	chr14	75824709	75827550	2841	NONE	JDP2 (-72707), FOS (+80653)
Vincent_GFP-CBX2-untreated-ChIP-13686.bam.filtered.bam.broad.peaks_peak_1041	narrow	chr13	20734228	20734532	304	GJA3 (+808)	GJA3 (+808)
Vincent_GFP-CBX2-untreated-ChIP-13686.bam.filtered.bam.broad.peaks_peak_1041	broad	chr14	76052754	76054641	1887	NONE	FLVCR2 (+8738), C14orf1 (+73834)
Vincent_GFP-CBX2-untreated-ChIP-13686.bam.filtered.bam.broad.peaks_peak_1042	narrow	chr13	20770377	20770603	226	NONE	GJB2 (-6571), GJB6 (+36044)
Vincent_GFP-CBX2-untreated-ChIP-13686.bam.filtered.bam.broad.peaks_peak_1042	broad	chr14	77055605	77058734	3129	NONE	VASH1 (-171362), ESRRB (+183289)
Vincent_GFP-CBX2-untreated-ChIP-13686.bam.filtered.bam.broad.peaks_peak_1043	narrow	chr13	21277175	21277403	228	IL17D (-193)	IL17D (-193)
Vincent_GFP-CBX2-untreated-ChIP-13686.bam.filtered.bam.broad.peaks_peak_1043	broad	chr14	77228109	77232350	4241	VASH1 (+1698)	VASH1 (+1698), IRF2BPL (+264804)
Vincent_GFP-CBX2-untreated-ChIP-13686.bam.filtered.bam.broad.peaks_peak_1044	narrow	chr13	21534595	21534830	235	NONE	XPO4 (-57764), LATS2 (+100973)
Vincent_GFP-CBX2-untreated-ChIP-13686.bam.filtered.bam.broad.peaks_peak_1044	broad	chr14	88237486	88237899	413	NONE	GALC (+221922)
Vincent_GFP-CBX2-untreated-ChIP-13686.bam.filtered.bam.broad.peaks_peak_1045	narrow	chr13	21653742	21654387	645	NONE	SAP18 (-60588), LATS2 (-18379)
Vincent_GFP-CBX2-untreated-ChIP-13686.bam.filtered.bam.broad.peaks_peak_1045	broad	chr14	88850122	88853232	3110	SPATA7 (-197)	SPATA7 (-197)
Vincent_GFP-CBX2-untreated-ChIP-13686.bam.filtered.bam.broad.peaks_peak_1046	narrow	chr13	21665471	21665716	245	NONE	SAP18 (-49059), LATS2 (-29908)
Vincent_GFP-CBX2-untreated-ChIP-13686.bam.filtered.bam.broad.peaks_peak_1046	broad	chr14	89256336	89260517	4181	EML5 (+669)	EML5 (+669)
Vincent_GFP-CBX2-untreated-ChIP-13686.bam.filtered.bam.broad.peaks_peak_1047	narrow	chr13	23363388	23363588	200	NONE	SGCG (-391603)
Vincent_GFP-CBX2-untreated-ChIP-13686.bam.filtered.bam.broad.peaks_peak_1047	broad	chr14	89610655	89611760	1105	NONE	TTC8 (+320202), FOXN3 (+474266)
Vincent_GFP-CBX2-untreated-ChIP-13686.bam.filtered.bam.broad.peaks_peak_1048	narrow	chr13	23618063	23618292	229	NONE	SGCG (-136913)
Vincent_GFP-CBX2-untreated-ChIP-13686.bam.filtered.bam.broad.peaks_peak_1048	broad	chr14	89831151	89834055	2904	NONE	FOXN3 (+252871), TTC8 (+541597)
Vincent_GFP-CBX2-untreated-ChIP-13686.bam.filtered.bam.broad.peaks_peak_1049	narrow	chr13	23985352	23985552	200	NONE	SACS (+22389), SGCG (+230361)
Vincent_GFP-CBX2-untreated-ChIP-13686.bam.filtered.bam.broad.peaks_peak_1049	broad	chr14	90084262	90086637	2375	FOXN3 (+24)	FOXN3 (+24)
Vincent_GFP-CBX2-untreated-ChIP-13686.bam.filtered.bam.broad.peaks_peak_105	narrow	chr1	22898855	22899055	200	NONE	C1QA (-64044), EPHA8 (+8898)
Vincent_GFP-CBX2-untreated-ChIP-13686.bam.filtered.bam.broad.peaks_peak_105	broad	chr1	25506402	25509557	3155	NONE	RUNX3 (-216479), SYF2 (+51004)
Vincent_GFP-CBX2-untreated-ChIP-13686.bam.filtered.bam.broad.peaks_peak_1050	narrow	chr13	24233013	24233213	200	NONE	TNFRSF19 (+79614), MIPEP (+230445)
Vincent_GFP-CBX2-untreated-ChIP-13686.bam.filtered.bam.broad.peaks_peak_1050	broad	chr14	92412164	92415146	2982	FBLN5 (+512)	FBLN5 (+512)
Vincent_GFP-CBX2-untreated-ChIP-13686.bam.filtered.bam.broad.peaks_peak_1051	narrow	chr13	27483947	27484147	200	NONE	GPR12 (-149125), USP12 (+261986)
Vincent_GFP-CBX2-untreated-ChIP-13686.bam.filtered.bam.broad.peaks_peak_1051	broad	chr14	94641786	94645029	3243	PPP4R4 (+2759)	PPP4R4 (+2759), SERPINA10 (+115953)
Vincent_GFP-CBX2-untreated-ChIP-13686.bam.filtered.bam.broad.peaks_peak_1052	narrow	chr13	27876855	27877055	200	NONE	GTF3A (-121726), RASL11A (+32491)
Vincent_GFP-CBX2-untreated-ChIP-13686.bam.filtered.bam.broad.peaks_peak_1052	broad	chr14	95670415	95672882	2467	NONE	DICER1 (-47302), CLMN (+114594)
Vincent_GFP-CBX2-untreated-ChIP-13686.bam.filtered.bam.broad.peaks_peak_1053	narrow	chr13	27886895	27887109	214	NONE	GTF3A (-111679), RASL11A (+42538)
Vincent_GFP-CBX2-untreated-ChIP-13686.bam.filtered.bam.broad.peaks_peak_1053	broad	chr14	96062706	96064805	2099	NONE	GLRX5 (+62826), TCL1A (+116777)
Vincent_GFP-CBX2-untreated-ChIP-13686.bam.filtered.bam.broad.peaks_peak_1054	narrow	chr13	28033711	28034144	433	NONE	MTIF3 (-9227), LNX2 (+160613)
Vincent_GFP-CBX2-untreated-ChIP-13686.bam.filtered.bam.broad.peaks_peak_1054	broad	chr14	96086888	96087286	398	NONE	GLRX5 (+86157), TCL1A (+93446)
Vincent_GFP-CBX2-untreated-ChIP-13686.bam.filtered.bam.broad.peaks_peak_1055	narrow	chr13	28095082	28095282	200	NONE	MTIF3 (-70481), LNX2 (+99359)
Vincent_GFP-CBX2-untreated-ChIP-13686.bam.filtered.bam.broad.peaks_peak_1055	broad	chr14	96117538	96121275	3737	NONE	TCL1A (+61126), GLRX5 (+118477)
Vincent_GFP-CBX2-untreated-ChIP-13686.bam.filtered.bam.broad.peaks_peak_1056	narrow	chr13	29067216	29067602	386	FLT1 (+1823)	FLT1 (+1823), PAN3 (+354766)
Vincent_GFP-CBX2-untreated-ChIP-13686.bam.filtered.bam.broad.peaks_peak_1056	broad	chr14	96915732	96918837	3105	NONE	PAPOLA (-51425), AK7 (+58837)
Vincent_GFP-CBX2-untreated-ChIP-13686.bam.filtered.bam.broad.peaks_peak_1057	narrow	chr13	29268314	29268618	304	NONE	SLC46A3 (+24641), POMP (+35225)
Vincent_GFP-CBX2-untreated-ChIP-13686.bam.filtered.bam.broad.peaks_peak_1057	broad	chr14	97050875	97053523	2648	NONE	VRK1 (-211442), PAPOLA (+83489)
Vincent_GFP-CBX2-untreated-ChIP-13686.bam.filtered.bam.broad.peaks_peak_1058	narrow	chr13	29304713	29304913	200	NONE	MTUS2 (-293935), SLC46A3 (-11706)
Vincent_GFP-CBX2-untreated-ChIP-13686.bam.filtered.bam.broad.peaks_peak_1058	broad	chr14	97202412	97207576	5164	NONE	VRK1 (-58647), PAPOLA (+236284)
Vincent_GFP-CBX2-untreated-ChIP-13686.bam.filtered.bam.broad.peaks_peak_1059	narrow	chr13	30002285	30002572	287	NONE	SLC7A1 (+167396), MTUS2 (+403681)
Vincent_GFP-CBX2-untreated-ChIP-13686.bam.filtered.bam.broad.peaks_peak_1059	broad	chr14	97629011	97630901	1890	NONE	VRK1 (+366315)
Vincent_GFP-CBX2-untreated-ChIP-13686.bam.filtered.bam.broad.peaks_peak_106	narrow	chr1	23544012	23544217	205	NONE	HTR1D (-22893), HNRNPR (+126688)
Vincent_GFP-CBX2-untreated-ChIP-13686.bam.filtered.bam.broad.peaks_peak_106	broad	chr1	25935298	25937532	2234	NONE	MAN1C1 (-7544), LDLRAP1 (+66344)
Vincent_GFP-CBX2-untreated-ChIP-13686.bam.filtered.bam.broad.peaks_peak_1060	narrow	chr13	31112206	31112406	200	NONE	KATNAL1 (-230685), HMGB1 (+79428)
Vincent_GFP-CBX2-untreated-ChIP-13686.bam.filtered.bam.broad.peaks_peak_1060	broad	chr14	100067853	100071159	3306	CCDC85C (+857)	CCDC85C (+857)
Vincent_GFP-CBX2-untreated-ChIP-13686.bam.filtered.bam.broad.peaks_peak_1061	narrow	chr13	32605973	32606173	200	FRY (+636)	FRY (+636)
Vincent_GFP-CBX2-untreated-ChIP-13686.bam.filtered.bam.broad.peaks_peak_1061	broad	chr14	100259925	100262869	2944	EML1 (+1717)	EVL (-270218), EML1 (+1717)
Vincent_GFP-CBX2-untreated-ChIP-13686.bam.filtered.bam.broad.peaks_peak_1062	narrow	chr13	32828746	32829059	313	NONE	BRCA2 (-60714), FRY (+223466)
Vincent_GFP-CBX2-untreated-ChIP-13686.bam.filtered.bam.broad.peaks_peak_1062	broad	chr14	100927022	100931237	4215	NONE	WARS (-85988), BEGAIN (+105277)
Vincent_GFP-CBX2-untreated-ChIP-13686.bam.filtered.bam.broad.peaks_peak_1063	narrow	chr13	37491714	37491914	200	SMAD9 (+2595)	SMAD9 (+2595), RFXAP (+98453)
Vincent_GFP-CBX2-untreated-ChIP-13686.bam.filtered.bam.broad.peaks_peak_1063	broad	chr14	101264050	101265580	1530	NONE	DLK1 (+71651), RTL1 (+86369)
Vincent_GFP-CBX2-untreated-ChIP-13686.bam.filtered.bam.broad.peaks_peak_1064	narrow	chr13	37492942	37493166	224	SMAD9 (+1355)	SMAD9 (+1355), RFXAP (+99693)
Vincent_GFP-CBX2-untreated-ChIP-13686.bam.filtered.bam.broad.peaks_peak_1064	broad	chr14	101925757	101927336	1579	NONE	DIO3 (-101141), ENSG00000269375 (+567282)
Vincent_GFP-CBX2-untreated-ChIP-13686.bam.filtered.bam.broad.peaks_peak_1065	narrow	chr13	41410907	41411140	233	NONE	SLC25A15 (+47391), ELF1 (+182426)
Vincent_GFP-CBX2-untreated-ChIP-13686.bam.filtered.bam.broad.peaks_peak_1065	broad	chr14	104310992	104313487	2495	PPP1R13B (+1687)	PPP1R13B (+1687), ZFYVE21 (+130173)
Vincent_GFP-CBX2-untreated-ChIP-13686.bam.filtered.bam.broad.peaks_peak_1066	narrow	chr13	41722954	41723154	200	NONE	KBTBD6 (-16172), KBTBD7 (+45648)
Vincent_GFP-CBX2-untreated-ChIP-13686.bam.filtered.bam.broad.peaks_peak_1066	broad	chr14	105366571	105368869	2298	NONE	PLD4 (-23440), CEP170B (+36070)
Vincent_GFP-CBX2-untreated-ChIP-13686.bam.filtered.bam.broad.peaks_peak_1067	narrow	chr13	42911528	42911779	251	NONE	TNFSF11 (-236635), AKAP11 (+65365)
Vincent_GFP-CBX2-untreated-ChIP-13686.bam.filtered.bam.broad.peaks_peak_1067	broad	chr14	105988751	105993282	4531	TMEM121 (-1923)	TMEM121 (-1923)
Vincent_GFP-CBX2-untreated-ChIP-13686.bam.filtered.bam.broad.peaks_peak_1068	narrow	chr13	47738447	47738647	200	NONE	HTR2A (-268374), SUCLA2 (+836915)
Vincent_GFP-CBX2-untreated-ChIP-13686.bam.filtered.bam.broad.peaks_peak_1068	broad	chr14	107161544	107162380	836	NONE	NONE
Vincent_GFP-CBX2-untreated-ChIP-13686.bam.filtered.bam.broad.peaks_peak_1069	narrow	chr13	50018559	50018759	200	SETDB2 (+149)	SETDB2 (+149)
Vincent_GFP-CBX2-untreated-ChIP-13686.bam.filtered.bam.broad.peaks_peak_1069	broad	chr15	21901217	21903723	2506	NONE	OR4M2 (-466008)
Vincent_GFP-CBX2-untreated-ChIP-13686.bam.filtered.bam.broad.peaks_peak_107	narrow	chr1	23678145	23678345	200	NONE	HNRNPR (-7442), ZNF436 (+17690)
Vincent_GFP-CBX2-untreated-ChIP-13686.bam.filtered.bam.broad.peaks_peak_107	broad	chr1	25956137	25960135	3998	NONE	SEPN1 (-168531), MAN1C1 (+14177)
Vincent_GFP-CBX2-untreated-ChIP-13686.bam.filtered.bam.broad.peaks_peak_1070	narrow	chr13	51909994	51910194	200	NONE	SERPINE3 (-5074), RNASEH2B (+426280)
Vincent_GFP-CBX2-untreated-ChIP-13686.bam.filtered.bam.broad.peaks_peak_1070	broad	chr15	22013186	22014732	1546	NONE	OR4M2 (-354519)
Vincent_GFP-CBX2-untreated-ChIP-13686.bam.filtered.bam.broad.peaks_peak_1071	narrow	chr13	51924001	51924283	282	NONE	SERPINE3 (+8974), INTS6 (+102992)
Vincent_GFP-CBX2-untreated-ChIP-13686.bam.filtered.bam.broad.peaks_peak_1071	broad	chr15	23106937	23107282	345	NONE	GOLGA8I (-148132), NIPA1 (-20674)
Vincent_GFP-CBX2-untreated-ChIP-13686.bam.filtered.bam.broad.peaks_peak_1072	narrow	chr13	52732859	52733092	233	NEK3 (-1356)	NEK3 (-1356)
Vincent_GFP-CBX2-untreated-ChIP-13686.bam.filtered.bam.broad.peaks_peak_1072	broad	chr15	23206902	23209026	2124	NONE	NIPA1 (-121528), GOLGA8I (-47278)
Vincent_GFP-CBX2-untreated-ChIP-13686.bam.filtered.bam.broad.peaks_peak_1073	narrow	chr13	52733250	52733454	204	NEK3 (-1732)	NEK3 (-1732)
Vincent_GFP-CBX2-untreated-ChIP-13686.bam.filtered.bam.broad.peaks_peak_1073	broad	chr15	23236177	23242290	6113	NONE	NIPA1 (-152798), GOLGA8I (-16008)
Vincent_GFP-CBX2-untreated-ChIP-13686.bam.filtered.bam.broad.peaks_peak_1074	narrow	chr13	52794362	52794562	200	NONE	NEK3 (-62842), THSD1 (+185801)
Vincent_GFP-CBX2-untreated-ChIP-13686.bam.filtered.bam.broad.peaks_peak_1074	broad	chr15	23247871	23251551	3680	NONE	NIPA1 (-163275), GOLGA8I (-5531)
Vincent_GFP-CBX2-untreated-ChIP-13686.bam.filtered.bam.broad.peaks_peak_1075	narrow	chr13	60842543	60842792	249	NONE	TDRD3 (-128759), DIAPH3 (-104547)
Vincent_GFP-CBX2-untreated-ChIP-13686.bam.filtered.bam.broad.peaks_peak_1075	broad	chr15	23268270	23269540	1270	NONE	GOLGA8S (-331088), GOLGA8I (+13663)
Vincent_GFP-CBX2-untreated-ChIP-13686.bam.filtered.bam.broad.peaks_peak_1076	narrow	chr13	73630185	73630471	286	KLF5 (-2602)	KLF5 (-2602)
Vincent_GFP-CBX2-untreated-ChIP-13686.bam.filtered.bam.broad.peaks_peak_1076	broad	chr15	23613116	23614678	1562	NONE	MKRN3 (-196557), GOLGA8S (+13904)
Vincent_GFP-CBX2-untreated-ChIP-13686.bam.filtered.bam.broad.peaks_peak_1077	narrow	chr13	73630707	73630931	224	KLF5 (-2111)	KLF5 (-2111)
Vincent_GFP-CBX2-untreated-ChIP-13686.bam.filtered.bam.broad.peaks_peak_1077	broad	chr15	27298051	27300930	2879	NONE	GABRG3 (+83062)
Vincent_GFP-CBX2-untreated-ChIP-13686.bam.filtered.bam.broad.peaks_peak_1078	narrow	chr13	73632305	73632577	272	KLF5 (-489)	KLF5 (-489)
Vincent_GFP-CBX2-untreated-ChIP-13686.bam.filtered.bam.broad.peaks_peak_1078	broad	chr15	28048285	28051307	3022	NONE	OCA2 (+294708), GABRG3 (+833367)
Vincent_GFP-CBX2-untreated-ChIP-13686.bam.filtered.bam.broad.peaks_peak_1079	narrow	chr13	75940229	75940429	200	NONE	TBC1D4 (+115921)
Vincent_GFP-CBX2-untreated-ChIP-13686.bam.filtered.bam.broad.peaks_peak_1079	broad	chr15	28941097	28942084	987	NONE	GOLGA8G (-163474), GOLGA8M (+15878)
Vincent_GFP-CBX2-untreated-ChIP-13686.bam.filtered.bam.broad.peaks_peak_108	narrow	chr1	24265419	24265830	411	NONE	FUCA1 (-70841), CNR2 (+19924)
Vincent_GFP-CBX2-untreated-ChIP-13686.bam.filtered.bam.broad.peaks_peak_108	broad	chr1	26003132	26006163	3031	NONE	SEPN1 (-122019), MAN1C1 (+60689)
Vincent_GFP-CBX2-untreated-ChIP-13686.bam.filtered.bam.broad.peaks_peak_1080	narrow	chr13	78273392	78273592	200	NONE	SCEL (+163597), EDNRB (+220411)
Vincent_GFP-CBX2-untreated-ChIP-13686.bam.filtered.bam.broad.peaks_peak_1080	broad	chr15	30728255	30728624	369	NONE	GOLGA8Q (-115841), GOLGA8R (-22075)
Vincent_GFP-CBX2-untreated-ChIP-13686.bam.filtered.bam.broad.peaks_peak_1081	narrow	chr13	90491737	90491954	217	NONE	NONE
Vincent_GFP-CBX2-untreated-ChIP-13686.bam.filtered.bam.broad.peaks_peak_1081	broad	chr15	31308617	31311780	3163	NONE	MTMR10 (-26392), TRPM1 (+143277)
Vincent_GFP-CBX2-untreated-ChIP-13686.bam.filtered.bam.broad.peaks_peak_1082	narrow	chr13	90714903	90715138	235	NONE	NONE
Vincent_GFP-CBX2-untreated-ChIP-13686.bam.filtered.bam.broad.peaks_peak_1082	broad	chr15	32793917	32795847	1930	NONE	GOLGA8N (-90775), GOLGA8O (-47047)
Vincent_GFP-CBX2-untreated-ChIP-13686.bam.filtered.bam.broad.peaks_peak_1083	narrow	chr13	91498324	91498588	264	NONE	GPC5 (-552473)
Vincent_GFP-CBX2-untreated-ChIP-13686.bam.filtered.bam.broad.peaks_peak_1083	broad	chr15	32859685	32860039	354	NONE	GOLGA8O (-112027), GOLGA8N (-25795)
Vincent_GFP-CBX2-untreated-ChIP-13686.bam.filtered.bam.broad.peaks_peak_1084	narrow	chr13	91920994	91921235	241	NONE	GPC5 (-129814)
Vincent_GFP-CBX2-untreated-ChIP-13686.bam.filtered.bam.broad.peaks_peak_1084	broad	chr15	32876335	32878358	2023	NONE	GOLGA8O (-129512), GOLGA8N (-8310)
Vincent_GFP-CBX2-untreated-ChIP-13686.bam.filtered.bam.broad.peaks_peak_1085	narrow	chr13	93853096	93853327	231	NONE	GPC6 (-25883)
Vincent_GFP-CBX2-untreated-ChIP-13686.bam.filtered.bam.broad.peaks_peak_1085	broad	chr15	34331565	34333174	1609	AVEN (-993)	AVEN (-993)
Vincent_GFP-CBX2-untreated-ChIP-13686.bam.filtered.bam.broad.peaks_peak_1086	narrow	chr13	95359245	95359445	200	NONE	SOX21 (+5044), GPR180 (+105188)
Vincent_GFP-CBX2-untreated-ChIP-13686.bam.filtered.bam.broad.peaks_peak_1086	broad	chr15	35272448	35273475	1027	NONE	AQR (-10922), ZNF770 (+7526)
Vincent_GFP-CBX2-untreated-ChIP-13686.bam.filtered.bam.broad.peaks_peak_1087	narrow	chr13	95361440	95361708	268	SOX21 (+2815)	SOX21 (+2815), GPR180 (+107417)
Vincent_GFP-CBX2-untreated-ChIP-13686.bam.filtered.bam.broad.peaks_peak_1087	broad	chr15	35280286	35283123	2837	ZNF770 (-1217)	ZNF770 (-1217)
Vincent_GFP-CBX2-untreated-ChIP-13686.bam.filtered.bam.broad.peaks_peak_1088	narrow	chr13	97907821	97908064	243	NONE	RAP2A (-178533), MBNL2 (+33334)
Vincent_GFP-CBX2-untreated-ChIP-13686.bam.filtered.bam.broad.peaks_peak_1088	broad	chr15	35338535	35338891	356	NONE	ZNF770 (-58225), DPH6 (+499656)
Vincent_GFP-CBX2-untreated-ChIP-13686.bam.filtered.bam.broad.peaks_peak_1089	narrow	chr13	100316356	100316661	305	NONE	CLYBL (+57586), ZIC5 (+307654)
Vincent_GFP-CBX2-untreated-ChIP-13686.bam.filtered.bam.broad.peaks_peak_1089	broad	chr15	37422104	37425940	3836	NONE	TMCO5A (-803436), MEIS2 (-31936)
Vincent_GFP-CBX2-untreated-ChIP-13686.bam.filtered.bam.broad.peaks_peak_109	narrow	chr1	24649033	24649275	242	GRHL3 (+3239)	GRHL3 (+3239), STPG1 (+92433)
Vincent_GFP-CBX2-untreated-ChIP-13686.bam.filtered.bam.broad.peaks_peak_109	broad	chr1	26012709	26015340	2631	NONE	SEPN1 (-112642), MAN1C1 (+70066)
Vincent_GFP-CBX2-untreated-ChIP-13686.bam.filtered.bam.broad.peaks_peak_1090	narrow	chr13	100543207	100543508	301	NONE	ZIC5 (+80805), CLYBL (+284435)
Vincent_GFP-CBX2-untreated-ChIP-13686.bam.filtered.bam.broad.peaks_peak_1090	broad	chr15	38745356	38746485	1129	FAM98B (-407)	FAM98B (-407)
Vincent_GFP-CBX2-untreated-ChIP-13686.bam.filtered.bam.broad.peaks_peak_1091	narrow	chr13	100578743	100579032	289	NONE	ZIC5 (+45275), CLYBL (+319965)
Vincent_GFP-CBX2-untreated-ChIP-13686.bam.filtered.bam.broad.peaks_peak_1091	broad	chr15	40100816	40103732	2916	NONE	GPR176 (+110819), THBS1 (+228980)
Vincent_GFP-CBX2-untreated-ChIP-13686.bam.filtered.bam.broad.peaks_peak_1092	narrow	chr13	100646059	100646545	486	NONE	PCCA (-95035), ZIC2 (+12276)
Vincent_GFP-CBX2-untreated-ChIP-13686.bam.filtered.bam.broad.peaks_peak_1092	broad	chr15	40973223	40973535	312	NONE	RAD51 (-13993), CASC5 (+87161)
Vincent_GFP-CBX2-untreated-ChIP-13686.bam.filtered.bam.broad.peaks_peak_1093	narrow	chr13	100647359	100647746	387	NONE	PCCA (-93784), ZIC2 (+13527)
Vincent_GFP-CBX2-untreated-ChIP-13686.bam.filtered.bam.broad.peaks_peak_1093	broad	chr15	42119003	42121543	2540	NONE	PLA2G4B (-9700), MAPKBP1 (+53551)
Vincent_GFP-CBX2-untreated-ChIP-13686.bam.filtered.bam.broad.peaks_peak_1094	narrow	chr13	100647791	100648388	597	NONE	PCCA (-93247), ZIC2 (+14064)
Vincent_GFP-CBX2-untreated-ChIP-13686.bam.filtered.bam.broad.peaks_peak_1094	broad	chr15	45678450	45681847	3397	NONE	SPATA5L1 (-14380), GATM (-9158)
Vincent_GFP-CBX2-untreated-ChIP-13686.bam.filtered.bam.broad.peaks_peak_1095	narrow	chr13	100667470	100667770	300	NONE	PCCA (-73717), ZIC2 (+33594)
Vincent_GFP-CBX2-untreated-ChIP-13686.bam.filtered.bam.broad.peaks_peak_1095	broad	chr15	45750282	45753378	3096	NONE	C15orf48 (+29025), SLC30A4 (+63175)
Vincent_GFP-CBX2-untreated-ChIP-13686.bam.filtered.bam.broad.peaks_peak_1096	narrow	chr13	103345652	103345984	332	METTL21C (+1036)	METTL21C (+1036), TPP2 (+96465)
Vincent_GFP-CBX2-untreated-ChIP-13686.bam.filtered.bam.broad.peaks_peak_1096	broad	chr15	49687643	49688284	641	NONE	FGF7 (-27329), GALK2 (+225751)
Vincent_GFP-CBX2-untreated-ChIP-13686.bam.filtered.bam.broad.peaks_peak_1097	narrow	chr13	108518759	108519225	466	FAM155A (+91)	FAM155A (+91)
Vincent_GFP-CBX2-untreated-ChIP-13686.bam.filtered.bam.broad.peaks_peak_1097	broad	chr15	49912569	49914909	2340	NONE	FGF7 (+198446), ATP8B4 (+497680)
Vincent_GFP-CBX2-untreated-ChIP-13686.bam.filtered.bam.broad.peaks_peak_1098	narrow	chr13	108658439	108658738	299	NONE	FAM155A (-139506), LIG4 (+208541)
Vincent_GFP-CBX2-untreated-ChIP-13686.bam.filtered.bam.broad.peaks_peak_1098	broad	chr15	50401691	50404699	3008	NONE	ATP8B4 (+8224), FGF7 (+687902)
Vincent_GFP-CBX2-untreated-ChIP-13686.bam.filtered.bam.broad.peaks_peak_1099	narrow	chr13	110320168	110320368	200	NONE	IRS2 (+118647)
Vincent_GFP-CBX2-untreated-ChIP-13686.bam.filtered.bam.broad.peaks_peak_1099	broad	chr15	51098369	51103697	5328	NONE	AP4E1 (-99837), SPPL2A (-43028)
Vincent_GFP-CBX2-untreated-ChIP-13686.bam.filtered.bam.broad.peaks_peak_11	narrow	chr1	1812325	1812584	259	NONE	NADK (-102546), GNB1 (+10040)
Vincent_GFP-CBX2-untreated-ChIP-13686.bam.filtered.bam.broad.peaks_peak_11	broad	chr1	2089057	2091766	2709	NONE	C1orf86 (+35801), PRKCZ (+108503)
Vincent_GFP-CBX2-untreated-ChIP-13686.bam.filtered.bam.broad.peaks_peak_110	narrow	chr1	24649322	24649620	298	GRHL3 (+3556)	GRHL3 (+3556), STPG1 (+92116)
Vincent_GFP-CBX2-untreated-ChIP-13686.bam.filtered.bam.broad.peaks_peak_110	broad	chr1	26046491	26049508	3017	NONE	SEPN1 (-78667), MAN1C1 (+104041)
Vincent_GFP-CBX2-untreated-ChIP-13686.bam.filtered.bam.broad.peaks_peak_1100	narrow	chr13	110583819	110584188	369	NONE	IRS2 (-145089), COL4A1 (+375492)
Vincent_GFP-CBX2-untreated-ChIP-13686.bam.filtered.bam.broad.peaks_peak_1100	broad	chr15	51111487	51115724	4237	NONE	AP4E1 (-87264), SPPL2A (-55601)
Vincent_GFP-CBX2-untreated-ChIP-13686.bam.filtered.bam.broad.peaks_peak_1101	narrow	chr13	110709811	110710030	219	NONE	IRS2 (-271006), COL4A1 (+249575)
Vincent_GFP-CBX2-untreated-ChIP-13686.bam.filtered.bam.broad.peaks_peak_1101	broad	chr15	51121201	51123451	2250	NONE	AP4E1 (-78544), SPPL2A (-64321)
Vincent_GFP-CBX2-untreated-ChIP-13686.bam.filtered.bam.broad.peaks_peak_1102	narrow	chr13	111136294	111136494	200	NONE	RAB20 (+77686), COL4A2 (+176780)
Vincent_GFP-CBX2-untreated-ChIP-13686.bam.filtered.bam.broad.peaks_peak_1102	broad	chr15	51127605	51131430	3825	NONE	SPPL2A (-71513), AP4E1 (-71352)
Vincent_GFP-CBX2-untreated-ChIP-13686.bam.filtered.bam.broad.peaks_peak_1103	narrow	chr13	111462018	111462218	200	NONE	ARHGEF7 (-305506), ING1 (+94789)
Vincent_GFP-CBX2-untreated-ChIP-13686.bam.filtered.bam.broad.peaks_peak_1103	broad	chr15	51161879	51167121	5242	NONE	SPPL2A (-106495), AP4E1 (-36370)
Vincent_GFP-CBX2-untreated-ChIP-13686.bam.filtered.bam.broad.peaks_peak_1104	narrow	chr13	111462333	111462653	320	NONE	ARHGEF7 (-305131), ING1 (+95164)
Vincent_GFP-CBX2-untreated-ChIP-13686.bam.filtered.bam.broad.peaks_peak_1104	broad	chr15	51526374	51531004	4630	NONE	CYP19A1 (+102118), AP4E1 (+327819)
Vincent_GFP-CBX2-untreated-ChIP-13686.bam.filtered.bam.broad.peaks_peak_1105	narrow	chr13	111768630	111768912	282	ARHGEF7 (+1147)	TEX29 (-204244), ARHGEF7 (+1147)
Vincent_GFP-CBX2-untreated-ChIP-13686.bam.filtered.bam.broad.peaks_peak_1105	broad	chr15	51565835	51571019	5184	NONE	CYP19A1 (+62380), AP4E1 (+367557)
Vincent_GFP-CBX2-untreated-ChIP-13686.bam.filtered.bam.broad.peaks_peak_1106	narrow	chr13	111769288	111769759	471	ARHGEF7 (+1900)	TEX29 (-203491), ARHGEF7 (+1900)
Vincent_GFP-CBX2-untreated-ChIP-13686.bam.filtered.bam.broad.peaks_peak_1106	broad	chr15	52752096	52754998	2902	NONE	MYO5C (-165552), MYO5A (+67700)
Vincent_GFP-CBX2-untreated-ChIP-13686.bam.filtered.bam.broad.peaks_peak_1107	narrow	chr13	113337462	113337795	333	NONE	TUBGCP3 (-95148), ATP11A (-7014)
Vincent_GFP-CBX2-untreated-ChIP-13686.bam.filtered.bam.broad.peaks_peak_1107	broad	chr15	52821520	52823483	1963	MYO5A (-1255)	MYO5A (-1255)
Vincent_GFP-CBX2-untreated-ChIP-13686.bam.filtered.bam.broad.peaks_peak_1108	narrow	chr13	113564976	113565183	207	NONE	MCF2L (-58455), ATP11A (+220437)
Vincent_GFP-CBX2-untreated-ChIP-13686.bam.filtered.bam.broad.peaks_peak_1108	broad	chr15	56032006	56034998	2992	PRTG (+1675)	PYGO1 (-152357), PRTG (+1675)
Vincent_GFP-CBX2-untreated-ChIP-13686.bam.filtered.bam.broad.peaks_peak_1109	narrow	chr13	113708823	113709023	200	NONE	F7 (-51198), MCF2L (+85388)
Vincent_GFP-CBX2-untreated-ChIP-13686.bam.filtered.bam.broad.peaks_peak_1109	broad	chr15	57731502	57732083	581	NONE	GCOM1 (-152313), CGNL1 (+63090)
Vincent_GFP-CBX2-untreated-ChIP-13686.bam.filtered.bam.broad.peaks_peak_111	narrow	chr1	24788960	24789160	200	NONE	RCAN3 (-40327), NIPAL3 (+46776)
Vincent_GFP-CBX2-untreated-ChIP-13686.bam.filtered.bam.broad.peaks_peak_111	broad	chr1	26201688	26205348	3660	NONE	PAQR7 (-5774), STMN1 (+29439)
Vincent_GFP-CBX2-untreated-ChIP-13686.bam.filtered.bam.broad.peaks_peak_1110	narrow	chr13	113754272	113754590	318	NONE	F7 (-5690), MCF2L (+130896)
Vincent_GFP-CBX2-untreated-ChIP-13686.bam.filtered.bam.broad.peaks_peak_1110	broad	chr15	57816744	57819063	2319	NONE	GCOM1 (-66202), CGNL1 (+149201)
Vincent_GFP-CBX2-untreated-ChIP-13686.bam.filtered.bam.broad.peaks_peak_1111	narrow	chr13	114575661	114575948	287	NONE	GAS6 (-8765), RASA3 (+322281)
Vincent_GFP-CBX2-untreated-ChIP-13686.bam.filtered.bam.broad.peaks_peak_1111	broad	chr15	57968429	57970361	1932	NONE	POLR2M (-29432), MYZAP (+85256)
Vincent_GFP-CBX2-untreated-ChIP-13686.bam.filtered.bam.broad.peaks_peak_1112	narrow	chr13	114576004	114576235	231	NONE	GAS6 (-9080), RASA3 (+321966)
Vincent_GFP-CBX2-untreated-ChIP-13686.bam.filtered.bam.broad.peaks_peak_1112	broad	chr15	57983509	57985755	2246	NONE	POLR2M (-14195), MYZAP (+100493)
Vincent_GFP-CBX2-untreated-ChIP-13686.bam.filtered.bam.broad.peaks_peak_1113	narrow	chr14	19005014	19005223	209	NONE	OR11H12 (-372403)
Vincent_GFP-CBX2-untreated-ChIP-13686.bam.filtered.bam.broad.peaks_peak_1113	broad	chr15	58039301	58041614	2313	NONE	POLR2M (+41631), ALDH1A2 (+318158)
Vincent_GFP-CBX2-untreated-ChIP-13686.bam.filtered.bam.broad.peaks_peak_1114	narrow	chr14	19013157	19013423	266	NONE	OR11H12 (-364232)
Vincent_GFP-CBX2-untreated-ChIP-13686.bam.filtered.bam.broad.peaks_peak_1114	broad	chr15	58086985	58087794	809	NONE	POLR2M (+88563), ALDH1A2 (+271226)
Vincent_GFP-CBX2-untreated-ChIP-13686.bam.filtered.bam.broad.peaks_peak_1115	narrow	chr14	19018934	19019292	358	NONE	OR11H12 (-358409)
Vincent_GFP-CBX2-untreated-ChIP-13686.bam.filtered.bam.broad.peaks_peak_1115	broad	chr15	58098772	58100342	1570	NONE	POLR2M (+100730), ALDH1A2 (+259059)
Vincent_GFP-CBX2-untreated-ChIP-13686.bam.filtered.bam.broad.peaks_peak_1116	narrow	chr14	19038380	19038612	232	NONE	OR11H12 (-339026)
Vincent_GFP-CBX2-untreated-ChIP-13686.bam.filtered.bam.broad.peaks_peak_1116	broad	chr15	58522283	58524730	2447	NONE	LIPC (-179261), AQP9 (+93112)
Vincent_GFP-CBX2-untreated-ChIP-13686.bam.filtered.bam.broad.peaks_peak_1117	narrow	chr14	19044446	19044649	203	NONE	OR11H12 (-332974)
Vincent_GFP-CBX2-untreated-ChIP-13686.bam.filtered.bam.broad.peaks_peak_1117	broad	chr15	60615927	60619147	3220	NONE	ANXA2 (+72647), FOXB1 (+321116)
Vincent_GFP-CBX2-untreated-ChIP-13686.bam.filtered.bam.broad.peaks_peak_1118	narrow	chr14	19477734	19477973	239	NONE	OR11H12 (+100332), POTEM (+542418)
Vincent_GFP-CBX2-untreated-ChIP-13686.bam.filtered.bam.broad.peaks_peak_1118	broad	chr15	60924418	60925643	1225	NONE	RORA (-5369)
Vincent_GFP-CBX2-untreated-ChIP-13686.bam.filtered.bam.broad.peaks_peak_1119	narrow	chr14	19619972	19620172	200	NONE	OR11H12 (+242550), POTEM (+400200)
Vincent_GFP-CBX2-untreated-ChIP-13686.bam.filtered.bam.broad.peaks_peak_1119	broad	chr15	62635533	62636757	1224	NONE	TLN2 (-217419), C2CD4B (-178663)
Vincent_GFP-CBX2-untreated-ChIP-13686.bam.filtered.bam.broad.peaks_peak_112	narrow	chr1	24830013	24830238	225	RCAN3 (+739)	RCAN3 (+739)
Vincent_GFP-CBX2-untreated-ChIP-13686.bam.filtered.bam.broad.peaks_peak_112	broad	chr1	26446485	26450083	3598	NONE	ZNF593 (-48078), PDIK1L (+9956)
Vincent_GFP-CBX2-untreated-ChIP-13686.bam.filtered.bam.broad.peaks_peak_1120	narrow	chr14	19642839	19643385	546	NONE	OR11H12 (+265590), POTEM (+377160)
Vincent_GFP-CBX2-untreated-ChIP-13686.bam.filtered.bam.broad.peaks_peak_1120	broad	chr15	64752483	64753902	1419	NONE	ZNF609 (-38298), TRIP4 (+73190)
Vincent_GFP-CBX2-untreated-ChIP-13686.bam.filtered.bam.broad.peaks_peak_1121	narrow	chr14	19646422	19646622	200	NONE	OR11H12 (+269000), POTEM (+373750)
Vincent_GFP-CBX2-untreated-ChIP-13686.bam.filtered.bam.broad.peaks_peak_1121	broad	chr15	65670872	65674956	4084	IGDCC3 (-2536)	IGDCC3 (-2536)
Vincent_GFP-CBX2-untreated-ChIP-13686.bam.filtered.bam.broad.peaks_peak_1122	narrow	chr14	19793265	19793465	200	NONE	POTEM (+226907), OR11H12 (+415843)
Vincent_GFP-CBX2-untreated-ChIP-13686.bam.filtered.bam.broad.peaks_peak_1122	broad	chr15	66473135	66474274	1139	NONE	MEGF11 (+72380), RAB11A (+311909)
Vincent_GFP-CBX2-untreated-ChIP-13686.bam.filtered.bam.broad.peaks_peak_1123	narrow	chr14	19794312	19794517	205	NONE	POTEM (+225857), OR11H12 (+416893)
Vincent_GFP-CBX2-untreated-ChIP-13686.bam.filtered.bam.broad.peaks_peak_1123	broad	chr15	67546165	67547894	1729	AAGAB (+44)	AAGAB (+44)
Vincent_GFP-CBX2-untreated-ChIP-13686.bam.filtered.bam.broad.peaks_peak_1124	narrow	chr14	19931631	19931864	233	NONE	POTEM (+88524), OR11H12 (+554226)
Vincent_GFP-CBX2-untreated-ChIP-13686.bam.filtered.bam.broad.peaks_peak_1124	broad	chr15	67632839	67634956	2117	NONE	C15orf61 (-179508), AAGAB (-86824)
Vincent_GFP-CBX2-untreated-ChIP-13686.bam.filtered.bam.broad.peaks_peak_1125	narrow	chr14	20135710	20135916	206	NONE	POTEM (-115541), OR4Q3 (-79774)
Vincent_GFP-CBX2-untreated-ChIP-13686.bam.filtered.bam.broad.peaks_peak_1125	broad	chr15	67676624	67679027	2403	NONE	C15orf61 (-135580), AAGAB (-130752)
Vincent_GFP-CBX2-untreated-ChIP-13686.bam.filtered.bam.broad.peaks_peak_1126	narrow	chr14	20137020	20137254	234	NONE	POTEM (-116865), OR4Q3 (-78450)
Vincent_GFP-CBX2-untreated-ChIP-13686.bam.filtered.bam.broad.peaks_peak_1126	broad	chr15	68113286	68117495	4209	SKOR1 (+3349)	PIAS1 (-231126), SKOR1 (+3349)
Vincent_GFP-CBX2-untreated-ChIP-13686.bam.filtered.bam.broad.peaks_peak_1127	narrow	chr14	20147808	20148080	272	NONE	POTEM (-127672), OR4Q3 (-67643)
Vincent_GFP-CBX2-untreated-ChIP-13686.bam.filtered.bam.broad.peaks_peak_1127	broad	chr15	68545244	68548179	2935	NONE	CLN6 (-24632), FEM1B (-23429)
Vincent_GFP-CBX2-untreated-ChIP-13686.bam.filtered.bam.broad.peaks_peak_1128	narrow	chr14	21113325	21113525	200	OR6S1 (-3575)	OR6S1 (-3575)
Vincent_GFP-CBX2-untreated-ChIP-13686.bam.filtered.bam.broad.peaks_peak_1128	broad	chr15	68556415	68558662	2247	NONE	CLN6 (-35459), FEM1B (-12602)
Vincent_GFP-CBX2-untreated-ChIP-13686.bam.filtered.bam.broad.peaks_peak_1129	narrow	chr14	21192131	21192484	353	NONE	EDDM3A (-21743), ANG (+39972)
Vincent_GFP-CBX2-untreated-ChIP-13686.bam.filtered.bam.broad.peaks_peak_1129	broad	chr15	69135046	69139969	4923	NONE	SPESP1 (-85331), ANP32A (-24274)
Vincent_GFP-CBX2-untreated-ChIP-13686.bam.filtered.bam.broad.peaks_peak_113	narrow	chr1	24830514	24830745	231	RCAN3 (+1243)	NCMAP (-51972), RCAN3 (+1243)
Vincent_GFP-CBX2-untreated-ChIP-13686.bam.filtered.bam.broad.peaks_peak_113	broad	chr1	26704146	26705676	1530	NONE	LIN28A (-32358), ZNF683 (-5645)
Vincent_GFP-CBX2-untreated-ChIP-13686.bam.filtered.bam.broad.peaks_peak_1130	narrow	chr14	22896629	22896845	216	NONE	DAD1 (+161438), OR4E2 (+763440)
Vincent_GFP-CBX2-untreated-ChIP-13686.bam.filtered.bam.broad.peaks_peak_1130	broad	chr15	69611810	69615487	3677	NONE	KIF23 (-93039), PAQR5 (+6907)
Vincent_GFP-CBX2-untreated-ChIP-13686.bam.filtered.bam.broad.peaks_peak_1131	narrow	chr14	23019981	23020181	200	NONE	DAD1 (+38094), OR4E2 (+886784)
Vincent_GFP-CBX2-untreated-ChIP-13686.bam.filtered.bam.broad.peaks_peak_1131	broad	chr15	69624794	69626439	1645	NONE	KIF23 (-81071), PAQR5 (+18875)
Vincent_GFP-CBX2-untreated-ChIP-13686.bam.filtered.bam.broad.peaks_peak_1132	narrow	chr14	24658036	24658301	265	IPO4 (+1)	IPO4 (+1)
Vincent_GFP-CBX2-untreated-ChIP-13686.bam.filtered.bam.broad.peaks_peak_1132	broad	chr15	70324869	70327201	2332	NONE	TLE3 (+64480), RPLP1 (+580912)
Vincent_GFP-CBX2-untreated-ChIP-13686.bam.filtered.bam.broad.peaks_peak_1133	narrow	chr14	30371550	30371750	200	NONE	PRKD1 (+25298)
Vincent_GFP-CBX2-untreated-ChIP-13686.bam.filtered.bam.broad.peaks_peak_1133	broad	chr15	70464839	70466116	1277	NONE	TLE3 (-74963), UACA (+590454)
Vincent_GFP-CBX2-untreated-ChIP-13686.bam.filtered.bam.broad.peaks_peak_1134	narrow	chr14	30767210	30767410	200	NONE	PRKD1 (-370362), G2E3 (-261019)
Vincent_GFP-CBX2-untreated-ChIP-13686.bam.filtered.bam.broad.peaks_peak_1134	broad	chr15	72034038	72037609	3571	NONE	SENP8 (-373368), THSD4 (+646533)
Vincent_GFP-CBX2-untreated-ChIP-13686.bam.filtered.bam.broad.peaks_peak_1135	narrow	chr14	32476386	32476586	200	NONE	ARHGAP5 (-70009), NUBPL (+445885)
Vincent_GFP-CBX2-untreated-ChIP-13686.bam.filtered.bam.broad.peaks_peak_1135	broad	chr15	73086080	73089397	3317	NONE	NEO1 (-256312), ADPGK (-11613)
Vincent_GFP-CBX2-untreated-ChIP-13686.bam.filtered.bam.broad.peaks_peak_1136	narrow	chr14	36001763	36002158	395	INSM2 (-1287)	INSM2 (-1287)
Vincent_GFP-CBX2-untreated-ChIP-13686.bam.filtered.bam.broad.peaks_peak_1136	broad	chr15	74359609	74360935	1326	NONE	GOLGA6A (+14619), PML (+73214)
Vincent_GFP-CBX2-untreated-ChIP-13686.bam.filtered.bam.broad.peaks_peak_1137	narrow	chr14	36396858	36397058	200	NONE	BRMS1L (+101434), MBIP (+392924)
Vincent_GFP-CBX2-untreated-ChIP-13686.bam.filtered.bam.broad.peaks_peak_1137	broad	chr15	74538115	74539156	1041	NONE	CCDC33 (+10006), CYP11A1 (+121445)
Vincent_GFP-CBX2-untreated-ChIP-13686.bam.filtered.bam.broad.peaks_peak_1138	narrow	chr14	36410485	36410685	200	NONE	BRMS1L (+115061), MBIP (+379297)
Vincent_GFP-CBX2-untreated-ChIP-13686.bam.filtered.bam.broad.peaks_peak_1138	broad	chr15	75045303	75048309	3006	NONE	CSK (-27592), CYP1A2 (+5621)
Vincent_GFP-CBX2-untreated-ChIP-13686.bam.filtered.bam.broad.peaks_peak_1139	narrow	chr14	38765760	38765960	200	NONE	CLEC14A (-40286), SEC23A (+806872)
Vincent_GFP-CBX2-untreated-ChIP-13686.bam.filtered.bam.broad.peaks_peak_1139	broad	chr15	75534471	75536483	2012	NONE	GOLGA6C (-15463), PPCDC (+219581)
Vincent_GFP-CBX2-untreated-ChIP-13686.bam.filtered.bam.broad.peaks_peak_114	narrow	chr1	24830797	24832065	1268	RCAN3 (+2044)	NCMAP (-51171), RCAN3 (+2044)
Vincent_GFP-CBX2-untreated-ChIP-13686.bam.filtered.bam.broad.peaks_peak_114	broad	chr1	27069149	27070852	1703	NONE	PIGV (-44685), ARID1A (+47477)
Vincent_GFP-CBX2-untreated-ChIP-13686.bam.filtered.bam.broad.peaks_peak_1140	narrow	chr14	51346721	51346921	200	NONE	ABHD12B (+7943), PYGL (+64633)
Vincent_GFP-CBX2-untreated-ChIP-13686.bam.filtered.bam.broad.peaks_peak_1140	broad	chr15	75540209	75544771	4562	NONE	GOLGA6C (-8450), PPCDC (+226594)
Vincent_GFP-CBX2-untreated-ChIP-13686.bam.filtered.bam.broad.peaks_peak_1141	narrow	chr14	51451855	51452055	200	NONE	PYGL (-40501), TRIM9 (+110824)
Vincent_GFP-CBX2-untreated-ChIP-13686.bam.filtered.bam.broad.peaks_peak_1141	broad	chr15	75586814	75590367	3553	NONE	COMMD4 (-39641), GOLGA6D (+13415)
Vincent_GFP-CBX2-untreated-ChIP-13686.bam.filtered.bam.broad.peaks_peak_1142	narrow	chr14	52119711	52119933	222	FRMD6 (+1157)	GNG2 (-207310), FRMD6 (+1157)
Vincent_GFP-CBX2-untreated-ChIP-13686.bam.filtered.bam.broad.peaks_peak_1142	broad	chr15	75660646	75661153	507	MAN2C1 (+36)	MAN2C1 (+36)
Vincent_GFP-CBX2-untreated-ChIP-13686.bam.filtered.bam.broad.peaks_peak_1143	narrow	chr14	53415637	53416406	769	FERMT2 (+1793)	GNPNAT1 (-157703), FERMT2 (+1793)
Vincent_GFP-CBX2-untreated-ChIP-13686.bam.filtered.bam.broad.peaks_peak_1143	broad	chr15	76063657	76066189	2532	NONE	UBE2Q2 (-70703), CSPG4 (-59734)
Vincent_GFP-CBX2-untreated-ChIP-13686.bam.filtered.bam.broad.peaks_peak_1144	narrow	chr14	55719116	55719344	228	NONE	DLGAP5 (-60834), ATG14 (+159346)
Vincent_GFP-CBX2-untreated-ChIP-13686.bam.filtered.bam.broad.peaks_peak_1144	broad	chr15	76079446	76082981	3535	NONE	CSPG4 (-76025), UBE2Q2 (-54412)
Vincent_GFP-CBX2-untreated-ChIP-13686.bam.filtered.bam.broad.peaks_peak_1145	narrow	chr14	55719918	55720135	217	NONE	DLGAP5 (-61631), ATG14 (+158549)
Vincent_GFP-CBX2-untreated-ChIP-13686.bam.filtered.bam.broad.peaks_peak_1145	broad	chr15	76248787	76250193	1406	NONE	FBXO22 (+53290), NRG4 (+55295)
Vincent_GFP-CBX2-untreated-ChIP-13686.bam.filtered.bam.broad.peaks_peak_1146	narrow	chr14	55963994	55964225	231	NONE	KTN1 (-82925), TBPL2 (-56776)
Vincent_GFP-CBX2-untreated-ChIP-13686.bam.filtered.bam.broad.peaks_peak_1146	broad	chr15	76303256	76305667	2411	NRG4 (+323)	NRG4 (+323)
Vincent_GFP-CBX2-untreated-ChIP-13686.bam.filtered.bam.broad.peaks_peak_1147	narrow	chr14	56586472	56586749	277	PELI2 (+1518)	TMEM260 (-459900), PELI2 (+1518)
Vincent_GFP-CBX2-untreated-ChIP-13686.bam.filtered.bam.broad.peaks_peak_1147	broad	chr15	77116569	77117363	794	NONE	SCAPER (+80710), ISL2 (+487901)
Vincent_GFP-CBX2-untreated-ChIP-13686.bam.filtered.bam.broad.peaks_peak_1148	narrow	chr14	56587419	56587646	227	PELI2 (+2440)	TMEM260 (-458978), PELI2 (+2440)
Vincent_GFP-CBX2-untreated-ChIP-13686.bam.filtered.bam.broad.peaks_peak_1148	broad	chr15	77366362	77369215	2853	TSPAN3 (-4219)	TSPAN3 (-4219)
Vincent_GFP-CBX2-untreated-ChIP-13686.bam.filtered.bam.broad.peaks_peak_1149	narrow	chr14	56616573	56616773	200	NONE	TMEM260 (-429838), PELI2 (+31580)
Vincent_GFP-CBX2-untreated-ChIP-13686.bam.filtered.bam.broad.peaks_peak_1149	broad	chr15	77580153	77581006	853	NONE	TSPAN3 (-217010), ENSG00000173517 (+131906)
Vincent_GFP-CBX2-untreated-ChIP-13686.bam.filtered.bam.broad.peaks_peak_115	narrow	chr1	24832273	24832613	340	RCAN3 (+3056)	NCMAP (-50159), RCAN3 (+3056)
Vincent_GFP-CBX2-untreated-ChIP-13686.bam.filtered.bam.broad.peaks_peak_115	broad	chr1	27285738	27289350	3612	NONE	TRNP1 (-32654), NUDC (+39327)
Vincent_GFP-CBX2-untreated-ChIP-13686.bam.filtered.bam.broad.peaks_peak_1150	narrow	chr14	58617193	58617455	262	C14orf37 (+1607)	SLC35F4 (-553709), C14orf37 (+1607)
Vincent_GFP-CBX2-untreated-ChIP-13686.bam.filtered.bam.broad.peaks_peak_1150	broad	chr15	77812791	77814739	1948	NONE	HMG20A (+100749), LINGO1 (+111067)
Vincent_GFP-CBX2-untreated-ChIP-13686.bam.filtered.bam.broad.peaks_peak_1151	narrow	chr14	59892498	59892698	200	NONE	GPR135 (+39462), DAAM1 (+162425)
Vincent_GFP-CBX2-untreated-ChIP-13686.bam.filtered.bam.broad.peaks_peak_1151	broad	chr15	78202960	78207249	4289	NONE	LINGO1 (-280273), TBC1D2B (+164889)
Vincent_GFP-CBX2-untreated-ChIP-13686.bam.filtered.bam.broad.peaks_peak_1152	narrow	chr14	59977374	59977574	200	NONE	JKAMP (+26313), RTN1 (+360210)
Vincent_GFP-CBX2-untreated-ChIP-13686.bam.filtered.bam.broad.peaks_peak_1152	broad	chr15	79009018	79012351	3333	NONE	CHRNB4 (-77098), ADAMTS7 (+93088)
Vincent_GFP-CBX2-untreated-ChIP-13686.bam.filtered.bam.broad.peaks_peak_1153	narrow	chr14	61201334	61201554	220	MNAT1 (-36)	MNAT1 (-36)
Vincent_GFP-CBX2-untreated-ChIP-13686.bam.filtered.bam.broad.peaks_peak_1153	broad	chr15	83460501	83463607	3106	NONE	AP3B2 (-83388), WHAMM (-16326)
Vincent_GFP-CBX2-untreated-ChIP-13686.bam.filtered.bam.broad.peaks_peak_1154	narrow	chr14	64320744	64321395	651	SYNE2 (+1387)	SYNE2 (+1387), ESR2 (+440008)
Vincent_GFP-CBX2-untreated-ChIP-13686.bam.filtered.bam.broad.peaks_peak_1154	broad	chr15	83528712	83531210	2498	NONE	WHAMM (+51581), HOMER2 (+91519)
Vincent_GFP-CBX2-untreated-ChIP-13686.bam.filtered.bam.broad.peaks_peak_1155	narrow	chr14	64607110	64607333	223	NONE	ESR2 (+153856), SYNE2 (+287539)
Vincent_GFP-CBX2-untreated-ChIP-13686.bam.filtered.bam.broad.peaks_peak_1155	broad	chr15	84033246	84035573	2327	NONE	SH3GL3 (-81570), BNC1 (-80944)
Vincent_GFP-CBX2-untreated-ChIP-13686.bam.filtered.bam.broad.peaks_peak_1156	narrow	chr14	64612941	64613186	245	NONE	ESR2 (+148014), SYNE2 (+293381)
Vincent_GFP-CBX2-untreated-ChIP-13686.bam.filtered.bam.broad.peaks_peak_1156	broad	chr15	84048690	84052478	3788	NONE	BNC1 (-97118), SH3GL3 (-65396)
Vincent_GFP-CBX2-untreated-ChIP-13686.bam.filtered.bam.broad.peaks_peak_1157	narrow	chr14	64618152	64618404	252	NONE	ESR2 (+142800), SYNE2 (+298595)
Vincent_GFP-CBX2-untreated-ChIP-13686.bam.filtered.bam.broad.peaks_peak_1157	broad	chr15	84896249	84898111	1862	NONE	ZSCAN2 (-247056), ADAMTSL3 (+574342)
Vincent_GFP-CBX2-untreated-ChIP-13686.bam.filtered.bam.broad.peaks_peak_1158	narrow	chr14	64654346	64654581	235	NONE	ESR2 (+106614), SYNE2 (+334781)
Vincent_GFP-CBX2-untreated-ChIP-13686.bam.filtered.bam.broad.peaks_peak_1158	broad	chr15	85384363	85385731	1368	NONE	SLC28A1 (-42866), ALPK3 (+25136)
Vincent_GFP-CBX2-untreated-ChIP-13686.bam.filtered.bam.broad.peaks_peak_1159	narrow	chr14	65017314	65017734	420	PPP1R36 (+904)	PPP1R36 (+904)
Vincent_GFP-CBX2-untreated-ChIP-13686.bam.filtered.bam.broad.peaks_peak_1159	broad	chr15	85525451	85529153	3702	PDE8A (+3631)	AKAP13 (-396658), PDE8A (+3631)
Vincent_GFP-CBX2-untreated-ChIP-13686.bam.filtered.bam.broad.peaks_peak_116	narrow	chr1	24866452	24866880	428	NONE	NCMAP (-15936), RCAN3 (+37279)
Vincent_GFP-CBX2-untreated-ChIP-13686.bam.filtered.bam.broad.peaks_peak_116	broad	chr1	28030469	28033851	3382	NONE	STX12 (-67534), IFI6 (-33471)
Vincent_GFP-CBX2-untreated-ChIP-13686.bam.filtered.bam.broad.peaks_peak_1160	narrow	chr14	65064134	65064334	200	NONE	PLEKHG3 (-106920), PPP1R36 (+47614)
Vincent_GFP-CBX2-untreated-ChIP-13686.bam.filtered.bam.broad.peaks_peak_1160	broad	chr15	85776857	85777416	559	NONE	AKAP13 (-146823), PDE8A (+253466)
Vincent_GFP-CBX2-untreated-ChIP-13686.bam.filtered.bam.broad.peaks_peak_1161	narrow	chr14	65083910	65084117	207	NONE	PLEKHG3 (-87140), PPP1R36 (+67394)
Vincent_GFP-CBX2-untreated-ChIP-13686.bam.filtered.bam.broad.peaks_peak_1161	broad	chr15	89156949	89158359	1410	NONE	DET1 (-67770), AEN (-6873)
Vincent_GFP-CBX2-untreated-ChIP-13686.bam.filtered.bam.broad.peaks_peak_1162	narrow	chr14	65169861	65170169	308	PLEKHG3 (-1139)	PLEKHG3 (-1139)
Vincent_GFP-CBX2-untreated-ChIP-13686.bam.filtered.bam.broad.peaks_peak_1162	broad	chr15	89749794	89750940	1146	NONE	RLBP1 (+14615), ABHD2 (+118986)
Vincent_GFP-CBX2-untreated-ChIP-13686.bam.filtered.bam.broad.peaks_peak_1163	narrow	chr14	65170463	65170714	251	PLEKHG3 (-565)	PLEKHG3 (-565)
Vincent_GFP-CBX2-untreated-ChIP-13686.bam.filtered.bam.broad.peaks_peak_1163	broad	chr15	90207310	90209554	2244	NONE	KIF7 (-9750), PLIN1 (+14201)
Vincent_GFP-CBX2-untreated-ChIP-13686.bam.filtered.bam.broad.peaks_peak_1164	narrow	chr14	67511248	67511516	268	NONE	FAM71D (-144764), GPHN (+537257)
Vincent_GFP-CBX2-untreated-ChIP-13686.bam.filtered.bam.broad.peaks_peak_1164	broad	chr15	90434414	90437452	3038	AP3S2 (+1641)	ANPEP (-77839), AP3S2 (+1641)
Vincent_GFP-CBX2-untreated-ChIP-13686.bam.filtered.bam.broad.peaks_peak_1165	narrow	chr14	69496815	69497019	204	NONE	ACTN1 (-50961), DCAF5 (+122926)
Vincent_GFP-CBX2-untreated-ChIP-13686.bam.filtered.bam.broad.peaks_peak_1165	broad	chr15	90847314	90848093	779	NONE	NGRN (+38767), GABARAPL3 (+44965)
Vincent_GFP-CBX2-untreated-ChIP-13686.bam.filtered.bam.broad.peaks_peak_1166	narrow	chr14	70060335	70060535	200	NONE	KIAA0247 (-17878), PLEKHD1 (+108964)
Vincent_GFP-CBX2-untreated-ChIP-13686.bam.filtered.bam.broad.peaks_peak_1166	broad	chr15	91472536	91473594	1058	HDDC3 (+2711)	HDDC3 (+2711), MAN2A2 (+25645)
Vincent_GFP-CBX2-untreated-ChIP-13686.bam.filtered.bam.broad.peaks_peak_1167	narrow	chr14	71181828	71182028	200	NONE	MED6 (-114544), MAP3K9 (+94323)
Vincent_GFP-CBX2-untreated-ChIP-13686.bam.filtered.bam.broad.peaks_peak_1167	broad	chr15	91578800	91581706	2906	NONE	SV2B (-63262), VPS33B (-14420)
Vincent_GFP-CBX2-untreated-ChIP-13686.bam.filtered.bam.broad.peaks_peak_1168	narrow	chr14	71376067	71376324	257	PCNX (+2074)	SIPA1L1 (-619846), PCNX (+2074)
Vincent_GFP-CBX2-untreated-ChIP-13686.bam.filtered.bam.broad.peaks_peak_1168	broad	chr15	95312376	95314393	2017	NONE	MCTP2 (+471890)
Vincent_GFP-CBX2-untreated-ChIP-13686.bam.filtered.bam.broad.peaks_peak_1169	narrow	chr14	71400818	71401062	244	NONE	SIPA1L1 (-595102), PCNX (+26818)
Vincent_GFP-CBX2-untreated-ChIP-13686.bam.filtered.bam.broad.peaks_peak_1169	broad	chr15	96952576	96956696	4120	NONE	NR2F2 (+80690)
Vincent_GFP-CBX2-untreated-ChIP-13686.bam.filtered.bam.broad.peaks_peak_117	narrow	chr1	24866950	24867411	461	NONE	NCMAP (-15421), RCAN3 (+37794)
Vincent_GFP-CBX2-untreated-ChIP-13686.bam.filtered.bam.broad.peaks_peak_117	broad	chr1	28973944	28976601	2657	NONE	GMEB1 (-20019), TAF12 (-5756)
Vincent_GFP-CBX2-untreated-ChIP-13686.bam.filtered.bam.broad.peaks_peak_1170	narrow	chr14	71422253	71422657	404	NONE	SIPA1L1 (-573587), PCNX (+48333)
Vincent_GFP-CBX2-untreated-ChIP-13686.bam.filtered.bam.broad.peaks_peak_1170	broad	chr15	97190960	97192623	1663	NONE	NR2F2 (+317846)
Vincent_GFP-CBX2-untreated-ChIP-13686.bam.filtered.bam.broad.peaks_peak_1171	narrow	chr14	71638471	71638671	200	NONE	SIPA1L1 (-357471), PCNX (+264449)
Vincent_GFP-CBX2-untreated-ChIP-13686.bam.filtered.bam.broad.peaks_peak_1171	broad	chr15	99162352	99164822	2470	NONE	IGF1R (-28613), ARRDC4 (+659659)
Vincent_GFP-CBX2-untreated-ChIP-13686.bam.filtered.bam.broad.peaks_peak_1172	narrow	chr14	73358913	73359113	200	DPF3 (+1796)	DPF3 (+1796), RGS6 (+959857)
Vincent_GFP-CBX2-untreated-ChIP-13686.bam.filtered.bam.broad.peaks_peak_1172	broad	chr15	99188546	99190968	2422	IGF1R (-2443)	IGF1R (-2443)
Vincent_GFP-CBX2-untreated-ChIP-13686.bam.filtered.bam.broad.peaks_peak_1173	narrow	chr14	74708952	74709263	311	VSX2 (+2933)	VSX2 (+2933), ABCD4 (+60651)
Vincent_GFP-CBX2-untreated-ChIP-13686.bam.filtered.bam.broad.peaks_peak_1173	broad	chr15	99385887	99388525	2638	NONE	PGPEP1L (+161585), IGF1R (+195006)
Vincent_GFP-CBX2-untreated-ChIP-13686.bam.filtered.bam.broad.peaks_peak_1174	narrow	chr14	74709459	74709844	385	VSX2 (+3477)	VSX2 (+3477), ABCD4 (+60107)
Vincent_GFP-CBX2-untreated-ChIP-13686.bam.filtered.bam.broad.peaks_peak_1174	broad	chr15	100362627	100363861	1234	NONE	LYSMD4 (-89618), ADAMTS17 (+518966)
Vincent_GFP-CBX2-untreated-ChIP-13686.bam.filtered.bam.broad.peaks_peak_1175	narrow	chr14	74724868	74725079	211	NONE	VSX2 (+18799), ABCD4 (+44785)
Vincent_GFP-CBX2-untreated-ChIP-13686.bam.filtered.bam.broad.peaks_peak_1175	broad	chr15	101081398	101083502	2104	CERS3 (+2475)	ADAMTS17 (-200240), CERS3 (+2475)
Vincent_GFP-CBX2-untreated-ChIP-13686.bam.filtered.bam.broad.peaks_peak_1176	narrow	chr14	75039468	75039668	200	NONE	LTBP2 (+39466), ISCA2 (+79145)
Vincent_GFP-CBX2-untreated-ChIP-13686.bam.filtered.bam.broad.peaks_peak_1176	broad	chr15	101267228	101268674	1446	NONE	ALDH1A3 (-151630), ASB7 (+125212)
Vincent_GFP-CBX2-untreated-ChIP-13686.bam.filtered.bam.broad.peaks_peak_1177	narrow	chr14	75468715	75468915	200	EIF2B2 (-799)	EIF2B2 (-799)
Vincent_GFP-CBX2-untreated-ChIP-13686.bam.filtered.bam.broad.peaks_peak_1177	broad	chr15	102263320	102264659	1339	TARSL2 (+817)	TARSL2 (+817)
Vincent_GFP-CBX2-untreated-ChIP-13686.bam.filtered.bam.broad.peaks_peak_1178	narrow	chr14	75825016	75825216	200	NONE	JDP2 (-73721), FOS (+79639)
Vincent_GFP-CBX2-untreated-ChIP-13686.bam.filtered.bam.broad.peaks_peak_1178	broad	chr16	770976	771321	345	FAM173A (+174)	FAM173A (+174)
Vincent_GFP-CBX2-untreated-ChIP-13686.bam.filtered.bam.broad.peaks_peak_1179	narrow	chr14	76054035	76054235	200	NONE	FLVCR2 (+9175), C14orf1 (+73397)
Vincent_GFP-CBX2-untreated-ChIP-13686.bam.filtered.bam.broad.peaks_peak_1179	broad	chr16	873970	876574	2604	NONE	GNG13 (-24539), LMF1 (+145727)
Vincent_GFP-CBX2-untreated-ChIP-13686.bam.filtered.bam.broad.peaks_peak_118	narrow	chr1	24867490	24867866	376	NONE	NCMAP (-14924), RCAN3 (+38291)
Vincent_GFP-CBX2-untreated-ChIP-13686.bam.filtered.bam.broad.peaks_peak_118	broad	chr1	30783250	30783958	708	NONE	MATN1 (+412830)
Vincent_GFP-CBX2-untreated-ChIP-13686.bam.filtered.bam.broad.peaks_peak_1180	narrow	chr14	77056687	77056887	200	NONE	VASH1 (-171745), ESRRB (+182906)
Vincent_GFP-CBX2-untreated-ChIP-13686.bam.filtered.bam.broad.peaks_peak_1180	broad	chr16	1006425	1009797	3372	NONE	GNG13 (-157378), LMF1 (+12888)
Vincent_GFP-CBX2-untreated-ChIP-13686.bam.filtered.bam.broad.peaks_peak_1181	narrow	chr14	77228518	77228791	273	VASH1 (+123)	VASH1 (+123)
Vincent_GFP-CBX2-untreated-ChIP-13686.bam.filtered.bam.broad.peaks_peak_1181	broad	chr16	1020203	1024734	4531	LMF1 (-1470)	LMF1 (-1470)
Vincent_GFP-CBX2-untreated-ChIP-13686.bam.filtered.bam.broad.peaks_peak_1182	narrow	chr14	88237509	88237885	376	NONE	GALC (+221918)
Vincent_GFP-CBX2-untreated-ChIP-13686.bam.filtered.bam.broad.peaks_peak_1182	broad	chr16	1288741	1289107	366	TPSAB1 (-1773)	TPSAB1 (-1773)
Vincent_GFP-CBX2-untreated-ChIP-13686.bam.filtered.bam.broad.peaks_peak_1183	narrow	chr14	88850520	88850743	223	SPATA7 (-1242)	SPATA7 (-1242)
Vincent_GFP-CBX2-untreated-ChIP-13686.bam.filtered.bam.broad.peaks_peak_1183	broad	chr16	1293241	1297688	4447	TPSAB1 (+4768)	TPSD1 (-10669), TPSAB1 (+4768)
Vincent_GFP-CBX2-untreated-ChIP-13686.bam.filtered.bam.broad.peaks_peak_1184	narrow	chr14	89257744	89258183	439	EML5 (+1132)	EML5 (+1132), ZC3H14 (+228711)
Vincent_GFP-CBX2-untreated-ChIP-13686.bam.filtered.bam.broad.peaks_peak_1184	broad	chr16	1542953	1543387	434	PTX4 (-4702), TELO2 (-194)	PTX4 (-4702), TELO2 (-194)
Vincent_GFP-CBX2-untreated-ChIP-13686.bam.filtered.bam.broad.peaks_peak_1185	narrow	chr14	89611430	89611630	200	NONE	TTC8 (+320524), FOXN3 (+473944)
Vincent_GFP-CBX2-untreated-ChIP-13686.bam.filtered.bam.broad.peaks_peak_1185	broad	chr16	1938977	1943229	4252	NONE	MEIOB (-18924), HS3ST6 (+27128)
Vincent_GFP-CBX2-untreated-ChIP-13686.bam.filtered.bam.broad.peaks_peak_1186	narrow	chr14	89831756	89832005	249	NONE	FOXN3 (+253593), TTC8 (+540875)
Vincent_GFP-CBX2-untreated-ChIP-13686.bam.filtered.bam.broad.peaks_peak_1186	broad	chr16	2033132	2035849	2717	NOXO1 (-3307), GFER (+277)	NOXO1 (-3307), GFER (+277)
Vincent_GFP-CBX2-untreated-ChIP-13686.bam.filtered.bam.broad.peaks_peak_1187	narrow	chr14	90085568	90085962	394	FOXN3 (-291)	FOXN3 (-291)
Vincent_GFP-CBX2-untreated-ChIP-13686.bam.filtered.bam.broad.peaks_peak_1187	broad	chr16	2651617	2654259	2642	NONE	KCTD5 (-79538), PDPK1 (+64973)
Vincent_GFP-CBX2-untreated-ChIP-13686.bam.filtered.bam.broad.peaks_peak_1188	narrow	chr14	90086097	90086554	457	FOXN3 (-852)	FOXN3 (-852)
Vincent_GFP-CBX2-untreated-ChIP-13686.bam.filtered.bam.broad.peaks_peak_1188	broad	chr16	2730877	2733099	2222	KCTD5 (-488)	KCTD5 (-488)
Vincent_GFP-CBX2-untreated-ChIP-13686.bam.filtered.bam.broad.peaks_peak_1189	narrow	chr14	92413012	92413276	264	FBLN5 (+1023)	TC2N (-79271), FBLN5 (+1023)
Vincent_GFP-CBX2-untreated-ChIP-13686.bam.filtered.bam.broad.peaks_peak_1189	broad	chr16	2770901	2772142	1241	PRSS27 (-1306)	PRSS27 (-1306)
Vincent_GFP-CBX2-untreated-ChIP-13686.bam.filtered.bam.broad.peaks_peak_119	narrow	chr1	24875446	24875725	279	NONE	NCMAP (-7016), RCAN3 (+46199)
Vincent_GFP-CBX2-untreated-ChIP-13686.bam.filtered.bam.broad.peaks_peak_119	broad	chr1	31693246	31698887	5641	NONE	PUM1 (-157525), NKAIN1 (+16334)
Vincent_GFP-CBX2-untreated-ChIP-13686.bam.filtered.bam.broad.peaks_peak_1190	narrow	chr14	94642165	94642515	350	PPP4R4 (+1691)	PPP4R4 (+1691), SERPINA10 (+117021)
Vincent_GFP-CBX2-untreated-ChIP-13686.bam.filtered.bam.broad.peaks_peak_1190	broad	chr16	2841066	2844212	3146	NONE	PRSS21 (-24589), PRSS33 (-5931)
Vincent_GFP-CBX2-untreated-ChIP-13686.bam.filtered.bam.broad.peaks_peak_1191	narrow	chr14	95671261	95671461	200	NONE	DICER1 (-47014), CLMN (+114882)
Vincent_GFP-CBX2-untreated-ChIP-13686.bam.filtered.bam.broad.peaks_peak_1191	broad	chr16	3174003	3177830	3827	NONE	ZNF213 (-9112), ZNF205 (+13356)
Vincent_GFP-CBX2-untreated-ChIP-13686.bam.filtered.bam.broad.peaks_peak_1192	narrow	chr14	96064290	96064490	200	NONE	GLRX5 (+63460), TCL1A (+116143)
Vincent_GFP-CBX2-untreated-ChIP-13686.bam.filtered.bam.broad.peaks_peak_1192	broad	chr16	3207192	3210059	2867	NONE	OR1F1 (-45621), CASP16 (+14382)
Vincent_GFP-CBX2-untreated-ChIP-13686.bam.filtered.bam.broad.peaks_peak_1193	narrow	chr14	96087033	96087233	200	NONE	GLRX5 (+86203), TCL1A (+93400)
Vincent_GFP-CBX2-untreated-ChIP-13686.bam.filtered.bam.broad.peaks_peak_1193	broad	chr16	3616700	3618676	1976	NONE	SLX4 (+43911), CLUAP1 (+66764)
Vincent_GFP-CBX2-untreated-ChIP-13686.bam.filtered.bam.broad.peaks_peak_1194	narrow	chr14	96117733	96117933	200	NONE	TCL1A (+62700), GLRX5 (+116903)
Vincent_GFP-CBX2-untreated-ChIP-13686.bam.filtered.bam.broad.peaks_peak_1194	broad	chr16	3948684	3951857	3173	NONE	CREBBP (-19544), ADCY9 (+215915)
Vincent_GFP-CBX2-untreated-ChIP-13686.bam.filtered.bam.broad.peaks_peak_1195	narrow	chr14	96917381	96917651	270	NONE	PAPOLA (-51194), AK7 (+59068)
Vincent_GFP-CBX2-untreated-ChIP-13686.bam.filtered.bam.broad.peaks_peak_1195	broad	chr16	4009249	4013097	3848	NONE	CREBBP (-80446), ADCY9 (+155013)
Vincent_GFP-CBX2-untreated-ChIP-13686.bam.filtered.bam.broad.peaks_peak_1196	narrow	chr14	97051864	97052139	275	NONE	VRK1 (-211639), PAPOLA (+83292)
Vincent_GFP-CBX2-untreated-ChIP-13686.bam.filtered.bam.broad.peaks_peak_1196	broad	chr16	4044469	4046677	2208	NONE	CREBBP (-114846), ADCY9 (+120613)
Vincent_GFP-CBX2-untreated-ChIP-13686.bam.filtered.bam.broad.peaks_peak_1197	narrow	chr14	97206753	97207013	260	NONE	VRK1 (-56758), PAPOLA (+238173)
Vincent_GFP-CBX2-untreated-ChIP-13686.bam.filtered.bam.broad.peaks_peak_1197	broad	chr16	4104171	4106949	2778	NONE	CREBBP (-174833), ADCY9 (+60626)
Vincent_GFP-CBX2-untreated-ChIP-13686.bam.filtered.bam.broad.peaks_peak_1198	narrow	chr14	97629931	97630306	375	NONE	VRK1 (+366478)
Vincent_GFP-CBX2-untreated-ChIP-13686.bam.filtered.bam.broad.peaks_peak_1198	broad	chr16	4140608	4146981	6373	NONE	CREBBP (-213068), ADCY9 (+22391)
Vincent_GFP-CBX2-untreated-ChIP-13686.bam.filtered.bam.broad.peaks_peak_1199	narrow	chr14	100069995	100070195	200	CCDC85C (+268)	CCDC85C (+268)
Vincent_GFP-CBX2-untreated-ChIP-13686.bam.filtered.bam.broad.peaks_peak_1199	broad	chr16	4160207	4163125	2918	ADCY9 (+4520)	CREBBP (-230939), ADCY9 (+4520)
Vincent_GFP-CBX2-untreated-ChIP-13686.bam.filtered.bam.broad.peaks_peak_12	narrow	chr1	1939422	1939622	200	NONE	TMEM52 (-88810), GABRD (-11258)
Vincent_GFP-CBX2-untreated-ChIP-13686.bam.filtered.bam.broad.peaks_peak_12	broad	chr1	2458153	2462561	4408	PANK4 (-2318), HES5 (+1327)	PANK4 (-2318)
Vincent_GFP-CBX2-untreated-ChIP-13686.bam.filtered.bam.broad.peaks_peak_120	narrow	chr1	24955002	24955325	323	NONE	SRRM1 (-14339), NCMAP (+72562)
Vincent_GFP-CBX2-untreated-ChIP-13686.bam.filtered.bam.broad.peaks_peak_120	broad	chr1	31997686	32001633	3947	NONE	TINAGL1 (-42476), SERINC2 (+117248)
Vincent_GFP-CBX2-untreated-ChIP-13686.bam.filtered.bam.broad.peaks_peak_1200	narrow	chr14	100260119	100260570	451	EML1 (+665)	EML1 (+665)
Vincent_GFP-CBX2-untreated-ChIP-13686.bam.filtered.bam.broad.peaks_peak_1200	broad	chr16	4213591	4216373	2782	NONE	ADCY9 (-48796), SRL (+77099)
Vincent_GFP-CBX2-untreated-ChIP-13686.bam.filtered.bam.broad.peaks_peak_1201	narrow	chr14	100260639	100261308	669	EML1 (+1294)	EVL (-270641), EML1 (+1294)
Vincent_GFP-CBX2-untreated-ChIP-13686.bam.filtered.bam.broad.peaks_peak_1201	broad	chr16	5148681	5150955	2274	FAM86A (-2009)	FAM86A (-2009)
Vincent_GFP-CBX2-untreated-ChIP-13686.bam.filtered.bam.broad.peaks_peak_1202	narrow	chr14	100928462	100928709	247	NONE	WARS (-85444), BEGAIN (+105821)
Vincent_GFP-CBX2-untreated-ChIP-13686.bam.filtered.bam.broad.peaks_peak_1202	broad	chr16	7644956	7646494	1538	NONE	RBFOX1 (+262974), TMEM114 (+976501)
Vincent_GFP-CBX2-untreated-ChIP-13686.bam.filtered.bam.broad.peaks_peak_1203	narrow	chr14	101264657	101264857	200	NONE	DLK1 (+71593), RTL1 (+86427)
Vincent_GFP-CBX2-untreated-ChIP-13686.bam.filtered.bam.broad.peaks_peak_1203	broad	chr16	8697322	8698319	997	NONE	TMEM114 (-75595), METTL22 (-17724)
Vincent_GFP-CBX2-untreated-ChIP-13686.bam.filtered.bam.broad.peaks_peak_1204	narrow	chr14	101926093	101926293	200	NONE	DIO3 (-101495), ENSG00000269375 (+566928)
Vincent_GFP-CBX2-untreated-ChIP-13686.bam.filtered.bam.broad.peaks_peak_1204	broad	chr16	9054164	9056900	2736	USP7 (+1809)	CARHSP1 (-93274), USP7 (+1809)
Vincent_GFP-CBX2-untreated-ChIP-13686.bam.filtered.bam.broad.peaks_peak_1205	narrow	chr14	104311594	104312829	1235	PPP1R13B (+1715)	PPP1R13B (+1715), ZFYVE21 (+130145)
Vincent_GFP-CBX2-untreated-ChIP-13686.bam.filtered.bam.broad.peaks_peak_1205	broad	chr16	9065569	9069424	3855	NONE	USP7 (-10156)
Vincent_GFP-CBX2-untreated-ChIP-13686.bam.filtered.bam.broad.peaks_peak_1206	narrow	chr14	105367299	105368336	1037	NONE	PLD4 (-23342), CEP170B (+36168)
Vincent_GFP-CBX2-untreated-ChIP-13686.bam.filtered.bam.broad.peaks_peak_1206	broad	chr16	9232296	9234750	2454	NONE	USP7 (-176182)
Vincent_GFP-CBX2-untreated-ChIP-13686.bam.filtered.bam.broad.peaks_peak_1207	narrow	chr14	105989560	105989897	337	TMEM121 (-3211)	TMEM121 (-3211)
Vincent_GFP-CBX2-untreated-ChIP-13686.bam.filtered.bam.broad.peaks_peak_1207	broad	chr16	9697714	9701630	3916	NONE	USP7 (-642331), GRIN2A (+576939)
Vincent_GFP-CBX2-untreated-ChIP-13686.bam.filtered.bam.broad.peaks_peak_1208	narrow	chr14	107161552	107161873	321	NONE	NONE
Vincent_GFP-CBX2-untreated-ChIP-13686.bam.filtered.bam.broad.peaks_peak_1208	broad	chr16	10778746	10782951	4205	NONE	EMP2 (-106294), TEKT5 (+7953)
Vincent_GFP-CBX2-untreated-ChIP-13686.bam.filtered.bam.broad.peaks_peak_1209	narrow	chr15	21901603	21901823	220	NONE	OR4M2 (-466765)
Vincent_GFP-CBX2-untreated-ChIP-13686.bam.filtered.bam.broad.peaks_peak_1209	broad	chr16	10871220	10872648	1428	NONE	NUBP1 (+34232), TVP23A (+40708)
Vincent_GFP-CBX2-untreated-ChIP-13686.bam.filtered.bam.broad.peaks_peak_121	narrow	chr1	25221312	25221512	200	NONE	RUNX3 (+70089), CLIC4 (+149564)
Vincent_GFP-CBX2-untreated-ChIP-13686.bam.filtered.bam.broad.peaks_peak_121	broad	chr1	32061887	32064961	3074	NONE	HCRTR1 (-19877), TINAGL1 (+21288)
Vincent_GFP-CBX2-untreated-ChIP-13686.bam.filtered.bam.broad.peaks_peak_1210	narrow	chr15	21902246	21902446	200	NONE	OR4M2 (-466132)
Vincent_GFP-CBX2-untreated-ChIP-13686.bam.filtered.bam.broad.peaks_peak_1210	broad	chr16	10897995	10902551	4556	NONE	TVP23A (+12369), NUBP1 (+62571)
Vincent_GFP-CBX2-untreated-ChIP-13686.bam.filtered.bam.broad.peaks_peak_1211	narrow	chr15	22014170	22014370	200	NONE	OR4M2 (-354208)
Vincent_GFP-CBX2-untreated-ChIP-13686.bam.filtered.bam.broad.peaks_peak_1211	broad	chr16	10933403	10935880	2477	NONE	CIITA (-36413), TVP23A (-22000)
Vincent_GFP-CBX2-untreated-ChIP-13686.bam.filtered.bam.broad.peaks_peak_1212	narrow	chr15	23107047	23107247	200	NONE	GOLGA8I (-148095), NIPA1 (-20711)
Vincent_GFP-CBX2-untreated-ChIP-13686.bam.filtered.bam.broad.peaks_peak_1212	broad	chr16	10956737	10958979	2242	NONE	TVP23A (-45216), CIITA (-13197)
Vincent_GFP-CBX2-untreated-ChIP-13686.bam.filtered.bam.broad.peaks_peak_1213	narrow	chr15	23207281	23207519	238	NONE	NIPA1 (-120964), GOLGA8I (-47842)
Vincent_GFP-CBX2-untreated-ChIP-13686.bam.filtered.bam.broad.peaks_peak_1213	broad	chr16	11619154	11623037	3883	ENSG00000188897 (-3652)	ENSG00000188897 (-3652)
Vincent_GFP-CBX2-untreated-ChIP-13686.bam.filtered.bam.broad.peaks_peak_1214	narrow	chr15	23239419	23239648	229	NONE	NIPA1 (-153098), GOLGA8I (-15708)
Vincent_GFP-CBX2-untreated-ChIP-13686.bam.filtered.bam.broad.peaks_peak_1214	broad	chr16	11736697	11740364	3667	NONE	LITAF (-57112), SNN (-23739)
Vincent_GFP-CBX2-untreated-ChIP-13686.bam.filtered.bam.broad.peaks_peak_1215	narrow	chr15	23248024	23248239	215	NONE	NIPA1 (-161696), GOLGA8I (-7110)
Vincent_GFP-CBX2-untreated-ChIP-13686.bam.filtered.bam.broad.peaks_peak_1215	broad	chr16	12030004	12032269	2265	ENSG00000234719 (+4765)	GSPT1 (-21360), ENSG00000234719 (+4765)
Vincent_GFP-CBX2-untreated-ChIP-13686.bam.filtered.bam.broad.peaks_peak_1216	narrow	chr15	23269159	23269500	341	NONE	GOLGA8S (-330663), GOLGA8I (+14088)
Vincent_GFP-CBX2-untreated-ChIP-13686.bam.filtered.bam.broad.peaks_peak_1216	broad	chr16	12110624	12112642	2018	NONE	SNX29 (+41038), CPPED1 (+786241)
Vincent_GFP-CBX2-untreated-ChIP-13686.bam.filtered.bam.broad.peaks_peak_1217	narrow	chr15	23613221	23613421	200	NONE	MKRN3 (-197133), GOLGA8S (+13328)
Vincent_GFP-CBX2-untreated-ChIP-13686.bam.filtered.bam.broad.peaks_peak_1217	broad	chr16	14457946	14458589	643	NONE	PARN (+265856), MKL2 (+285123)
Vincent_GFP-CBX2-untreated-ChIP-13686.bam.filtered.bam.broad.peaks_peak_1218	narrow	chr15	27299737	27300153	416	NONE	GABRG3 (+83516)
Vincent_GFP-CBX2-untreated-ChIP-13686.bam.filtered.bam.broad.peaks_peak_1218	broad	chr16	14867857	14869136	1279	NONE	PLA2G10 (-79971), NOMO1 (-59041)
Vincent_GFP-CBX2-untreated-ChIP-13686.bam.filtered.bam.broad.peaks_peak_1219	narrow	chr15	28049418	28049636	218	NONE	OCA2 (+294977), GABRG3 (+833098)
Vincent_GFP-CBX2-untreated-ChIP-13686.bam.filtered.bam.broad.peaks_peak_1219	broad	chr16	14871204	14871777	573	NONE	PLA2G10 (-82965), NOMO1 (-56047)
Vincent_GFP-CBX2-untreated-ChIP-13686.bam.filtered.bam.broad.peaks_peak_122	narrow	chr1	25246374	25246882	508	NONE	RUNX3 (+44873), CLIC4 (+174780)
Vincent_GFP-CBX2-untreated-ChIP-13686.bam.filtered.bam.broad.peaks_peak_122	broad	chr1	32598723	32599539	816	NONE	TXLNA (-46535), KPNA6 (+25492)
Vincent_GFP-CBX2-untreated-ChIP-13686.bam.filtered.bam.broad.peaks_peak_1220	narrow	chr15	28941149	28941438	289	NONE	GOLGA8G (-163177), GOLGA8M (+16175)
Vincent_GFP-CBX2-untreated-ChIP-13686.bam.filtered.bam.broad.peaks_peak_1220	broad	chr16	15378802	15383442	4640	NONE	RRN3 (-192948), ENSG00000261130 (-108489)
Vincent_GFP-CBX2-untreated-ChIP-13686.bam.filtered.bam.broad.peaks_peak_1221	narrow	chr15	30728344	30728544	200	NONE	GOLGA8Q (-115837), GOLGA8R (-22079)
Vincent_GFP-CBX2-untreated-ChIP-13686.bam.filtered.bam.broad.peaks_peak_1221	broad	chr16	15447942	15448672	730	NONE	RRN3 (-260133), ENSG00000261130 (-41304)
Vincent_GFP-CBX2-untreated-ChIP-13686.bam.filtered.bam.broad.peaks_peak_1222	narrow	chr15	31309894	31310094	200	NONE	MTMR10 (-26187), TRPM1 (+143482)
Vincent_GFP-CBX2-untreated-ChIP-13686.bam.filtered.bam.broad.peaks_peak_1222	broad	chr16	15477079	15481948	4869	NONE	RRN3 (-291340), ENSG00000261130 (-10097)
Vincent_GFP-CBX2-untreated-ChIP-13686.bam.filtered.bam.broad.peaks_peak_1223	narrow	chr15	32794534	32795080	546	NONE	GOLGA8N (-90850), GOLGA8O (-46972)
Vincent_GFP-CBX2-untreated-ChIP-13686.bam.filtered.bam.broad.peaks_peak_1223	broad	chr16	15516207	15519970	3763	NONE	MPV17L (+28453), KIAA0430 (+218934)
Vincent_GFP-CBX2-untreated-ChIP-13686.bam.filtered.bam.broad.peaks_peak_1224	narrow	chr15	32795271	32795484	213	NONE	GOLGA8N (-90279), GOLGA8O (-47543)
Vincent_GFP-CBX2-untreated-ChIP-13686.bam.filtered.bam.broad.peaks_peak_1224	broad	chr16	15947537	15952112	4575	MYH11 (+1043)	MYH11 (+1043), NDE1 (+212701)
Vincent_GFP-CBX2-untreated-ChIP-13686.bam.filtered.bam.broad.peaks_peak_1225	narrow	chr15	32859696	32859897	201	NONE	GOLGA8O (-111962), GOLGA8N (-25860)
Vincent_GFP-CBX2-untreated-ChIP-13686.bam.filtered.bam.broad.peaks_peak_1225	broad	chr16	16543728	16544990	1262	NONE	NOMO3 (+218007)
Vincent_GFP-CBX2-untreated-ChIP-13686.bam.filtered.bam.broad.peaks_peak_1226	narrow	chr15	32876921	32877152	231	NONE	GOLGA8O (-129202), GOLGA8N (-8620)
Vincent_GFP-CBX2-untreated-ChIP-13686.bam.filtered.bam.broad.peaks_peak_1226	broad	chr16	18974143	18975689	1546	NONE	SMG1 (-37140), TMC7 (-20340)
Vincent_GFP-CBX2-untreated-ChIP-13686.bam.filtered.bam.broad.peaks_peak_1227	narrow	chr15	34332339	34332539	200	AVEN (-1062)	AVEN (-1062)
Vincent_GFP-CBX2-untreated-ChIP-13686.bam.filtered.bam.broad.peaks_peak_1227	broad	chr16	19876898	19881504	4606	NONE	KNOP1 (-149645), GPRC5B (+17038)
Vincent_GFP-CBX2-untreated-ChIP-13686.bam.filtered.bam.broad.peaks_peak_1228	narrow	chr15	35273167	35273367	200	NONE	AQR (-11227), ZNF770 (+7221)
Vincent_GFP-CBX2-untreated-ChIP-13686.bam.filtered.bam.broad.peaks_peak_1228	broad	chr16	20025152	20025957	805	NONE	GPRC5B (-129316), GPR139 (+59684)
Vincent_GFP-CBX2-untreated-ChIP-13686.bam.filtered.bam.broad.peaks_peak_1229	narrow	chr15	35280338	35280597	259	ZNF770 (+20)	ZNF770 (+20)
Vincent_GFP-CBX2-untreated-ChIP-13686.bam.filtered.bam.broad.peaks_peak_1229	broad	chr16	21002321	21007298	4977	NONE	TMEM159 (-164888), LYRM1 (+92384)
Vincent_GFP-CBX2-untreated-ChIP-13686.bam.filtered.bam.broad.peaks_peak_123	narrow	chr1	25254514	25255323	809	NONE	RUNX3 (+36582), CLIC4 (+183071)
Vincent_GFP-CBX2-untreated-ChIP-13686.bam.filtered.bam.broad.peaks_peak_123	broad	chr1	32916696	32920311	3615	NONE	ZBTB8B (-12166), TSSK3 (+90706)
Vincent_GFP-CBX2-untreated-ChIP-13686.bam.filtered.bam.broad.peaks_peak_1230	narrow	chr15	35338574	35338849	275	NONE	ZNF770 (-58224), DPH6 (+499657)
Vincent_GFP-CBX2-untreated-ChIP-13686.bam.filtered.bam.broad.peaks_peak_1230	broad	chr16	21587816	21592828	5012	NONE	NPIPB3 (-159244), METTL9 (-20475)
Vincent_GFP-CBX2-untreated-ChIP-13686.bam.filtered.bam.broad.peaks_peak_1231	narrow	chr15	37424444	37424699	255	NONE	TMCO5A (-802886), MEIS2 (-32486)
Vincent_GFP-CBX2-untreated-ChIP-13686.bam.filtered.bam.broad.peaks_peak_1231	broad	chr16	21782639	21787551	4912	NONE	NPIPB4 (+83644), OTOA (+95260)
Vincent_GFP-CBX2-untreated-ChIP-13686.bam.filtered.bam.broad.peaks_peak_1232	narrow	chr15	38746174	38746434	260	FAM98B (-24)	FAM98B (-24)
Vincent_GFP-CBX2-untreated-ChIP-13686.bam.filtered.bam.broad.peaks_peak_1232	broad	chr16	21811665	21814118	2453	NONE	NPIPB4 (+55847), OTOA (+123057)
Vincent_GFP-CBX2-untreated-ChIP-13686.bam.filtered.bam.broad.peaks_peak_1233	narrow	chr15	40102510	40102745	235	NONE	GPR176 (+110465), THBS1 (+229334)
Vincent_GFP-CBX2-untreated-ChIP-13686.bam.filtered.bam.broad.peaks_peak_1233	broad	chr16	21817370	21825648	8278	NONE	NPIPB4 (+47230), OTOA (+131674)
Vincent_GFP-CBX2-untreated-ChIP-13686.bam.filtered.bam.broad.peaks_peak_1234	narrow	chr15	40973306	40973506	200	NONE	RAD51 (-13966), CASC5 (+87188)
Vincent_GFP-CBX2-untreated-ChIP-13686.bam.filtered.bam.broad.peaks_peak_1234	broad	chr16	21946549	21949527	2978	NONE	NPIPB4 (-79299), UQCRC2 (-15943)
Vincent_GFP-CBX2-untreated-ChIP-13686.bam.filtered.bam.broad.peaks_peak_1235	narrow	chr15	42120742	42120983	241	NONE	PLA2G4B (-9110), MAPKBP1 (+54141)
Vincent_GFP-CBX2-untreated-ChIP-13686.bam.filtered.bam.broad.peaks_peak_1235	broad	chr16	22135260	22138145	2885	NONE	SDR42E2 (-40915), VWA3A (+32840)
Vincent_GFP-CBX2-untreated-ChIP-13686.bam.filtered.bam.broad.peaks_peak_1236	narrow	chr15	42121085	42121346	261	NONE	PLA2G4B (-8757), MAPKBP1 (+54494)
Vincent_GFP-CBX2-untreated-ChIP-13686.bam.filtered.bam.broad.peaks_peak_1236	broad	chr16	22601978	22605667	3689	NONE	HS3ST2 (-221675), NPIPB5 (+78979)
Vincent_GFP-CBX2-untreated-ChIP-13686.bam.filtered.bam.broad.peaks_peak_1237	narrow	chr15	45680544	45680747	203	NONE	SPATA5L1 (-13883), GATM (-9655)
Vincent_GFP-CBX2-untreated-ChIP-13686.bam.filtered.bam.broad.peaks_peak_1237	broad	chr16	22610449	22611805	1356	NONE	HS3ST2 (-214371), NPIPB5 (+86283)
Vincent_GFP-CBX2-untreated-ChIP-13686.bam.filtered.bam.broad.peaks_peak_1238	narrow	chr15	45751233	45751490	257	NONE	C15orf48 (+28557), SLC30A4 (+63643)
Vincent_GFP-CBX2-untreated-ChIP-13686.bam.filtered.bam.broad.peaks_peak_1238	broad	chr16	22630431	22634162	3731	NONE	HS3ST2 (-193201), NPIPB5 (+107453)
Vincent_GFP-CBX2-untreated-ChIP-13686.bam.filtered.bam.broad.peaks_peak_1239	narrow	chr15	49687717	49687926	209	NONE	FGF7 (-27471), GALK2 (+225609)
Vincent_GFP-CBX2-untreated-ChIP-13686.bam.filtered.bam.broad.peaks_peak_1239	broad	chr16	23173953	23175197	1244	NONE	SCNN1G (-19461), USP31 (-13984)
Vincent_GFP-CBX2-untreated-ChIP-13686.bam.filtered.bam.broad.peaks_peak_124	narrow	chr1	25508030	25508247	217	NONE	RUNX3 (-216638), SYF2 (+50845)
Vincent_GFP-CBX2-untreated-ChIP-13686.bam.filtered.bam.broad.peaks_peak_124	broad	chr1	33003830	33007339	3509	ZBTB8A (+557)	ZBTB8A (+557)
Vincent_GFP-CBX2-untreated-ChIP-13686.bam.filtered.bam.broad.peaks_peak_1240	narrow	chr15	49913081	49913336	255	NONE	FGF7 (+197916), ATP8B4 (+498210)
Vincent_GFP-CBX2-untreated-ChIP-13686.bam.filtered.bam.broad.peaks_peak_1240	broad	chr16	24608943	24613095	4152	NONE	TNRC6A (-130015), RBBP6 (+59503)
Vincent_GFP-CBX2-untreated-ChIP-13686.bam.filtered.bam.broad.peaks_peak_1241	narrow	chr15	50402548	50402748	200	NONE	ATP8B4 (+8771), FGF7 (+687355)
Vincent_GFP-CBX2-untreated-ChIP-13686.bam.filtered.bam.broad.peaks_peak_1241	broad	chr16	25104954	25108818	3864	NONE	ARHGAP17 (-80234), LCMT1 (-16164)
Vincent_GFP-CBX2-untreated-ChIP-13686.bam.filtered.bam.broad.peaks_peak_1242	narrow	chr15	50403599	50403826	227	NONE	ATP8B4 (+7706), FGF7 (+688420)
Vincent_GFP-CBX2-untreated-ChIP-13686.bam.filtered.bam.broad.peaks_peak_1242	broad	chr16	25145603	25146376	773	NONE	AQP8 (-82252), LCMT1 (+22940)
Vincent_GFP-CBX2-untreated-ChIP-13686.bam.filtered.bam.broad.peaks_peak_1243	narrow	chr15	51098757	51099049	292	NONE	AP4E1 (-101967), SPPL2A (-40898)
Vincent_GFP-CBX2-untreated-ChIP-13686.bam.filtered.bam.broad.peaks_peak_1243	broad	chr16	26612178	26612496	318	NONE	KDM8 (-602959), HS3ST4 (+908990)
Vincent_GFP-CBX2-untreated-ChIP-13686.bam.filtered.bam.broad.peaks_peak_1244	narrow	chr15	51111926	51112153	227	NONE	AP4E1 (-88830), SPPL2A (-54035)
Vincent_GFP-CBX2-untreated-ChIP-13686.bam.filtered.bam.broad.peaks_peak_1244	broad	chr16	27937226	27940129	2903	NONE	GSG1L (+136152), KIAA0556 (+377205)
Vincent_GFP-CBX2-untreated-ChIP-13686.bam.filtered.bam.broad.peaks_peak_1245	narrow	chr15	51122488	51122722	234	NONE	AP4E1 (-78265), SPPL2A (-64600)
Vincent_GFP-CBX2-untreated-ChIP-13686.bam.filtered.bam.broad.peaks_peak_1245	broad	chr16	28065767	28067448	1681	NONE	GSG1L (+8222), KIAA0556 (+505135)
Vincent_GFP-CBX2-untreated-ChIP-13686.bam.filtered.bam.broad.peaks_peak_1246	narrow	chr15	51122831	51123045	214	NONE	AP4E1 (-77932), SPPL2A (-64933)
Vincent_GFP-CBX2-untreated-ChIP-13686.bam.filtered.bam.broad.peaks_peak_1246	broad	chr16	29801746	29803867	2121	KIF22 (+766)	KIF22 (+766)
Vincent_GFP-CBX2-untreated-ChIP-13686.bam.filtered.bam.broad.peaks_peak_1247	narrow	chr15	51128767	51128978	211	NONE	AP4E1 (-71997), SPPL2A (-70868)
Vincent_GFP-CBX2-untreated-ChIP-13686.bam.filtered.bam.broad.peaks_peak_1247	broad	chr16	30537034	30539634	2600	ZNF768 (-424)	ZNF768 (-424)
Vincent_GFP-CBX2-untreated-ChIP-13686.bam.filtered.bam.broad.peaks_peak_1248	narrow	chr15	51129137	51129644	507	NONE	AP4E1 (-71479), SPPL2A (-71386)
Vincent_GFP-CBX2-untreated-ChIP-13686.bam.filtered.bam.broad.peaks_peak_1248	broad	chr16	30621454	30622208	754	ZNF689 (-131)	ZNF689 (-131)
Vincent_GFP-CBX2-untreated-ChIP-13686.bam.filtered.bam.broad.peaks_peak_1249	narrow	chr15	51165210	51165412	202	NONE	SPPL2A (-107306), AP4E1 (-35559)
Vincent_GFP-CBX2-untreated-ChIP-13686.bam.filtered.bam.broad.peaks_peak_1249	broad	chr16	31428920	31431183	2263	NONE	COX6A2 (+9697), ITGAD (+25419)
Vincent_GFP-CBX2-untreated-ChIP-13686.bam.filtered.bam.broad.peaks_peak_125	narrow	chr1	25936119	25936340	221	NONE	MAN1C1 (-7729), LDLRAP1 (+66159)
Vincent_GFP-CBX2-untreated-ChIP-13686.bam.filtered.bam.broad.peaks_peak_125	broad	chr1	33264827	33265268	441	NONE	SYNC (-96328), S100PBP (-18108)
Vincent_GFP-CBX2-untreated-ChIP-13686.bam.filtered.bam.broad.peaks_peak_1250	narrow	chr15	51527767	51528164	397	NONE	CYP19A1 (+102841), AP4E1 (+327096)
Vincent_GFP-CBX2-untreated-ChIP-13686.bam.filtered.bam.broad.peaks_peak_1250	broad	chr16	32096054	32097662	1608	NONE	ZNF267 (+211779), TP53TG3 (+591195)
Vincent_GFP-CBX2-untreated-ChIP-13686.bam.filtered.bam.broad.peaks_peak_1251	narrow	chr15	51528249	51529277	1028	NONE	CYP19A1 (+102044), AP4E1 (+327893)
Vincent_GFP-CBX2-untreated-ChIP-13686.bam.filtered.bam.broad.peaks_peak_1251	broad	chr16	32125837	32127766	1929	NONE	ZNF267 (+241723), TP53TG3 (+561251)
Vincent_GFP-CBX2-untreated-ChIP-13686.bam.filtered.bam.broad.peaks_peak_1252	narrow	chr15	51569553	51569777	224	NONE	CYP19A1 (+61142), AP4E1 (+368795)
Vincent_GFP-CBX2-untreated-ChIP-13686.bam.filtered.bam.broad.peaks_peak_1252	broad	chr16	32289676	32290153	477	NONE	TP53TG3 (+398138), ZNF267 (+404836)
Vincent_GFP-CBX2-untreated-ChIP-13686.bam.filtered.bam.broad.peaks_peak_1253	narrow	chr15	52753045	52753245	200	NONE	MYO5C (-165150), MYO5A (+68102)
Vincent_GFP-CBX2-untreated-ChIP-13686.bam.filtered.bam.broad.peaks_peak_1253	broad	chr16	32855269	32858986	3717	NONE	TP53TG3C (-347852), TP53TG3 (-169075)
Vincent_GFP-CBX2-untreated-ChIP-13686.bam.filtered.bam.broad.peaks_peak_1254	narrow	chr15	52821913	52822114	201	MYO5A (-767)	MYO5A (-767)
Vincent_GFP-CBX2-untreated-ChIP-13686.bam.filtered.bam.broad.peaks_peak_1254	broad	chr16	33039221	33040787	1566	NONE	TP53TG3 (-351951), TP53TG3C (-164976)
Vincent_GFP-CBX2-untreated-ChIP-13686.bam.filtered.bam.broad.peaks_peak_1255	narrow	chr15	56032388	56032906	518	PRTG (+2530)	PYGO1 (-151502), PRTG (+2530)
Vincent_GFP-CBX2-untreated-ChIP-13686.bam.filtered.bam.broad.peaks_peak_1255	broad	chr16	33864784	33868368	3584	NONE	TP53TG3B (+605061)
Vincent_GFP-CBX2-untreated-ChIP-13686.bam.filtered.bam.broad.peaks_peak_1256	narrow	chr15	56033781	56033984	203	PRTG (+1294)	PYGO1 (-152738), PRTG (+1294)
Vincent_GFP-CBX2-untreated-ChIP-13686.bam.filtered.bam.broad.peaks_peak_1256	broad	chr16	33894156	33895221	1065	NONE	TP53TG3B (+633174)
Vincent_GFP-CBX2-untreated-ChIP-13686.bam.filtered.bam.broad.peaks_peak_1257	narrow	chr15	57731631	57731899	268	NONE	GCOM1 (-152341), CGNL1 (+63062)
Vincent_GFP-CBX2-untreated-ChIP-13686.bam.filtered.bam.broad.peaks_peak_1257	broad	chr16	33950168	33951454	1286	NONE	TP53TG3B (+689296)
Vincent_GFP-CBX2-untreated-ChIP-13686.bam.filtered.bam.broad.peaks_peak_1258	narrow	chr15	57817824	57818024	200	NONE	GCOM1 (-66182), CGNL1 (+149221)
Vincent_GFP-CBX2-untreated-ChIP-13686.bam.filtered.bam.broad.peaks_peak_1258	broad	chr16	33952331	33953475	1144	NONE	TP53TG3B (+691388)
Vincent_GFP-CBX2-untreated-ChIP-13686.bam.filtered.bam.broad.peaks_peak_1259	narrow	chr15	57968755	57969000	245	NONE	POLR2M (-29949), MYZAP (+84739)
Vincent_GFP-CBX2-untreated-ChIP-13686.bam.filtered.bam.broad.peaks_peak_1259	broad	chr16	33954386	33957734	3348	NONE	TP53TG3B (+694545)
Vincent_GFP-CBX2-untreated-ChIP-13686.bam.filtered.bam.broad.peaks_peak_126	narrow	chr1	25958050	25958740	690	NONE	SEPN1 (-168272), MAN1C1 (+14436)
Vincent_GFP-CBX2-untreated-ChIP-13686.bam.filtered.bam.broad.peaks_peak_126	broad	chr1	33335602	33337797	2195	FNDC5 (-286)	FNDC5 (-286)
Vincent_GFP-CBX2-untreated-ChIP-13686.bam.filtered.bam.broad.peaks_peak_1260	narrow	chr15	57984071	57984295	224	NONE	POLR2M (-14644), MYZAP (+100044)
Vincent_GFP-CBX2-untreated-ChIP-13686.bam.filtered.bam.broad.peaks_peak_1260	broad	chr16	33958592	33959693	1101	NONE	TP53TG3B (+697628)
Vincent_GFP-CBX2-untreated-ChIP-13686.bam.filtered.bam.broad.peaks_peak_1261	narrow	chr15	58039325	58039525	200	NONE	POLR2M (+40598), ALDH1A2 (+319191)
Vincent_GFP-CBX2-untreated-ChIP-13686.bam.filtered.bam.broad.peaks_peak_1261	broad	chr16	33963060	33966170	3110	NONE	TP53TG3B (+703100)
Vincent_GFP-CBX2-untreated-ChIP-13686.bam.filtered.bam.broad.peaks_peak_1262	narrow	chr15	58087235	58087490	255	NONE	POLR2M (+88536), ALDH1A2 (+271253)
Vincent_GFP-CBX2-untreated-ChIP-13686.bam.filtered.bam.broad.peaks_peak_1262	broad	chr16	33996376	33997402	1026	NONE	TP53TG3B (+735374)
Vincent_GFP-CBX2-untreated-ChIP-13686.bam.filtered.bam.broad.peaks_peak_1263	narrow	chr15	58099499	58099699	200	NONE	POLR2M (+100772), ALDH1A2 (+259017)
Vincent_GFP-CBX2-untreated-ChIP-13686.bam.filtered.bam.broad.peaks_peak_1263	broad	chr16	34021411	34022924	1513	NONE	TP53TG3B (+760653)
Vincent_GFP-CBX2-untreated-ChIP-13686.bam.filtered.bam.broad.peaks_peak_1264	narrow	chr15	58524401	58524601	200	NONE	LIPC (-178267), AQP9 (+94106)
Vincent_GFP-CBX2-untreated-ChIP-13686.bam.filtered.bam.broad.peaks_peak_1264	broad	chr16	35239515	35240466	951	NONE	NONE
Vincent_GFP-CBX2-untreated-ChIP-13686.bam.filtered.bam.broad.peaks_peak_1265	narrow	chr15	60616673	60616958	285	NONE	ANXA2 (+73368), FOXB1 (+320395)
Vincent_GFP-CBX2-untreated-ChIP-13686.bam.filtered.bam.broad.peaks_peak_1265	broad	chr16	46385913	46386905	992	NONE	SHCBP1 (+269129)
Vincent_GFP-CBX2-untreated-ChIP-13686.bam.filtered.bam.broad.peaks_peak_1266	narrow	chr15	60617180	60617442	262	NONE	ANXA2 (+72873), FOXB1 (+320890)
Vincent_GFP-CBX2-untreated-ChIP-13686.bam.filtered.bam.broad.peaks_peak_1266	broad	chr16	46390141	46395593	5452	NONE	SHCBP1 (+262671)
Vincent_GFP-CBX2-untreated-ChIP-13686.bam.filtered.bam.broad.peaks_peak_1267	narrow	chr15	60925159	60925359	200	NONE	RORA (-5597)
Vincent_GFP-CBX2-untreated-ChIP-13686.bam.filtered.bam.broad.peaks_peak_1267	broad	chr16	46403307	46403884	577	NONE	SHCBP1 (+251942)
Vincent_GFP-CBX2-untreated-ChIP-13686.bam.filtered.bam.broad.peaks_peak_1268	narrow	chr15	62635945	62636155	210	NONE	TLN2 (-217514), C2CD4B (-178568)
Vincent_GFP-CBX2-untreated-ChIP-13686.bam.filtered.bam.broad.peaks_peak_1268	broad	chr16	46404816	46405292	476	NONE	SHCBP1 (+250484)
Vincent_GFP-CBX2-untreated-ChIP-13686.bam.filtered.bam.broad.peaks_peak_1269	narrow	chr15	64752541	64752741	200	NONE	ZNF609 (-38850), TRIP4 (+72638)
Vincent_GFP-CBX2-untreated-ChIP-13686.bam.filtered.bam.broad.peaks_peak_1269	broad	chr16	46416780	46418480	1700	NONE	SHCBP1 (+237908)
Vincent_GFP-CBX2-untreated-ChIP-13686.bam.filtered.bam.broad.peaks_peak_127	narrow	chr1	25959061	25959320	259	NONE	SEPN1 (-167476), MAN1C1 (+15232)
Vincent_GFP-CBX2-untreated-ChIP-13686.bam.filtered.bam.broad.peaks_peak_127	broad	chr1	33576682	33582689	6007	NONE	ADC (+32972), TRIM62 (+67581)
Vincent_GFP-CBX2-untreated-ChIP-13686.bam.filtered.bam.broad.peaks_peak_1270	narrow	chr15	65674310	65674676	366	IGDCC3 (-4115)	IGDCC3 (-4115)
Vincent_GFP-CBX2-untreated-ChIP-13686.bam.filtered.bam.broad.peaks_peak_1270	broad	chr16	46425420	46428069	2649	NONE	SHCBP1 (+228793)
Vincent_GFP-CBX2-untreated-ChIP-13686.bam.filtered.bam.broad.peaks_peak_1271	narrow	chr15	66473203	66473403	200	NONE	MEGF11 (+72782), RAB11A (+311507)
Vincent_GFP-CBX2-untreated-ChIP-13686.bam.filtered.bam.broad.peaks_peak_1271	broad	chr16	46432560	46432929	369	NONE	SHCBP1 (+222793)
Vincent_GFP-CBX2-untreated-ChIP-13686.bam.filtered.bam.broad.peaks_peak_1272	narrow	chr15	67547370	67547570	200	AAGAB (-396)	AAGAB (-396)
Vincent_GFP-CBX2-untreated-ChIP-13686.bam.filtered.bam.broad.peaks_peak_1272	broad	chr16	46434662	46435585	923	NONE	SHCBP1 (+220414)
Vincent_GFP-CBX2-untreated-ChIP-13686.bam.filtered.bam.broad.peaks_peak_1273	narrow	chr15	67634625	67634825	200	NONE	C15orf61 (-178681), AAGAB (-87651)
Vincent_GFP-CBX2-untreated-ChIP-13686.bam.filtered.bam.broad.peaks_peak_1273	broad	chr16	46607306	46608894	1588	NONE	SHCBP1 (+47438)
Vincent_GFP-CBX2-untreated-ChIP-13686.bam.filtered.bam.broad.peaks_peak_1274	narrow	chr15	67678588	67678788	200	NONE	C15orf61 (-134718), AAGAB (-131614)
Vincent_GFP-CBX2-untreated-ChIP-13686.bam.filtered.bam.broad.peaks_peak_1274	broad	chr16	49726794	49734387	7593	NONE	CBLN1 (-414849), ZNF423 (+126059)
Vincent_GFP-CBX2-untreated-ChIP-13686.bam.filtered.bam.broad.peaks_peak_1275	narrow	chr15	68115924	68116124	200	SKOR1 (+3982)	PIAS1 (-230493), SKOR1 (+3982)
Vincent_GFP-CBX2-untreated-ChIP-13686.bam.filtered.bam.broad.peaks_peak_1275	broad	chr16	49747147	49749651	2504	NONE	CBLN1 (-432657), ZNF423 (+108251)
Vincent_GFP-CBX2-untreated-ChIP-13686.bam.filtered.bam.broad.peaks_peak_1276	narrow	chr15	68545653	68545919	266	NONE	FEM1B (-24355), CLN6 (-23706)
Vincent_GFP-CBX2-untreated-ChIP-13686.bam.filtered.bam.broad.peaks_peak_1276	broad	chr16	50145124	50147873	2749	NONE	PAPD5 (-40330), CNEP1R1 (+88178)
Vincent_GFP-CBX2-untreated-ChIP-13686.bam.filtered.bam.broad.peaks_peak_1277	narrow	chr15	68557471	68557674	203	NONE	CLN6 (-35493), FEM1B (-12568)
Vincent_GFP-CBX2-untreated-ChIP-13686.bam.filtered.bam.broad.peaks_peak_1277	broad	chr16	50579215	50586709	7494	NKD1 (+721)	NKD1 (+721)
Vincent_GFP-CBX2-untreated-ChIP-13686.bam.filtered.bam.broad.peaks_peak_1278	narrow	chr15	69135335	69136262	927	NONE	SPESP1 (-87040), ANP32A (-22565)
Vincent_GFP-CBX2-untreated-ChIP-13686.bam.filtered.bam.broad.peaks_peak_1278	broad	chr16	53776002	53777377	1375	NONE	FTO (+38815), IRX3 (+543985)
Vincent_GFP-CBX2-untreated-ChIP-13686.bam.filtered.bam.broad.peaks_peak_1279	narrow	chr15	69613508	69613780	272	NONE	KIF23 (-93044), PAQR5 (+6902)
Vincent_GFP-CBX2-untreated-ChIP-13686.bam.filtered.bam.broad.peaks_peak_1279	broad	chr16	54205350	54206901	1551	NONE	IRX3 (+114549), FTO (+468251)
Vincent_GFP-CBX2-untreated-ChIP-13686.bam.filtered.bam.broad.peaks_peak_128	narrow	chr1	26005502	26005752	250	NONE	SEPN1 (-121040), MAN1C1 (+61668)
Vincent_GFP-CBX2-untreated-ChIP-13686.bam.filtered.bam.broad.peaks_peak_128	broad	chr1	33648621	33653307	4686	TRIM62 (-3697)	TRIM62 (-3697)
Vincent_GFP-CBX2-untreated-ChIP-13686.bam.filtered.bam.broad.peaks_peak_1280	narrow	chr15	69625479	69625683	204	NONE	KIF23 (-81107), PAQR5 (+18839)
Vincent_GFP-CBX2-untreated-ChIP-13686.bam.filtered.bam.broad.peaks_peak_1280	broad	chr16	56221875	56224979	3104	GNAO1 (-2461)	GNAO1 (-2461)
Vincent_GFP-CBX2-untreated-ChIP-13686.bam.filtered.bam.broad.peaks_peak_1281	narrow	chr15	70325871	70326120	249	NONE	TLE3 (+64519), RPLP1 (+580873)
Vincent_GFP-CBX2-untreated-ChIP-13686.bam.filtered.bam.broad.peaks_peak_1281	broad	chr16	57023647	57024895	1248	NLRC5 (+861)	NLRC5 (+861)
Vincent_GFP-CBX2-untreated-ChIP-13686.bam.filtered.bam.broad.peaks_peak_1282	narrow	chr15	70465328	70465565	237	NONE	TLE3 (-74932), UACA (+590485)
Vincent_GFP-CBX2-untreated-ChIP-13686.bam.filtered.bam.broad.peaks_peak_1282	broad	chr16	57616792	57621133	4341	NONE	GPR56 (-43456), GPR114 (+42362)
Vincent_GFP-CBX2-untreated-ChIP-13686.bam.filtered.bam.broad.peaks_peak_1283	narrow	chr15	72035796	72036079	283	NONE	SENP8 (-373254), THSD4 (+646647)
Vincent_GFP-CBX2-untreated-ChIP-13686.bam.filtered.bam.broad.peaks_peak_1283	broad	chr16	57636313	57638027	1714	NONE	GPR56 (-25249), GPR114 (+60569)
Vincent_GFP-CBX2-untreated-ChIP-13686.bam.filtered.bam.broad.peaks_peak_1284	narrow	chr15	73088727	73088930	203	NONE	NEO1 (-255222), ADPGK (-12703)
Vincent_GFP-CBX2-untreated-ChIP-13686.bam.filtered.bam.broad.peaks_peak_1284	broad	chr16	57914738	57917638	2900	NONE	KIFC3 (-79688), CNGB1 (+88828)
Vincent_GFP-CBX2-untreated-ChIP-13686.bam.filtered.bam.broad.peaks_peak_1285	narrow	chr15	74360422	74360644	222	NONE	GOLGA6A (+14358), PML (+73475)
Vincent_GFP-CBX2-untreated-ChIP-13686.bam.filtered.bam.broad.peaks_peak_1285	broad	chr16	58722175	58725360	3185	NONE	SLC38A7 (-5141), GOT2 (+44493)
Vincent_GFP-CBX2-untreated-ChIP-13686.bam.filtered.bam.broad.peaks_peak_1286	narrow	chr15	74538739	74538976	237	NONE	CCDC33 (+10228), CYP11A1 (+121223)
Vincent_GFP-CBX2-untreated-ChIP-13686.bam.filtered.bam.broad.peaks_peak_1286	broad	chr16	66464730	66466875	2145	BEAN1 (+4603)	BEAN1 (+4603), TK2 (+118512)
Vincent_GFP-CBX2-untreated-ChIP-13686.bam.filtered.bam.broad.peaks_peak_1287	narrow	chr15	75047087	75047335	248	NONE	CSK (-27187), CYP1A2 (+6026)
Vincent_GFP-CBX2-untreated-ChIP-13686.bam.filtered.bam.broad.peaks_peak_1287	broad	chr16	66546346	66546786	440	NONE	TK2 (+37749), BEAN1 (+85366)
Vincent_GFP-CBX2-untreated-ChIP-13686.bam.filtered.bam.broad.peaks_peak_1288	narrow	chr15	75535500	75535700	200	NONE	GOLGA6C (-15340), PPCDC (+219704)
Vincent_GFP-CBX2-untreated-ChIP-13686.bam.filtered.bam.broad.peaks_peak_1288	broad	chr16	66623623	66627960	4337	NONE	CMTM3 (-12143), CMTM2 (+12432)
Vincent_GFP-CBX2-untreated-ChIP-13686.bam.filtered.bam.broad.peaks_peak_1289	narrow	chr15	75541780	75542247	467	NONE	GOLGA6C (-8926), PPCDC (+226118)
Vincent_GFP-CBX2-untreated-ChIP-13686.bam.filtered.bam.broad.peaks_peak_1289	broad	chr16	66795547	66799269	3722	NONE	DYNC1LI2 (-11707), CCDC79 (+38115)
Vincent_GFP-CBX2-untreated-ChIP-13686.bam.filtered.bam.broad.peaks_peak_129	narrow	chr1	26014444	26014777	333	NONE	SEPN1 (-112056), MAN1C1 (+70652)
Vincent_GFP-CBX2-untreated-ChIP-13686.bam.filtered.bam.broad.peaks_peak_129	broad	chr1	33658083	33660995	2912	NONE	ZNF362 (-62635), TRIM62 (-12272)
Vincent_GFP-CBX2-untreated-ChIP-13686.bam.filtered.bam.broad.peaks_peak_1290	narrow	chr15	75588211	75588481	270	NONE	COMMD4 (-39886), GOLGA6D (+13170)
Vincent_GFP-CBX2-untreated-ChIP-13686.bam.filtered.bam.broad.peaks_peak_1290	broad	chr16	66958261	66963485	5224	RRAD (-1326)	RRAD (-1326)
Vincent_GFP-CBX2-untreated-ChIP-13686.bam.filtered.bam.broad.peaks_peak_1291	narrow	chr15	75588703	75589046	343	NONE	COMMD4 (-39357), GOLGA6D (+13699)
Vincent_GFP-CBX2-untreated-ChIP-13686.bam.filtered.bam.broad.peaks_peak_1291	broad	chr16	67312669	67313512	843	PLEKHG4 (+1678)	PLEKHG4 (+1678), KCTD19 (+47575)
Vincent_GFP-CBX2-untreated-ChIP-13686.bam.filtered.bam.broad.peaks_peak_1292	narrow	chr15	75660725	75660982	257	MAN2C1 (+82)	MAN2C1 (+82)
Vincent_GFP-CBX2-untreated-ChIP-13686.bam.filtered.bam.broad.peaks_peak_1292	broad	chr16	67354775	67357480	2705	KCTD19 (+4538)	KCTD19 (+4538), PLEKHG4 (+44715)
Vincent_GFP-CBX2-untreated-ChIP-13686.bam.filtered.bam.broad.peaks_peak_1293	narrow	chr15	76064538	76064738	200	NONE	UBE2Q2 (-70988), CSPG4 (-59449)
Vincent_GFP-CBX2-untreated-ChIP-13686.bam.filtered.bam.broad.peaks_peak_1293	broad	chr16	68569338	68572151	2813	ZFP90 (-2371)	ZFP90 (-2371)
Vincent_GFP-CBX2-untreated-ChIP-13686.bam.filtered.bam.broad.peaks_peak_1294	narrow	chr15	76080928	76081478	550	NONE	CSPG4 (-76014), UBE2Q2 (-54423)
Vincent_GFP-CBX2-untreated-ChIP-13686.bam.filtered.bam.broad.peaks_peak_1294	broad	chr16	69221602	69224975	3373	SNTB2 (+2257)	ENSG00000260914 (-110296), SNTB2 (+2257)
Vincent_GFP-CBX2-untreated-ChIP-13686.bam.filtered.bam.broad.peaks_peak_1295	narrow	chr15	76081797	76081997	200	NONE	CSPG4 (-76708), UBE2Q2 (-53729)
Vincent_GFP-CBX2-untreated-ChIP-13686.bam.filtered.bam.broad.peaks_peak_1295	broad	chr16	69293750	69294174	424	NONE	ENSG00000260914 (-39623), SNTB2 (+72930)
Vincent_GFP-CBX2-untreated-ChIP-13686.bam.filtered.bam.broad.peaks_peak_1296	narrow	chr15	76249804	76250090	286	NONE	FBXO22 (+53747), NRG4 (+54838)
Vincent_GFP-CBX2-untreated-ChIP-13686.bam.filtered.bam.broad.peaks_peak_1296	broad	chr16	70229792	70230188	396	NONE	CLEC18C (+22062), EXOSC6 (+55843)
Vincent_GFP-CBX2-untreated-ChIP-13686.bam.filtered.bam.broad.peaks_peak_1297	narrow	chr15	76304570	76304941	371	NRG4 (+29)	NRG4 (+29)
Vincent_GFP-CBX2-untreated-ChIP-13686.bam.filtered.bam.broad.peaks_peak_1297	broad	chr16	70640240	70643043	2803	NONE	IL34 (+27844), MTSS1L (+78327)
Vincent_GFP-CBX2-untreated-ChIP-13686.bam.filtered.bam.broad.peaks_peak_1298	narrow	chr15	77116648	77116848	200	NONE	SCAPER (+80928), ISL2 (+487683)
Vincent_GFP-CBX2-untreated-ChIP-13686.bam.filtered.bam.broad.peaks_peak_1298	broad	chr16	70658455	70662084	3629	NONE	IL34 (+46472), MTSS1L (+59699)
Vincent_GFP-CBX2-untreated-ChIP-13686.bam.filtered.bam.broad.peaks_peak_1299	narrow	chr15	77368550	77368905	355	NONE	TSPAN3 (-5158), ENSG00000173517 (+343758)
Vincent_GFP-CBX2-untreated-ChIP-13686.bam.filtered.bam.broad.peaks_peak_1299	broad	chr16	72024245	72027363	3118	NONE	DHODH (-16839), IST1 (+97182)
Vincent_GFP-CBX2-untreated-ChIP-13686.bam.filtered.bam.broad.peaks_peak_13	narrow	chr1	2091180	2091395	215	NONE	C1orf86 (+34925), PRKCZ (+109379)
Vincent_GFP-CBX2-untreated-ChIP-13686.bam.filtered.bam.broad.peaks_peak_13	broad	chr1	2496859	2498529	1670	NONE	FAM213B (-20520), TNFRSF14 (+9889)
Vincent_GFP-CBX2-untreated-ChIP-13686.bam.filtered.bam.broad.peaks_peak_130	narrow	chr1	26047606	26047839	233	NONE	SEPN1 (-78944), MAN1C1 (+103764)
Vincent_GFP-CBX2-untreated-ChIP-13686.bam.filtered.bam.broad.peaks_peak_130	broad	chr1	33721874	33724586	2712	ZNF362 (+1056)	ZNF362 (+1056), A3GALT2 (+63469)
Vincent_GFP-CBX2-untreated-ChIP-13686.bam.filtered.bam.broad.peaks_peak_1300	narrow	chr15	77580755	77580955	200	NONE	TSPAN3 (-217285), ENSG00000173517 (+131631)
Vincent_GFP-CBX2-untreated-ChIP-13686.bam.filtered.bam.broad.peaks_peak_1300	broad	chr16	74414656	74416697	2041	NPIPB15 (+3901)	NPIPB15 (+3901), CLEC18B (+39613)
Vincent_GFP-CBX2-untreated-ChIP-13686.bam.filtered.bam.broad.peaks_peak_1301	narrow	chr15	77813803	77814037	234	NONE	HMG20A (+100904), LINGO1 (+110912)
Vincent_GFP-CBX2-untreated-ChIP-13686.bam.filtered.bam.broad.peaks_peak_1301	broad	chr16	74425168	74426157	989	NONE	NPIPB15 (+13887), CLEC18B (+29627)
Vincent_GFP-CBX2-untreated-ChIP-13686.bam.filtered.bam.broad.peaks_peak_1302	narrow	chr15	78205347	78205648	301	NONE	LINGO1 (-280666), TBC1D2B (+164496)
Vincent_GFP-CBX2-untreated-ChIP-13686.bam.filtered.bam.broad.peaks_peak_1302	broad	chr16	74591430	74591828	398	NONE	CLEC18B (-136339), GLG1 (+49383)
Vincent_GFP-CBX2-untreated-ChIP-13686.bam.filtered.bam.broad.peaks_peak_1303	narrow	chr15	79010755	79010992	237	NONE	CHRNB4 (-77287), ADAMTS7 (+92899)
Vincent_GFP-CBX2-untreated-ChIP-13686.bam.filtered.bam.broad.peaks_peak_1303	broad	chr16	74790352	74791381	1029	NONE	MLKL (-56055), FA2H (+17856)
Vincent_GFP-CBX2-untreated-ChIP-13686.bam.filtered.bam.broad.peaks_peak_1304	narrow	chr15	83460787	83461146	359	NONE	AP3B2 (-82301), WHAMM (-17413)
Vincent_GFP-CBX2-untreated-ChIP-13686.bam.filtered.bam.broad.peaks_peak_1304	broad	chr16	75574227	75578841	4614	NONE	CHST5 (-7466), TMEM231 (+13602)
Vincent_GFP-CBX2-untreated-ChIP-13686.bam.filtered.bam.broad.peaks_peak_1305	narrow	chr15	83530463	83530663	200	NONE	WHAMM (+52183), HOMER2 (+90917)
Vincent_GFP-CBX2-untreated-ChIP-13686.bam.filtered.bam.broad.peaks_peak_1305	broad	chr16	75597761	75599907	2146	GABARAPL2 (-1415)	GABARAPL2 (-1415)
Vincent_GFP-CBX2-untreated-ChIP-13686.bam.filtered.bam.broad.peaks_peak_1306	narrow	chr15	84033960	84034238	278	NONE	SH3GL3 (-81881), BNC1 (-80633)
Vincent_GFP-CBX2-untreated-ChIP-13686.bam.filtered.bam.broad.peaks_peak_1306	broad	chr16	77751614	77753558	1944	NUDT7 (-3825)	NUDT7 (-3825)
Vincent_GFP-CBX2-untreated-ChIP-13686.bam.filtered.bam.broad.peaks_peak_1307	narrow	chr15	84034454	84034901	447	NONE	SH3GL3 (-81302), BNC1 (-81212)
Vincent_GFP-CBX2-untreated-ChIP-13686.bam.filtered.bam.broad.peaks_peak_1307	broad	chr16	78133245	78135693	2448	WWOX (+1159)	WWOX (+1159)
Vincent_GFP-CBX2-untreated-ChIP-13686.bam.filtered.bam.broad.peaks_peak_1308	narrow	chr15	84052000	84052213	213	NONE	BNC1 (-98641), SH3GL3 (-63873)
Vincent_GFP-CBX2-untreated-ChIP-13686.bam.filtered.bam.broad.peaks_peak_1308	broad	chr16	78640670	78644504	3834	NONE	WWOX (+509277), MAF (+992024)
Vincent_GFP-CBX2-untreated-ChIP-13686.bam.filtered.bam.broad.peaks_peak_1309	narrow	chr15	84897739	84898107	368	NONE	ZSCAN2 (-246313), ADAMTSL3 (+575085)
Vincent_GFP-CBX2-untreated-ChIP-13686.bam.filtered.bam.broad.peaks_peak_1309	broad	chr16	81136191	81141064	4873	NONE	GCSH (-8620), PKD1L2 (+115347)
Vincent_GFP-CBX2-untreated-ChIP-13686.bam.filtered.bam.broad.peaks_peak_131	narrow	chr1	26048161	26048371	210	NONE	SEPN1 (-78401), MAN1C1 (+104307)
Vincent_GFP-CBX2-untreated-ChIP-13686.bam.filtered.bam.broad.peaks_peak_131	broad	chr1	35265978	35270040	4062	NONE	GJA4 (+9410), SMIM12 (+57408)
Vincent_GFP-CBX2-untreated-ChIP-13686.bam.filtered.bam.broad.peaks_peak_1310	narrow	chr15	85385444	85385661	217	NONE	SLC28A1 (-42360), ALPK3 (+25642)
Vincent_GFP-CBX2-untreated-ChIP-13686.bam.filtered.bam.broad.peaks_peak_1310	broad	chr16	81244972	81249280	4308	NONE	GCSH (-117118), PKD1L2 (+6849)
Vincent_GFP-CBX2-untreated-ChIP-13686.bam.filtered.bam.broad.peaks_peak_1311	narrow	chr15	85525898	85526244	346	PDE8A (+2400)	AKAP13 (-397889), PDE8A (+2400)
Vincent_GFP-CBX2-untreated-ChIP-13686.bam.filtered.bam.broad.peaks_peak_1311	broad	chr16	81271204	81274824	3620	BCMO1 (+961)	BCMO1 (+961)
Vincent_GFP-CBX2-untreated-ChIP-13686.bam.filtered.bam.broad.peaks_peak_1312	narrow	chr15	85776923	85777406	483	NONE	AKAP13 (-146795), PDE8A (+253494)
Vincent_GFP-CBX2-untreated-ChIP-13686.bam.filtered.bam.broad.peaks_peak_1312	broad	chr16	81337635	81342448	4813	NONE	GAN (-8515), BCMO1 (+67989)
Vincent_GFP-CBX2-untreated-ChIP-13686.bam.filtered.bam.broad.peaks_peak_1313	narrow	chr15	89157602	89157814	212	NONE	DET1 (-67824), AEN (-6819)
Vincent_GFP-CBX2-untreated-ChIP-13686.bam.filtered.bam.broad.peaks_peak_1313	broad	chr16	81684520	81685545	1025	NONE	PLCG2 (-127830), CMIP (+206258)
Vincent_GFP-CBX2-untreated-ChIP-13686.bam.filtered.bam.broad.peaks_peak_1314	narrow	chr15	89750135	89750335	200	NONE	RLBP1 (+14747), ABHD2 (+118854)
Vincent_GFP-CBX2-untreated-ChIP-13686.bam.filtered.bam.broad.peaks_peak_1314	broad	chr16	81883208	81885709	2501	NONE	PLCG2 (+71596), SDR42E1 (+160634)
Vincent_GFP-CBX2-untreated-ChIP-13686.bam.filtered.bam.broad.peaks_peak_1315	narrow	chr15	90208251	90208451	200	NONE	KIF7 (-9669), PLIN1 (+14282)
Vincent_GFP-CBX2-untreated-ChIP-13686.bam.filtered.bam.broad.peaks_peak_1315	broad	chr16	81997223	82001210	3987	NONE	SDR42E1 (+45876), PLCG2 (+186354)
Vincent_GFP-CBX2-untreated-ChIP-13686.bam.filtered.bam.broad.peaks_peak_1316	narrow	chr15	90437141	90437341	200	AP3S2 (+333)	AP3S2 (+333)
Vincent_GFP-CBX2-untreated-ChIP-13686.bam.filtered.bam.broad.peaks_peak_1316	broad	chr16	82203781	82206951	3170	MPHOSPH6 (-1535)	MPHOSPH6 (-1535)
Vincent_GFP-CBX2-untreated-ChIP-13686.bam.filtered.bam.broad.peaks_peak_1317	narrow	chr15	90847756	90848054	298	NONE	NGRN (+38968), GABARAPL3 (+44764)
Vincent_GFP-CBX2-untreated-ChIP-13686.bam.filtered.bam.broad.peaks_peak_1317	broad	chr16	83926767	83929608	2841	MLYCD (-4543)	MLYCD (-4543)
Vincent_GFP-CBX2-untreated-ChIP-13686.bam.filtered.bam.broad.peaks_peak_1318	narrow	chr15	91473220	91473433	213	HDDC3 (+2449)	HDDC3 (+2449), MAN2A2 (+25907)
Vincent_GFP-CBX2-untreated-ChIP-13686.bam.filtered.bam.broad.peaks_peak_1318	broad	chr16	84016410	84023419	7009	NONE	NECAB2 (+17678), SLC38A8 (+55847)
Vincent_GFP-CBX2-untreated-ChIP-13686.bam.filtered.bam.broad.peaks_peak_1319	narrow	chr15	91581376	91581576	200	NONE	SV2B (-62039), VPS33B (-15643)
Vincent_GFP-CBX2-untreated-ChIP-13686.bam.filtered.bam.broad.peaks_peak_1319	broad	chr16	84165998	84166603	605	NONE	MBTPS1 (-15790), HSDL1 (+12492)
Vincent_GFP-CBX2-untreated-ChIP-13686.bam.filtered.bam.broad.peaks_peak_132	narrow	chr1	26048421	26048639	218	NONE	SEPN1 (-78137), MAN1C1 (+104571)
Vincent_GFP-CBX2-untreated-ChIP-13686.bam.filtered.bam.broad.peaks_peak_132	broad	chr1	35342823	35345224	2401	NONE	SMIM12 (-18607), DLGAP3 (+51162)
Vincent_GFP-CBX2-untreated-ChIP-13686.bam.filtered.bam.broad.peaks_peak_1320	narrow	chr15	95312418	95312618	200	NONE	MCTP2 (+471023)
Vincent_GFP-CBX2-untreated-ChIP-13686.bam.filtered.bam.broad.peaks_peak_1320	broad	chr16	84180273	84182752	2479	HSDL1 (-2720), DNAAF1 (+2591)	HSDL1 (-2720), DNAAF1 (+2591)
Vincent_GFP-CBX2-untreated-ChIP-13686.bam.filtered.bam.broad.peaks_peak_1321	narrow	chr15	96953181	96954812	1631	NONE	NR2F2 (+80051)
Vincent_GFP-CBX2-untreated-ChIP-13686.bam.filtered.bam.broad.peaks_peak_1321	broad	chr16	84191385	84194538	3153	NONE	DNAAF1 (+14040), TAF1C (+27655)
Vincent_GFP-CBX2-untreated-ChIP-13686.bam.filtered.bam.broad.peaks_peak_1322	narrow	chr15	96954887	96955382	495	NONE	NR2F2 (+81189)
Vincent_GFP-CBX2-untreated-ChIP-13686.bam.filtered.bam.broad.peaks_peak_1322	broad	chr16	84232393	84236506	4113	NONE	ADAD2 (+9706), KCNG4 (+38854)
Vincent_GFP-CBX2-untreated-ChIP-13686.bam.filtered.bam.broad.peaks_peak_1323	narrow	chr15	96955573	96955814	241	NONE	NR2F2 (+81748)
Vincent_GFP-CBX2-untreated-ChIP-13686.bam.filtered.bam.broad.peaks_peak_1323	broad	chr16	84422701	84426185	3484	NONE	ATP2C2 (+22310), TLDC1 (+113921)
Vincent_GFP-CBX2-untreated-ChIP-13686.bam.filtered.bam.broad.peaks_peak_1324	narrow	chr15	97191718	97191918	200	NONE	NR2F2 (+317872)
Vincent_GFP-CBX2-untreated-ChIP-13686.bam.filtered.bam.broad.peaks_peak_1324	broad	chr16	84478325	84481685	3360	NONE	TLDC1 (+58359), ATP2C2 (+77872)
Vincent_GFP-CBX2-untreated-ChIP-13686.bam.filtered.bam.broad.peaks_peak_1325	narrow	chr15	99163551	99163764	213	NONE	IGF1R (-28542), ARRDC4 (+659730)
Vincent_GFP-CBX2-untreated-ChIP-13686.bam.filtered.bam.broad.peaks_peak_1325	broad	chr16	84588683	84592289	3606	NONE	TLDC1 (-52122), COTL1 (+61197)
Vincent_GFP-CBX2-untreated-ChIP-13686.bam.filtered.bam.broad.peaks_peak_1326	narrow	chr15	99189867	99190419	552	IGF1R (-2057)	IGF1R (-2057)
Vincent_GFP-CBX2-untreated-ChIP-13686.bam.filtered.bam.broad.peaks_peak_1326	broad	chr16	84873725	84875866	2141	NONE	CRISPLD2 (+21206), ZDHHC7 (+170312)
Vincent_GFP-CBX2-untreated-ChIP-13686.bam.filtered.bam.broad.peaks_peak_1327	narrow	chr15	99387055	99387302	247	NONE	PGPEP1L (+161612), IGF1R (+194979)
Vincent_GFP-CBX2-untreated-ChIP-13686.bam.filtered.bam.broad.peaks_peak_1327	broad	chr16	84971274	84972921	1647	NONE	ZDHHC7 (+73010), CRISPLD2 (+118508)
Vincent_GFP-CBX2-untreated-ChIP-13686.bam.filtered.bam.broad.peaks_peak_1328	narrow	chr15	100363568	100363768	200	NONE	LYSMD4 (-90042), ADAMTS17 (+518542)
Vincent_GFP-CBX2-untreated-ChIP-13686.bam.filtered.bam.broad.peaks_peak_1328	broad	chr16	85000509	85004184	3675	NONE	ZDHHC7 (+42761), CRISPLD2 (+148757)
Vincent_GFP-CBX2-untreated-ChIP-13686.bam.filtered.bam.broad.peaks_peak_1329	narrow	chr15	101081855	101082083	228	CERS3 (+2956)	ADAMTS17 (-199759), CERS3 (+2956)
Vincent_GFP-CBX2-untreated-ChIP-13686.bam.filtered.bam.broad.peaks_peak_1329	broad	chr16	85181393	85183814	2421	NONE	GSE1 (-464218), KIAA0513 (+85786)
Vincent_GFP-CBX2-untreated-ChIP-13686.bam.filtered.bam.broad.peaks_peak_133	narrow	chr1	26202235	26202435	200	PAQR7 (-4591)	PAQR7 (-4591)
Vincent_GFP-CBX2-untreated-ChIP-13686.bam.filtered.bam.broad.peaks_peak_133	broad	chr1	35423984	35428424	4440	NONE	DLGAP3 (-31018), ZMYM6NB (+24750)
Vincent_GFP-CBX2-untreated-ChIP-13686.bam.filtered.bam.broad.peaks_peak_1330	narrow	chr15	101268389	101268591	202	NONE	ALDH1A3 (-151091), ASB7 (+125751)
Vincent_GFP-CBX2-untreated-ChIP-13686.bam.filtered.bam.broad.peaks_peak_1330	broad	chr16	85479314	85480081	767	NONE	GSE1 (-167124), KIAA0513 (+382880)
Vincent_GFP-CBX2-untreated-ChIP-13686.bam.filtered.bam.broad.peaks_peak_1331	narrow	chr15	102264254	102264460	206	TARSL2 (+450)	TARSL2 (+450)
Vincent_GFP-CBX2-untreated-ChIP-13686.bam.filtered.bam.broad.peaks_peak_1331	broad	chr16	85760340	85762743	2403	NONE	GINS2 (-38937), EMC8 (+71604)
Vincent_GFP-CBX2-untreated-ChIP-13686.bam.filtered.bam.broad.peaks_peak_1332	narrow	chr16	771042	771242	200	FAM173A (+167)	FAM173A (+167)
Vincent_GFP-CBX2-untreated-ChIP-13686.bam.filtered.bam.broad.peaks_peak_1332	broad	chr16	86229840	86233852	4012	NONE	FOXF1 (-312287), IRF8 (+299437)
Vincent_GFP-CBX2-untreated-ChIP-13686.bam.filtered.bam.broad.peaks_peak_1333	narrow	chr16	876012	876251	239	NONE	GNG13 (-25399), LMF1 (+144867)
Vincent_GFP-CBX2-untreated-ChIP-13686.bam.filtered.bam.broad.peaks_peak_1333	broad	chr16	86546642	86550515	3873	FOXF1 (+4446)	FOXF1 (+4446), MTHFSD (+40237)
Vincent_GFP-CBX2-untreated-ChIP-13686.bam.filtered.bam.broad.peaks_peak_1334	narrow	chr16	1007035	1007267	232	NONE	GNG13 (-156418), LMF1 (+13848)
Vincent_GFP-CBX2-untreated-ChIP-13686.bam.filtered.bam.broad.peaks_peak_1334	broad	chr16	86603141	86605252	2111	FOXC2 (+3340)	FOXL1 (-7918), FOXC2 (+3340)
Vincent_GFP-CBX2-untreated-ChIP-13686.bam.filtered.bam.broad.peaks_peak_1335	narrow	chr16	1007397	1007598	201	NONE	GNG13 (-156765), LMF1 (+13501)
Vincent_GFP-CBX2-untreated-ChIP-13686.bam.filtered.bam.broad.peaks_peak_1335	broad	chr16	86624639	86627099	2460	NONE	FOXL1 (+13754), FBXO31 (+791494)
Vincent_GFP-CBX2-untreated-ChIP-13686.bam.filtered.bam.broad.peaks_peak_1336	narrow	chr16	1023465	1023705	240	LMF1 (-2586)	LMF1 (-2586)
Vincent_GFP-CBX2-untreated-ChIP-13686.bam.filtered.bam.broad.peaks_peak_1336	broad	chr16	86962936	86964080	1144	NONE	FOXL1 (+351393), FBXO31 (+453855)
Vincent_GFP-CBX2-untreated-ChIP-13686.bam.filtered.bam.broad.peaks_peak_1337	narrow	chr16	1288883	1289083	200	TPSAB1 (-1714)	TPSAB1 (-1714)
Vincent_GFP-CBX2-untreated-ChIP-13686.bam.filtered.bam.broad.peaks_peak_1337	broad	chr16	87097633	87099836	2203	NONE	FBXO31 (+318628), FOXL1 (+486620)
Vincent_GFP-CBX2-untreated-ChIP-13686.bam.filtered.bam.broad.peaks_peak_1338	narrow	chr16	1296185	1296439	254	NONE	TPSD1 (-9822), TPSAB1 (+5615)
Vincent_GFP-CBX2-untreated-ChIP-13686.bam.filtered.bam.broad.peaks_peak_1338	broad	chr16	88133717	88135881	2164	NONE	ZNF469 (-359080), BANP (+131175)
Vincent_GFP-CBX2-untreated-ChIP-13686.bam.filtered.bam.broad.peaks_peak_1339	narrow	chr16	1543035	1543235	200	PTX4 (-4667), TELO2 (-229)	PTX4 (-4667), TELO2 (-229)
Vincent_GFP-CBX2-untreated-ChIP-13686.bam.filtered.bam.broad.peaks_peak_1339	broad	chr16	88193458	88195874	2416	NONE	ZNF469 (-299213), BANP (+191042)
Vincent_GFP-CBX2-untreated-ChIP-13686.bam.filtered.bam.broad.peaks_peak_134	narrow	chr1	26449742	26449942	200	NONE	ZNF593 (-46520), PDIK1L (+11514)
Vincent_GFP-CBX2-untreated-ChIP-13686.bam.filtered.bam.broad.peaks_peak_134	broad	chr1	35499266	35501611	2345	ENSG00000271741 (-3097), ZMYM6 (-2870)	ENSG00000271741 (-3097), ZMYM6 (-2870)
Vincent_GFP-CBX2-untreated-ChIP-13686.bam.filtered.bam.broad.peaks_peak_1340	narrow	chr16	1940496	1940696	200	NONE	MEIOB (-18417), HS3ST6 (+27635)
Vincent_GFP-CBX2-untreated-ChIP-13686.bam.filtered.bam.broad.peaks_peak_1340	broad	chr16	88608975	88609996	1021	NONE	ZC3H18 (-27303), ZFPM1 (+89761)
Vincent_GFP-CBX2-untreated-ChIP-13686.bam.filtered.bam.broad.peaks_peak_1341	narrow	chr16	2033254	2033631	377	NOXO1 (-2259), GFER (-771)	NOXO1 (-2259), GFER (-771)
Vincent_GFP-CBX2-untreated-ChIP-13686.bam.filtered.bam.broad.peaks_peak_1341	broad	chr16	89160124	89163200	3076	ACSF3 (+1445)	CDH15 (-76513), ACSF3 (+1445)
Vincent_GFP-CBX2-untreated-ChIP-13686.bam.filtered.bam.broad.peaks_peak_1342	narrow	chr16	2653141	2653439	298	NONE	KCTD5 (-79186), PDPK1 (+65325)
Vincent_GFP-CBX2-untreated-ChIP-13686.bam.filtered.bam.broad.peaks_peak_1342	broad	chr16	89632437	89633585	1148	NONE	CPNE7 (-9165), RPL13 (+5892)
Vincent_GFP-CBX2-untreated-ChIP-13686.bam.filtered.bam.broad.peaks_peak_1343	narrow	chr16	2732340	2732587	247	KCTD5 (-12)	KCTD5 (-12)
Vincent_GFP-CBX2-untreated-ChIP-13686.bam.filtered.bam.broad.peaks_peak_1343	broad	chr17	246466	249229	2763	NONE	RPH3AL (-45250), FAM101B (+47882)
Vincent_GFP-CBX2-untreated-ChIP-13686.bam.filtered.bam.broad.peaks_peak_1344	narrow	chr16	2771155	2771355	200	PRSS27 (-1039)	PRSS27 (-1039)
Vincent_GFP-CBX2-untreated-ChIP-13686.bam.filtered.bam.broad.peaks_peak_1344	broad	chr17	702425	705375	2950	NONE	GLOD4 (-18319), NXN (+179110)
Vincent_GFP-CBX2-untreated-ChIP-13686.bam.filtered.bam.broad.peaks_peak_1345	narrow	chr16	2842384	2842638	254	NONE	PRSS21 (-24717), PRSS33 (-5803)
Vincent_GFP-CBX2-untreated-ChIP-13686.bam.filtered.bam.broad.peaks_peak_1345	broad	chr17	719049	721511	2462	NONE	GLOD4 (-34699), NXN (+162730)
Vincent_GFP-CBX2-untreated-ChIP-13686.bam.filtered.bam.broad.peaks_peak_1346	narrow	chr16	2842853	2843930	1077	NONE	PRSS21 (-23836), PRSS33 (-6684)
Vincent_GFP-CBX2-untreated-ChIP-13686.bam.filtered.bam.broad.peaks_peak_1346	broad	chr17	813047	816048	3001	NONE	GLOD4 (-128967), NXN (+68462)
Vincent_GFP-CBX2-untreated-ChIP-13686.bam.filtered.bam.broad.peaks_peak_1347	narrow	chr16	3174856	3175056	200	NONE	ZNF213 (-10073), ZNF205 (+12395)
Vincent_GFP-CBX2-untreated-ChIP-13686.bam.filtered.bam.broad.peaks_peak_1347	broad	chr17	846380	848695	2315	NONE	GLOD4 (-161957), NXN (+35472)
Vincent_GFP-CBX2-untreated-ChIP-13686.bam.filtered.bam.broad.peaks_peak_1348	narrow	chr16	3207449	3207649	200	NONE	OR1F1 (-46698), CASP16 (+13305)
Vincent_GFP-CBX2-untreated-ChIP-13686.bam.filtered.bam.broad.peaks_peak_1348	broad	chr17	872231	874893	2662	NONE	GLOD4 (-187981), NXN (+9448)
Vincent_GFP-CBX2-untreated-ChIP-13686.bam.filtered.bam.broad.peaks_peak_1349	narrow	chr16	3617145	3617438	293	NONE	SLX4 (+44307), CLUAP1 (+66368)
Vincent_GFP-CBX2-untreated-ChIP-13686.bam.filtered.bam.broad.peaks_peak_1349	broad	chr17	878490	882082	3592	NXN (+2724)	GLOD4 (-194705), NXN (+2724)
Vincent_GFP-CBX2-untreated-ChIP-13686.bam.filtered.bam.broad.peaks_peak_135	narrow	chr1	26705102	26705302	200	NONE	LIN28A (-32067), ZNF683 (-5936)
Vincent_GFP-CBX2-untreated-ChIP-13686.bam.filtered.bam.broad.peaks_peak_135	broad	chr1	36165702	36167918	2216	NONE	PSMB2 (-59365), CLSPN (+68719)
Vincent_GFP-CBX2-untreated-ChIP-13686.bam.filtered.bam.broad.peaks_peak_1350	narrow	chr16	3950162	3950577	415	NONE	CREBBP (-19643), ADCY9 (+215816)
Vincent_GFP-CBX2-untreated-ChIP-13686.bam.filtered.bam.broad.peaks_peak_1350	broad	chr17	1063664	1065554	1890	NONE	ABR (+18559), TIMM22 (+164252)
Vincent_GFP-CBX2-untreated-ChIP-13686.bam.filtered.bam.broad.peaks_peak_1351	narrow	chr16	3950783	3951014	231	NONE	CREBBP (-20172), ADCY9 (+215287)
Vincent_GFP-CBX2-untreated-ChIP-13686.bam.filtered.bam.broad.peaks_peak_1351	broad	chr17	1193231	1194362	1131	NONE	TUSC5 (+10840), YWHAE (+109875)
Vincent_GFP-CBX2-untreated-ChIP-13686.bam.filtered.bam.broad.peaks_peak_1352	narrow	chr16	4010388	4010850	462	NONE	CREBBP (-79892), ADCY9 (+155567)
Vincent_GFP-CBX2-untreated-ChIP-13686.bam.filtered.bam.broad.peaks_peak_1352	broad	chr17	1207763	1211398	3635	NONE	TUSC5 (+26624), YWHAE (+94091)
Vincent_GFP-CBX2-untreated-ChIP-13686.bam.filtered.bam.broad.peaks_peak_1353	narrow	chr16	4010894	4011207	313	NONE	CREBBP (-80324), ADCY9 (+155135)
Vincent_GFP-CBX2-untreated-ChIP-13686.bam.filtered.bam.broad.peaks_peak_1353	broad	chr17	1214792	1217783	2991	NONE	TUSC5 (+33331), YWHAE (+87384)
Vincent_GFP-CBX2-untreated-ChIP-13686.bam.filtered.bam.broad.peaks_peak_1354	narrow	chr16	4045144	4045367	223	NONE	CREBBP (-114529), ADCY9 (+120930)
Vincent_GFP-CBX2-untreated-ChIP-13686.bam.filtered.bam.broad.peaks_peak_1354	broad	chr17	3163452	3164687	1235	NONE	OR3A2 (+18198), OR1A1 (+45155)
Vincent_GFP-CBX2-untreated-ChIP-13686.bam.filtered.bam.broad.peaks_peak_1355	narrow	chr16	4104925	4105125	200	NONE	CREBBP (-174298), ADCY9 (+61161)
Vincent_GFP-CBX2-untreated-ChIP-13686.bam.filtered.bam.broad.peaks_peak_1355	broad	chr17	3907904	3908567	663	NONE	ATP2A3 (-40651), ZZEF1 (+138078)
Vincent_GFP-CBX2-untreated-ChIP-13686.bam.filtered.bam.broad.peaks_peak_1356	narrow	chr16	4142626	4142867	241	NONE	CREBBP (-212020), ADCY9 (+23439)
Vincent_GFP-CBX2-untreated-ChIP-13686.bam.filtered.bam.broad.peaks_peak_1356	broad	chr17	4371728	4375550	3822	NONE	SPNS2 (-28494), SPNS3 (+36656)
Vincent_GFP-CBX2-untreated-ChIP-13686.bam.filtered.bam.broad.peaks_peak_1357	narrow	chr16	4161194	4161531	337	ADCY9 (+4823)	CREBBP (-230636), ADCY9 (+4823)
Vincent_GFP-CBX2-untreated-ChIP-13686.bam.filtered.bam.broad.peaks_peak_1357	broad	chr17	4423696	4424970	1274	NONE	SPNS2 (+22200), MYBBP1A (+34348)
Vincent_GFP-CBX2-untreated-ChIP-13686.bam.filtered.bam.broad.peaks_peak_1358	narrow	chr16	4213846	4214143	297	NONE	ADCY9 (-47809), SRL (+78086)
Vincent_GFP-CBX2-untreated-ChIP-13686.bam.filtered.bam.broad.peaks_peak_1358	broad	chr17	5548649	5551257	2608	NONE	WSCD1 (-422473), NLRP1 (-62676)
Vincent_GFP-CBX2-untreated-ChIP-13686.bam.filtered.bam.broad.peaks_peak_1359	narrow	chr16	5150708	5150908	200	FAM86A (-2999)	FAM86A (-2999)
Vincent_GFP-CBX2-untreated-ChIP-13686.bam.filtered.bam.broad.peaks_peak_1359	broad	chr17	6665090	6669086	3996	NONE	XAF1 (+7929), TEKT1 (+67992)
Vincent_GFP-CBX2-untreated-ChIP-13686.bam.filtered.bam.broad.peaks_peak_136	narrow	chr1	27070558	27070758	200	NONE	PIGV (-44028), ARID1A (+48134)
Vincent_GFP-CBX2-untreated-ChIP-13686.bam.filtered.bam.broad.peaks_peak_136	broad	chr1	36251193	36254599	3406	NONE	AGO4 (-20877), CLSPN (-17367)
Vincent_GFP-CBX2-untreated-ChIP-13686.bam.filtered.bam.broad.peaks_peak_1360	narrow	chr16	7645314	7645514	200	NONE	RBFOX1 (+262663), TMEM114 (+976812)
Vincent_GFP-CBX2-untreated-ChIP-13686.bam.filtered.bam.broad.peaks_peak_1360	broad	chr17	6731600	6734535	2935	TEKT1 (+2012)	TEKT1 (+2012), XAF1 (+73909)
Vincent_GFP-CBX2-untreated-ChIP-13686.bam.filtered.bam.broad.peaks_peak_1361	narrow	chr16	8697441	8697677	236	NONE	TMEM114 (-75333), METTL22 (-17986)
Vincent_GFP-CBX2-untreated-ChIP-13686.bam.filtered.bam.broad.peaks_peak_1361	broad	chr17	7554312	7556350	2038	ATP1B2 (+901)	ATP1B2 (+901)
Vincent_GFP-CBX2-untreated-ChIP-13686.bam.filtered.bam.broad.peaks_peak_1362	narrow	chr16	9055585	9055787	202	USP7 (+1655)	CARHSP1 (-93428), USP7 (+1655)
Vincent_GFP-CBX2-untreated-ChIP-13686.bam.filtered.bam.broad.peaks_peak_1362	broad	chr17	7632041	7634690	2649	NONE	KDM6B (-109856), DNAH2 (+12694)
Vincent_GFP-CBX2-untreated-ChIP-13686.bam.filtered.bam.broad.peaks_peak_1363	narrow	chr16	9068813	9069013	200	NONE	USP7 (-11572)
Vincent_GFP-CBX2-untreated-ChIP-13686.bam.filtered.bam.broad.peaks_peak_1363	broad	chr17	13897551	13900554	3003	NONE	HS3ST3A1 (-393809), COX10 (-73793)
Vincent_GFP-CBX2-untreated-ChIP-13686.bam.filtered.bam.broad.peaks_peak_1364	narrow	chr16	9232877	9233077	200	NONE	USP7 (-175636)
Vincent_GFP-CBX2-untreated-ChIP-13686.bam.filtered.bam.broad.peaks_peak_1364	broad	chr17	13917988	13918991	1003	NONE	HS3ST3A1 (-413246), COX10 (-54356)
Vincent_GFP-CBX2-untreated-ChIP-13686.bam.filtered.bam.broad.peaks_peak_1365	narrow	chr16	9700025	9700225	200	NONE	USP7 (-642784), GRIN2A (+576486)
Vincent_GFP-CBX2-untreated-ChIP-13686.bam.filtered.bam.broad.peaks_peak_1365	broad	chr17	14197222	14198919	1697	NONE	HS3ST3B1 (-6329), COX10 (+225225)
Vincent_GFP-CBX2-untreated-ChIP-13686.bam.filtered.bam.broad.peaks_peak_1366	narrow	chr16	10780350	10780651	301	NONE	EMP2 (-105946), TEKT5 (+8301)
Vincent_GFP-CBX2-untreated-ChIP-13686.bam.filtered.bam.broad.peaks_peak_1366	broad	chr17	15663479	15664011	532	NONE	ADORA2B (-184486), TBC1D26 (+28154)
Vincent_GFP-CBX2-untreated-ChIP-13686.bam.filtered.bam.broad.peaks_peak_1367	narrow	chr16	10872323	10872537	214	NONE	NUBP1 (+34728), TVP23A (+40212)
Vincent_GFP-CBX2-untreated-ChIP-13686.bam.filtered.bam.broad.peaks_peak_1367	broad	chr17	16721077	16725677	4600	NONE	ZNF624 (-166210), TNFRSF13B (+152025)
Vincent_GFP-CBX2-untreated-ChIP-13686.bam.filtered.bam.broad.peaks_peak_1368	narrow	chr16	10900391	10900672	281	NONE	TVP23A (+12110), NUBP1 (+62830)
Vincent_GFP-CBX2-untreated-ChIP-13686.bam.filtered.bam.broad.peaks_peak_1368	broad	chr17	16758612	16760274	1662	NONE	ZNF624 (-202276), TNFRSF13B (+115959)
Vincent_GFP-CBX2-untreated-ChIP-13686.bam.filtered.bam.broad.peaks_peak_1369	narrow	chr16	10933995	10934531	536	NONE	CIITA (-36792), TVP23A (-21621)
Vincent_GFP-CBX2-untreated-ChIP-13686.bam.filtered.bam.broad.peaks_peak_1369	broad	chr17	17374618	17377881	3263	MED9 (-4050)	MED9 (-4050)
Vincent_GFP-CBX2-untreated-ChIP-13686.bam.filtered.bam.broad.peaks_peak_137	narrow	chr1	27286873	27287073	200	NONE	TRNP1 (-33225), NUDC (+38756)
Vincent_GFP-CBX2-untreated-ChIP-13686.bam.filtered.bam.broad.peaks_peak_137	broad	chr1	37150046	37153414	3368	NONE	CSF3R (-202851), GRIK3 (+347996)
Vincent_GFP-CBX2-untreated-ChIP-13686.bam.filtered.bam.broad.peaks_peak_1370	narrow	chr16	10934644	10935081	437	NONE	CIITA (-36192), TVP23A (-22221)
Vincent_GFP-CBX2-untreated-ChIP-13686.bam.filtered.bam.broad.peaks_peak_1370	broad	chr17	18286662	18288265	1603	NONE	LGALS9C (-92624), SHMT1 (-20663)
Vincent_GFP-CBX2-untreated-ChIP-13686.bam.filtered.bam.broad.peaks_peak_1371	narrow	chr16	10956773	10957026	253	NONE	TVP23A (-44258), CIITA (-14155)
Vincent_GFP-CBX2-untreated-ChIP-13686.bam.filtered.bam.broad.peaks_peak_1371	broad	chr17	18310929	18314267	3338	NONE	LGALS9C (-67490), SHMT1 (-45797)
Vincent_GFP-CBX2-untreated-ChIP-13686.bam.filtered.bam.broad.peaks_peak_1372	narrow	chr16	11619770	11619994	224	ENSG00000188897 (-2438)	ENSG00000188897 (-2438)
Vincent_GFP-CBX2-untreated-ChIP-13686.bam.filtered.bam.broad.peaks_peak_1372	broad	chr17	18316445	18320932	4487	NONE	LGALS9C (-61399), SHMT1 (-51888)
Vincent_GFP-CBX2-untreated-ChIP-13686.bam.filtered.bam.broad.peaks_peak_1373	narrow	chr16	11620040	11620313	273	ENSG00000188897 (-2733)	ENSG00000188897 (-2733)
Vincent_GFP-CBX2-untreated-ChIP-13686.bam.filtered.bam.broad.peaks_peak_1373	broad	chr17	18484623	18487551	2928	NONE	TBC1D28 (+59650), LGALS9C (+105999)
Vincent_GFP-CBX2-untreated-ChIP-13686.bam.filtered.bam.broad.peaks_peak_1374	narrow	chr16	11737478	11737678	200	NONE	LITAF (-56159), SNN (-24692)
Vincent_GFP-CBX2-untreated-ChIP-13686.bam.filtered.bam.broad.peaks_peak_1374	broad	chr17	18674345	18677151	2806	NONE	TVP23B (-8560), TRIM16L (+74425)
Vincent_GFP-CBX2-untreated-ChIP-13686.bam.filtered.bam.broad.peaks_peak_1375	narrow	chr16	12030866	12031068	202	ENSG00000234719 (+4935)	GSPT1 (-21190), ENSG00000234719 (+4935)
Vincent_GFP-CBX2-untreated-ChIP-13686.bam.filtered.bam.broad.peaks_peak_1375	broad	chr17	18843099	18846092	2993	NONE	SLC5A10 (-10882), PRPSAP2 (+83176)
Vincent_GFP-CBX2-untreated-ChIP-13686.bam.filtered.bam.broad.peaks_peak_1376	narrow	chr16	12110704	12110904	200	NONE	SNX29 (+40209), CPPED1 (+787070)
Vincent_GFP-CBX2-untreated-ChIP-13686.bam.filtered.bam.broad.peaks_peak_1376	broad	chr17	20342135	20343128	993	NONE	LGALS9B (+28216), SPECC1 (+352297)
Vincent_GFP-CBX2-untreated-ChIP-13686.bam.filtered.bam.broad.peaks_peak_1377	narrow	chr16	14458315	14458554	239	NONE	PARN (+265689), MKL2 (+285290)
Vincent_GFP-CBX2-untreated-ChIP-13686.bam.filtered.bam.broad.peaks_peak_1377	broad	chr17	20432151	20434779	2628	NONE	LGALS9B (-62617), CDRT15L2 (-49572)
Vincent_GFP-CBX2-untreated-ChIP-13686.bam.filtered.bam.broad.peaks_peak_1378	narrow	chr16	14868812	14869012	200	NONE	PLA2G10 (-80386), NOMO1 (-58626)
Vincent_GFP-CBX2-untreated-ChIP-13686.bam.filtered.bam.broad.peaks_peak_1378	broad	chr17	20504461	20507603	3142	NONE	CDRT15L2 (+22995), USP22 (+440320)
Vincent_GFP-CBX2-untreated-ChIP-13686.bam.filtered.bam.broad.peaks_peak_1379	narrow	chr16	14871297	14871497	200	NONE	PLA2G10 (-82871), NOMO1 (-56141)
Vincent_GFP-CBX2-untreated-ChIP-13686.bam.filtered.bam.broad.peaks_peak_1379	broad	chr17	20676946	20680079	3133	NONE	CDRT15L2 (+195476), USP22 (+267839)
Vincent_GFP-CBX2-untreated-ChIP-13686.bam.filtered.bam.broad.peaks_peak_138	narrow	chr1	28032159	28032359	200	NONE	STX12 (-67435), IFI6 (-33570)
Vincent_GFP-CBX2-untreated-ChIP-13686.bam.filtered.bam.broad.peaks_peak_138	broad	chr1	37979896	37981450	1554	MEAF6 (-309)	MEAF6 (-309)
Vincent_GFP-CBX2-untreated-ChIP-13686.bam.filtered.bam.broad.peaks_peak_1380	narrow	chr16	15381093	15381367	274	NONE	RRN3 (-193056), ENSG00000261130 (-108381)
Vincent_GFP-CBX2-untreated-ChIP-13686.bam.filtered.bam.broad.peaks_peak_1380	broad	chr17	20740051	20743793	3742	NONE	USP22 (+204430), CDRT15L2 (+258885)
Vincent_GFP-CBX2-untreated-ChIP-13686.bam.filtered.bam.broad.peaks_peak_1381	narrow	chr16	15448397	15448682	285	NONE	RRN3 (-260366), ENSG00000261130 (-41071)
Vincent_GFP-CBX2-untreated-ChIP-13686.bam.filtered.bam.broad.peaks_peak_1381	broad	chr17	20805048	20808183	3135	NONE	USP22 (+139736), CDRT15L2 (+323579)
Vincent_GFP-CBX2-untreated-ChIP-13686.bam.filtered.bam.broad.peaks_peak_1382	narrow	chr16	15478597	15478877	280	NONE	RRN3 (-290563), ENSG00000261130 (-10874)
Vincent_GFP-CBX2-untreated-ChIP-13686.bam.filtered.bam.broad.peaks_peak_1382	broad	chr17	21413506	21415246	1740	NONE	UBBP4 (-316319), KCNJ12 (+134867)
Vincent_GFP-CBX2-untreated-ChIP-13686.bam.filtered.bam.broad.peaks_peak_1383	narrow	chr16	15518212	15518464	252	NONE	MPV17L (+28702), KIAA0430 (+218685)
Vincent_GFP-CBX2-untreated-ChIP-13686.bam.filtered.bam.broad.peaks_peak_1383	broad	chr17	21903069	21905070	2001	NONE	MTRNR2L1 (-118367), UBBP4 (+173375)
Vincent_GFP-CBX2-untreated-ChIP-13686.bam.filtered.bam.broad.peaks_peak_1384	narrow	chr16	15949788	15949997	209	MYH11 (+975)	MYH11 (+975)
Vincent_GFP-CBX2-untreated-ChIP-13686.bam.filtered.bam.broad.peaks_peak_1384	broad	chr17	21906119	21907047	928	NONE	MTRNR2L1 (-115854), UBBP4 (+175888)
Vincent_GFP-CBX2-untreated-ChIP-13686.bam.filtered.bam.broad.peaks_peak_1385	narrow	chr16	16544693	16544908	215	NONE	NOMO3 (+218449)
Vincent_GFP-CBX2-untreated-ChIP-13686.bam.filtered.bam.broad.peaks_peak_1385	broad	chr17	22251458	22253391	1933	NONE	MTRNR2L1 (+229988)
Vincent_GFP-CBX2-untreated-ChIP-13686.bam.filtered.bam.broad.peaks_peak_1386	narrow	chr16	18975023	18975237	214	NONE	SMG1 (-37354), TMC7 (-20126)
Vincent_GFP-CBX2-untreated-ChIP-13686.bam.filtered.bam.broad.peaks_peak_1386	broad	chr17	22258187	22260228	2041	NONE	MTRNR2L1 (+236771)
Vincent_GFP-CBX2-untreated-ChIP-13686.bam.filtered.bam.broad.peaks_peak_1387	narrow	chr16	19877511	19877711	200	NONE	KNOP1 (-148055), GPRC5B (+18628)
Vincent_GFP-CBX2-untreated-ChIP-13686.bam.filtered.bam.broad.peaks_peak_1387	broad	chr17	22261388	22261777	389	NONE	MTRNR2L1 (+239146)
Vincent_GFP-CBX2-untreated-ChIP-13686.bam.filtered.bam.broad.peaks_peak_1388	narrow	chr16	20025225	20025425	200	NONE	GPRC5B (-129086), GPR139 (+59914)
Vincent_GFP-CBX2-untreated-ChIP-13686.bam.filtered.bam.broad.peaks_peak_1388	broad	chr17	25264476	25268041	3565	NONE	WSB1 (-354847)
Vincent_GFP-CBX2-untreated-ChIP-13686.bam.filtered.bam.broad.peaks_peak_1389	narrow	chr16	21005641	21005950	309	NONE	TMEM159 (-163902), LYRM1 (+93370)
Vincent_GFP-CBX2-untreated-ChIP-13686.bam.filtered.bam.broad.peaks_peak_1389	broad	chr17	26793215	26795861	2646	NONE	SLC46A1 (-61310), SLC13A2 (-5773)
Vincent_GFP-CBX2-untreated-ChIP-13686.bam.filtered.bam.broad.peaks_peak_139	narrow	chr1	28975125	28975331	206	NONE	GMEB1 (-20064), TAF12 (-5711)
Vincent_GFP-CBX2-untreated-ChIP-13686.bam.filtered.bam.broad.peaks_peak_139	broad	chr1	40254883	40256590	1707	BMP8B (-1204)	BMP8B (-1204)
Vincent_GFP-CBX2-untreated-ChIP-13686.bam.filtered.bam.broad.peaks_peak_1390	narrow	chr16	21006277	21006519	242	NONE	TMEM159 (-163300), LYRM1 (+93972)
Vincent_GFP-CBX2-untreated-ChIP-13686.bam.filtered.bam.broad.peaks_peak_1390	broad	chr17	28427837	28428525	688	NONE	NSRP1 (-15618), EFCAB5 (+159558)
Vincent_GFP-CBX2-untreated-ChIP-13686.bam.filtered.bam.broad.peaks_peak_1391	narrow	chr16	21589787	21589987	200	NONE	NPIPB3 (-158809), METTL9 (-20910)
Vincent_GFP-CBX2-untreated-ChIP-13686.bam.filtered.bam.broad.peaks_peak_1391	broad	chr17	28534530	28537246	2716	NONE	SLC6A4 (+27132), NSRP1 (+92089)
Vincent_GFP-CBX2-untreated-ChIP-13686.bam.filtered.bam.broad.peaks_peak_1392	narrow	chr16	21784294	21784715	421	NONE	NPIPB4 (+84234), OTOA (+94670)
Vincent_GFP-CBX2-untreated-ChIP-13686.bam.filtered.bam.broad.peaks_peak_1392	broad	chr17	28632735	28636052	3317	NONE	BLMH (-15382), TMIGD1 (+26671)
Vincent_GFP-CBX2-untreated-ChIP-13686.bam.filtered.bam.broad.peaks_peak_1393	narrow	chr16	21811962	21812162	200	NONE	NPIPB4 (+56677), OTOA (+122227)
Vincent_GFP-CBX2-untreated-ChIP-13686.bam.filtered.bam.broad.peaks_peak_1393	broad	chr17	29233133	29234761	1628	TEFM (-109)	TEFM (-109)
Vincent_GFP-CBX2-untreated-ChIP-13686.bam.filtered.bam.broad.peaks_peak_1394	narrow	chr16	21821960	21822281	321	NONE	NPIPB4 (+46618), OTOA (+132286)
Vincent_GFP-CBX2-untreated-ChIP-13686.bam.filtered.bam.broad.peaks_peak_1394	broad	chr17	29930017	29933800	3783	NONE	RAB11FIP4 (+213267), COPRS (+254447)
Vincent_GFP-CBX2-untreated-ChIP-13686.bam.filtered.bam.broad.peaks_peak_1395	narrow	chr16	21947329	21947529	200	NONE	NPIPB4 (-78690), UQCRC2 (-16552)
Vincent_GFP-CBX2-untreated-ChIP-13686.bam.filtered.bam.broad.peaks_peak_1395	broad	chr17	30668096	30669403	1307	C17orf75 (+458)	C17orf75 (+458)
Vincent_GFP-CBX2-untreated-ChIP-13686.bam.filtered.bam.broad.peaks_peak_1396	narrow	chr16	22136199	22136533	334	NONE	SDR42E2 (-41252), VWA3A (+32503)
Vincent_GFP-CBX2-untreated-ChIP-13686.bam.filtered.bam.broad.peaks_peak_1396	broad	chr17	31149391	31149921	530	NONE	MYO1D (+54539), CDK5R1 (+336019)
Vincent_GFP-CBX2-untreated-ChIP-13686.bam.filtered.bam.broad.peaks_peak_1397	narrow	chr16	22136599	22136799	200	NONE	SDR42E2 (-40919), VWA3A (+32836)
Vincent_GFP-CBX2-untreated-ChIP-13686.bam.filtered.bam.broad.peaks_peak_1397	broad	chr17	32705763	32707960	2197	NONE	TMEM132E (-200906), CCL1 (-16612)
Vincent_GFP-CBX2-untreated-ChIP-13686.bam.filtered.bam.broad.peaks_peak_1398	narrow	chr16	22137332	22137532	200	NONE	SDR42E2 (-40186), VWA3A (+33569)
Vincent_GFP-CBX2-untreated-ChIP-13686.bam.filtered.bam.broad.peaks_peak_1398	broad	chr17	33478023	33480529	2506	UNC45B (+4440)	UNC45B (+4440), SLC35G3 (+42136)
Vincent_GFP-CBX2-untreated-ChIP-13686.bam.filtered.bam.broad.peaks_peak_1399	narrow	chr16	22605356	22605556	200	NONE	HS3ST2 (-220042), NPIPB5 (+80612)
Vincent_GFP-CBX2-untreated-ChIP-13686.bam.filtered.bam.broad.peaks_peak_1399	broad	chr17	33700870	33703107	2237	SLFN11 (-1350)	SLFN11 (-1350)
Vincent_GFP-CBX2-untreated-ChIP-13686.bam.filtered.bam.broad.peaks_peak_14	narrow	chr1	2460731	2460975	244	PANK4 (-2814), HES5 (+831)	PANK4 (-2814), HES5 (+831)
Vincent_GFP-CBX2-untreated-ChIP-13686.bam.filtered.bam.broad.peaks_peak_14	broad	chr1	2615294	2616652	1358	NONE	ACTRT2 (-322073), MMEL1 (-51544)
Vincent_GFP-CBX2-untreated-ChIP-13686.bam.filtered.bam.broad.peaks_peak_140	narrow	chr1	30783670	30783870	200	NONE	MATN1 (+412664)
Vincent_GFP-CBX2-untreated-ChIP-13686.bam.filtered.bam.broad.peaks_peak_140	broad	chr1	41960509	41962786	2277	NONE	EDN2 (-11306), HIVEP3 (+422521)
Vincent_GFP-CBX2-untreated-ChIP-13686.bam.filtered.bam.broad.peaks_peak_1400	narrow	chr16	22610498	22611003	505	NONE	HS3ST2 (-214747), NPIPB5 (+85907)
Vincent_GFP-CBX2-untreated-ChIP-13686.bam.filtered.bam.broad.peaks_peak_1400	broad	chr17	34287071	34291128	4057	NONE	LYZL6 (-18397), CCL16 (+19432)
Vincent_GFP-CBX2-untreated-ChIP-13686.bam.filtered.bam.broad.peaks_peak_1401	narrow	chr16	22631968	22632400	432	NONE	HS3ST2 (-193314), NPIPB5 (+107340)
Vincent_GFP-CBX2-untreated-ChIP-13686.bam.filtered.bam.broad.peaks_peak_1401	broad	chr17	35292187	35295461	3274	LHX1 (-260)	LHX1 (-260)
Vincent_GFP-CBX2-untreated-ChIP-13686.bam.filtered.bam.broad.peaks_peak_1402	narrow	chr16	23174453	23174852	399	NONE	SCNN1G (-19383), USP31 (-14062)
Vincent_GFP-CBX2-untreated-ChIP-13686.bam.filtered.bam.broad.peaks_peak_1402	broad	chr17	36099973	36103121	3148	HNF1B (+3690)	DDX52 (-98054), HNF1B (+3690)
Vincent_GFP-CBX2-untreated-ChIP-13686.bam.filtered.bam.broad.peaks_peak_1403	narrow	chr16	24610343	24610667	324	NONE	TNRC6A (-130529), RBBP6 (+58989)
Vincent_GFP-CBX2-untreated-ChIP-13686.bam.filtered.bam.broad.peaks_peak_1403	broad	chr17	36300058	36304796	4738	NONE	TBC1D3F (+18456), TBC1D3 (+55739)
Vincent_GFP-CBX2-untreated-ChIP-13686.bam.filtered.bam.broad.peaks_peak_1404	narrow	chr16	25105953	25106276	323	NONE	ARHGAP17 (-79463), LCMT1 (-16935)
Vincent_GFP-CBX2-untreated-ChIP-13686.bam.filtered.bam.broad.peaks_peak_1404	broad	chr17	36310814	36311331	517	NONE	TBC1D3F (+27102), TBC1D3 (+47093)
Vincent_GFP-CBX2-untreated-ChIP-13686.bam.filtered.bam.broad.peaks_peak_1405	narrow	chr16	25106320	25106629	309	NONE	ARHGAP17 (-79823), LCMT1 (-16575)
Vincent_GFP-CBX2-untreated-ChIP-13686.bam.filtered.bam.broad.peaks_peak_1405	broad	chr17	36437077	36438827	1750	NONE	ENSG00000174093 (-24683), MRPL45 (-15037)
Vincent_GFP-CBX2-untreated-ChIP-13686.bam.filtered.bam.broad.peaks_peak_1406	narrow	chr16	25145730	25145953	223	NONE	AQP8 (-82400), LCMT1 (+22792)
Vincent_GFP-CBX2-untreated-ChIP-13686.bam.filtered.bam.broad.peaks_peak_1406	broad	chr17	37917034	37921950	4916	NONE	GRB7 (+24468), IKZF3 (+100949)
Vincent_GFP-CBX2-untreated-ChIP-13686.bam.filtered.bam.broad.peaks_peak_1407	narrow	chr16	26612202	26612453	251	NONE	KDM8 (-602968), HS3ST4 (+908981)
Vincent_GFP-CBX2-untreated-ChIP-13686.bam.filtered.bam.broad.peaks_peak_1407	broad	chr17	38019123	38022534	3411	ZPBP2 (-3588), IKZF3 (-388)	ZPBP2 (-3588), IKZF3 (-388)
Vincent_GFP-CBX2-untreated-ChIP-13686.bam.filtered.bam.broad.peaks_peak_1408	narrow	chr16	27938281	27938481	200	NONE	GSG1L (+136449), KIAA0556 (+376908)
Vincent_GFP-CBX2-untreated-ChIP-13686.bam.filtered.bam.broad.peaks_peak_1408	broad	chr17	38767433	38771232	3799	NONE	CCR7 (-47609), SMARCE1 (+35427)
Vincent_GFP-CBX2-untreated-ChIP-13686.bam.filtered.bam.broad.peaks_peak_1409	narrow	chr16	28066522	28066722	200	NONE	GSG1L (+8208), KIAA0556 (+505149)
Vincent_GFP-CBX2-untreated-ChIP-13686.bam.filtered.bam.broad.peaks_peak_1409	broad	chr17	38818280	38821584	3304	KRT222 (+1461)	SMARCE1 (-15172), KRT222 (+1461)
Vincent_GFP-CBX2-untreated-ChIP-13686.bam.filtered.bam.broad.peaks_peak_141	narrow	chr1	31696585	31696798	213	NONE	PUM1 (-158150), NKAIN1 (+15709)
Vincent_GFP-CBX2-untreated-ChIP-13686.bam.filtered.bam.broad.peaks_peak_141	broad	chr1	42336398	42338276	1878	NONE	EDN2 (-386995), HIVEP3 (+46832)
Vincent_GFP-CBX2-untreated-ChIP-13686.bam.filtered.bam.broad.peaks_peak_1410	narrow	chr16	29801757	29801965	208	KIF22 (-180)	KIF22 (-180)
Vincent_GFP-CBX2-untreated-ChIP-13686.bam.filtered.bam.broad.peaks_peak_1410	broad	chr17	39044930	39047072	2142	KRT20 (-4522)	KRT20 (-4522)
Vincent_GFP-CBX2-untreated-ChIP-13686.bam.filtered.bam.broad.peaks_peak_1411	narrow	chr16	30538159	30538359	200	ZNF768 (-349)	ZNF768 (-349)
Vincent_GFP-CBX2-untreated-ChIP-13686.bam.filtered.bam.broad.peaks_peak_1411	broad	chr17	39844283	39846757	2474	EIF1 (+375)	EIF1 (+375)
Vincent_GFP-CBX2-untreated-ChIP-13686.bam.filtered.bam.broad.peaks_peak_1412	narrow	chr16	30621637	30621837	200	ZNF689 (-37)	ZNF689 (-37)
Vincent_GFP-CBX2-untreated-ChIP-13686.bam.filtered.bam.broad.peaks_peak_1412	broad	chr17	41381620	41382564	944	NONE	ARL4D (-94235), TMEM106A (+18198)
Vincent_GFP-CBX2-untreated-ChIP-13686.bam.filtered.bam.broad.peaks_peak_1413	narrow	chr16	31430936	31431136	200	NONE	COX6A2 (+8713), ITGAD (+26403)
Vincent_GFP-CBX2-untreated-ChIP-13686.bam.filtered.bam.broad.peaks_peak_1413	broad	chr17	41399743	41401327	1584	NONE	ARL4D (-75792), TMEM106A (+36641)
Vincent_GFP-CBX2-untreated-ChIP-13686.bam.filtered.bam.broad.peaks_peak_1414	narrow	chr16	32096376	32096643	267	NONE	ZNF267 (+211431), TP53TG3 (+591543)
Vincent_GFP-CBX2-untreated-ChIP-13686.bam.filtered.bam.broad.peaks_peak_1414	broad	chr17	41463448	41463969	521	NONE	ARL4D (-12618), TMEM106A (+99815)
Vincent_GFP-CBX2-untreated-ChIP-13686.bam.filtered.bam.broad.peaks_peak_1415	narrow	chr16	32096849	32097116	267	NONE	ZNF267 (+211904), TP53TG3 (+591070)
Vincent_GFP-CBX2-untreated-ChIP-13686.bam.filtered.bam.broad.peaks_peak_1415	broad	chr17	41465917	41466560	643	NONE	ARL4D (-10088), TMEM106A (+102345)
Vincent_GFP-CBX2-untreated-ChIP-13686.bam.filtered.bam.broad.peaks_peak_1416	narrow	chr16	32097173	32097385	212	NONE	ZNF267 (+212200), TP53TG3 (+590774)
Vincent_GFP-CBX2-untreated-ChIP-13686.bam.filtered.bam.broad.peaks_peak_1416	broad	chr17	41770809	41774209	3400	NONE	MEOX1 (-33187), SOST (+63647)
Vincent_GFP-CBX2-untreated-ChIP-13686.bam.filtered.bam.broad.peaks_peak_1417	narrow	chr16	32126862	32127716	854	NONE	ZNF267 (+242210), TP53TG3 (+560764)
Vincent_GFP-CBX2-untreated-ChIP-13686.bam.filtered.bam.broad.peaks_peak_1417	broad	chr17	42183056	42184244	1188	NONE	HDAC5 (+17356), G6PC3 (+35547)
Vincent_GFP-CBX2-untreated-ChIP-13686.bam.filtered.bam.broad.peaks_peak_1418	narrow	chr16	32289751	32290134	383	NONE	TP53TG3 (+398110), ZNF267 (+404864)
Vincent_GFP-CBX2-untreated-ChIP-13686.bam.filtered.bam.broad.peaks_peak_1418	broad	chr17	42500946	42502272	1326	NONE	ITGA2B (-34736), GPATCH8 (+79160)
Vincent_GFP-CBX2-untreated-ChIP-13686.bam.filtered.bam.broad.peaks_peak_1419	narrow	chr16	32857820	32858253	433	NONE	TP53TG3C (-346943), TP53TG3 (-169984)
Vincent_GFP-CBX2-untreated-ChIP-13686.bam.filtered.bam.broad.peaks_peak_1419	broad	chr17	42679234	42682998	3764	NONE	DBF4B (-104935), FZD2 (+46191)
Vincent_GFP-CBX2-untreated-ChIP-13686.bam.filtered.bam.broad.peaks_peak_142	narrow	chr1	31999240	31999712	472	NONE	TINAGL1 (-42660), SERINC2 (+117064)
Vincent_GFP-CBX2-untreated-ChIP-13686.bam.filtered.bam.broad.peaks_peak_142	broad	chr1	42382559	42386131	3572	HIVEP3 (-176)	HIVEP3 (-176)
Vincent_GFP-CBX2-untreated-ChIP-13686.bam.filtered.bam.broad.peaks_peak_1420	narrow	chr16	33039505	33039834	329	NONE	TP53TG3 (-351617), TP53TG3C (-165310)
Vincent_GFP-CBX2-untreated-ChIP-13686.bam.filtered.bam.broad.peaks_peak_1420	broad	chr17	42695136	42698175	3039	NONE	DBF4B (-89395), FZD2 (+61731)
Vincent_GFP-CBX2-untreated-ChIP-13686.bam.filtered.bam.broad.peaks_peak_1421	narrow	chr16	33040038	33040717	679	NONE	TP53TG3 (-352325), TP53TG3C (-164602)
Vincent_GFP-CBX2-untreated-ChIP-13686.bam.filtered.bam.broad.peaks_peak_1421	broad	chr17	42895855	42899331	3476	NONE	GJC1 (+10586), ADAM11 (+61194)
Vincent_GFP-CBX2-untreated-ChIP-13686.bam.filtered.bam.broad.peaks_peak_1422	narrow	chr16	33865282	33865598	316	NONE	TP53TG3B (+603925)
Vincent_GFP-CBX2-untreated-ChIP-13686.bam.filtered.bam.broad.peaks_peak_1422	broad	chr17	42904245	42907261	3016	GJC1 (+2426)	GJC1 (+2426), ADAM11 (+69354)
Vincent_GFP-CBX2-untreated-ChIP-13686.bam.filtered.bam.broad.peaks_peak_1423	narrow	chr16	33866355	33866555	200	NONE	TP53TG3B (+604940)
Vincent_GFP-CBX2-untreated-ChIP-13686.bam.filtered.bam.broad.peaks_peak_1423	broad	chr17	43208982	43210627	1645	ACBD4 (-162), PLCD3 (+86)	ACBD4 (-162), PLCD3 (+86)
Vincent_GFP-CBX2-untreated-ChIP-13686.bam.filtered.bam.broad.peaks_peak_1424	narrow	chr16	33894160	33894442	282	NONE	TP53TG3B (+632786)
Vincent_GFP-CBX2-untreated-ChIP-13686.bam.filtered.bam.broad.peaks_peak_1424	broad	chr17	43477368	43479375	2007	NONE	SPATA32 (-138893), ARHGAP27 (+24625)
Vincent_GFP-CBX2-untreated-ChIP-13686.bam.filtered.bam.broad.peaks_peak_1425	narrow	chr16	33950269	33950485	216	NONE	TP53TG3B (+688862)
Vincent_GFP-CBX2-untreated-ChIP-13686.bam.filtered.bam.broad.peaks_peak_1425	broad	chr17	43582450	43586097	3647	NONE	CRHR1 (-277637), PLEKHM1 (-16164)
Vincent_GFP-CBX2-untreated-ChIP-13686.bam.filtered.bam.broad.peaks_peak_1426	narrow	chr16	33951099	33951380	281	NONE	TP53TG3B (+689725)
Vincent_GFP-CBX2-untreated-ChIP-13686.bam.filtered.bam.broad.peaks_peak_1426	broad	chr17	43596256	43596583	327	NONE	CRHR1 (-265491), PLEKHM1 (-28310)
Vincent_GFP-CBX2-untreated-ChIP-13686.bam.filtered.bam.broad.peaks_peak_1427	narrow	chr16	33953006	33953430	424	NONE	TP53TG3B (+691703)
Vincent_GFP-CBX2-untreated-ChIP-13686.bam.filtered.bam.broad.peaks_peak_1427	broad	chr17	43600871	43603171	2300	NONE	CRHR1 (-259890), PLEKHM1 (-33911)
Vincent_GFP-CBX2-untreated-ChIP-13686.bam.filtered.bam.broad.peaks_peak_1428	narrow	chr16	33955645	33955898	253	NONE	TP53TG3B (+694257)
Vincent_GFP-CBX2-untreated-ChIP-13686.bam.filtered.bam.broad.peaks_peak_1428	broad	chr17	43659847	43662051	2204	NONE	CRHR1 (-200962), PLEKHM1 (-92839)
Vincent_GFP-CBX2-untreated-ChIP-13686.bam.filtered.bam.broad.peaks_peak_1429	narrow	chr16	33956427	33956645	218	NONE	TP53TG3B (+695021)
Vincent_GFP-CBX2-untreated-ChIP-13686.bam.filtered.bam.broad.peaks_peak_1429	broad	chr17	43683644	43689577	5933	NONE	CRHR1 (-175300), PLEKHM1 (-118501)
Vincent_GFP-CBX2-untreated-ChIP-13686.bam.filtered.bam.broad.peaks_peak_143	narrow	chr1	31999783	32000008	225	NONE	TINAGL1 (-42240), SERINC2 (+117484)
Vincent_GFP-CBX2-untreated-ChIP-13686.bam.filtered.bam.broad.peaks_peak_143	broad	chr1	42859048	42861965	2917	NONE	RIMKLA (+14030), ZMYND12 (+61431)
Vincent_GFP-CBX2-untreated-ChIP-13686.bam.filtered.bam.broad.peaks_peak_1430	narrow	chr16	33957077	33957430	353	NONE	TP53TG3B (+695739)
Vincent_GFP-CBX2-untreated-ChIP-13686.bam.filtered.bam.broad.peaks_peak_1430	broad	chr17	44043307	44045035	1728	NONE	STH (-32445), MAPT (+72423)
Vincent_GFP-CBX2-untreated-ChIP-13686.bam.filtered.bam.broad.peaks_peak_1431	narrow	chr16	33959342	33959668	326	NONE	TP53TG3B (+697990)
Vincent_GFP-CBX2-untreated-ChIP-13686.bam.filtered.bam.broad.peaks_peak_1431	broad	chr17	44324557	44328210	3653	NONE	KANSL1 (-56218), LRRC37A (-46113)
Vincent_GFP-CBX2-untreated-ChIP-13686.bam.filtered.bam.broad.peaks_peak_1432	narrow	chr16	33963067	33963508	441	NONE	TP53TG3B (+701773)
Vincent_GFP-CBX2-untreated-ChIP-13686.bam.filtered.bam.broad.peaks_peak_1432	broad	chr17	45212849	45214741	1892	NONE	RPRML (-157181), CDC27 (+52747)
Vincent_GFP-CBX2-untreated-ChIP-13686.bam.filtered.bam.broad.peaks_peak_1433	narrow	chr16	33963883	33964173	290	NONE	TP53TG3B (+702513)
Vincent_GFP-CBX2-untreated-ChIP-13686.bam.filtered.bam.broad.peaks_peak_1433	broad	chr17	45234203	45236723	2520	NONE	RPRML (-178849), CDC27 (+31079)
Vincent_GFP-CBX2-untreated-ChIP-13686.bam.filtered.bam.broad.peaks_peak_1434	narrow	chr16	33964781	33965035	254	NONE	TP53TG3B (+703393)
Vincent_GFP-CBX2-untreated-ChIP-13686.bam.filtered.bam.broad.peaks_peak_1434	broad	chr17	45264314	45267698	3384	CDC27 (+536)	CDC27 (+536)
Vincent_GFP-CBX2-untreated-ChIP-13686.bam.filtered.bam.broad.peaks_peak_1435	narrow	chr16	33997077	33997277	200	NONE	TP53TG3B (+735662)
Vincent_GFP-CBX2-untreated-ChIP-13686.bam.filtered.bam.broad.peaks_peak_1435	broad	chr17	45865476	45869006	3530	NONE	OSBPL7 (+31895), TBX21 (+56631)
Vincent_GFP-CBX2-untreated-ChIP-13686.bam.filtered.bam.broad.peaks_peak_1436	narrow	chr16	34022542	34022920	378	NONE	TP53TG3B (+761216)
Vincent_GFP-CBX2-untreated-ChIP-13686.bam.filtered.bam.broad.peaks_peak_1436	broad	chr17	46226961	46229980	3019	NONE	SNX11 (+43551), SKAP1 (+279081)
Vincent_GFP-CBX2-untreated-ChIP-13686.bam.filtered.bam.broad.peaks_peak_1437	narrow	chr16	35240114	35240449	335	NONE	NONE
Vincent_GFP-CBX2-untreated-ChIP-13686.bam.filtered.bam.broad.peaks_peak_1437	broad	chr17	46258356	46263664	5308	NONE	SNX11 (+76090), SKAP1 (+246542)
Vincent_GFP-CBX2-untreated-ChIP-13686.bam.filtered.bam.broad.peaks_peak_1438	narrow	chr16	46386166	46386890	724	NONE	SHCBP1 (+269010)
Vincent_GFP-CBX2-untreated-ChIP-13686.bam.filtered.bam.broad.peaks_peak_1438	broad	chr17	46407416	46412711	5295	NONE	SKAP1 (+97488), SNX11 (+225144)
Vincent_GFP-CBX2-untreated-ChIP-13686.bam.filtered.bam.broad.peaks_peak_1439	narrow	chr16	46391840	46392233	393	NONE	SHCBP1 (+263501)
Vincent_GFP-CBX2-untreated-ChIP-13686.bam.filtered.bam.broad.peaks_peak_1439	broad	chr17	46736783	46737892	1109	NONE	HOXB9 (-33499), PRAC (+62546)
Vincent_GFP-CBX2-untreated-ChIP-13686.bam.filtered.bam.broad.peaks_peak_144	narrow	chr1	32063361	32063752	391	NONE	HCRTR1 (-19744), TINAGL1 (+21421)
Vincent_GFP-CBX2-untreated-ChIP-13686.bam.filtered.bam.broad.peaks_peak_144	broad	chr1	42917260	42919711	2451	PPCS (-3744), ZMYND12 (+3452)	PPCS (-3744), ZMYND12 (+3452)
Vincent_GFP-CBX2-untreated-ChIP-13686.bam.filtered.bam.broad.peaks_peak_1440	narrow	chr16	46393085	46393430	345	NONE	SHCBP1 (+262280)
Vincent_GFP-CBX2-untreated-ChIP-13686.bam.filtered.bam.broad.peaks_peak_1440	broad	chr17	46743820	46745945	2125	NONE	HOXB9 (-41044), PRAC (+55001)
Vincent_GFP-CBX2-untreated-ChIP-13686.bam.filtered.bam.broad.peaks_peak_1441	narrow	chr16	46394341	46394584	243	NONE	SHCBP1 (+261075)
Vincent_GFP-CBX2-untreated-ChIP-13686.bam.filtered.bam.broad.peaks_peak_1441	broad	chr17	46777098	46780221	3123	NONE	HOXB9 (-74821), PRAC (+21224)
Vincent_GFP-CBX2-untreated-ChIP-13686.bam.filtered.bam.broad.peaks_peak_1442	narrow	chr16	46395288	46395505	217	NONE	SHCBP1 (+260141)
Vincent_GFP-CBX2-untreated-ChIP-13686.bam.filtered.bam.broad.peaks_peak_1442	broad	chr17	46792550	46795903	3353	NONE	HOXB9 (-90388), PRAC (+5657)
Vincent_GFP-CBX2-untreated-ChIP-13686.bam.filtered.bam.broad.peaks_peak_1443	narrow	chr16	46403497	46403871	374	NONE	SHCBP1 (+251854)
Vincent_GFP-CBX2-untreated-ChIP-13686.bam.filtered.bam.broad.peaks_peak_1443	broad	chr17	46824215	46828466	4251	NONE	HOXB13 (-19801), TTLL6 (+68235)
Vincent_GFP-CBX2-untreated-ChIP-13686.bam.filtered.bam.broad.peaks_peak_1444	narrow	chr16	46404840	46405197	357	NONE	SHCBP1 (+250519)
Vincent_GFP-CBX2-untreated-ChIP-13686.bam.filtered.bam.broad.peaks_peak_1444	broad	chr17	46849518	46851934	2416	NONE	HOXB13 (-44186), TTLL6 (+43850)
Vincent_GFP-CBX2-untreated-ChIP-13686.bam.filtered.bam.broad.peaks_peak_1445	narrow	chr16	46416879	46417432	553	NONE	SHCBP1 (+238382)
Vincent_GFP-CBX2-untreated-ChIP-13686.bam.filtered.bam.broad.peaks_peak_1445	broad	chr17	47360608	47362058	1450	NONE	PHOSPHO1 (-53205), ZNF652 (+78502)
Vincent_GFP-CBX2-untreated-ChIP-13686.bam.filtered.bam.broad.peaks_peak_1446	narrow	chr16	46426200	46426417	217	NONE	SHCBP1 (+229229)
Vincent_GFP-CBX2-untreated-ChIP-13686.bam.filtered.bam.broad.peaks_peak_1446	broad	chr17	47574146	47578229	4083	NGFR (+3533)	NXPH3 (-77032), NGFR (+3533)
Vincent_GFP-CBX2-untreated-ChIP-13686.bam.filtered.bam.broad.peaks_peak_1447	narrow	chr16	46427356	46428026	670	NONE	SHCBP1 (+227847)
Vincent_GFP-CBX2-untreated-ChIP-13686.bam.filtered.bam.broad.peaks_peak_1447	broad	chr17	47612536	47615736	3200	NONE	NXPH3 (-39084), NGFR (+41481)
Vincent_GFP-CBX2-untreated-ChIP-13686.bam.filtered.bam.broad.peaks_peak_1448	narrow	chr16	46432567	46432841	274	NONE	SHCBP1 (+222834)
Vincent_GFP-CBX2-untreated-ChIP-13686.bam.filtered.bam.broad.peaks_peak_1448	broad	chr17	47757617	47761530	3913	SPOP (-4049)	SPOP (-4049)
Vincent_GFP-CBX2-untreated-ChIP-13686.bam.filtered.bam.broad.peaks_peak_1449	narrow	chr16	46435337	46435567	230	NONE	SHCBP1 (+220086)
Vincent_GFP-CBX2-untreated-ChIP-13686.bam.filtered.bam.broad.peaks_peak_1449	broad	chr17	48132443	48134925	2482	ITGA3 (-120)	ITGA3 (-120)
Vincent_GFP-CBX2-untreated-ChIP-13686.bam.filtered.bam.broad.peaks_peak_145	narrow	chr1	32599160	32599495	335	NONE	TXLNA (-46338), KPNA6 (+25689)
Vincent_GFP-CBX2-untreated-ChIP-13686.bam.filtered.bam.broad.peaks_peak_145	broad	chr1	43563211	43566521	3310	NONE	SLC2A1 (-140365), EBNA1BP2 (+73375)
Vincent_GFP-CBX2-untreated-ChIP-13686.bam.filtered.bam.broad.peaks_peak_1450	narrow	chr16	46607350	46607550	200	NONE	SHCBP1 (+48088)
Vincent_GFP-CBX2-untreated-ChIP-13686.bam.filtered.bam.broad.peaks_peak_1450	broad	chr17	48494325	48495754	1429	NONE	LRRC59 (-20126), ACSF2 (-8479)
Vincent_GFP-CBX2-untreated-ChIP-13686.bam.filtered.bam.broad.peaks_peak_1451	narrow	chr16	49733009	49733221	212	NONE	CBLN1 (-417373), ZNF423 (+123535)
Vincent_GFP-CBX2-untreated-ChIP-13686.bam.filtered.bam.broad.peaks_peak_1451	broad	chr17	48750675	48753670	2995	NONE	ANKRD40 (+33112), ABCC3 (+39955)
Vincent_GFP-CBX2-untreated-ChIP-13686.bam.filtered.bam.broad.peaks_peak_1452	narrow	chr16	49749293	49749493	200	NONE	CBLN1 (-433651), ZNF423 (+107257)
Vincent_GFP-CBX2-untreated-ChIP-13686.bam.filtered.bam.broad.peaks_peak_1452	broad	chr17	48796436	48797665	1229	LUC7L3 (+146)	LUC7L3 (+146)
Vincent_GFP-CBX2-untreated-ChIP-13686.bam.filtered.bam.broad.peaks_peak_1453	narrow	chr16	50146834	50147034	200	NONE	PAPD5 (-39895), CNEP1R1 (+88613)
Vincent_GFP-CBX2-untreated-ChIP-13686.bam.filtered.bam.broad.peaks_peak_1453	broad	chr17	54990945	54992379	1434	TRIM25 (-263)	TRIM25 (-263)
Vincent_GFP-CBX2-untreated-ChIP-13686.bam.filtered.bam.broad.peaks_peak_1454	narrow	chr16	50584716	50584916	200	NKD1 (+2575)	NKD1 (+2575), SNX20 (+130447)
Vincent_GFP-CBX2-untreated-ChIP-13686.bam.filtered.bam.broad.peaks_peak_1454	broad	chr17	55052117	55056056	3939	SCPEP1 (-1379)	SCPEP1 (-1379)
Vincent_GFP-CBX2-untreated-ChIP-13686.bam.filtered.bam.broad.peaks_peak_1455	narrow	chr16	53777080	53777280	200	NONE	FTO (+39305), IRX3 (+543495)
Vincent_GFP-CBX2-untreated-ChIP-13686.bam.filtered.bam.broad.peaks_peak_1455	broad	chr17	55222723	55223238	515	NONE	MSI2 (-110914), AKAP1 (+60430)
Vincent_GFP-CBX2-untreated-ChIP-13686.bam.filtered.bam.broad.peaks_peak_1456	narrow	chr16	54205653	54205895	242	NONE	IRX3 (+114901), FTO (+467899)
Vincent_GFP-CBX2-untreated-ChIP-13686.bam.filtered.bam.broad.peaks_peak_1456	broad	chr17	56200611	56205305	4694	NONE	OR4D1 (-29536), DYNLL2 (+42182)
Vincent_GFP-CBX2-untreated-ChIP-13686.bam.filtered.bam.broad.peaks_peak_1457	narrow	chr16	56224005	56224205	200	GNAO1 (-1783)	GNAO1 (-1783)
Vincent_GFP-CBX2-untreated-ChIP-13686.bam.filtered.bam.broad.peaks_peak_1457	broad	chr17	57286688	57287834	1146	SMG8 (+500)	SMG8 (+500)
Vincent_GFP-CBX2-untreated-ChIP-13686.bam.filtered.bam.broad.peaks_peak_1458	narrow	chr16	57023807	57024052	245	NLRC5 (+520)	NLRC5 (+520)
Vincent_GFP-CBX2-untreated-ChIP-13686.bam.filtered.bam.broad.peaks_peak_1458	broad	chr17	57493831	57496386	2555	NONE	DHX40 (-147777), YPEL2 (+86046)
Vincent_GFP-CBX2-untreated-ChIP-13686.bam.filtered.bam.broad.peaks_peak_1459	narrow	chr16	57619074	57619289	215	NONE	GPR56 (-43237), GPR114 (+42581)
Vincent_GFP-CBX2-untreated-ChIP-13686.bam.filtered.bam.broad.peaks_peak_1459	broad	chr17	58112248	58116781	4533	NONE	CA4 (-112782), RNFT1 (-72435)
Vincent_GFP-CBX2-untreated-ChIP-13686.bam.filtered.bam.broad.peaks_peak_146	narrow	chr1	32917375	32917616	241	NONE	ZBTB8B (-13174), TSSK3 (+89698)
Vincent_GFP-CBX2-untreated-ChIP-13686.bam.filtered.bam.broad.peaks_peak_146	broad	chr1	43585972	43589181	3209	NONE	SLC2A1 (-163076), EBNA1BP2 (+50664)
Vincent_GFP-CBX2-untreated-ChIP-13686.bam.filtered.bam.broad.peaks_peak_1460	narrow	chr16	57636732	57636962	230	NONE	GPR56 (-25572), GPR114 (+60246)
Vincent_GFP-CBX2-untreated-ChIP-13686.bam.filtered.bam.broad.peaks_peak_1460	broad	chr17	58834999	58838867	3868	NONE	TBX2 (-640324), BCAS3 (+81683)
Vincent_GFP-CBX2-untreated-ChIP-13686.bam.filtered.bam.broad.peaks_peak_1461	narrow	chr16	57914846	57915050	204	NONE	KIFC3 (-78448), CNGB1 (+90068)
Vincent_GFP-CBX2-untreated-ChIP-13686.bam.filtered.bam.broad.peaks_peak_1461	broad	chr17	58865437	58867001	1564	NONE	TBX2 (-611038), BCAS3 (+110969)
Vincent_GFP-CBX2-untreated-ChIP-13686.bam.filtered.bam.broad.peaks_peak_1462	narrow	chr16	57915159	57915457	298	NONE	KIFC3 (-78808), CNGB1 (+89708)
Vincent_GFP-CBX2-untreated-ChIP-13686.bam.filtered.bam.broad.peaks_peak_1462	broad	chr17	58908706	58912231	3525	NONE	TBX2 (-566788), BCAS3 (+155219)
Vincent_GFP-CBX2-untreated-ChIP-13686.bam.filtered.bam.broad.peaks_peak_1463	narrow	chr16	57915568	57915961	393	NONE	KIFC3 (-79265), CNGB1 (+89251)
Vincent_GFP-CBX2-untreated-ChIP-13686.bam.filtered.bam.broad.peaks_peak_1463	broad	chr17	58926274	58930193	3919	NONE	TBX2 (-549023), BCAS3 (+172984)
Vincent_GFP-CBX2-untreated-ChIP-13686.bam.filtered.bam.broad.peaks_peak_1464	narrow	chr16	57916248	57916558	310	NONE	KIFC3 (-79903), CNGB1 (+88613)
Vincent_GFP-CBX2-untreated-ChIP-13686.bam.filtered.bam.broad.peaks_peak_1464	broad	chr17	58965112	58967686	2574	NONE	TBX2 (-510858), BCAS3 (+211149)
Vincent_GFP-CBX2-untreated-ChIP-13686.bam.filtered.bam.broad.peaks_peak_1465	narrow	chr16	58724118	58724318	200	NONE	SLC38A7 (-5591), GOT2 (+44043)
Vincent_GFP-CBX2-untreated-ChIP-13686.bam.filtered.bam.broad.peaks_peak_1465	broad	chr17	59347807	59350913	3106	NONE	TBX2 (-127897), BCAS3 (+594110)
Vincent_GFP-CBX2-untreated-ChIP-13686.bam.filtered.bam.broad.peaks_peak_1466	narrow	chr16	66465024	66465577	553	BEAN1 (+4101)	BEAN1 (+4101), TK2 (+119014)
Vincent_GFP-CBX2-untreated-ChIP-13686.bam.filtered.bam.broad.peaks_peak_1466	broad	chr17	59376855	59379876	3021	NONE	TBX2 (-98891), BCAS3 (+623116)
Vincent_GFP-CBX2-untreated-ChIP-13686.bam.filtered.bam.broad.peaks_peak_1467	narrow	chr16	66546464	66546664	200	NONE	TK2 (+37751), BEAN1 (+85364)
Vincent_GFP-CBX2-untreated-ChIP-13686.bam.filtered.bam.broad.peaks_peak_1467	broad	chr17	59414575	59417906	3331	NONE	TBX2 (-61016), BCAS3 (+660991)
Vincent_GFP-CBX2-untreated-ChIP-13686.bam.filtered.bam.broad.peaks_peak_1468	narrow	chr16	66625188	66625447	259	NONE	CMTM3 (-12617), CMTM2 (+11958)
Vincent_GFP-CBX2-untreated-ChIP-13686.bam.filtered.bam.broad.peaks_peak_1468	broad	chr17	59451951	59452486	535	NONE	TBX2 (-25038), BCAS3 (+696969)
Vincent_GFP-CBX2-untreated-ChIP-13686.bam.filtered.bam.broad.peaks_peak_1469	narrow	chr16	66797475	66797675	200	NONE	DYNC1LI2 (-11874), CCDC79 (+37948)
Vincent_GFP-CBX2-untreated-ChIP-13686.bam.filtered.bam.broad.peaks_peak_1469	broad	chr17	59485540	59487245	1705	NONE	TBX4 (-47414), TBX2 (+9136)
Vincent_GFP-CBX2-untreated-ChIP-13686.bam.filtered.bam.broad.peaks_peak_147	narrow	chr1	33004698	33004939	241	ZBTB8A (-209)	ZBTB8A (-209)
Vincent_GFP-CBX2-untreated-ChIP-13686.bam.filtered.bam.broad.peaks_peak_147	broad	chr1	43995945	44000234	4289	PTPRF (+1543)	KDM4A (-117739), PTPRF (+1543)
Vincent_GFP-CBX2-untreated-ChIP-13686.bam.filtered.bam.broad.peaks_peak_1470	narrow	chr16	66797908	66798197	289	NONE	DYNC1LI2 (-12352), CCDC79 (+37470)
Vincent_GFP-CBX2-untreated-ChIP-13686.bam.filtered.bam.broad.peaks_peak_1470	broad	chr17	59571969	59574107	2138	NONE	TBX4 (+39231), NACA2 (+95525)
Vincent_GFP-CBX2-untreated-ChIP-13686.bam.filtered.bam.broad.peaks_peak_1471	narrow	chr16	66959364	66959651	287	RRAD (+39)	RRAD (+39)
Vincent_GFP-CBX2-untreated-ChIP-13686.bam.filtered.bam.broad.peaks_peak_1471	broad	chr17	59631339	59635254	3915	NONE	NACA2 (+35266), TBX4 (+99490)
Vincent_GFP-CBX2-untreated-ChIP-13686.bam.filtered.bam.broad.peaks_peak_1472	narrow	chr16	67313222	67313422	200	PLEKHG4 (+1909)	PLEKHG4 (+1909), KCTD19 (+47344)
Vincent_GFP-CBX2-untreated-ChIP-13686.bam.filtered.bam.broad.peaks_peak_1472	broad	chr17	59703461	59705661	2200	NONE	NACA2 (-35998), BRIP1 (+236321)
Vincent_GFP-CBX2-untreated-ChIP-13686.bam.filtered.bam.broad.peaks_peak_1473	narrow	chr16	67356746	67356967	221	KCTD19 (+3809)	KCTD19 (+3809), PLEKHG4 (+45444)
Vincent_GFP-CBX2-untreated-ChIP-13686.bam.filtered.bam.broad.peaks_peak_1473	broad	chr17	59737811	59741654	3843	NONE	NACA2 (-71170), BRIP1 (+201149)
Vincent_GFP-CBX2-untreated-ChIP-13686.bam.filtered.bam.broad.peaks_peak_1474	narrow	chr16	68571760	68571960	200	ZFP90 (-1256)	ZFP90 (-1256)
Vincent_GFP-CBX2-untreated-ChIP-13686.bam.filtered.bam.broad.peaks_peak_1474	broad	chr17	60004876	60005467	591	INTS2 (+205)	INTS2 (+205)
Vincent_GFP-CBX2-untreated-ChIP-13686.bam.filtered.bam.broad.peaks_peak_1475	narrow	chr16	69222207	69222407	200	SNTB2 (+1275)	ENSG00000260914 (-111278), SNTB2 (+1275)
Vincent_GFP-CBX2-untreated-ChIP-13686.bam.filtered.bam.broad.peaks_peak_1475	broad	chr17	60197934	60198905	971	NONE	EFCAB3 (-249159), MED13 (-55777)
Vincent_GFP-CBX2-untreated-ChIP-13686.bam.filtered.bam.broad.peaks_peak_1476	narrow	chr16	69293817	69294017	200	NONE	ENSG00000260914 (-39668), SNTB2 (+72885)
Vincent_GFP-CBX2-untreated-ChIP-13686.bam.filtered.bam.broad.peaks_peak_1476	broad	chr17	60780895	60783532	2637	NONE	MRC2 (+77452), MARCH10 (+103481)
Vincent_GFP-CBX2-untreated-ChIP-13686.bam.filtered.bam.broad.peaks_peak_1477	narrow	chr16	70229824	70230113	289	NONE	CLEC18C (+22041), EXOSC6 (+55864)
Vincent_GFP-CBX2-untreated-ChIP-13686.bam.filtered.bam.broad.peaks_peak_1477	broad	chr17	60921992	60926144	4152	NONE	TANC2 (-162849), MARCH10 (-38373)
Vincent_GFP-CBX2-untreated-ChIP-13686.bam.filtered.bam.broad.peaks_peak_1478	narrow	chr16	70640636	70640836	200	NONE	IL34 (+26938), MTSS1L (+79233)
Vincent_GFP-CBX2-untreated-ChIP-13686.bam.filtered.bam.broad.peaks_peak_1478	broad	chr17	61578497	61581807	3310	NONE	KCNH6 (-20612), ENSG00000264813 (+17968)
Vincent_GFP-CBX2-untreated-ChIP-13686.bam.filtered.bam.broad.peaks_peak_1479	narrow	chr16	70660185	70660401	216	NONE	IL34 (+46495), MTSS1L (+59676)
Vincent_GFP-CBX2-untreated-ChIP-13686.bam.filtered.bam.broad.peaks_peak_1479	broad	chr17	61612931	61615040	2109	NONE	DCAF7 (-13875), KCNH6 (+13222)
Vincent_GFP-CBX2-untreated-ChIP-13686.bam.filtered.bam.broad.peaks_peak_148	narrow	chr1	33265011	33265211	200	NONE	SYNC (-96391), S100PBP (-18045)
Vincent_GFP-CBX2-untreated-ChIP-13686.bam.filtered.bam.broad.peaks_peak_148	broad	chr1	44031227	44033074	1847	NONE	KDM4A (-83678), PTPRF (+35604)
Vincent_GFP-CBX2-untreated-ChIP-13686.bam.filtered.bam.broad.peaks_peak_1480	narrow	chr16	72026881	72027101	220	NONE	DHODH (-15652), IST1 (+98369)
Vincent_GFP-CBX2-untreated-ChIP-13686.bam.filtered.bam.broad.peaks_peak_1480	broad	chr17	61678120	61678673	553	TACO1 (+166)	TACO1 (+166)
Vincent_GFP-CBX2-untreated-ChIP-13686.bam.filtered.bam.broad.peaks_peak_1481	narrow	chr16	74415391	74415637	246	NPIPB15 (+3738)	NPIPB15 (+3738), CLEC18B (+39776)
Vincent_GFP-CBX2-untreated-ChIP-13686.bam.filtered.bam.broad.peaks_peak_1481	broad	chr17	62873700	62874686	986	NONE	SMURF2 (-216007), LRRC37A3 (+40710)
Vincent_GFP-CBX2-untreated-ChIP-13686.bam.filtered.bam.broad.peaks_peak_1482	narrow	chr16	74425458	74425799	341	NONE	NPIPB15 (+13853), CLEC18B (+29661)
Vincent_GFP-CBX2-untreated-ChIP-13686.bam.filtered.bam.broad.peaks_peak_1482	broad	chr17	64157952	64158793	841	NONE	AXIN2 (-600608), CEP112 (+29614)
Vincent_GFP-CBX2-untreated-ChIP-13686.bam.filtered.bam.broad.peaks_peak_1483	narrow	chr16	74591481	74591681	200	NONE	CLEC18B (-136291), GLG1 (+49431)
Vincent_GFP-CBX2-untreated-ChIP-13686.bam.filtered.bam.broad.peaks_peak_1483	broad	chr17	64220419	64223377	2958	APOH (+3637)	CEP112 (-33911), APOH (+3637)
Vincent_GFP-CBX2-untreated-ChIP-13686.bam.filtered.bam.broad.peaks_peak_1484	narrow	chr16	74790891	74791122	231	NONE	MLKL (-56195), FA2H (+17716)
Vincent_GFP-CBX2-untreated-ChIP-13686.bam.filtered.bam.broad.peaks_peak_1484	broad	chr17	64246425	64247583	1158	NONE	PRKCA (-51940), APOH (-21469)
Vincent_GFP-CBX2-untreated-ChIP-13686.bam.filtered.bam.broad.peaks_peak_1485	narrow	chr16	75575021	75575255	234	NONE	CHST5 (-6070), TMEM231 (+14998)
Vincent_GFP-CBX2-untreated-ChIP-13686.bam.filtered.bam.broad.peaks_peak_1485	broad	chr17	65284500	65286954	2454	NONE	HELZ (-44428), PSMD12 (+77016)
Vincent_GFP-CBX2-untreated-ChIP-13686.bam.filtered.bam.broad.peaks_peak_1486	narrow	chr16	75598854	75599135	281	GABARAPL2 (-1254)	GABARAPL2 (-1254)
Vincent_GFP-CBX2-untreated-ChIP-13686.bam.filtered.bam.broad.peaks_peak_1486	broad	chr17	66098752	66102802	4050	NONE	AMZ2 (-142938), KPNA2 (+68701)
Vincent_GFP-CBX2-untreated-ChIP-13686.bam.filtered.bam.broad.peaks_peak_1487	narrow	chr16	77753022	77753222	200	NUDT7 (-3289)	NUDT7 (-3289)
Vincent_GFP-CBX2-untreated-ChIP-13686.bam.filtered.bam.broad.peaks_peak_1487	broad	chr17	66262922	66265237	2315	NONE	ARSG (+8757), SLC16A6 (+23177)
Vincent_GFP-CBX2-untreated-ChIP-13686.bam.filtered.bam.broad.peaks_peak_1488	narrow	chr16	78133373	78133604	231	WWOX (+179)	WWOX (+179)
Vincent_GFP-CBX2-untreated-ChIP-13686.bam.filtered.bam.broad.peaks_peak_1488	broad	chr17	66269476	66272547	3071	NONE	ARSG (+15689), SLC16A6 (+16245)
Vincent_GFP-CBX2-untreated-ChIP-13686.bam.filtered.bam.broad.peaks_peak_1489	narrow	chr16	78643229	78643459	230	NONE	WWOX (+510034), MAF (+991267)
Vincent_GFP-CBX2-untreated-ChIP-13686.bam.filtered.bam.broad.peaks_peak_1489	broad	chr17	66410257	66411397	1140	NONE	SLC16A6 (-123570), WIPI1 (+42735)
Vincent_GFP-CBX2-untreated-ChIP-13686.bam.filtered.bam.broad.peaks_peak_149	narrow	chr1	33336460	33336670	210	FNDC5 (-151)	FNDC5 (-151)
Vincent_GFP-CBX2-untreated-ChIP-13686.bam.filtered.bam.broad.peaks_peak_149	broad	chr1	44107589	44111846	4257	NONE	KDM4A (-6111), PTPRF (+113171)
Vincent_GFP-CBX2-untreated-ChIP-13686.bam.filtered.bam.broad.peaks_peak_1490	narrow	chr16	81138131	81138333	202	NONE	GCSH (-8224), PKD1L2 (+115743)
Vincent_GFP-CBX2-untreated-ChIP-13686.bam.filtered.bam.broad.peaks_peak_1490	broad	chr17	66465137	66467520	2383	NONE	PRKAR1A (-42239), WIPI1 (-12767)
Vincent_GFP-CBX2-untreated-ChIP-13686.bam.filtered.bam.broad.peaks_peak_1491	narrow	chr16	81246357	81246557	200	NONE	GCSH (-116449), PKD1L2 (+7518)
Vincent_GFP-CBX2-untreated-ChIP-13686.bam.filtered.bam.broad.peaks_peak_1491	broad	chr17	66469951	66471864	1913	NONE	PRKAR1A (-37660), WIPI1 (-17346)
Vincent_GFP-CBX2-untreated-ChIP-13686.bam.filtered.bam.broad.peaks_peak_1492	narrow	chr16	81271449	81272344	895	BCMO1 (-156)	BCMO1 (-156)
Vincent_GFP-CBX2-untreated-ChIP-13686.bam.filtered.bam.broad.peaks_peak_1492	broad	chr17	66478638	66481559	2921	NONE	PRKAR1A (-28469), WIPI1 (-26537)
Vincent_GFP-CBX2-untreated-ChIP-13686.bam.filtered.bam.broad.peaks_peak_1493	narrow	chr16	81339846	81340224	378	NONE	GAN (-8522), BCMO1 (+67982)
Vincent_GFP-CBX2-untreated-ChIP-13686.bam.filtered.bam.broad.peaks_peak_1493	broad	chr17	66763520	66765949	2429	NONE	FAM20A (-167205), ABCA8 (+186757)
Vincent_GFP-CBX2-untreated-ChIP-13686.bam.filtered.bam.broad.peaks_peak_1494	narrow	chr16	81685281	81685481	200	NONE	PLCG2 (-127482), CMIP (+206606)
Vincent_GFP-CBX2-untreated-ChIP-13686.bam.filtered.bam.broad.peaks_peak_1494	broad	chr17	70650869	70651287	418	NONE	SLC39A11 (+437749), SOX9 (+533917)
Vincent_GFP-CBX2-untreated-ChIP-13686.bam.filtered.bam.broad.peaks_peak_1495	narrow	chr16	81883928	81884155	227	NONE	PLCG2 (+71179), SDR42E1 (+161051)
Vincent_GFP-CBX2-untreated-ChIP-13686.bam.filtered.bam.broad.peaks_peak_1495	broad	chr17	70956039	70957226	1187	NONE	SLC39A11 (+132194), SOX9 (+839472)
Vincent_GFP-CBX2-untreated-ChIP-13686.bam.filtered.bam.broad.peaks_peak_1496	narrow	chr16	81999524	81999791	267	NONE	SDR42E1 (+45435), PLCG2 (+186795)
Vincent_GFP-CBX2-untreated-ChIP-13686.bam.filtered.bam.broad.peaks_peak_1496	broad	chr17	71093395	71096351	2956	NONE	SSTR2 (-66278), SLC39A11 (-6046)
Vincent_GFP-CBX2-untreated-ChIP-13686.bam.filtered.bam.broad.peaks_peak_1497	narrow	chr16	82204369	82204570	201	MPHOSPH6 (-639)	MPHOSPH6 (-639)
Vincent_GFP-CBX2-untreated-ChIP-13686.bam.filtered.bam.broad.peaks_peak_1497	broad	chr17	72196841	72200359	3518	RPL38 (-1192)	RPL38 (-1192)
Vincent_GFP-CBX2-untreated-ChIP-13686.bam.filtered.bam.broad.peaks_peak_1498	narrow	chr16	82204618	82205065	447	MPHOSPH6 (-1011)	MPHOSPH6 (-1011)
Vincent_GFP-CBX2-untreated-ChIP-13686.bam.filtered.bam.broad.peaks_peak_1498	broad	chr17	72291782	72292723	941	NONE	KIF19 (-30098), DNAI2 (+14602)
Vincent_GFP-CBX2-untreated-ChIP-13686.bam.filtered.bam.broad.peaks_peak_1499	narrow	chr16	83928620	83928947	327	MLYCD (-3947)	MLYCD (-3947)
Vincent_GFP-CBX2-untreated-ChIP-13686.bam.filtered.bam.broad.peaks_peak_1499	broad	chr17	72396150	72396613	463	NONE	GPRC5C (-30670), GPR142 (+32785)
Vincent_GFP-CBX2-untreated-ChIP-13686.bam.filtered.bam.broad.peaks_peak_15	narrow	chr1	2498071	2498271	200	NONE	FAM213B (-20043), TNFRSF14 (+10366)
Vincent_GFP-CBX2-untreated-ChIP-13686.bam.filtered.bam.broad.peaks_peak_15	broad	chr1	2627858	2630324	2466	NONE	ACTRT2 (-308955), MMEL1 (-64662)
Vincent_GFP-CBX2-untreated-ChIP-13686.bam.filtered.bam.broad.peaks_peak_150	narrow	chr1	33578625	33578825	200	NONE	ADC (+32011), TRIM62 (+68542)
Vincent_GFP-CBX2-untreated-ChIP-13686.bam.filtered.bam.broad.peaks_peak_150	broad	chr1	44171302	44175281	3979	ST3GAL3 (+74)	ST3GAL3 (+74)
Vincent_GFP-CBX2-untreated-ChIP-13686.bam.filtered.bam.broad.peaks_peak_1500	narrow	chr16	84021560	84021881	321	NONE	NECAB2 (+19484), SLC38A8 (+54041)
Vincent_GFP-CBX2-untreated-ChIP-13686.bam.filtered.bam.broad.peaks_peak_1500	broad	chr17	72494172	72495789	1617	NONE	CD300A (+32426), CD300LB (+32624)
Vincent_GFP-CBX2-untreated-ChIP-13686.bam.filtered.bam.broad.peaks_peak_1501	narrow	chr16	84022272	84022582	310	NONE	NECAB2 (+20190), SLC38A8 (+53335)
Vincent_GFP-CBX2-untreated-ChIP-13686.bam.filtered.bam.broad.peaks_peak_1501	broad	chr17	72597233	72598923	1690	NONE	CD300LD (-9656), CD300E (+21723)
Vincent_GFP-CBX2-untreated-ChIP-13686.bam.filtered.bam.broad.peaks_peak_1502	narrow	chr16	84166242	84166442	200	NONE	MBTPS1 (-15831), HSDL1 (+12451)
Vincent_GFP-CBX2-untreated-ChIP-13686.bam.filtered.bam.broad.peaks_peak_1502	broad	chr17	72626648	72628979	2331	NONE	CD300E (-8013), CD300LF (+81303)
Vincent_GFP-CBX2-untreated-ChIP-13686.bam.filtered.bam.broad.peaks_peak_1503	narrow	chr16	84180956	84181246	290	HSDL1 (-2308), DNAAF1 (+2179)	HSDL1 (-2308), DNAAF1 (+2179)
Vincent_GFP-CBX2-untreated-ChIP-13686.bam.filtered.bam.broad.peaks_peak_1503	broad	chr17	73008440	73008813	373	ICT1 (-142)	ICT1 (-142)
Vincent_GFP-CBX2-untreated-ChIP-13686.bam.filtered.bam.broad.peaks_peak_1504	narrow	chr16	84192727	84193154	427	NONE	DNAAF1 (+14019), TAF1C (+27676)
Vincent_GFP-CBX2-untreated-ChIP-13686.bam.filtered.bam.broad.peaks_peak_1504	broad	chr17	73429545	73433384	3839	NONE	GRB2 (-29898), KIAA0195 (-21080)
Vincent_GFP-CBX2-untreated-ChIP-13686.bam.filtered.bam.broad.peaks_peak_1505	narrow	chr16	84193220	84193960	740	NONE	DNAAF1 (+14668), TAF1C (+27027)
Vincent_GFP-CBX2-untreated-ChIP-13686.bam.filtered.bam.broad.peaks_peak_1505	broad	chr17	75275158	75279819	4661	SEPT9 (-3)	SEPT9 (-3)
Vincent_GFP-CBX2-untreated-ChIP-13686.bam.filtered.bam.broad.peaks_peak_1506	narrow	chr16	84232828	84233081	253	NONE	ADAD2 (+8211), KCNG4 (+40349)
Vincent_GFP-CBX2-untreated-ChIP-13686.bam.filtered.bam.broad.peaks_peak_1506	broad	chr17	75898870	75902069	3199	NONE	TNRC6C (-100667), SEPT9 (+622978)
Vincent_GFP-CBX2-untreated-ChIP-13686.bam.filtered.bam.broad.peaks_peak_1507	narrow	chr16	84425348	84425548	200	NONE	ATP2C2 (+23315), TLDC1 (+112916)
Vincent_GFP-CBX2-untreated-ChIP-13686.bam.filtered.bam.broad.peaks_peak_1507	broad	chr17	75930358	75931701	1343	NONE	TNRC6C (-70107), SEPT9 (+653538)
Vincent_GFP-CBX2-untreated-ChIP-13686.bam.filtered.bam.broad.peaks_peak_1508	narrow	chr16	84479925	84480158	233	NONE	TLDC1 (+58322), ATP2C2 (+77909)
Vincent_GFP-CBX2-untreated-ChIP-13686.bam.filtered.bam.broad.peaks_peak_1508	broad	chr17	75951272	75953739	2467	NONE	TNRC6C (-48631), SEPT9 (+675014)
Vincent_GFP-CBX2-untreated-ChIP-13686.bam.filtered.bam.broad.peaks_peak_1509	narrow	chr16	84480756	84480971	215	NONE	TLDC1 (+57500), ATP2C2 (+78731)
Vincent_GFP-CBX2-untreated-ChIP-13686.bam.filtered.bam.broad.peaks_peak_1509	broad	chr17	76615579	76617884	2305	NONE	DNAH17 (-43256), CYTH1 (+161644)
Vincent_GFP-CBX2-untreated-ChIP-13686.bam.filtered.bam.broad.peaks_peak_151	narrow	chr1	33651935	33652135	200	TRIM62 (-4768)	TRIM62 (-4768)
Vincent_GFP-CBX2-untreated-ChIP-13686.bam.filtered.bam.broad.peaks_peak_151	broad	chr1	44677070	44679246	2176	DMAP1 (-1005)	DMAP1 (-1005)
Vincent_GFP-CBX2-untreated-ChIP-13686.bam.filtered.bam.broad.peaks_peak_1510	narrow	chr16	84589923	84590605	682	NONE	TLDC1 (-51900), COTL1 (+61419)
Vincent_GFP-CBX2-untreated-ChIP-13686.bam.filtered.bam.broad.peaks_peak_1510	broad	chr17	76630332	76633306	2974	NONE	DNAH17 (-58343), CYTH1 (+146557)
Vincent_GFP-CBX2-untreated-ChIP-13686.bam.filtered.bam.broad.peaks_peak_1511	narrow	chr16	84874481	84874735	254	NONE	CRISPLD2 (+21018), ZDHHC7 (+170500)
Vincent_GFP-CBX2-untreated-ChIP-13686.bam.filtered.bam.broad.peaks_peak_1511	broad	chr17	76655943	76660481	4538	NONE	DNAH17 (-84736), CYTH1 (+120164)
Vincent_GFP-CBX2-untreated-ChIP-13686.bam.filtered.bam.broad.peaks_peak_1512	narrow	chr16	84874996	84875196	200	NONE	CRISPLD2 (+21506), ZDHHC7 (+170012)
Vincent_GFP-CBX2-untreated-ChIP-13686.bam.filtered.bam.broad.peaks_peak_1512	broad	chr17	77837889	77842339	4450	NONE	CBX4 (-26886), TBC1D16 (+169533)
Vincent_GFP-CBX2-untreated-ChIP-13686.bam.filtered.bam.broad.peaks_peak_1513	narrow	chr16	84971410	84971632	222	NONE	ZDHHC7 (+73587), CRISPLD2 (+117931)
Vincent_GFP-CBX2-untreated-ChIP-13686.bam.filtered.bam.broad.peaks_peak_1513	broad	chr17	77880735	77884774	4039	NONE	CBX4 (-69527), TBC1D16 (+126892)
Vincent_GFP-CBX2-untreated-ChIP-13686.bam.filtered.bam.broad.peaks_peak_1514	narrow	chr16	84971735	84971942	207	NONE	ZDHHC7 (+73269), CRISPLD2 (+118249)
Vincent_GFP-CBX2-untreated-ChIP-13686.bam.filtered.bam.broad.peaks_peak_1514	broad	chr17	77923011	77925968	2957	NONE	CBX4 (-111262), TBC1D16 (+85157)
Vincent_GFP-CBX2-untreated-ChIP-13686.bam.filtered.bam.broad.peaks_peak_1515	narrow	chr16	85001808	85002008	200	NONE	ZDHHC7 (+43200), CRISPLD2 (+148318)
Vincent_GFP-CBX2-untreated-ChIP-13686.bam.filtered.bam.broad.peaks_peak_1515	broad	chr17	77968834	77972178	3344	NONE	CBX4 (-157278), TBC1D16 (+39141)
Vincent_GFP-CBX2-untreated-ChIP-13686.bam.filtered.bam.broad.peaks_peak_1516	narrow	chr16	85182020	85182220	200	NONE	GSE1 (-464702), KIAA0513 (+85302)
Vincent_GFP-CBX2-untreated-ChIP-13686.bam.filtered.bam.broad.peaks_peak_1516	broad	chr17	78005918	78009181	3263	CCDC40 (-2885), TBC1D16 (+2097)	CCDC40 (-2885), TBC1D16 (+2097)
Vincent_GFP-CBX2-untreated-ChIP-13686.bam.filtered.bam.broad.peaks_peak_1517	narrow	chr16	85479596	85479796	200	NONE	GSE1 (-167126), KIAA0513 (+382878)
Vincent_GFP-CBX2-untreated-ChIP-13686.bam.filtered.bam.broad.peaks_peak_1517	broad	chr17	78044792	78047489	2697	NONE	GAA (-29362), CCDC40 (+35706)
Vincent_GFP-CBX2-untreated-ChIP-13686.bam.filtered.bam.broad.peaks_peak_1518	narrow	chr16	85761315	85761673	358	NONE	GINS2 (-38889), EMC8 (+71652)
Vincent_GFP-CBX2-untreated-ChIP-13686.bam.filtered.bam.broad.peaks_peak_1518	broad	chr17	78103118	78105085	1967	NONE	EIF4A3 (+16880), GAA (+28599)
Vincent_GFP-CBX2-untreated-ChIP-13686.bam.filtered.bam.broad.peaks_peak_1519	narrow	chr16	86229863	86230105	242	NONE	FOXF1 (-314149), IRF8 (+297575)
Vincent_GFP-CBX2-untreated-ChIP-13686.bam.filtered.bam.broad.peaks_peak_1519	broad	chr17	78372775	78375541	2766	NONE	ENDOV (-14809), RNF213 (+139491)
Vincent_GFP-CBX2-untreated-ChIP-13686.bam.filtered.bam.broad.peaks_peak_152	narrow	chr1	33659725	33659940	215	NONE	ZNF362 (-62341), TRIM62 (-12566)
Vincent_GFP-CBX2-untreated-ChIP-13686.bam.filtered.bam.broad.peaks_peak_152	broad	chr1	44780675	44785698	5023	NONE	ERI3 (+37693), DMAP1 (+104024)
Vincent_GFP-CBX2-untreated-ChIP-13686.bam.filtered.bam.broad.peaks_peak_1520	narrow	chr16	86230164	86230397	233	NONE	FOXF1 (-313852), IRF8 (+297872)
Vincent_GFP-CBX2-untreated-ChIP-13686.bam.filtered.bam.broad.peaks_peak_1520	broad	chr17	78518370	78519512	1142	RPTOR (-127)	RPTOR (-127)
Vincent_GFP-CBX2-untreated-ChIP-13686.bam.filtered.bam.broad.peaks_peak_1521	narrow	chr16	86547989	86548254	265	FOXF1 (+3989)	FOXF1 (+3989), MTHFSD (+40694)
Vincent_GFP-CBX2-untreated-ChIP-13686.bam.filtered.bam.broad.peaks_peak_1521	broad	chr17	79002961	79004552	1591	NONE	BAIAP2 (-5205), CHMP6 (+38116)
Vincent_GFP-CBX2-untreated-ChIP-13686.bam.filtered.bam.broad.peaks_peak_1522	narrow	chr16	86603265	86603941	676	FOXC2 (+2746)	FOXL1 (-8512), FOXC2 (+2746)
Vincent_GFP-CBX2-untreated-ChIP-13686.bam.filtered.bam.broad.peaks_peak_1522	broad	chr17	79447692	79448261	569	NONE	ACTG1 (+31830), ENSG00000171282 (+74437)
Vincent_GFP-CBX2-untreated-ChIP-13686.bam.filtered.bam.broad.peaks_peak_1523	narrow	chr16	86626128	86626328	200	NONE	FOXL1 (+14113), FBXO31 (+791135)
Vincent_GFP-CBX2-untreated-ChIP-13686.bam.filtered.bam.broad.peaks_peak_1523	broad	chr17	79603109	79606605	3496	NPLOC4 (-685)	NPLOC4 (-685)
Vincent_GFP-CBX2-untreated-ChIP-13686.bam.filtered.bam.broad.peaks_peak_1524	narrow	chr16	86963197	86963416	219	NONE	FOXL1 (+351192), FBXO31 (+454056)
Vincent_GFP-CBX2-untreated-ChIP-13686.bam.filtered.bam.broad.peaks_peak_1524	broad	chr18	12541	14370	1829	NONE	ENSG00000173213 (+36101)
Vincent_GFP-CBX2-untreated-ChIP-13686.bam.filtered.bam.broad.peaks_peak_1525	narrow	chr16	87098249	87098631	382	NONE	FBXO31 (+318923), FOXL1 (+486325)
Vincent_GFP-CBX2-untreated-ChIP-13686.bam.filtered.bam.broad.peaks_peak_1525	broad	chr18	59559	62280	2721	NONE	USP14 (-97688), ENSG00000173213 (-11363)
Vincent_GFP-CBX2-untreated-ChIP-13686.bam.filtered.bam.broad.peaks_peak_1526	narrow	chr16	87099260	87099466	206	NONE	FBXO31 (+318000), FOXL1 (+487248)
Vincent_GFP-CBX2-untreated-ChIP-13686.bam.filtered.bam.broad.peaks_peak_1526	broad	chr18	107989	109675	1686	NONE	ENSG00000173213 (-59275), USP14 (-49776)
Vincent_GFP-CBX2-untreated-ChIP-13686.bam.filtered.bam.broad.peaks_peak_1527	narrow	chr16	88134566	88134783	217	NONE	ZNF469 (-359204), BANP (+131051)
Vincent_GFP-CBX2-untreated-ChIP-13686.bam.filtered.bam.broad.peaks_peak_1527	broad	chr18	290967	292922	1955	NONE	THOC1 (-23918), COLEC12 (+208777)
Vincent_GFP-CBX2-untreated-ChIP-13686.bam.filtered.bam.broad.peaks_peak_1528	narrow	chr16	88194554	88194838	284	NONE	ZNF469 (-299183), BANP (+191072)
Vincent_GFP-CBX2-untreated-ChIP-13686.bam.filtered.bam.broad.peaks_peak_1528	broad	chr18	305293	307625	2332	NONE	THOC1 (-38432), COLEC12 (+194263)
Vincent_GFP-CBX2-untreated-ChIP-13686.bam.filtered.bam.broad.peaks_peak_1529	narrow	chr16	88195056	88195437	381	NONE	ZNF469 (-298632), BANP (+191623)
Vincent_GFP-CBX2-untreated-ChIP-13686.bam.filtered.bam.broad.peaks_peak_1529	broad	chr18	387461	390347	2886	NONE	THOC1 (-120877), COLEC12 (+111818)
Vincent_GFP-CBX2-untreated-ChIP-13686.bam.filtered.bam.broad.peaks_peak_153	narrow	chr1	33722627	33722858	231	ZNF362 (+569)	ZNF362 (+569)
Vincent_GFP-CBX2-untreated-ChIP-13686.bam.filtered.bam.broad.peaks_peak_153	broad	chr1	44856667	44860578	3911	NONE	ERI3 (-37743), RNF220 (-12243)
Vincent_GFP-CBX2-untreated-ChIP-13686.bam.filtered.bam.broad.peaks_peak_1530	narrow	chr16	88609742	88609942	200	NONE	ZC3H18 (-26947), ZFPM1 (+90117)
Vincent_GFP-CBX2-untreated-ChIP-13686.bam.filtered.bam.broad.peaks_peak_1530	broad	chr18	860703	863435	2732	NONE	YES1 (-49522), ADCYAP1 (-43041)
Vincent_GFP-CBX2-untreated-ChIP-13686.bam.filtered.bam.broad.peaks_peak_1531	narrow	chr16	89160140	89160341	201	ACSF3 (+24)	ACSF3 (+24)
Vincent_GFP-CBX2-untreated-ChIP-13686.bam.filtered.bam.broad.peaks_peak_1531	broad	chr18	874826	878724	3898	NONE	YES1 (-64228), ADCYAP1 (-28335)
Vincent_GFP-CBX2-untreated-ChIP-13686.bam.filtered.bam.broad.peaks_peak_1532	narrow	chr16	89632567	89632782	215	NONE	CPNE7 (-9501), RPL13 (+5556)
Vincent_GFP-CBX2-untreated-ChIP-13686.bam.filtered.bam.broad.peaks_peak_1532	broad	chr18	894554	898976	4422	NONE	YES1 (-84218), ADCYAP1 (-8345)
Vincent_GFP-CBX2-untreated-ChIP-13686.bam.filtered.bam.broad.peaks_peak_1533	narrow	chr17	247370	247570	200	NONE	RPH3AL (-44872), FAM101B (+48260)
Vincent_GFP-CBX2-untreated-ChIP-13686.bam.filtered.bam.broad.peaks_peak_1533	broad	chr18	907612	911918	4306	ADCYAP1 (+4655)	ADCYAP1 (+4655)
Vincent_GFP-CBX2-untreated-ChIP-13686.bam.filtered.bam.broad.peaks_peak_1534	narrow	chr17	704443	704661	218	NONE	GLOD4 (-18971), NXN (+178458)
Vincent_GFP-CBX2-untreated-ChIP-13686.bam.filtered.bam.broad.peaks_peak_1534	broad	chr18	1079948	1083079	3131	NONE	ADCYAP1 (+176404)
Vincent_GFP-CBX2-untreated-ChIP-13686.bam.filtered.bam.broad.peaks_peak_1535	narrow	chr17	720475	720675	200	NONE	GLOD4 (-34994), NXN (+162435)
Vincent_GFP-CBX2-untreated-ChIP-13686.bam.filtered.bam.broad.peaks_peak_1535	broad	chr18	1104339	1107828	3489	NONE	ADCYAP1 (+200974)
Vincent_GFP-CBX2-untreated-ChIP-13686.bam.filtered.bam.broad.peaks_peak_1536	narrow	chr17	813927	814625	698	NONE	GLOD4 (-128695), NXN (+68734)
Vincent_GFP-CBX2-untreated-ChIP-13686.bam.filtered.bam.broad.peaks_peak_1536	broad	chr18	1848978	1853654	4676	NONE	METTL4 (+720169), ADCYAP1 (+946206)
Vincent_GFP-CBX2-untreated-ChIP-13686.bam.filtered.bam.broad.peaks_peak_1537	narrow	chr17	847383	847894	511	NONE	GLOD4 (-162058), NXN (+35371)
Vincent_GFP-CBX2-untreated-ChIP-13686.bam.filtered.bam.broad.peaks_peak_1537	broad	chr18	2845370	2849560	4190	EMILIN2 (+437)	EMILIN2 (+437)
Vincent_GFP-CBX2-untreated-ChIP-13686.bam.filtered.bam.broad.peaks_peak_1538	narrow	chr17	872673	873598	925	NONE	GLOD4 (-187555), NXN (+9874)
Vincent_GFP-CBX2-untreated-ChIP-13686.bam.filtered.bam.broad.peaks_peak_1538	broad	chr18	3194388	3196723	2335	NONE	LPIN2 (-183611), MYOM1 (+24550)
Vincent_GFP-CBX2-untreated-ChIP-13686.bam.filtered.bam.broad.peaks_peak_1539	narrow	chr17	880577	881257	680	NXN (+2093)	GLOD4 (-195336), NXN (+2093)
Vincent_GFP-CBX2-untreated-ChIP-13686.bam.filtered.bam.broad.peaks_peak_1539	broad	chr18	3743986	3747884	3898	NONE	TGIF1 (+294260), DLGAP1 (+709400)
Vincent_GFP-CBX2-untreated-ChIP-13686.bam.filtered.bam.broad.peaks_peak_154	narrow	chr1	35266844	35267091	247	NONE	GJA4 (+8369), SMIM12 (+58449)
Vincent_GFP-CBX2-untreated-ChIP-13686.bam.filtered.bam.broad.peaks_peak_154	broad	chr1	44874586	44877186	2600	NONE	RNF220 (+5020), TMEM53 (+264341)
Vincent_GFP-CBX2-untreated-ChIP-13686.bam.filtered.bam.broad.peaks_peak_1540	narrow	chr17	1064140	1064382	242	NONE	ABR (+18907), TIMM22 (+163904)
Vincent_GFP-CBX2-untreated-ChIP-13686.bam.filtered.bam.broad.peaks_peak_1540	broad	chr18	3770584	3773106	2522	NONE	TGIF1 (+320170), DLGAP1 (+683490)
Vincent_GFP-CBX2-untreated-ChIP-13686.bam.filtered.bam.broad.peaks_peak_1541	narrow	chr17	1194039	1194239	200	NONE	TUSC5 (+11182), YWHAE (+109533)
Vincent_GFP-CBX2-untreated-ChIP-13686.bam.filtered.bam.broad.peaks_peak_1541	broad	chr18	3874264	3877918	3654	NONE	TGIF1 (+424416), DLGAP1 (+579244)
Vincent_GFP-CBX2-untreated-ChIP-13686.bam.filtered.bam.broad.peaks_peak_1542	narrow	chr17	1210884	1211355	471	NONE	TUSC5 (+28163), YWHAE (+92552)
Vincent_GFP-CBX2-untreated-ChIP-13686.bam.filtered.bam.broad.peaks_peak_1542	broad	chr18	6681298	6687059	5761	NONE	L3MBTL4 (-269269), ARHGAP28 (-150295)
Vincent_GFP-CBX2-untreated-ChIP-13686.bam.filtered.bam.broad.peaks_peak_1543	narrow	chr17	1214824	1215365	541	NONE	TUSC5 (+32138), YWHAE (+88577)
Vincent_GFP-CBX2-untreated-ChIP-13686.bam.filtered.bam.broad.peaks_peak_1543	broad	chr18	6805777	6808708	2931	NONE	L3MBTL4 (-392333), ARHGAP28 (-27231)
Vincent_GFP-CBX2-untreated-ChIP-13686.bam.filtered.bam.broad.peaks_peak_1544	narrow	chr17	3163555	3163755	200	NONE	OR3A2 (+18613), OR1A1 (+44740)
Vincent_GFP-CBX2-untreated-ChIP-13686.bam.filtered.bam.broad.peaks_peak_1544	broad	chr18	9828135	9831119	2984	NONE	TXNDC2 (-56346), RAB31 (+121465)
Vincent_GFP-CBX2-untreated-ChIP-13686.bam.filtered.bam.broad.peaks_peak_1545	narrow	chr17	3907912	3908155	243	NONE	ATP2A3 (-40449), ZZEF1 (+138280)
Vincent_GFP-CBX2-untreated-ChIP-13686.bam.filtered.bam.broad.peaks_peak_1545	broad	chr18	10130124	10133791	3667	NONE	APCDD1 (-322667), VAPA (+217899)
Vincent_GFP-CBX2-untreated-ChIP-13686.bam.filtered.bam.broad.peaks_peak_1546	narrow	chr17	4372976	4373176	200	NONE	SPNS2 (-29057), SPNS3 (+36093)
Vincent_GFP-CBX2-untreated-ChIP-13686.bam.filtered.bam.broad.peaks_peak_1546	broad	chr18	10615514	10617034	1520	NONE	NAPG (+90243), PIEZO2 (+532313)
Vincent_GFP-CBX2-untreated-ChIP-13686.bam.filtered.bam.broad.peaks_peak_1547	narrow	chr17	4424695	4424895	200	NONE	SPNS2 (+22662), MYBBP1A (+33886)
Vincent_GFP-CBX2-untreated-ChIP-13686.bam.filtered.bam.broad.peaks_peak_1547	broad	chr18	12036845	12039483	2638	NONE	ANKRD62 (-64541), IMPA2 (+56737)
Vincent_GFP-CBX2-untreated-ChIP-13686.bam.filtered.bam.broad.peaks_peak_1548	narrow	chr17	5550158	5550427	269	NONE	WSCD1 (-422133), NLRP1 (-63016)
Vincent_GFP-CBX2-untreated-ChIP-13686.bam.filtered.bam.broad.peaks_peak_1548	broad	chr18	12405240	12409128	3888	SLMO1 (-711)	SLMO1 (-711)
Vincent_GFP-CBX2-untreated-ChIP-13686.bam.filtered.bam.broad.peaks_peak_1549	narrow	chr17	5550611	5550916	305	NONE	WSCD1 (-421662), NLRP1 (-63487)
Vincent_GFP-CBX2-untreated-ChIP-13686.bam.filtered.bam.broad.peaks_peak_1549	broad	chr18	12655617	12658634	3017	SPIRE1 (+1007)	SPIRE1 (+1007), SLMO1 (+249231)
Vincent_GFP-CBX2-untreated-ChIP-13686.bam.filtered.bam.broad.peaks_peak_155	narrow	chr1	35344948	35345155	207	NONE	SMIM12 (-19635), DLGAP3 (+50134)
Vincent_GFP-CBX2-untreated-ChIP-13686.bam.filtered.bam.broad.peaks_peak_155	broad	chr1	44884118	44886151	2033	NONE	RNF220 (+14269), TMEM53 (+255092)
Vincent_GFP-CBX2-untreated-ChIP-13686.bam.filtered.bam.broad.peaks_peak_1550	narrow	chr17	6665971	6666214	243	NONE	XAF1 (+6934), TEKT1 (+68987)
Vincent_GFP-CBX2-untreated-ChIP-13686.bam.filtered.bam.broad.peaks_peak_1550	broad	chr18	18511080	18515073	3993	NONE	ROCK1 (+178735)
Vincent_GFP-CBX2-untreated-ChIP-13686.bam.filtered.bam.broad.peaks_peak_1551	narrow	chr17	6733760	6734045	285	TEKT1 (+1177)	TEKT1 (+1177), XAF1 (+74744)
Vincent_GFP-CBX2-untreated-ChIP-13686.bam.filtered.bam.broad.peaks_peak_1551	broad	chr18	19455196	19457315	2119	NONE	GATA6 (-293148), MIB1 (+134975)
Vincent_GFP-CBX2-untreated-ChIP-13686.bam.filtered.bam.broad.peaks_peak_1552	narrow	chr17	7554558	7554926	368	ATP1B2 (+312)	ATP1B2 (+312)
Vincent_GFP-CBX2-untreated-ChIP-13686.bam.filtered.bam.broad.peaks_peak_1552	broad	chr18	19746927	19749370	2443	GATA6 (-1255)	GATA6 (-1255)
Vincent_GFP-CBX2-untreated-ChIP-13686.bam.filtered.bam.broad.peaks_peak_1553	narrow	chr17	7633147	7633674	527	NONE	KDM6B (-109811), DNAH2 (+12739)
Vincent_GFP-CBX2-untreated-ChIP-13686.bam.filtered.bam.broad.peaks_peak_1553	broad	chr18	20376611	20381311	4700	NONE	CTAGE1 (-381083), RBBP8 (-134828)
Vincent_GFP-CBX2-untreated-ChIP-13686.bam.filtered.bam.broad.peaks_peak_1554	narrow	chr17	13899064	13899277	213	NONE	HS3ST3A1 (-393927), COX10 (-73675)
Vincent_GFP-CBX2-untreated-ChIP-13686.bam.filtered.bam.broad.peaks_peak_1554	broad	chr18	20400365	20403869	3504	NONE	CTAGE1 (-404239), RBBP8 (-111672)
Vincent_GFP-CBX2-untreated-ChIP-13686.bam.filtered.bam.broad.peaks_peak_1555	narrow	chr17	13918538	13918919	381	NONE	HS3ST3A1 (-413485), COX10 (-54117)
Vincent_GFP-CBX2-untreated-ChIP-13686.bam.filtered.bam.broad.peaks_peak_1555	broad	chr18	20712388	20715373	2985	CABLES1 (-1846)	CABLES1 (-1846)
Vincent_GFP-CBX2-untreated-ChIP-13686.bam.filtered.bam.broad.peaks_peak_1556	narrow	chr17	14197304	14197771	467	NONE	HS3ST3B1 (-6862), COX10 (+224692)
Vincent_GFP-CBX2-untreated-ChIP-13686.bam.filtered.bam.broad.peaks_peak_1556	broad	chr18	20758318	20760549	2231	NONE	CABLES1 (+43707), TMEM241 (+258435)
Vincent_GFP-CBX2-untreated-ChIP-13686.bam.filtered.bam.broad.peaks_peak_1557	narrow	chr17	15663510	15663863	353	NONE	ADORA2B (-184544), TBC1D26 (+28096)
Vincent_GFP-CBX2-untreated-ChIP-13686.bam.filtered.bam.broad.peaks_peak_1557	broad	chr18	20773417	20776936	3519	NONE	CABLES1 (+59450), TMEM241 (+242692)
Vincent_GFP-CBX2-untreated-ChIP-13686.bam.filtered.bam.broad.peaks_peak_1558	narrow	chr17	16721961	16722204	243	NONE	ZNF624 (-164916), TNFRSF13B (+153319)
Vincent_GFP-CBX2-untreated-ChIP-13686.bam.filtered.bam.broad.peaks_peak_1558	broad	chr18	20782165	20785055	2890	NONE	CABLES1 (+67883), TMEM241 (+234259)
Vincent_GFP-CBX2-untreated-ChIP-13686.bam.filtered.bam.broad.peaks_peak_1559	narrow	chr17	16758717	16758917	200	NONE	ZNF624 (-201650), TNFRSF13B (+116585)
Vincent_GFP-CBX2-untreated-ChIP-13686.bam.filtered.bam.broad.peaks_peak_1559	broad	chr18	21593473	21594890	1417	NONE	CABYR (-124760), LAMA3 (+324775)
Vincent_GFP-CBX2-untreated-ChIP-13686.bam.filtered.bam.broad.peaks_peak_156	narrow	chr1	35425976	35426241	265	NONE	DLGAP3 (-30923), ZMYM6NB (+24845)
Vincent_GFP-CBX2-untreated-ChIP-13686.bam.filtered.bam.broad.peaks_peak_156	broad	chr1	45175607	45178261	2654	NONE	TMEM53 (-36707), KIF2C (-28558)
Vincent_GFP-CBX2-untreated-ChIP-13686.bam.filtered.bam.broad.peaks_peak_1560	narrow	chr17	17375269	17375503	234	MED9 (-4914)	MED9 (-4914)
Vincent_GFP-CBX2-untreated-ChIP-13686.bam.filtered.bam.broad.peaks_peak_1560	broad	chr18	22005463	22009567	4104	IMPACT (+935)	IMPACT (+935)
Vincent_GFP-CBX2-untreated-ChIP-13686.bam.filtered.bam.broad.peaks_peak_1561	narrow	chr17	18287355	18287640	285	NONE	LGALS9C (-92590), SHMT1 (-20697)
Vincent_GFP-CBX2-untreated-ChIP-13686.bam.filtered.bam.broad.peaks_peak_1561	broad	chr18	22931285	22933609	2324	ZNF521 (-331)	ZNF521 (-331)
Vincent_GFP-CBX2-untreated-ChIP-13686.bam.filtered.bam.broad.peaks_peak_1562	narrow	chr17	18311613	18311835	222	NONE	LGALS9C (-68364), SHMT1 (-44923)
Vincent_GFP-CBX2-untreated-ChIP-13686.bam.filtered.bam.broad.peaks_peak_1562	broad	chr18	22949562	22953446	3884	NONE	ZNF521 (-19388), SS18 (+719085)
Vincent_GFP-CBX2-untreated-ChIP-13686.bam.filtered.bam.broad.peaks_peak_1563	narrow	chr17	18312120	18312499	379	NONE	LGALS9C (-67778), SHMT1 (-45509)
Vincent_GFP-CBX2-untreated-ChIP-13686.bam.filtered.bam.broad.peaks_peak_1563	broad	chr18	23678581	23678995	414	NONE	PSMA8 (-35053), SS18 (-8199)
Vincent_GFP-CBX2-untreated-ChIP-13686.bam.filtered.bam.broad.peaks_peak_1564	narrow	chr17	18312749	18312982	233	NONE	LGALS9C (-67222), SHMT1 (-46065)
Vincent_GFP-CBX2-untreated-ChIP-13686.bam.filtered.bam.broad.peaks_peak_1564	broad	chr18	24512521	24515284	2763	NONE	AQP4 (-68121), CHST9 (+251378)
Vincent_GFP-CBX2-untreated-ChIP-13686.bam.filtered.bam.broad.peaks_peak_1565	narrow	chr17	18317734	18318344	610	NONE	LGALS9C (-62049), SHMT1 (-51238)
Vincent_GFP-CBX2-untreated-ChIP-13686.bam.filtered.bam.broad.peaks_peak_1565	broad	chr18	28550048	28551906	1858	NONE	DSC3 (+71730)
Vincent_GFP-CBX2-untreated-ChIP-13686.bam.filtered.bam.broad.peaks_peak_1566	narrow	chr17	18485650	18485850	200	NONE	TBC1D28 (+59987), LGALS9C (+105662)
Vincent_GFP-CBX2-untreated-ChIP-13686.bam.filtered.bam.broad.peaks_peak_1566	broad	chr18	28681158	28684481	3323	DSC2 (-442)	DSC2 (-442)
Vincent_GFP-CBX2-untreated-ChIP-13686.bam.filtered.bam.broad.peaks_peak_1567	narrow	chr17	18675502	18675750	248	NONE	TVP23B (-8682), TRIM16L (+74303)
Vincent_GFP-CBX2-untreated-ChIP-13686.bam.filtered.bam.broad.peaks_peak_1567	broad	chr18	29262097	29265230	3133	B4GALT6 (+1022)	B4GALT6 (+1022), TTR (+91975)
Vincent_GFP-CBX2-untreated-ChIP-13686.bam.filtered.bam.broad.peaks_peak_1568	narrow	chr17	18843943	18844490	547	NONE	SLC5A10 (-11261), PRPSAP2 (+82797)
Vincent_GFP-CBX2-untreated-ChIP-13686.bam.filtered.bam.broad.peaks_peak_1568	broad	chr18	29365542	29369390	3848	NONE	SLC25A52 (-26623), TRAPPC8 (+155597)
Vincent_GFP-CBX2-untreated-ChIP-13686.bam.filtered.bam.broad.peaks_peak_1569	narrow	chr17	20342786	20343034	248	NONE	LGALS9B (+27938), SPECC1 (+352575)
Vincent_GFP-CBX2-untreated-ChIP-13686.bam.filtered.bam.broad.peaks_peak_1569	broad	chr18	32555462	32559000	3538	NONE	MAPRE2 (-64093), DTNA (+383928)
Vincent_GFP-CBX2-untreated-ChIP-13686.bam.filtered.bam.broad.peaks_peak_157	narrow	chr1	35500248	35500448	200	ENSG00000271741 (-3006), ZMYM6 (-2779)	ENSG00000271741 (-3006), ZMYM6 (-2779)
Vincent_GFP-CBX2-untreated-ChIP-13686.bam.filtered.bam.broad.peaks_peak_157	broad	chr1	45273256	45274072	816	TCTEX1D4 (-707)	TCTEX1D4 (-707)
Vincent_GFP-CBX2-untreated-ChIP-13686.bam.filtered.bam.broad.peaks_peak_1570	narrow	chr17	20433766	20433966	200	NONE	LGALS9B (-63018), CDRT15L2 (-49171)
Vincent_GFP-CBX2-untreated-ChIP-13686.bam.filtered.bam.broad.peaks_peak_1570	broad	chr18	33194491	33197594	3103	NONE	INO80C (-118136), GALNT1 (-38481)
Vincent_GFP-CBX2-untreated-ChIP-13686.bam.filtered.bam.broad.peaks_peak_1571	narrow	chr17	20505914	20506114	200	NONE	CDRT15L2 (+22977), USP22 (+440338)
Vincent_GFP-CBX2-untreated-ChIP-13686.bam.filtered.bam.broad.peaks_peak_1571	broad	chr18	33439206	33442311	3105	NONE	GALNT1 (+206235), RPRD1A (+206780)
Vincent_GFP-CBX2-untreated-ChIP-13686.bam.filtered.bam.broad.peaks_peak_1572	narrow	chr17	20677984	20678184	200	NONE	CDRT15L2 (+195047), USP22 (+268268)
Vincent_GFP-CBX2-untreated-ChIP-13686.bam.filtered.bam.broad.peaks_peak_1572	broad	chr18	33551702	33553263	1561	NONE	RPRD1A (+95056), GALNT1 (+317959)
Vincent_GFP-CBX2-untreated-ChIP-13686.bam.filtered.bam.broad.peaks_peak_1573	narrow	chr17	20743542	20743763	221	NONE	USP22 (+202699), CDRT15L2 (+260616)
Vincent_GFP-CBX2-untreated-ChIP-13686.bam.filtered.bam.broad.peaks_peak_1573	broad	chr18	34323391	34327468	4077	NONE	TPGS2 (+83728), FHOD3 (+447753)
Vincent_GFP-CBX2-untreated-ChIP-13686.bam.filtered.bam.broad.peaks_peak_1574	narrow	chr17	20806628	20806855	227	NONE	USP22 (+139610), CDRT15L2 (+323705)
Vincent_GFP-CBX2-untreated-ChIP-13686.bam.filtered.bam.broad.peaks_peak_1574	broad	chr18	34480820	34482332	1512	NONE	TPGS2 (-72418), CELF4 (+664424)
Vincent_GFP-CBX2-untreated-ChIP-13686.bam.filtered.bam.broad.peaks_peak_1575	narrow	chr17	21414275	21414496	221	NONE	UBBP4 (-316309), KCNJ12 (+134877)
Vincent_GFP-CBX2-untreated-ChIP-13686.bam.filtered.bam.broad.peaks_peak_1575	broad	chr18	34543237	34543589	352	NONE	TPGS2 (-134255), CELF4 (+602587)
Vincent_GFP-CBX2-untreated-ChIP-13686.bam.filtered.bam.broad.peaks_peak_1576	narrow	chr17	21904696	21904907	211	NONE	MTRNR2L1 (-117635), UBBP4 (+174107)
Vincent_GFP-CBX2-untreated-ChIP-13686.bam.filtered.bam.broad.peaks_peak_1576	broad	chr18	43879376	43880968	1592	NONE	RNF165 (-34015), C18orf25 (+126179)
Vincent_GFP-CBX2-untreated-ChIP-13686.bam.filtered.bam.broad.peaks_peak_1577	narrow	chr17	21906191	21906477	286	NONE	MTRNR2L1 (-116103), UBBP4 (+175639)
Vincent_GFP-CBX2-untreated-ChIP-13686.bam.filtered.bam.broad.peaks_peak_1577	broad	chr18	43915847	43917646	1799	RNF165 (+2560)	RNF165 (+2560), LOXHD1 (+222528)
Vincent_GFP-CBX2-untreated-ChIP-13686.bam.filtered.bam.broad.peaks_peak_1578	narrow	chr17	22252033	22252384	351	NONE	MTRNR2L1 (+229772)
Vincent_GFP-CBX2-untreated-ChIP-13686.bam.filtered.bam.broad.peaks_peak_1578	broad	chr18	44523824	44527644	3820	KATNAL2 (-1053)	KATNAL2 (-1053)
Vincent_GFP-CBX2-untreated-ChIP-13686.bam.filtered.bam.broad.peaks_peak_1579	narrow	chr17	22253023	22253376	353	NONE	MTRNR2L1 (+230763)
Vincent_GFP-CBX2-untreated-ChIP-13686.bam.filtered.bam.broad.peaks_peak_1579	broad	chr18	44551551	44554287	2736	TCEB3CL (-2385), TCEB3C (+3530)	TCEB3CL (-2385)
Vincent_GFP-CBX2-untreated-ChIP-13686.bam.filtered.bam.broad.peaks_peak_158	narrow	chr1	36165970	36166298	328	NONE	PSMB2 (-58689), CLSPN (+69395)
Vincent_GFP-CBX2-untreated-ChIP-13686.bam.filtered.bam.broad.peaks_peak_158	broad	chr1	45284867	45286491	1624	NONE	TCTEX1D4 (-12722), PTCH2 (+23056)
Vincent_GFP-CBX2-untreated-ChIP-13686.bam.filtered.bam.broad.peaks_peak_1580	narrow	chr17	22258263	22258473	210	NONE	MTRNR2L1 (+235931)
Vincent_GFP-CBX2-untreated-ChIP-13686.bam.filtered.bam.broad.peaks_peak_1580	broad	chr18	45901724	45904727	3003	NONE	ZBTB7C (-211289), CTIF (-162303)
Vincent_GFP-CBX2-untreated-ChIP-13686.bam.filtered.bam.broad.peaks_peak_1581	narrow	chr17	22259908	22260112	204	NONE	MTRNR2L1 (+237573)
Vincent_GFP-CBX2-untreated-ChIP-13686.bam.filtered.bam.broad.peaks_peak_1581	broad	chr18	46052170	46057498	5328	NONE	ZBTB7C (-362897), CTIF (-10695)
Vincent_GFP-CBX2-untreated-ChIP-13686.bam.filtered.bam.broad.peaks_peak_1582	narrow	chr17	22261391	22261765	374	NONE	MTRNR2L1 (+239141)
Vincent_GFP-CBX2-untreated-ChIP-13686.bam.filtered.bam.broad.peaks_peak_1582	broad	chr18	47149386	47152351	2965	NONE	LIPG (+62468), ACAA2 (+189461)
Vincent_GFP-CBX2-untreated-ChIP-13686.bam.filtered.bam.broad.peaks_peak_1583	narrow	chr17	25265114	25265314	200	NONE	WSB1 (-355892)
Vincent_GFP-CBX2-untreated-ChIP-13686.bam.filtered.bam.broad.peaks_peak_1583	broad	chr18	47247749	47250251	2502	NONE	ACAA2 (+91330), LIPG (+160599)
Vincent_GFP-CBX2-untreated-ChIP-13686.bam.filtered.bam.broad.peaks_peak_1584	narrow	chr17	26794664	26794880	216	NONE	SLC46A1 (-61544), SLC13A2 (-5539)
Vincent_GFP-CBX2-untreated-ChIP-13686.bam.filtered.bam.broad.peaks_peak_1584	broad	chr18	50318273	50319357	1084	NONE	DCC (+452273)
Vincent_GFP-CBX2-untreated-ChIP-13686.bam.filtered.bam.broad.peaks_peak_1585	narrow	chr17	26795351	26795762	411	SLC13A2 (-4754)	SLC13A2 (-4754)
Vincent_GFP-CBX2-untreated-ChIP-13686.bam.filtered.bam.broad.peaks_peak_1585	broad	chr18	53081013	53081392	379	NONE	TCF4 (+221982), RAB27B (+585773)
Vincent_GFP-CBX2-untreated-ChIP-13686.bam.filtered.bam.broad.peaks_peak_1586	narrow	chr17	28427974	28428236	262	NONE	NSRP1 (-15694), EFCAB5 (+159482)
Vincent_GFP-CBX2-untreated-ChIP-13686.bam.filtered.bam.broad.peaks_peak_1586	broad	chr18	53524641	53527180	2539	NONE	TCF4 (-222726), TXNL1 (+779965)
Vincent_GFP-CBX2-untreated-ChIP-13686.bam.filtered.bam.broad.peaks_peak_1587	narrow	chr17	28534906	28535106	200	NONE	SLC6A4 (+28014), NSRP1 (+91207)
Vincent_GFP-CBX2-untreated-ChIP-13686.bam.filtered.bam.broad.peaks_peak_1587	broad	chr18	54739652	54742298	2646	NONE	TXNL1 (-435099), ST8SIA3 (-277069)
Vincent_GFP-CBX2-untreated-ChIP-13686.bam.filtered.bam.broad.peaks_peak_1588	narrow	chr17	28632951	28633192	241	NONE	BLMH (-14060), TMIGD1 (+27993)
Vincent_GFP-CBX2-untreated-ChIP-13686.bam.filtered.bam.broad.peaks_peak_1588	broad	chr18	55097820	55102079	4259	ONECUT2 (-2967)	ONECUT2 (-2967)
Vincent_GFP-CBX2-untreated-ChIP-13686.bam.filtered.bam.broad.peaks_peak_1589	narrow	chr17	29233170	29233370	200	TEFM (+568)	TEFM (+568)
Vincent_GFP-CBX2-untreated-ChIP-13686.bam.filtered.bam.broad.peaks_peak_1589	broad	chr18	56338068	56341034	2966	MALT1 (+933)	MALT1 (+933)
Vincent_GFP-CBX2-untreated-ChIP-13686.bam.filtered.bam.broad.peaks_peak_159	narrow	chr1	36166794	36166994	200	NONE	PSMB2 (-59449), CLSPN (+68635)
Vincent_GFP-CBX2-untreated-ChIP-13686.bam.filtered.bam.broad.peaks_peak_159	broad	chr1	45567661	45569981	2320	NONE	UROD (+91002), ZSWIM5 (+103407)
Vincent_GFP-CBX2-untreated-ChIP-13686.bam.filtered.bam.broad.peaks_peak_1590	narrow	chr17	29931864	29932117	253	NONE	RAB11FIP4 (+213349), COPRS (+254365)
Vincent_GFP-CBX2-untreated-ChIP-13686.bam.filtered.bam.broad.peaks_peak_1590	broad	chr18	58329206	58330345	1139	NONE	CDH20 (-671039), MC4R (-289775)
Vincent_GFP-CBX2-untreated-ChIP-13686.bam.filtered.bam.broad.peaks_peak_1591	narrow	chr17	30669076	30669368	292	C17orf75 (-14)	C17orf75 (-14)
Vincent_GFP-CBX2-untreated-ChIP-13686.bam.filtered.bam.broad.peaks_peak_1591	broad	chr18	59993232	59995210	1978	TNFRSF11A (+1673)	ZCCHC2 (-196019), TNFRSF11A (+1673)
Vincent_GFP-CBX2-untreated-ChIP-13686.bam.filtered.bam.broad.peaks_peak_1592	narrow	chr17	31149429	31149914	485	NONE	MYO1D (+54523), CDK5R1 (+336035)
Vincent_GFP-CBX2-untreated-ChIP-13686.bam.filtered.bam.broad.peaks_peak_1592	broad	chr18	60007329	60011816	4487	NONE	ZCCHC2 (-180667), TNFRSF11A (+17025)
Vincent_GFP-CBX2-untreated-ChIP-13686.bam.filtered.bam.broad.peaks_peak_1593	narrow	chr17	32705901	32706167	266	NONE	TMEM132E (-201734), CCL1 (-15784)
Vincent_GFP-CBX2-untreated-ChIP-13686.bam.filtered.bam.broad.peaks_peak_1593	broad	chr18	60702271	60705307	3036	NONE	BCL2 (+283572), PHLPP1 (+321106)
Vincent_GFP-CBX2-untreated-ChIP-13686.bam.filtered.bam.broad.peaks_peak_1594	narrow	chr17	33478064	33478384	320	UNC45B (+3388)	UNC45B (+3388), SLC35G3 (+43188)
Vincent_GFP-CBX2-untreated-ChIP-13686.bam.filtered.bam.broad.peaks_peak_1594	broad	chr18	60947967	60951721	3754	NONE	BCL2 (+37517), PHLPP1 (+567161)
Vincent_GFP-CBX2-untreated-ChIP-13686.bam.filtered.bam.broad.peaks_peak_1595	narrow	chr17	33701438	33701692	254	SLFN11 (-926)	SLFN11 (-926)
Vincent_GFP-CBX2-untreated-ChIP-13686.bam.filtered.bam.broad.peaks_peak_1595	broad	chr18	60986257	60987640	1383	BCL2 (+412)	BCL2 (+412)
Vincent_GFP-CBX2-untreated-ChIP-13686.bam.filtered.bam.broad.peaks_peak_1596	narrow	chr17	34289021	34289253	232	NONE	LYZL6 (-18434), CCL16 (+19395)
Vincent_GFP-CBX2-untreated-ChIP-13686.bam.filtered.bam.broad.peaks_peak_1596	broad	chr18	70959680	70963144	3464	NONE	NETO1 (-426228), FBXO15 (+853688)
Vincent_GFP-CBX2-untreated-ChIP-13686.bam.filtered.bam.broad.peaks_peak_1597	narrow	chr17	35294736	35294947	211	LHX1 (+758)	LHX1 (+758)
Vincent_GFP-CBX2-untreated-ChIP-13686.bam.filtered.bam.broad.peaks_peak_1597	broad	chr18	71969036	71970804	1768	NONE	CYB5A (-10669), FAM69C (+154583)
Vincent_GFP-CBX2-untreated-ChIP-13686.bam.filtered.bam.broad.peaks_peak_1598	narrow	chr17	36100937	36101276	339	HNF1B (+4130)	DDX52 (-97614), HNF1B (+4130)
Vincent_GFP-CBX2-untreated-ChIP-13686.bam.filtered.bam.broad.peaks_peak_1598	broad	chr18	72794841	72797993	3152	NONE	ZADH2 (+124886), ZNF407 (+453441)
Vincent_GFP-CBX2-untreated-ChIP-13686.bam.filtered.bam.broad.peaks_peak_1599	narrow	chr17	36101421	36102283	862	HNF1B (+3385)	DDX52 (-98359), HNF1B (+3385)
Vincent_GFP-CBX2-untreated-ChIP-13686.bam.filtered.bam.broad.peaks_peak_1599	broad	chr18	72871241	72873846	2605	NONE	ZADH2 (+48759), ZNF407 (+529568)
Vincent_GFP-CBX2-untreated-ChIP-13686.bam.filtered.bam.broad.peaks_peak_16	narrow	chr1	2616088	2616288	200	NONE	ACTRT2 (-321858), MMEL1 (-51759)
Vincent_GFP-CBX2-untreated-ChIP-13686.bam.filtered.bam.broad.peaks_peak_16	broad	chr1	6067074	6067614	540	NONE	KCNAB2 (-38637), NPHP4 (-14813)
Vincent_GFP-CBX2-untreated-ChIP-13686.bam.filtered.bam.broad.peaks_peak_160	narrow	chr1	36254287	36254487	200	NONE	AGO4 (-19386), CLSPN (-18858)
Vincent_GFP-CBX2-untreated-ChIP-13686.bam.filtered.bam.broad.peaks_peak_160	broad	chr1	45618766	45619655	889	NONE	ZSWIM5 (+53017), UROD (+141392)
Vincent_GFP-CBX2-untreated-ChIP-13686.bam.filtered.bam.broad.peaks_peak_1600	narrow	chr17	36304477	36304695	218	NONE	TBC1D3F (+20615), TBC1D3 (+53580)
Vincent_GFP-CBX2-untreated-ChIP-13686.bam.filtered.bam.broad.peaks_peak_1600	broad	chr19	264798	267725	2927	NONE	PPAP2C (+24908), OR4F17 (+158791)
Vincent_GFP-CBX2-untreated-ChIP-13686.bam.filtered.bam.broad.peaks_peak_1601	narrow	chr17	36310924	36311144	220	NONE	TBC1D3F (+27063), TBC1D3 (+47132)
Vincent_GFP-CBX2-untreated-ChIP-13686.bam.filtered.bam.broad.peaks_peak_1601	broad	chr19	589687	592267	2580	HCN2 (+1084)	HCN2 (+1084), POLRMT (+42620)
Vincent_GFP-CBX2-untreated-ChIP-13686.bam.filtered.bam.broad.peaks_peak_1602	narrow	chr17	36437131	36437331	200	NONE	ENSG00000174093 (-23962), MRPL45 (-15758)
Vincent_GFP-CBX2-untreated-ChIP-13686.bam.filtered.bam.broad.peaks_peak_1602	broad	chr19	604977	606059	1082	NONE	HCN2 (+15625), POLRMT (+28079)
Vincent_GFP-CBX2-untreated-ChIP-13686.bam.filtered.bam.broad.peaks_peak_1603	narrow	chr17	37919545	37919828	283	NONE	GRB7 (+24663), IKZF3 (+100754)
Vincent_GFP-CBX2-untreated-ChIP-13686.bam.filtered.bam.broad.peaks_peak_1603	broad	chr19	792044	792717	673	PTBP1 (-4694)	PTBP1 (-4694)
Vincent_GFP-CBX2-untreated-ChIP-13686.bam.filtered.bam.broad.peaks_peak_1604	narrow	chr17	38019936	38020253	317	ZPBP2 (-4322), IKZF3 (+346)	ZPBP2 (-4322), IKZF3 (+346)
Vincent_GFP-CBX2-untreated-ChIP-13686.bam.filtered.bam.broad.peaks_peak_1604	broad	chr19	1066825	1068716	1891	HMHA1 (+1849)	HMHA1 (+1849), POLR2E (+27827)
Vincent_GFP-CBX2-untreated-ChIP-13686.bam.filtered.bam.broad.peaks_peak_1605	narrow	chr17	38020496	38020994	498	ZPBP2 (-3672), IKZF3 (-304)	ZPBP2 (-3672), IKZF3 (-304)
Vincent_GFP-CBX2-untreated-ChIP-13686.bam.filtered.bam.broad.peaks_peak_1605	broad	chr19	1355967	1357043	1076	NONE	NDUFS7 (-27125), EFNA2 (+70352)
Vincent_GFP-CBX2-untreated-ChIP-13686.bam.filtered.bam.broad.peaks_peak_1606	narrow	chr17	38767993	38768219	226	NONE	CCR7 (-46382), SMARCE1 (+36654)
Vincent_GFP-CBX2-untreated-ChIP-13686.bam.filtered.bam.broad.peaks_peak_1606	broad	chr19	1380187	1385470	5283	NDUFS7 (-801)	NDUFS7 (-801)
Vincent_GFP-CBX2-untreated-ChIP-13686.bam.filtered.bam.broad.peaks_peak_1607	narrow	chr17	38821041	38821315	274	KRT222 (+215)	KRT222 (+215)
Vincent_GFP-CBX2-untreated-ChIP-13686.bam.filtered.bam.broad.peaks_peak_1607	broad	chr19	1566639	1568793	2154	MEX3D (+341)	MEX3D (+341)
Vincent_GFP-CBX2-untreated-ChIP-13686.bam.filtered.bam.broad.peaks_peak_1608	narrow	chr17	39046145	39046424	279	KRT20 (-4806)	KRT20 (-4806)
Vincent_GFP-CBX2-untreated-ChIP-13686.bam.filtered.bam.broad.peaks_peak_1608	broad	chr19	1708521	1712158	3637	NONE	TCF3 (-57736), ONECUT3 (-42032)
Vincent_GFP-CBX2-untreated-ChIP-13686.bam.filtered.bam.broad.peaks_peak_1609	narrow	chr17	39845377	39845577	200	EIF1 (+332)	EIF1 (+332)
Vincent_GFP-CBX2-untreated-ChIP-13686.bam.filtered.bam.broad.peaks_peak_1609	broad	chr19	1763403	1764145	742	NONE	ONECUT3 (+11402), ATP8B3 (+48501)
Vincent_GFP-CBX2-untreated-ChIP-13686.bam.filtered.bam.broad.peaks_peak_161	narrow	chr1	37150154	37150404	250	NONE	CSF3R (-201400), GRIK3 (+349447)
Vincent_GFP-CBX2-untreated-ChIP-13686.bam.filtered.bam.broad.peaks_peak_161	broad	chr1	45635070	45638582	3512	NONE	ZSWIM5 (+35402), UROD (+159007)
Vincent_GFP-CBX2-untreated-ChIP-13686.bam.filtered.bam.broad.peaks_peak_1610	narrow	chr17	41381710	41382484	774	NONE	ARL4D (-94230), TMEM106A (+18203)
Vincent_GFP-CBX2-untreated-ChIP-13686.bam.filtered.bam.broad.peaks_peak_1610	broad	chr19	2358474	2362988	4514	NONE	LSM7 (-32116), TMPRSS9 (-29053)
Vincent_GFP-CBX2-untreated-ChIP-13686.bam.filtered.bam.broad.peaks_peak_1611	narrow	chr17	41399873	41401237	1364	NONE	ARL4D (-75772), TMEM106A (+36661)
Vincent_GFP-CBX2-untreated-ChIP-13686.bam.filtered.bam.broad.peaks_peak_1611	broad	chr19	2561312	2565804	4492	NONE	GADD45B (+87433), GNG7 (+139149)
Vincent_GFP-CBX2-untreated-ChIP-13686.bam.filtered.bam.broad.peaks_peak_1612	narrow	chr17	41463613	41463875	262	NONE	ARL4D (-12583), TMEM106A (+99850)
Vincent_GFP-CBX2-untreated-ChIP-13686.bam.filtered.bam.broad.peaks_peak_1612	broad	chr19	2698605	2701854	3249	GNG7 (+2477)	GNG7 (+2477), GADD45B (+224105)
Vincent_GFP-CBX2-untreated-ChIP-13686.bam.filtered.bam.broad.peaks_peak_1613	narrow	chr17	41466010	41466378	368	NONE	ARL4D (-10133), TMEM106A (+102300)
Vincent_GFP-CBX2-untreated-ChIP-13686.bam.filtered.bam.broad.peaks_peak_1613	broad	chr19	6797930	6798350	420	NONE	EMR1 (-89443), VAV1 (+25403)
Vincent_GFP-CBX2-untreated-ChIP-13686.bam.filtered.bam.broad.peaks_peak_1614	narrow	chr17	41771925	41772125	200	NONE	MEOX1 (-32703), SOST (+64131)
Vincent_GFP-CBX2-untreated-ChIP-13686.bam.filtered.bam.broad.peaks_peak_1614	broad	chr19	7335898	7336580	682	NONE	ENSG00000263264 (-77609), INSR (-42194)
Vincent_GFP-CBX2-untreated-ChIP-13686.bam.filtered.bam.broad.peaks_peak_1615	narrow	chr17	42183877	42184077	200	NONE	HDAC5 (+17029), G6PC3 (+35874)
Vincent_GFP-CBX2-untreated-ChIP-13686.bam.filtered.bam.broad.peaks_peak_1615	broad	chr19	7449924	7453544	3620	NONE	ARHGEF18 (-52840), ENSG00000263264 (+37886)
Vincent_GFP-CBX2-untreated-ChIP-13686.bam.filtered.bam.broad.peaks_peak_1616	narrow	chr17	42501042	42501258	216	NONE	ITGA2B (-34277), GPATCH8 (+79619)
Vincent_GFP-CBX2-untreated-ChIP-13686.bam.filtered.bam.broad.peaks_peak_1616	broad	chr19	7515085	7516053	968	NONE	ARHGEF18 (+10995), PEX11G (+38336)
Vincent_GFP-CBX2-untreated-ChIP-13686.bam.filtered.bam.broad.peaks_peak_1617	narrow	chr17	42679873	42680073	200	NONE	DBF4B (-106078), FZD2 (+45048)
Vincent_GFP-CBX2-untreated-ChIP-13686.bam.filtered.bam.broad.peaks_peak_1617	broad	chr19	7890485	7892681	2196	NONE	EVI5L (-19846), CLEC4M (+63548)
Vincent_GFP-CBX2-untreated-ChIP-13686.bam.filtered.bam.broad.peaks_peak_1618	narrow	chr17	42695649	42695883	234	NONE	DBF4B (-90285), FZD2 (+60841)
Vincent_GFP-CBX2-untreated-ChIP-13686.bam.filtered.bam.broad.peaks_peak_1618	broad	chr19	8452458	8456534	4076	RAB11B (-587)	RAB11B (-587)
Vincent_GFP-CBX2-untreated-ChIP-13686.bam.filtered.bam.broad.peaks_peak_1619	narrow	chr17	42898080	42898429	349	NONE	GJC1 (+9924), ADAM11 (+61856)
Vincent_GFP-CBX2-untreated-ChIP-13686.bam.filtered.bam.broad.peaks_peak_1619	broad	chr19	8758866	8762376	3510	NONE	ADAMTS10 (-87438), ACTL9 (+48551)
Vincent_GFP-CBX2-untreated-ChIP-13686.bam.filtered.bam.broad.peaks_peak_162	narrow	chr1	37980317	37980517	200	MEAF6 (-53)	MEAF6 (-53)
Vincent_GFP-CBX2-untreated-ChIP-13686.bam.filtered.bam.broad.peaks_peak_162	broad	chr1	45668178	45671830	3652	ZSWIM5 (+2224)	ZSWIM5 (+2224), UROD (+192185)
Vincent_GFP-CBX2-untreated-ChIP-13686.bam.filtered.bam.broad.peaks_peak_1620	narrow	chr17	42905240	42907035	1795	GJC1 (+2041)	GJC1 (+2041), ADAM11 (+69739)
Vincent_GFP-CBX2-untreated-ChIP-13686.bam.filtered.bam.broad.peaks_peak_1620	broad	chr19	8898541	8900889	2348	NONE	ZNF558 (+43289), OR2Z1 (+58399)
Vincent_GFP-CBX2-untreated-ChIP-13686.bam.filtered.bam.broad.peaks_peak_1621	narrow	chr17	43209033	43209233	200	ACBD4 (-834), PLCD3 (+758)	ACBD4 (-834), PLCD3 (+758)
Vincent_GFP-CBX2-untreated-ChIP-13686.bam.filtered.bam.broad.peaks_peak_1621	broad	chr19	9311401	9313803	2402	NONE	OR7D4 (+12940), OR7D2 (+16323)
Vincent_GFP-CBX2-untreated-ChIP-13686.bam.filtered.bam.broad.peaks_peak_1622	narrow	chr17	43478754	43479005	251	NONE	SPATA32 (-139401), ARHGAP27 (+24117)
Vincent_GFP-CBX2-untreated-ChIP-13686.bam.filtered.bam.broad.peaks_peak_1622	broad	chr19	9416722	9420031	3309	ZNF699 (+1872)	ZNF699 (+1872), OR7E24 (+56771)
Vincent_GFP-CBX2-untreated-ChIP-13686.bam.filtered.bam.broad.peaks_peak_1623	narrow	chr17	43583672	43583934	262	NONE	CRHR1 (-278108), PLEKHM1 (-15693)
Vincent_GFP-CBX2-untreated-ChIP-13686.bam.filtered.bam.broad.peaks_peak_1623	broad	chr19	10229530	10234051	4521	EIF3G (-1213)	EIF3G (-1213)
Vincent_GFP-CBX2-untreated-ChIP-13686.bam.filtered.bam.broad.peaks_peak_1624	narrow	chr17	43596289	43596489	200	NONE	CRHR1 (-265522), PLEKHM1 (-28279)
Vincent_GFP-CBX2-untreated-ChIP-13686.bam.filtered.bam.broad.peaks_peak_1624	broad	chr19	10675469	10677230	1761	CDKN2D (+3304)	CDKN2D (+3304), ATG4D (+21756)
Vincent_GFP-CBX2-untreated-ChIP-13686.bam.filtered.bam.broad.peaks_peak_1625	narrow	chr17	43602886	43603086	200	NONE	CRHR1 (-258925), PLEKHM1 (-34876)
Vincent_GFP-CBX2-untreated-ChIP-13686.bam.filtered.bam.broad.peaks_peak_1625	broad	chr19	11578212	11581861	3649	NONE	ELAVL3 (+11811), PRKCSH (+33768)
Vincent_GFP-CBX2-untreated-ChIP-13686.bam.filtered.bam.broad.peaks_peak_1626	narrow	chr17	43660318	43661889	1571	NONE	CRHR1 (-200807), PLEKHM1 (-92994)
Vincent_GFP-CBX2-untreated-ChIP-13686.bam.filtered.bam.broad.peaks_peak_1626	broad	chr19	11675628	11676327	699	NONE	ELOF1 (-5927), ACP5 (+13816)
Vincent_GFP-CBX2-untreated-ChIP-13686.bam.filtered.bam.broad.peaks_peak_1627	narrow	chr17	43685733	43685933	200	NONE	CRHR1 (-176078), PLEKHM1 (-117723)
Vincent_GFP-CBX2-untreated-ChIP-13686.bam.filtered.bam.broad.peaks_peak_1627	broad	chr19	12345138	12348537	3399	NONE	ZNF44 (+58790), ZNF136 (+72959)
Vincent_GFP-CBX2-untreated-ChIP-13686.bam.filtered.bam.broad.peaks_peak_1628	narrow	chr17	44043612	44044059	447	NONE	STH (-32780), MAPT (+72088)
Vincent_GFP-CBX2-untreated-ChIP-13686.bam.filtered.bam.broad.peaks_peak_1628	broad	chr19	12956780	12958792	2012	NONE	MAST1 (+8438), DNASE2 (+34496)
Vincent_GFP-CBX2-untreated-ChIP-13686.bam.filtered.bam.broad.peaks_peak_1629	narrow	chr17	44325571	44325884	313	NONE	KANSL1 (-55562), LRRC37A (-46769)
Vincent_GFP-CBX2-untreated-ChIP-13686.bam.filtered.bam.broad.peaks_peak_1629	broad	chr19	13029438	13030293	855	SYCE2 (+224)	SYCE2 (+224)
Vincent_GFP-CBX2-untreated-ChIP-13686.bam.filtered.bam.broad.peaks_peak_163	narrow	chr1	40254954	40255231	277	BMP8B (-560)	BMP8B (-560)
Vincent_GFP-CBX2-untreated-ChIP-13686.bam.filtered.bam.broad.peaks_peak_163	broad	chr1	45850403	45853949	3546	NONE	MUTYH (-46116), TESK2 (+104662)
Vincent_GFP-CBX2-untreated-ChIP-13686.bam.filtered.bam.broad.peaks_peak_1630	narrow	chr17	45212859	45213215	356	NONE	RPRML (-156423), CDC27 (+53505)
Vincent_GFP-CBX2-untreated-ChIP-13686.bam.filtered.bam.broad.peaks_peak_1630	broad	chr19	13281937	13283493	1556	NONE	IER2 (+19926), CACNA1A (+334323)
Vincent_GFP-CBX2-untreated-ChIP-13686.bam.filtered.bam.broad.peaks_peak_1631	narrow	chr17	45213626	45214143	517	NONE	RPRML (-157271), CDC27 (+52657)
Vincent_GFP-CBX2-untreated-ChIP-13686.bam.filtered.bam.broad.peaks_peak_1631	broad	chr19	13818621	13821660	3039	NONE	CACNA1A (-203103), CCDC130 (-22433)
Vincent_GFP-CBX2-untreated-ChIP-13686.bam.filtered.bam.broad.peaks_peak_1632	narrow	chr17	45214382	45214735	353	NONE	RPRML (-157945), CDC27 (+51983)
Vincent_GFP-CBX2-untreated-ChIP-13686.bam.filtered.bam.broad.peaks_peak_1632	broad	chr19	13975521	13980975	5454	NONE	NANOS3 (-9813), ZSWIM4 (+71974)
Vincent_GFP-CBX2-untreated-ChIP-13686.bam.filtered.bam.broad.peaks_peak_1633	narrow	chr17	45234272	45234770	498	NONE	RPRML (-177907), CDC27 (+32021)
Vincent_GFP-CBX2-untreated-ChIP-13686.bam.filtered.bam.broad.peaks_peak_1633	broad	chr19	14176699	14177744	1045	NONE	PALM3 (-7251), SAMD1 (+24298)
Vincent_GFP-CBX2-untreated-ChIP-13686.bam.filtered.bam.broad.peaks_peak_1634	narrow	chr17	45266481	45266681	200	CDC27 (-39)	CDC27 (-39)
Vincent_GFP-CBX2-untreated-ChIP-13686.bam.filtered.bam.broad.peaks_peak_1634	broad	chr19	14315186	14319620	4434	LPHN1 (-404)	LPHN1 (-404)
Vincent_GFP-CBX2-untreated-ChIP-13686.bam.filtered.bam.broad.peaks_peak_1635	narrow	chr17	45865903	45866356	453	NONE	OSBPL7 (+33006), TBX21 (+55520)
Vincent_GFP-CBX2-untreated-ChIP-13686.bam.filtered.bam.broad.peaks_peak_1635	broad	chr19	14714983	14718566	3583	NONE	CLEC17A (+22840), EMR3 (+68908)
Vincent_GFP-CBX2-untreated-ChIP-13686.bam.filtered.bam.broad.peaks_peak_1636	narrow	chr17	46227234	46227758	524	NONE	SNX11 (+42576), SKAP1 (+280056)
Vincent_GFP-CBX2-untreated-ChIP-13686.bam.filtered.bam.broad.peaks_peak_1636	broad	chr19	14929024	14932925	3901	NONE	OR7C1 (-19952), OR7A5 (+14985)
Vincent_GFP-CBX2-untreated-ChIP-13686.bam.filtered.bam.broad.peaks_peak_1637	narrow	chr17	46227864	46229313	1449	NONE	SNX11 (+43669), SKAP1 (+278963)
Vincent_GFP-CBX2-untreated-ChIP-13686.bam.filtered.bam.broad.peaks_peak_1637	broad	chr19	14943281	14946303	3022	OR7A5 (+1168)	OR7C1 (-33769), OR7A5 (+1168)
Vincent_GFP-CBX2-untreated-ChIP-13686.bam.filtered.bam.broad.peaks_peak_1638	narrow	chr17	46261311	46261676	365	NONE	SNX11 (+76574), SKAP1 (+246058)
Vincent_GFP-CBX2-untreated-ChIP-13686.bam.filtered.bam.broad.peaks_peak_1638	broad	chr19	15154761	15159599	4838	CASP14 (-3015)	CASP14 (-3015)
Vincent_GFP-CBX2-untreated-ChIP-13686.bam.filtered.bam.broad.peaks_peak_1639	narrow	chr17	46408954	46409221	267	NONE	SKAP1 (+98464), SNX11 (+224168)
Vincent_GFP-CBX2-untreated-ChIP-13686.bam.filtered.bam.broad.peaks_peak_1639	broad	chr19	15771144	15773291	2147	NONE	CYP4F12 (-11349), CYP4F3 (+20509)
Vincent_GFP-CBX2-untreated-ChIP-13686.bam.filtered.bam.broad.peaks_peak_164	narrow	chr1	41961746	41961979	233	NONE	EDN2 (-11521), HIVEP3 (+422306)
Vincent_GFP-CBX2-untreated-ChIP-13686.bam.filtered.bam.broad.peaks_peak_164	broad	chr1	46268252	46272179	3927	MAST2 (+931)	MAST2 (+931)
Vincent_GFP-CBX2-untreated-ChIP-13686.bam.filtered.bam.broad.peaks_peak_1640	narrow	chr17	46409891	46410131	240	NONE	SKAP1 (+97541), SNX11 (+225091)
Vincent_GFP-CBX2-untreated-ChIP-13686.bam.filtered.bam.broad.peaks_peak_1640	broad	chr19	16119283	16122605	3322	NONE	TPM4 (-57404), OR10H4 (+61126)
Vincent_GFP-CBX2-untreated-ChIP-13686.bam.filtered.bam.broad.peaks_peak_1641	narrow	chr17	46737400	46737609	209	NONE	HOXB9 (-33666), PRAC (+62379)
Vincent_GFP-CBX2-untreated-ChIP-13686.bam.filtered.bam.broad.peaks_peak_1641	broad	chr19	16136169	16139632	3463	NONE	TPM4 (-40447), OR10H4 (+78083)
Vincent_GFP-CBX2-untreated-ChIP-13686.bam.filtered.bam.broad.peaks_peak_1642	narrow	chr17	46743908	46744142	234	NONE	HOXB9 (-40186), PRAC (+55859)
Vincent_GFP-CBX2-untreated-ChIP-13686.bam.filtered.bam.broad.peaks_peak_1642	broad	chr19	16350924	16354699	3775	NONE	KLF2 (-82816), AP1M1 (+44067)
Vincent_GFP-CBX2-untreated-ChIP-13686.bam.filtered.bam.broad.peaks_peak_1643	narrow	chr17	46778671	46778871	200	NONE	HOXB9 (-74932), PRAC (+21113)
Vincent_GFP-CBX2-untreated-ChIP-13686.bam.filtered.bam.broad.peaks_peak_1643	broad	chr19	16772065	16775519	3454	SMIM7 (-2824), TMEM38A (+1854)	SMIM7 (-2824), TMEM38A (+1854)
Vincent_GFP-CBX2-untreated-ChIP-13686.bam.filtered.bam.broad.peaks_peak_1644	narrow	chr17	46794864	46795306	442	PRAC (+4799)	HOXB9 (-91246), PRAC (+4799)
Vincent_GFP-CBX2-untreated-ChIP-13686.bam.filtered.bam.broad.peaks_peak_1644	broad	chr19	17120551	17122303	1752	NONE	CPAMD8 (+16198), F2RL3 (+121756)
Vincent_GFP-CBX2-untreated-ChIP-13686.bam.filtered.bam.broad.peaks_peak_1645	narrow	chr17	46825475	46826289	814	NONE	HOXB13 (-19342), TTLL6 (+68694)
Vincent_GFP-CBX2-untreated-ChIP-13686.bam.filtered.bam.broad.peaks_peak_1645	broad	chr19	17695823	17697342	1519	NONE	COLGALT1 (+30180), UNC13A (+102425)
Vincent_GFP-CBX2-untreated-ChIP-13686.bam.filtered.bam.broad.peaks_peak_1646	narrow	chr17	46826343	46827036	693	NONE	HOXB13 (-20150), TTLL6 (+67886)
Vincent_GFP-CBX2-untreated-ChIP-13686.bam.filtered.bam.broad.peaks_peak_1646	broad	chr19	17769146	17772058	2912	NONE	UNC13A (+28406), COLGALT1 (+104199)
Vincent_GFP-CBX2-untreated-ChIP-13686.bam.filtered.bam.broad.peaks_peak_1647	narrow	chr17	46850848	46851073	225	NONE	HOXB13 (-44421), TTLL6 (+43615)
Vincent_GFP-CBX2-untreated-ChIP-13686.bam.filtered.bam.broad.peaks_peak_1647	broad	chr19	17985367	17992492	7125	NONE	CCDC124 (-56975), SLC5A5 (+6148)
Vincent_GFP-CBX2-untreated-ChIP-13686.bam.filtered.bam.broad.peaks_peak_1648	narrow	chr17	47361764	47362006	242	NONE	PHOSPHO1 (-53757), ZNF652 (+77950)
Vincent_GFP-CBX2-untreated-ChIP-13686.bam.filtered.bam.broad.peaks_peak_1648	broad	chr19	18206106	18210369	4263	MAST3 (-365), IL12RB1 (+1521)	MAST3 (-365)
Vincent_GFP-CBX2-untreated-ChIP-13686.bam.filtered.bam.broad.peaks_peak_1649	narrow	chr17	47575529	47575759	230	NGFR (+2989)	NXPH3 (-77576), NGFR (+2989)
Vincent_GFP-CBX2-untreated-ChIP-13686.bam.filtered.bam.broad.peaks_peak_1649	broad	chr19	18475787	18477071	1284	NONE	GDF15 (-16551), PGPEP1 (+25032)
Vincent_GFP-CBX2-untreated-ChIP-13686.bam.filtered.bam.broad.peaks_peak_165	narrow	chr1	42337060	42337260	200	NONE	EDN2 (-386818), HIVEP3 (+47009)
Vincent_GFP-CBX2-untreated-ChIP-13686.bam.filtered.bam.broad.peaks_peak_165	broad	chr1	47695705	47698412	2707	TAL1 (-1616)	TAL1 (-1616)
Vincent_GFP-CBX2-untreated-ChIP-13686.bam.filtered.bam.broad.peaks_peak_1650	narrow	chr17	47613854	47614135	281	NONE	NXPH3 (-39225), NGFR (+41340)
Vincent_GFP-CBX2-untreated-ChIP-13686.bam.filtered.bam.broad.peaks_peak_1650	broad	chr19	19049969	19051451	1482	HOMER3 (-266)	HOMER3 (-266)
Vincent_GFP-CBX2-untreated-ChIP-13686.bam.filtered.bam.broad.peaks_peak_1651	narrow	chr17	47759165	47759512	347	SPOP (-3814)	SPOP (-3814)
Vincent_GFP-CBX2-untreated-ChIP-13686.bam.filtered.bam.broad.peaks_peak_1651	broad	chr19	19144197	19145219	1022	SUGP2 (+124)	SUGP2 (+124)
Vincent_GFP-CBX2-untreated-ChIP-13686.bam.filtered.bam.broad.peaks_peak_1652	narrow	chr17	48132747	48132963	216	ITGA3 (-949)	ITGA3 (-949)
Vincent_GFP-CBX2-untreated-ChIP-13686.bam.filtered.bam.broad.peaks_peak_1652	broad	chr19	19313798	19315413	1615	NR2C2AP (-373)	NR2C2AP (-373)
Vincent_GFP-CBX2-untreated-ChIP-13686.bam.filtered.bam.broad.peaks_peak_1653	narrow	chr17	48494443	48494649	206	NONE	LRRC59 (-19632), ACSF2 (-8973)
Vincent_GFP-CBX2-untreated-ChIP-13686.bam.filtered.bam.broad.peaks_peak_1653	broad	chr19	19553812	19556171	2359	NONE	NDUFA13 (-71555), GATAD2A (+58350)
Vincent_GFP-CBX2-untreated-ChIP-13686.bam.filtered.bam.broad.peaks_peak_1654	narrow	chr17	48750960	48751160	200	NONE	ANKRD40 (+34225), ABCC3 (+38842)
Vincent_GFP-CBX2-untreated-ChIP-13686.bam.filtered.bam.broad.peaks_peak_1654	broad	chr19	21578263	21580389	2126	ZNF493 (-605)	ZNF493 (-605)
Vincent_GFP-CBX2-untreated-ChIP-13686.bam.filtered.bam.broad.peaks_peak_1655	narrow	chr17	48796736	48797171	435	LUC7L3 (+49)	LUC7L3 (+49)
Vincent_GFP-CBX2-untreated-ChIP-13686.bam.filtered.bam.broad.peaks_peak_1655	broad	chr19	23253635	23254392	757	NONE	ZNF728 (-68036), ZNF730 (-45763)
Vincent_GFP-CBX2-untreated-ChIP-13686.bam.filtered.bam.broad.peaks_peak_1656	narrow	chr17	54991219	54991484	265	TRIM25 (+47)	TRIM25 (+47)
Vincent_GFP-CBX2-untreated-ChIP-13686.bam.filtered.bam.broad.peaks_peak_1656	broad	chr19	24183493	24185656	2163	NONE	ZNF254 (-85420), ZNF726 (+86883)
Vincent_GFP-CBX2-untreated-ChIP-13686.bam.filtered.bam.broad.peaks_peak_1657	narrow	chr17	55055068	55055268	200	SCPEP1 (-298)	SCPEP1 (-298)
Vincent_GFP-CBX2-untreated-ChIP-13686.bam.filtered.bam.broad.peaks_peak_1657	broad	chr19	24195052	24195468	416	NONE	ZNF254 (-74735), ZNF726 (+97568)
Vincent_GFP-CBX2-untreated-ChIP-13686.bam.filtered.bam.broad.peaks_peak_1658	narrow	chr17	55222793	55223119	326	NONE	MSI2 (-110939), AKAP1 (+60405)
Vincent_GFP-CBX2-untreated-ChIP-13686.bam.filtered.bam.broad.peaks_peak_1658	broad	chr19	27731873	27735385	3512	NONE	NONE
Vincent_GFP-CBX2-untreated-ChIP-13686.bam.filtered.bam.broad.peaks_peak_1659	narrow	chr17	56201782	56202160	378	NONE	OR4D1 (-30523), DYNLL2 (+41195)
Vincent_GFP-CBX2-untreated-ChIP-13686.bam.filtered.bam.broad.peaks_peak_1659	broad	chr19	27736455	27739429	2974	NONE	NONE
Vincent_GFP-CBX2-untreated-ChIP-13686.bam.filtered.bam.broad.peaks_peak_166	narrow	chr1	42384351	42384634	283	HIVEP3 (-324)	HIVEP3 (-324)
Vincent_GFP-CBX2-untreated-ChIP-13686.bam.filtered.bam.broad.peaks_peak_166	broad	chr1	47789024	47790268	1244	NONE	STIL (-9834), CMPK1 (-9823)
Vincent_GFP-CBX2-untreated-ChIP-13686.bam.filtered.bam.broad.peaks_peak_1660	narrow	chr17	57287205	57287410	205	SMG8 (+547)	SMG8 (+547)
Vincent_GFP-CBX2-untreated-ChIP-13686.bam.filtered.bam.broad.peaks_peak_1660	broad	chr19	29154541	29156728	2187	NONE	UQCRFS1 (+548813)
Vincent_GFP-CBX2-untreated-ChIP-13686.bam.filtered.bam.broad.peaks_peak_1661	narrow	chr17	57495383	57495665	282	NONE	DHX40 (-147362), YPEL2 (+86461)
Vincent_GFP-CBX2-untreated-ChIP-13686.bam.filtered.bam.broad.peaks_peak_1661	broad	chr19	30212751	30217033	4282	NONE	CCNE1 (-87913), C19orf12 (-8929)
Vincent_GFP-CBX2-untreated-ChIP-13686.bam.filtered.bam.broad.peaks_peak_1662	narrow	chr17	58113337	58113671	334	NONE	CA4 (-113793), RNFT1 (-71424)
Vincent_GFP-CBX2-untreated-ChIP-13686.bam.filtered.bam.broad.peaks_peak_1662	broad	chr19	30277117	30281792	4675	NONE	C19orf12 (-73492), CCNE1 (-23350)
Vincent_GFP-CBX2-untreated-ChIP-13686.bam.filtered.bam.broad.peaks_peak_1663	narrow	chr17	58836258	58836471	213	NONE	TBX2 (-640892), BCAS3 (+81115)
Vincent_GFP-CBX2-untreated-ChIP-13686.bam.filtered.bam.broad.peaks_peak_1663	broad	chr19	30354437	30357304	2867	NONE	URI1 (-77287), CCNE1 (+53066)
Vincent_GFP-CBX2-untreated-ChIP-13686.bam.filtered.bam.broad.peaks_peak_1664	narrow	chr17	58866605	58866900	295	NONE	TBX2 (-610504), BCAS3 (+111503)
Vincent_GFP-CBX2-untreated-ChIP-13686.bam.filtered.bam.broad.peaks_peak_1664	broad	chr19	31839747	31842153	2406	TSHZ3 (-497)	TSHZ3 (-497)
Vincent_GFP-CBX2-untreated-ChIP-13686.bam.filtered.bam.broad.peaks_peak_1665	narrow	chr17	58909435	58909973	538	NONE	TBX2 (-567553), BCAS3 (+154454)
Vincent_GFP-CBX2-untreated-ChIP-13686.bam.filtered.bam.broad.peaks_peak_1665	broad	chr19	32825996	32828057	2061	NONE	TSHZ3 (-986574), ZNF507 (-9473)
Vincent_GFP-CBX2-untreated-ChIP-13686.bam.filtered.bam.broad.peaks_peak_1666	narrow	chr17	58910730	58911081	351	NONE	TBX2 (-566351), BCAS3 (+155656)
Vincent_GFP-CBX2-untreated-ChIP-13686.bam.filtered.bam.broad.peaks_peak_1666	broad	chr19	33034063	33034668	605	NONE	PDCD5 (-37608), DPY19L3 (+137335)
Vincent_GFP-CBX2-untreated-ChIP-13686.bam.filtered.bam.broad.peaks_peak_1667	narrow	chr17	58928220	58929110	890	NONE	TBX2 (-548592), BCAS3 (+173415)
Vincent_GFP-CBX2-untreated-ChIP-13686.bam.filtered.bam.broad.peaks_peak_1667	broad	chr19	33332026	33333670	1644	NONE	SLC7A9 (+27824), TDRD12 (+121869)
Vincent_GFP-CBX2-untreated-ChIP-13686.bam.filtered.bam.broad.peaks_peak_1668	narrow	chr17	58965416	58965616	200	NONE	TBX2 (-511741), BCAS3 (+210266)
Vincent_GFP-CBX2-untreated-ChIP-13686.bam.filtered.bam.broad.peaks_peak_1668	broad	chr19	34631208	34633298	2090	NONE	LSM14A (-31218), KCTD15 (+342962)
Vincent_GFP-CBX2-untreated-ChIP-13686.bam.filtered.bam.broad.peaks_peak_1669	narrow	chr17	59350529	59350852	323	NONE	TBX2 (-126566), BCAS3 (+595441)
Vincent_GFP-CBX2-untreated-ChIP-13686.bam.filtered.bam.broad.peaks_peak_1669	broad	chr19	34663453	34665787	2334	LSM14A (+1149)	GPI (-191025), LSM14A (+1149)
Vincent_GFP-CBX2-untreated-ChIP-13686.bam.filtered.bam.broad.peaks_peak_167	narrow	chr1	42859981	42860181	200	NONE	RIMKLA (+13604), ZMYND12 (+61857)
Vincent_GFP-CBX2-untreated-ChIP-13686.bam.filtered.bam.broad.peaks_peak_167	broad	chr1	47885509	47890354	4845	NONE	FOXD2 (-13757), FOXE3 (+6188)
Vincent_GFP-CBX2-untreated-ChIP-13686.bam.filtered.bam.broad.peaks_peak_1670	narrow	chr17	59377761	59377980	219	NONE	TBX2 (-99386), BCAS3 (+622621)
Vincent_GFP-CBX2-untreated-ChIP-13686.bam.filtered.bam.broad.peaks_peak_1670	broad	chr19	35325121	35328116	2995	NONE	ZNF30 (-91188), ZNF599 (-62499)
Vincent_GFP-CBX2-untreated-ChIP-13686.bam.filtered.bam.broad.peaks_peak_1671	narrow	chr17	59415420	59415655	235	NONE	TBX2 (-61719), BCAS3 (+660288)
Vincent_GFP-CBX2-untreated-ChIP-13686.bam.filtered.bam.broad.peaks_peak_1671	broad	chr19	35785180	35787125	1945	MAG (+3125)	CD22 (-33937), MAG (+3125)
Vincent_GFP-CBX2-untreated-ChIP-13686.bam.filtered.bam.broad.peaks_peak_1672	narrow	chr17	59452227	59452452	225	NONE	TBX2 (-24917), BCAS3 (+697090)
Vincent_GFP-CBX2-untreated-ChIP-13686.bam.filtered.bam.broad.peaks_peak_1672	broad	chr19	36066454	36067584	1130	NONE	HAUS5 (-36653), ATP4A (-12459)
Vincent_GFP-CBX2-untreated-ChIP-13686.bam.filtered.bam.broad.peaks_peak_1673	narrow	chr17	59486678	59486998	320	NONE	TBX4 (-46969), TBX2 (+9581)
Vincent_GFP-CBX2-untreated-ChIP-13686.bam.filtered.bam.broad.peaks_peak_1673	broad	chr19	36173283	36177148	3865	NONE	ZBTB32 (-20213), UPK1A (+17501)
Vincent_GFP-CBX2-untreated-ChIP-13686.bam.filtered.bam.broad.peaks_peak_1674	narrow	chr17	59573175	59573402	227	NONE	TBX4 (+39482), NACA2 (+95274)
Vincent_GFP-CBX2-untreated-ChIP-13686.bam.filtered.bam.broad.peaks_peak_1674	broad	chr19	36336212	36339086	2874	NONE	PRODH2 (-33448), NPHS1 (+5090)
Vincent_GFP-CBX2-untreated-ChIP-13686.bam.filtered.bam.broad.peaks_peak_1675	narrow	chr17	59632522	59632785	263	NONE	NACA2 (+35909), TBX4 (+98847)
Vincent_GFP-CBX2-untreated-ChIP-13686.bam.filtered.bam.broad.peaks_peak_1675	broad	chr19	39571060	39574481	3421	ENSG00000183760 (-2174)	ENSG00000183760 (-2174)
Vincent_GFP-CBX2-untreated-ChIP-13686.bam.filtered.bam.broad.peaks_peak_1676	narrow	chr17	59633689	59633897	208	NONE	NACA2 (+34770), TBX4 (+99986)
Vincent_GFP-CBX2-untreated-ChIP-13686.bam.filtered.bam.broad.peaks_peak_1676	broad	chr19	40162409	40164812	2403	NONE	LGALS14 (-31510), LGALS16 (+17077)
Vincent_GFP-CBX2-untreated-ChIP-13686.bam.filtered.bam.broad.peaks_peak_1677	narrow	chr17	59704571	59704771	200	NONE	NACA2 (-36108), BRIP1 (+236211)
Vincent_GFP-CBX2-untreated-ChIP-13686.bam.filtered.bam.broad.peaks_peak_1677	broad	chr19	40701853	40703256	1403	MAP3K10 (+4904)	MAP3K10 (+4904), TTC9B (+21751)
Vincent_GFP-CBX2-untreated-ChIP-13686.bam.filtered.bam.broad.peaks_peak_1678	narrow	chr17	59739406	59739731	325	NONE	NACA2 (-71006), BRIP1 (+201313)
Vincent_GFP-CBX2-untreated-ChIP-13686.bam.filtered.bam.broad.peaks_peak_1678	broad	chr19	41933025	41934228	1203	B3GNT8 (+1008)	EXOSC5 (-30243), B3GNT8 (+1008)
Vincent_GFP-CBX2-untreated-ChIP-13686.bam.filtered.bam.broad.peaks_peak_1679	narrow	chr17	60005158	60005358	200	INTS2 (+119)	INTS2 (+119)
Vincent_GFP-CBX2-untreated-ChIP-13686.bam.filtered.bam.broad.peaks_peak_1679	broad	chr19	42026902	42030364	3462	NONE	ATP5SL (-83189), CEACAM21 (-53968)
Vincent_GFP-CBX2-untreated-ChIP-13686.bam.filtered.bam.broad.peaks_peak_168	narrow	chr1	42917680	42917880	200	PPCS (-4450), ZMYND12 (+4158)	PPCS (-4450), ZMYND12 (+4158)
Vincent_GFP-CBX2-untreated-ChIP-13686.bam.filtered.bam.broad.peaks_peak_168	broad	chr1	47908918	47912903	3985	NONE	FOXD2 (+9222), TRABD2B (+551656)
Vincent_GFP-CBX2-untreated-ChIP-13686.bam.filtered.bam.broad.peaks_peak_1680	narrow	chr17	60197981	60198181	200	NONE	EFCAB3 (-249498), MED13 (-55438)
Vincent_GFP-CBX2-untreated-ChIP-13686.bam.filtered.bam.broad.peaks_peak_1680	broad	chr19	42502894	42505317	2423	NONE	ATP1A3 (-5724), GRIK5 (+65816)
Vincent_GFP-CBX2-untreated-ChIP-13686.bam.filtered.bam.broad.peaks_peak_1681	narrow	chr17	60781959	60782304	345	NONE	MRC2 (+77370), MARCH10 (+103563)
Vincent_GFP-CBX2-untreated-ChIP-13686.bam.filtered.bam.broad.peaks_peak_1681	broad	chr19	42533777	42535320	1543	NONE	ATP1A3 (-36167), GRIK5 (+35373)
Vincent_GFP-CBX2-untreated-ChIP-13686.bam.filtered.bam.broad.peaks_peak_1682	narrow	chr17	60923654	60924029	375	NONE	TANC2 (-163075), MARCH10 (-38147)
Vincent_GFP-CBX2-untreated-ChIP-13686.bam.filtered.bam.broad.peaks_peak_1682	broad	chr19	42678747	42681338	2591	NONE	POU2F2 (-43464), DEDD2 (+44232)
Vincent_GFP-CBX2-untreated-ChIP-13686.bam.filtered.bam.broad.peaks_peak_1683	narrow	chr17	61580343	61580543	200	NONE	KCNH6 (-20321), ENSG00000264813 (+18259)
Vincent_GFP-CBX2-untreated-ChIP-13686.bam.filtered.bam.broad.peaks_peak_1683	broad	chr19	45332289	45338912	6623	NONE	PVRL2 (-14182), BCAM (+23241)
Vincent_GFP-CBX2-untreated-ChIP-13686.bam.filtered.bam.broad.peaks_peak_1684	narrow	chr17	61580715	61581094	379	NONE	KCNH6 (-19859), ENSG00000264813 (+18721)
Vincent_GFP-CBX2-untreated-ChIP-13686.bam.filtered.bam.broad.peaks_peak_1684	broad	chr19	45582349	45582658	309	ZNF296 (-2658), GEMIN7 (-16)	ZNF296 (-2658), GEMIN7 (-16)
Vincent_GFP-CBX2-untreated-ChIP-13686.bam.filtered.bam.broad.peaks_peak_1685	narrow	chr17	61614417	61614681	264	NONE	DCAF7 (-13312), KCNH6 (+13785)
Vincent_GFP-CBX2-untreated-ChIP-13686.bam.filtered.bam.broad.peaks_peak_1685	broad	chr19	46956854	46958389	1535	NONE	CCDC8 (-40781), PPP5D1 (+146835)
Vincent_GFP-CBX2-untreated-ChIP-13686.bam.filtered.bam.broad.peaks_peak_1686	narrow	chr17	61678145	61678345	200	TACO1 (+14)	TACO1 (+14)
Vincent_GFP-CBX2-untreated-ChIP-13686.bam.filtered.bam.broad.peaks_peak_1686	broad	chr19	46982185	46985451	3266	NONE	CCDC8 (-66977), PPP5D1 (+120639)
Vincent_GFP-CBX2-untreated-ChIP-13686.bam.filtered.bam.broad.peaks_peak_1687	narrow	chr17	62873711	62874223	512	NONE	SMURF2 (-215781), LRRC37A3 (+40936)
Vincent_GFP-CBX2-untreated-ChIP-13686.bam.filtered.bam.broad.peaks_peak_1687	broad	chr19	47086964	47088254	1290	NONE	CCDC8 (-170768), PPP5D1 (+16848)
Vincent_GFP-CBX2-untreated-ChIP-13686.bam.filtered.bam.broad.peaks_peak_1688	narrow	chr17	64158419	64158666	247	NONE	AXIN2 (-600778), CEP112 (+29444)
Vincent_GFP-CBX2-untreated-ChIP-13686.bam.filtered.bam.broad.peaks_peak_1688	broad	chr19	47896927	47898708	1781	NONE	MEIS3 (+24727), DHX34 (+45280)
Vincent_GFP-CBX2-untreated-ChIP-13686.bam.filtered.bam.broad.peaks_peak_1689	narrow	chr17	64222557	64222782	225	APOH (+2865)	CEP112 (-34683), APOH (+2865)
Vincent_GFP-CBX2-untreated-ChIP-13686.bam.filtered.bam.broad.peaks_peak_1689	broad	chr19	48308500	48312766	4266	TPRX1 (-3687)	TPRX1 (-3687)
Vincent_GFP-CBX2-untreated-ChIP-13686.bam.filtered.bam.broad.peaks_peak_169	narrow	chr1	43564457	43564657	200	NONE	SLC2A1 (-140056), EBNA1BP2 (+73684)
Vincent_GFP-CBX2-untreated-ChIP-13686.bam.filtered.bam.broad.peaks_peak_169	broad	chr1	47935582	47936254	672	NONE	FOXD2 (+34229), TRABD2B (+526649)
Vincent_GFP-CBX2-untreated-ChIP-13686.bam.filtered.bam.broad.peaks_peak_1690	narrow	chr17	64246540	64246898	358	NONE	PRKCA (-52225), APOH (-21184)
Vincent_GFP-CBX2-untreated-ChIP-13686.bam.filtered.bam.broad.peaks_peak_1690	broad	chr19	48403077	48406793	3716	NONE	SULT2A1 (-15281), BSPH1 (+90492)
Vincent_GFP-CBX2-untreated-ChIP-13686.bam.filtered.bam.broad.peaks_peak_1691	narrow	chr17	65286100	65286300	200	NONE	HELZ (-44901), PSMD12 (+76543)
Vincent_GFP-CBX2-untreated-ChIP-13686.bam.filtered.bam.broad.peaks_peak_1691	broad	chr19	48413470	48413822	352	NONE	SULT2A1 (-23992), BSPH1 (+81781)
Vincent_GFP-CBX2-untreated-ChIP-13686.bam.filtered.bam.broad.peaks_peak_1692	narrow	chr17	66099672	66099897	225	NONE	AMZ2 (-143930), KPNA2 (+67709)
Vincent_GFP-CBX2-untreated-ChIP-13686.bam.filtered.bam.broad.peaks_peak_1692	broad	chr19	48462991	48465294	2303	NONE	SULT2A1 (-74489), BSPH1 (+31284)
Vincent_GFP-CBX2-untreated-ChIP-13686.bam.filtered.bam.broad.peaks_peak_1693	narrow	chr17	66263996	66264320	324	NONE	ARSG (+8835), SLC16A6 (+23099)
Vincent_GFP-CBX2-untreated-ChIP-13686.bam.filtered.bam.broad.peaks_peak_1693	broad	chr19	48585247	48586645	1398	NONE	CABP5 (-38636), PLA2G4C (+28128)
Vincent_GFP-CBX2-untreated-ChIP-13686.bam.filtered.bam.broad.peaks_peak_1694	narrow	chr17	66264754	66265085	331	NONE	ARSG (+9597), SLC16A6 (+22337)
Vincent_GFP-CBX2-untreated-ChIP-13686.bam.filtered.bam.broad.peaks_peak_1694	broad	chr19	49155535	49158202	2667	NONE	CA11 (-7300), NTN5 (+19395)
Vincent_GFP-CBX2-untreated-ChIP-13686.bam.filtered.bam.broad.peaks_peak_1695	narrow	chr17	66271186	66271473	287	NONE	SLC16A6 (+15927), ARSG (+16007)
Vincent_GFP-CBX2-untreated-ChIP-13686.bam.filtered.bam.broad.peaks_peak_1695	broad	chr19	49465392	49466132	740	FTL (-2796)	FTL (-2796)
Vincent_GFP-CBX2-untreated-ChIP-13686.bam.filtered.bam.broad.peaks_peak_1696	narrow	chr17	66410524	66410770	246	NONE	SLC16A6 (-123390), WIPI1 (+42915)
Vincent_GFP-CBX2-untreated-ChIP-13686.bam.filtered.bam.broad.peaks_peak_1696	broad	chr19	49552048	49555233	3185	CGB8 (-1278)	CGB8 (-1278)
Vincent_GFP-CBX2-untreated-ChIP-13686.bam.filtered.bam.broad.peaks_peak_1697	narrow	chr17	66466799	66466999	200	NONE	PRKAR1A (-41669), WIPI1 (-13337)
Vincent_GFP-CBX2-untreated-ChIP-13686.bam.filtered.bam.broad.peaks_peak_1697	broad	chr19	49943418	49945497	2079	SLC17A7 (+350)	SLC17A7 (+350)
Vincent_GFP-CBX2-untreated-ChIP-13686.bam.filtered.bam.broad.peaks_peak_1698	narrow	chr17	66471271	66471495	224	NONE	PRKAR1A (-37185), WIPI1 (-17821)
Vincent_GFP-CBX2-untreated-ChIP-13686.bam.filtered.bam.broad.peaks_peak_1698	broad	chr19	50036253	50038936	2683	NONE	RCN3 (+6720), NOSIP (+46208)
Vincent_GFP-CBX2-untreated-ChIP-13686.bam.filtered.bam.broad.peaks_peak_1699	narrow	chr17	66478775	66478984	209	NONE	PRKAR1A (-29688), WIPI1 (-25318)
Vincent_GFP-CBX2-untreated-ChIP-13686.bam.filtered.bam.broad.peaks_peak_1699	broad	chr19	50048790	50050801	2011	NONE	RCN3 (+18921), NOSIP (+34007)
Vincent_GFP-CBX2-untreated-ChIP-13686.bam.filtered.bam.broad.peaks_peak_17	narrow	chr1	2629063	2629263	200	NONE	ACTRT2 (-308883), MMEL1 (-64734)
Vincent_GFP-CBX2-untreated-ChIP-13686.bam.filtered.bam.broad.peaks_peak_17	broad	chr1	6174294	6178063	3769	NONE	CHD5 (+64004), KCNAB2 (+70198)
Vincent_GFP-CBX2-untreated-ChIP-13686.bam.filtered.bam.broad.peaks_peak_170	narrow	chr1	43586007	43586207	200	NONE	SLC2A1 (-161606), EBNA1BP2 (+52134)
Vincent_GFP-CBX2-untreated-ChIP-13686.bam.filtered.bam.broad.peaks_peak_170	broad	chr1	47972824	47975520	2696	NONE	FOXD2 (+72483), TRABD2B (+488395)
Vincent_GFP-CBX2-untreated-ChIP-13686.bam.filtered.bam.broad.peaks_peak_1700	narrow	chr17	66764430	66764630	200	NONE	FAM20A (-167000), ABCA8 (+186962)
Vincent_GFP-CBX2-untreated-ChIP-13686.bam.filtered.bam.broad.peaks_peak_1700	broad	chr19	50082762	50084485	1723	PRRG2 (-959), NOSIP (+179)	PRRG2 (-959), NOSIP (+179)
Vincent_GFP-CBX2-untreated-ChIP-13686.bam.filtered.bam.broad.peaks_peak_1701	narrow	chr17	70651007	70651253	246	NONE	SLC39A11 (+437697), SOX9 (+533969)
Vincent_GFP-CBX2-untreated-ChIP-13686.bam.filtered.bam.broad.peaks_peak_1701	broad	chr19	50637646	50640124	2478	NONE	VRK3 (-109682), IZUMO2 (+27567)
Vincent_GFP-CBX2-untreated-ChIP-13686.bam.filtered.bam.broad.peaks_peak_1702	narrow	chr17	70956130	70956330	200	NONE	SLC39A11 (+132597), SOX9 (+839069)
Vincent_GFP-CBX2-untreated-ChIP-13686.bam.filtered.bam.broad.peaks_peak_1702	broad	chr19	51420610	51424704	4094	NONE	KLK4 (-8663), KLK5 (+33687)
Vincent_GFP-CBX2-untreated-ChIP-13686.bam.filtered.bam.broad.peaks_peak_1703	narrow	chr17	71095823	71096077	254	NONE	SSTR2 (-65201), SLC39A11 (-7123)
Vincent_GFP-CBX2-untreated-ChIP-13686.bam.filtered.bam.broad.peaks_peak_1703	broad	chr19	51721807	51724433	2626	NONE	CD33 (-5234), SIGLEC7 (+77562)
Vincent_GFP-CBX2-untreated-ChIP-13686.bam.filtered.bam.broad.peaks_peak_1704	narrow	chr17	72198676	72198900	224	RPL38 (-1004)	RPL38 (-1004)
Vincent_GFP-CBX2-untreated-ChIP-13686.bam.filtered.bam.broad.peaks_peak_1704	broad	chr19	51778099	51781579	3480	NONE	IGLON5 (-35263), SIGLECL1 (+18875)
Vincent_GFP-CBX2-untreated-ChIP-13686.bam.filtered.bam.broad.peaks_peak_1705	narrow	chr17	72292447	72292647	200	NONE	KIF19 (-29804), DNAI2 (+14896)
Vincent_GFP-CBX2-untreated-ChIP-13686.bam.filtered.bam.broad.peaks_peak_1705	broad	chr19	53288200	53290901	2701	ZNF600 (+465)	ZNF600 (+465)
Vincent_GFP-CBX2-untreated-ChIP-13686.bam.filtered.bam.broad.peaks_peak_1706	narrow	chr17	72396329	72396529	200	NONE	GPRC5C (-30623), GPR142 (+32832)
Vincent_GFP-CBX2-untreated-ChIP-13686.bam.filtered.bam.broad.peaks_peak_1706	broad	chr19	54893273	54895993	2720	NONE	TTYH1 (-32067), LAIR1 (-18069)
Vincent_GFP-CBX2-untreated-ChIP-13686.bam.filtered.bam.broad.peaks_peak_1707	narrow	chr17	72494524	72494734	210	NONE	CD300A (+32074), CD300LB (+32976)
Vincent_GFP-CBX2-untreated-ChIP-13686.bam.filtered.bam.broad.peaks_peak_1707	broad	chr19	54896993	54899635	2642	NONE	TTYH1 (-28386), LAIR1 (-21750)
Vincent_GFP-CBX2-untreated-ChIP-13686.bam.filtered.bam.broad.peaks_peak_1708	narrow	chr17	72598057	72598325	268	NONE	CD300LD (-9769), CD300E (+21610)
Vincent_GFP-CBX2-untreated-ChIP-13686.bam.filtered.bam.broad.peaks_peak_1708	broad	chr19	54959153	54960470	1317	LENG8 (-253)	LENG8 (-253)
Vincent_GFP-CBX2-untreated-ChIP-13686.bam.filtered.bam.broad.peaks_peak_1709	narrow	chr17	72627250	72627519	269	NONE	CD300E (-7584), CD300LF (+81732)
Vincent_GFP-CBX2-untreated-ChIP-13686.bam.filtered.bam.broad.peaks_peak_1709	broad	chr19	55040347	55043538	3191	KIR3DX1 (-2065)	KIR3DX1 (-2065)
Vincent_GFP-CBX2-untreated-ChIP-13686.bam.filtered.bam.broad.peaks_peak_171	narrow	chr1	43997317	43997541	224	PTPRF (+882)	PTPRF (+882)
Vincent_GFP-CBX2-untreated-ChIP-13686.bam.filtered.bam.broad.peaks_peak_171	broad	chr1	48191294	48193452	2158	NONE	TRABD2B (+270194), FOXD2 (+290684)
Vincent_GFP-CBX2-untreated-ChIP-13686.bam.filtered.bam.broad.peaks_peak_1710	narrow	chr17	73008476	73008790	314	ICT1 (-136)	ICT1 (-136)
Vincent_GFP-CBX2-untreated-ChIP-13686.bam.filtered.bam.broad.peaks_peak_1710	broad	chr19	55512644	55513972	1328	NONE	NLRP7 (-35697), GP6 (+36324)
Vincent_GFP-CBX2-untreated-ChIP-13686.bam.filtered.bam.broad.peaks_peak_1711	narrow	chr17	73431070	73431270	200	NONE	GRB2 (-29603), KIAA0195 (-21375)
Vincent_GFP-CBX2-untreated-ChIP-13686.bam.filtered.bam.broad.peaks_peak_1711	broad	chr19	55880515	55882699	2184	IL11 (+134)	IL11 (+134)
Vincent_GFP-CBX2-untreated-ChIP-13686.bam.filtered.bam.broad.peaks_peak_1712	narrow	chr17	75278416	75278639	223	SEPT9 (+1036)	TNRC6C (-722609), SEPT9 (+1036)
Vincent_GFP-CBX2-untreated-ChIP-13686.bam.filtered.bam.broad.peaks_peak_1712	broad	chr19	55962702	55965662	2960	NONE	SHISA7 (-9952), ISOC2 (+8830)
Vincent_GFP-CBX2-untreated-ChIP-13686.bam.filtered.bam.broad.peaks_peak_1713	narrow	chr17	75900545	75900778	233	NONE	TNRC6C (-100475), SEPT9 (+623170)
Vincent_GFP-CBX2-untreated-ChIP-13686.bam.filtered.bam.broad.peaks_peak_1713	broad	chr19	57945689	57948044	2355	ZNF749 (+170)	ZNF749 (+170)
Vincent_GFP-CBX2-untreated-ChIP-13686.bam.filtered.bam.broad.peaks_peak_1714	narrow	chr17	75930807	75931178	371	NONE	TNRC6C (-70144), SEPT9 (+653501)
Vincent_GFP-CBX2-untreated-ChIP-13686.bam.filtered.bam.broad.peaks_peak_1714	broad	chr19	58138398	58139504	1106	NONE	ZNF211 (-5633), ZNF134 (+13332)
Vincent_GFP-CBX2-untreated-ChIP-13686.bam.filtered.bam.broad.peaks_peak_1715	narrow	chr17	75953069	75953299	230	NONE	TNRC6C (-47953), SEPT9 (+675692)
Vincent_GFP-CBX2-untreated-ChIP-13686.bam.filtered.bam.broad.peaks_peak_1715	broad	chr19	58838511	58838882	371	ZSCAN22 (+312)	ZSCAN22 (+312)
Vincent_GFP-CBX2-untreated-ChIP-13686.bam.filtered.bam.broad.peaks_peak_1716	narrow	chr17	76617269	76617472	203	NONE	DNAH17 (-43895), CYTH1 (+161005)
Vincent_GFP-CBX2-untreated-ChIP-13686.bam.filtered.bam.broad.peaks_peak_1716	broad	chr19	59030835	59031490	655	ZBTB45 (+426)	ZBTB45 (+426)
Vincent_GFP-CBX2-untreated-ChIP-13686.bam.filtered.bam.broad.peaks_peak_1717	narrow	chr17	76631562	76632327	765	NONE	DNAH17 (-58469), CYTH1 (+146431)
Vincent_GFP-CBX2-untreated-ChIP-13686.bam.filtered.bam.broad.peaks_peak_1717	broad	chr2	479393	480223	830	NONE	FAM150B (-191512), TMEM18 (+197631)
Vincent_GFP-CBX2-untreated-ChIP-13686.bam.filtered.bam.broad.peaks_peak_1718	narrow	chr17	76632451	76632679	228	NONE	DNAH17 (-59089), CYTH1 (+145811)
Vincent_GFP-CBX2-untreated-ChIP-13686.bam.filtered.bam.broad.peaks_peak_1718	broad	chr2	5774229	5775048	819	NONE	SOX11 (-58160)
Vincent_GFP-CBX2-untreated-ChIP-13686.bam.filtered.bam.broad.peaks_peak_1719	narrow	chr17	76657495	76657720	225	NONE	DNAH17 (-84132), CYTH1 (+120768)
Vincent_GFP-CBX2-untreated-ChIP-13686.bam.filtered.bam.broad.peaks_peak_1719	broad	chr2	6963241	6964745	1504	NONE	CMPK2 (+41834)
Vincent_GFP-CBX2-untreated-ChIP-13686.bam.filtered.bam.broad.peaks_peak_172	narrow	chr1	44031456	44031656	200	NONE	KDM4A (-84273), PTPRF (+35009)
Vincent_GFP-CBX2-untreated-ChIP-13686.bam.filtered.bam.broad.peaks_peak_172	broad	chr1	50797470	50801827	4357	NONE	DMRTA2 (+89523), ELAVL4 (+227685)
Vincent_GFP-CBX2-untreated-ChIP-13686.bam.filtered.bam.broad.peaks_peak_1720	narrow	chr17	76657768	76658046	278	NONE	DNAH17 (-84431), CYTH1 (+120469)
Vincent_GFP-CBX2-untreated-ChIP-13686.bam.filtered.bam.broad.peaks_peak_1720	broad	chr2	7291499	7292254	755	NONE	RNF144A (+234354)
Vincent_GFP-CBX2-untreated-ChIP-13686.bam.filtered.bam.broad.peaks_peak_1721	narrow	chr17	76658394	76658647	253	NONE	DNAH17 (-85045), CYTH1 (+119855)
Vincent_GFP-CBX2-untreated-ChIP-13686.bam.filtered.bam.broad.peaks_peak_1721	broad	chr2	8498490	8501690	3200	NONE	ID2 (-318885)
Vincent_GFP-CBX2-untreated-ChIP-13686.bam.filtered.bam.broad.peaks_peak_1722	narrow	chr17	77837994	77838208	214	NONE	CBX4 (-24873), TBC1D16 (+171546)
Vincent_GFP-CBX2-untreated-ChIP-13686.bam.filtered.bam.broad.peaks_peak_1722	broad	chr2	8567776	8569631	1855	NONE	ID2 (-250271)
Vincent_GFP-CBX2-untreated-ChIP-13686.bam.filtered.bam.broad.peaks_peak_1723	narrow	chr17	77840954	77841154	200	NONE	CBX4 (-27826), TBC1D16 (+168593)
Vincent_GFP-CBX2-untreated-ChIP-13686.bam.filtered.bam.broad.peaks_peak_1723	broad	chr2	8596895	8598607	1712	NONE	ID2 (-221224)
Vincent_GFP-CBX2-untreated-ChIP-13686.bam.filtered.bam.broad.peaks_peak_1724	narrow	chr17	77882986	77883274	288	NONE	CBX4 (-69902), TBC1D16 (+126517)
Vincent_GFP-CBX2-untreated-ChIP-13686.bam.filtered.bam.broad.peaks_peak_1724	broad	chr2	9104623	9107184	2561	NONE	KIDINS220 (-128149), MBOAT2 (+38038)
Vincent_GFP-CBX2-untreated-ChIP-13686.bam.filtered.bam.broad.peaks_peak_1725	narrow	chr17	77924792	77925020	228	NONE	CBX4 (-111678), TBC1D16 (+84741)
Vincent_GFP-CBX2-untreated-ChIP-13686.bam.filtered.bam.broad.peaks_peak_1725	broad	chr2	10043024	10043937	913	NONE	GRHL1 (-48346), TAF1B (+59998)
Vincent_GFP-CBX2-untreated-ChIP-13686.bam.filtered.bam.broad.peaks_peak_1726	narrow	chr17	77969739	77970005	266	NONE	CBX4 (-156644), TBC1D16 (+39775)
Vincent_GFP-CBX2-untreated-ChIP-13686.bam.filtered.bam.broad.peaks_peak_1726	broad	chr2	10221467	10225026	3559	CYS1 (-2709)	CYS1 (-2709)
Vincent_GFP-CBX2-untreated-ChIP-13686.bam.filtered.bam.broad.peaks_peak_1727	narrow	chr17	77971201	77971406	205	NONE	CBX4 (-158076), TBC1D16 (+38343)
Vincent_GFP-CBX2-untreated-ChIP-13686.bam.filtered.bam.broad.peaks_peak_1727	broad	chr2	10408155	10409061	906	NONE	HPCAL1 (-35218), RRM2 (+146153)
Vincent_GFP-CBX2-untreated-ChIP-13686.bam.filtered.bam.broad.peaks_peak_1728	narrow	chr17	78008393	78009144	751	CCDC40 (-1666), TBC1D16 (+878)	CCDC40 (-1666), TBC1D16 (+878)
Vincent_GFP-CBX2-untreated-ChIP-13686.bam.filtered.bam.broad.peaks_peak_1728	broad	chr2	10622540	10627111	4571	NONE	ODC1 (-36196), NOL10 (+205267)
Vincent_GFP-CBX2-untreated-ChIP-13686.bam.filtered.bam.broad.peaks_peak_1729	narrow	chr17	78046464	78046664	200	NONE	GAA (-28939), CCDC40 (+36129)
Vincent_GFP-CBX2-untreated-ChIP-13686.bam.filtered.bam.broad.peaks_peak_1729	broad	chr2	10853683	10855767	2084	NONE	NOL10 (-24632), ATP6V1C2 (-7050)
Vincent_GFP-CBX2-untreated-ChIP-13686.bam.filtered.bam.broad.peaks_peak_173	narrow	chr1	44108870	44109165	295	NONE	KDM4A (-6811), PTPRF (+112471)
Vincent_GFP-CBX2-untreated-ChIP-13686.bam.filtered.bam.broad.peaks_peak_173	broad	chr1	50889621	50892160	2539	DMRTA2 (-1719)	DMRTA2 (-1719)
Vincent_GFP-CBX2-untreated-ChIP-13686.bam.filtered.bam.broad.peaks_peak_1730	narrow	chr17	78104448	78104654	206	NONE	EIF4A3 (+16431), GAA (+29048)
Vincent_GFP-CBX2-untreated-ChIP-13686.bam.filtered.bam.broad.peaks_peak_1730	broad	chr2	10872345	10874032	1687	NONE	ATP6V1C2 (+11414), PDIA6 (+79781)
Vincent_GFP-CBX2-untreated-ChIP-13686.bam.filtered.bam.broad.peaks_peak_1731	narrow	chr17	78372940	78373425	485	NONE	ENDOV (-15784), RNF213 (+138516)
Vincent_GFP-CBX2-untreated-ChIP-13686.bam.filtered.bam.broad.peaks_peak_1731	broad	chr2	11069551	11070187	636	NONE	PQLC3 (-225629), KCNF1 (+17806)
Vincent_GFP-CBX2-untreated-ChIP-13686.bam.filtered.bam.broad.peaks_peak_1732	narrow	chr17	78374658	78374858	200	NONE	ENDOV (-14209), RNF213 (+140091)
Vincent_GFP-CBX2-untreated-ChIP-13686.bam.filtered.bam.broad.peaks_peak_1732	broad	chr2	11115440	11119712	4272	NONE	PQLC3 (-177922), KCNF1 (+65513)
Vincent_GFP-CBX2-untreated-ChIP-13686.bam.filtered.bam.broad.peaks_peak_1733	narrow	chr17	78518451	78518651	200	RPTOR (-517)	RPTOR (-517)
Vincent_GFP-CBX2-untreated-ChIP-13686.bam.filtered.bam.broad.peaks_peak_1733	broad	chr2	11176615	11177273	658	NONE	PQLC3 (-118554), KCNF1 (+124881)
Vincent_GFP-CBX2-untreated-ChIP-13686.bam.filtered.bam.broad.peaks_peak_1734	narrow	chr17	79003460	79003660	200	NONE	BAIAP2 (-5402), CHMP6 (+37919)
Vincent_GFP-CBX2-untreated-ChIP-13686.bam.filtered.bam.broad.peaks_peak_1734	broad	chr2	11624216	11628376	4160	NONE	GREB1 (-47946), E2F6 (-20021)
Vincent_GFP-CBX2-untreated-ChIP-13686.bam.filtered.bam.broad.peaks_peak_1735	narrow	chr17	79447835	79448136	301	NONE	ACTG1 (+31821), ENSG00000171282 (+74446)
Vincent_GFP-CBX2-untreated-ChIP-13686.bam.filtered.bam.broad.peaks_peak_1735	broad	chr2	11686737	11690667	3930	NONE	GREB1 (+14460), NTSR2 (+121588)
Vincent_GFP-CBX2-untreated-ChIP-13686.bam.filtered.bam.broad.peaks_peak_1736	narrow	chr17	79604039	79604245	206	NPLOC4 (+30)	NPLOC4 (+30)
Vincent_GFP-CBX2-untreated-ChIP-13686.bam.filtered.bam.broad.peaks_peak_1736	broad	chr2	11693405	11698133	4728	NONE	GREB1 (+21527), NTSR2 (+114521)
Vincent_GFP-CBX2-untreated-ChIP-13686.bam.filtered.bam.broad.peaks_peak_1737	narrow	chr18	12733	12959	226	NONE	ENSG00000173213 (+36711)
Vincent_GFP-CBX2-untreated-ChIP-13686.bam.filtered.bam.broad.peaks_peak_1737	broad	chr2	11779781	11783482	3701	NONE	NTSR2 (+28658), GREB1 (+107390)
Vincent_GFP-CBX2-untreated-ChIP-13686.bam.filtered.bam.broad.peaks_peak_1738	narrow	chr18	60051	60251	200	NONE	USP14 (-98457), ENSG00000173213 (-10594)
Vincent_GFP-CBX2-untreated-ChIP-13686.bam.filtered.bam.broad.peaks_peak_1738	broad	chr2	11791934	11800537	8603	NONE	NTSR2 (+14054), GREB1 (+121994)
Vincent_GFP-CBX2-untreated-ChIP-13686.bam.filtered.bam.broad.peaks_peak_1739	narrow	chr18	108035	108623	588	NONE	ENSG00000173213 (-58772), USP14 (-50279)
Vincent_GFP-CBX2-untreated-ChIP-13686.bam.filtered.bam.broad.peaks_peak_1739	broad	chr2	12003714	12004868	1154	NONE	TRIB2 (-852724), LPIN1 (+186570)
Vincent_GFP-CBX2-untreated-ChIP-13686.bam.filtered.bam.broad.peaks_peak_174	narrow	chr1	44172310	44172510	200	ST3GAL3 (-808)	ST3GAL3 (-808)
Vincent_GFP-CBX2-untreated-ChIP-13686.bam.filtered.bam.broad.peaks_peak_174	broad	chr1	51833495	51834711	1216	NONE	TTC39A (-23315), EPS15 (+150897)
Vincent_GFP-CBX2-untreated-ChIP-13686.bam.filtered.bam.broad.peaks_peak_1740	narrow	chr18	108720	109560	840	NONE	ENSG00000173213 (-59583), USP14 (-49468)
Vincent_GFP-CBX2-untreated-ChIP-13686.bam.filtered.bam.broad.peaks_peak_1740	broad	chr2	15731263	15732636	1373	DDX1 (+648)	DDX1 (+648)
Vincent_GFP-CBX2-untreated-ChIP-13686.bam.filtered.bam.broad.peaks_peak_1741	narrow	chr18	291828	292043	215	NONE	THOC1 (-23909), COLEC12 (+208786)
Vincent_GFP-CBX2-untreated-ChIP-13686.bam.filtered.bam.broad.peaks_peak_1741	broad	chr2	17718389	17720302	1913	VSNL1 (-3081)	VSNL1 (-3081)
Vincent_GFP-CBX2-untreated-ChIP-13686.bam.filtered.bam.broad.peaks_peak_1742	narrow	chr18	306374	306616	242	NONE	THOC1 (-38468), COLEC12 (+194227)
Vincent_GFP-CBX2-untreated-ChIP-13686.bam.filtered.bam.broad.peaks_peak_1742	broad	chr2	19938404	19939789	1385	NONE	OSR1 (-382420), TTC32 (+162650)
Vincent_GFP-CBX2-untreated-ChIP-13686.bam.filtered.bam.broad.peaks_peak_1743	narrow	chr18	387506	387762	256	NONE	THOC1 (-119607), COLEC12 (+113088)
Vincent_GFP-CBX2-untreated-ChIP-13686.bam.filtered.bam.broad.peaks_peak_1743	broad	chr2	20857553	20859878	2325	NONE	HS1BP3 (-7867), GDF7 (-7708)
Vincent_GFP-CBX2-untreated-ChIP-13686.bam.filtered.bam.broad.peaks_peak_1744	narrow	chr18	861689	861922	233	NONE	YES1 (-49259), ADCYAP1 (-43304)
Vincent_GFP-CBX2-untreated-ChIP-13686.bam.filtered.bam.broad.peaks_peak_1744	broad	chr2	23118248	23118606	358	NONE	NONE
Vincent_GFP-CBX2-untreated-ChIP-13686.bam.filtered.bam.broad.peaks_peak_1745	narrow	chr18	862134	862431	297	NONE	YES1 (-49736), ADCYAP1 (-42827)
Vincent_GFP-CBX2-untreated-ChIP-13686.bam.filtered.bam.broad.peaks_peak_1745	broad	chr2	23610486	23613887	3401	NONE	ATAD2B (+537797)
Vincent_GFP-CBX2-untreated-ChIP-13686.bam.filtered.bam.broad.peaks_peak_1746	narrow	chr18	877449	877736	287	NONE	YES1 (-65046), ADCYAP1 (-27517)
Vincent_GFP-CBX2-untreated-ChIP-13686.bam.filtered.bam.broad.peaks_peak_1746	broad	chr2	23676161	23679039	2878	NONE	ATAD2B (+472384)
Vincent_GFP-CBX2-untreated-ChIP-13686.bam.filtered.bam.broad.peaks_peak_1747	narrow	chr18	896383	896602	219	NONE	YES1 (-83946), ADCYAP1 (-8617)
Vincent_GFP-CBX2-untreated-ChIP-13686.bam.filtered.bam.broad.peaks_peak_1747	broad	chr2	23722748	23726173	3425	NONE	ATAD2B (+425523)
Vincent_GFP-CBX2-untreated-ChIP-13686.bam.filtered.bam.broad.peaks_peak_1748	narrow	chr18	897352	897557	205	NONE	YES1 (-84908), ADCYAP1 (-7655)
Vincent_GFP-CBX2-untreated-ChIP-13686.bam.filtered.bam.broad.peaks_peak_1748	broad	chr2	26238827	26241398	2571	NONE	KIF3C (-34747), RAB10 (-16866)
Vincent_GFP-CBX2-untreated-ChIP-13686.bam.filtered.bam.broad.peaks_peak_1749	narrow	chr18	910367	910644	277	NONE	ADCYAP1 (+5396)
Vincent_GFP-CBX2-untreated-ChIP-13686.bam.filtered.bam.broad.peaks_peak_1749	broad	chr2	27045737	27049368	3631	NONE	DPYSL5 (-23416), CENPA (+38688)
Vincent_GFP-CBX2-untreated-ChIP-13686.bam.filtered.bam.broad.peaks_peak_175	narrow	chr1	44678974	44679174	200	DMAP1 (-89)	DMAP1 (-89)
Vincent_GFP-CBX2-untreated-ChIP-13686.bam.filtered.bam.broad.peaks_peak_175	broad	chr1	53412161	53413800	1639	NONE	PODN (-114904), SCP2 (+20080)
Vincent_GFP-CBX2-untreated-ChIP-13686.bam.filtered.bam.broad.peaks_peak_1750	narrow	chr18	1080513	1080713	200	NONE	ADCYAP1 (+175503)
Vincent_GFP-CBX2-untreated-ChIP-13686.bam.filtered.bam.broad.peaks_peak_1750	broad	chr2	27064289	27067667	3378	DPYSL5 (-4991)	DPYSL5 (-4991)
Vincent_GFP-CBX2-untreated-ChIP-13686.bam.filtered.bam.broad.peaks_peak_1751	narrow	chr18	1106212	1106412	200	NONE	ADCYAP1 (+201202)
Vincent_GFP-CBX2-untreated-ChIP-13686.bam.filtered.bam.broad.peaks_peak_1751	broad	chr2	27176431	27179064	2633	NONE	MAPRE3 (-15732), DPYSL5 (+106779)
Vincent_GFP-CBX2-untreated-ChIP-13686.bam.filtered.bam.broad.peaks_peak_1752	narrow	chr18	1852463	1852774	311	NONE	METTL4 (+718866), ADCYAP1 (+947509)
Vincent_GFP-CBX2-untreated-ChIP-13686.bam.filtered.bam.broad.peaks_peak_1752	broad	chr2	27649876	27651911	2035	NRBP1 (+237)	NRBP1 (+237)
Vincent_GFP-CBX2-untreated-ChIP-13686.bam.filtered.bam.broad.peaks_peak_1753	narrow	chr18	2847897	2848277	380	EMILIN2 (+1059)	EMILIN2 (+1059), LPIN2 (+163858)
Vincent_GFP-CBX2-untreated-ChIP-13686.bam.filtered.bam.broad.peaks_peak_1753	broad	chr2	33746933	33749734	2801	NONE	RASGRP3 (+47039)
Vincent_GFP-CBX2-untreated-ChIP-13686.bam.filtered.bam.broad.peaks_peak_1754	narrow	chr18	2848663	2848951	288	EMILIN2 (+1779)	EMILIN2 (+1779), LPIN2 (+163138)
Vincent_GFP-CBX2-untreated-ChIP-13686.bam.filtered.bam.broad.peaks_peak_1754	broad	chr2	36602009	36602311	302	NONE	CRIM1 (+19091), FEZ2 (+223174)
Vincent_GFP-CBX2-untreated-ChIP-13686.bam.filtered.bam.broad.peaks_peak_1755	narrow	chr18	3195272	3195588	316	NONE	LPIN2 (-183485), MYOM1 (+24676)
Vincent_GFP-CBX2-untreated-ChIP-13686.bam.filtered.bam.broad.peaks_peak_1755	broad	chr2	36618376	36618698	322	NONE	CRIM1 (+35468), FEZ2 (+206797)
Vincent_GFP-CBX2-untreated-ChIP-13686.bam.filtered.bam.broad.peaks_peak_1756	narrow	chr18	3747401	3747782	381	NONE	TGIF1 (+295917), DLGAP1 (+707743)
Vincent_GFP-CBX2-untreated-ChIP-13686.bam.filtered.bam.broad.peaks_peak_1756	broad	chr2	37051619	37055554	3935	NONE	VIT (+129754), STRN (+140028)
Vincent_GFP-CBX2-untreated-ChIP-13686.bam.filtered.bam.broad.peaks_peak_1757	narrow	chr18	3771703	3772286	583	NONE	TGIF1 (+320320), DLGAP1 (+683340)
Vincent_GFP-CBX2-untreated-ChIP-13686.bam.filtered.bam.broad.peaks_peak_1757	broad	chr2	37405163	37407437	2274	NONE	EIF2AK2 (-22110), SULT6B1 (+9390)
Vincent_GFP-CBX2-untreated-ChIP-13686.bam.filtered.bam.broad.peaks_peak_1758	narrow	chr18	3874721	3874929	208	NONE	TGIF1 (+423150), DLGAP1 (+580510)
Vincent_GFP-CBX2-untreated-ChIP-13686.bam.filtered.bam.broad.peaks_peak_1758	broad	chr2	37681490	37686909	5419	NONE	QPCT (+112483), CDC42EP3 (+215134)
Vincent_GFP-CBX2-untreated-ChIP-13686.bam.filtered.bam.broad.peaks_peak_1759	narrow	chr18	6683723	6683935	212	NONE	L3MBTL4 (-268919), ARHGAP28 (-150645)
Vincent_GFP-CBX2-untreated-ChIP-13686.bam.filtered.bam.broad.peaks_peak_1759	broad	chr2	39891389	39895745	4356	TMEM178A (+508)	TMEM178A (+508)
Vincent_GFP-CBX2-untreated-ChIP-13686.bam.filtered.bam.broad.peaks_peak_176	narrow	chr1	44782306	44782506	200	NONE	ERI3 (+38474), DMAP1 (+103243)
Vincent_GFP-CBX2-untreated-ChIP-13686.bam.filtered.bam.broad.peaks_peak_176	broad	chr1	53475196	53477892	2696	NONE	PODN (-51341), SCP2 (+83643)
Vincent_GFP-CBX2-untreated-ChIP-13686.bam.filtered.bam.broad.peaks_peak_1760	narrow	chr18	6807179	6807379	200	NONE	L3MBTL4 (-392369), ARHGAP28 (-27195)
Vincent_GFP-CBX2-untreated-ChIP-13686.bam.filtered.bam.broad.peaks_peak_1760	broad	chr2	42167952	42168537	585	NONE	PKDCC (-106915)
Vincent_GFP-CBX2-untreated-ChIP-13686.bam.filtered.bam.broad.peaks_peak_1761	narrow	chr18	9828318	9828589	271	NONE	TXNDC2 (-57519), RAB31 (+120292)
Vincent_GFP-CBX2-untreated-ChIP-13686.bam.filtered.bam.broad.peaks_peak_1761	broad	chr2	42780863	42781889	1026	NONE	KCNG3 (-60139), MTA3 (-14281)
Vincent_GFP-CBX2-untreated-ChIP-13686.bam.filtered.bam.broad.peaks_peak_1762	narrow	chr18	10132386	10132586	200	NONE	APCDD1 (-322139), VAPA (+218427)
Vincent_GFP-CBX2-untreated-ChIP-13686.bam.filtered.bam.broad.peaks_peak_1762	broad	chr2	43273194	43275072	1878	NONE	HAAO (-254401), ZFP36L2 (+179615)
Vincent_GFP-CBX2-untreated-ChIP-13686.bam.filtered.bam.broad.peaks_peak_1763	narrow	chr18	10616318	10616541	223	NONE	NAPG (+90399), PIEZO2 (+532157)
Vincent_GFP-CBX2-untreated-ChIP-13686.bam.filtered.bam.broad.peaks_peak_1763	broad	chr2	44471426	44474044	2618	NONE	SLC3A1 (-29864), PPM1B (+76719)
Vincent_GFP-CBX2-untreated-ChIP-13686.bam.filtered.bam.broad.peaks_peak_1764	narrow	chr18	12038906	12039106	200	NONE	ANKRD62 (-63699), IMPA2 (+57579)
Vincent_GFP-CBX2-untreated-ChIP-13686.bam.filtered.bam.broad.peaks_peak_1764	broad	chr2	44526415	44529276	2861	NONE	SLC3A1 (+25247), PREPL (+60787)
Vincent_GFP-CBX2-untreated-ChIP-13686.bam.filtered.bam.broad.peaks_peak_1765	narrow	chr18	12406738	12407087	349	SLMO1 (-982)	SLMO1 (-982)
Vincent_GFP-CBX2-untreated-ChIP-13686.bam.filtered.bam.broad.peaks_peak_1765	broad	chr2	45978811	45981579	2768	NONE	EPAS1 (-544346), PRKCE (+101282)
Vincent_GFP-CBX2-untreated-ChIP-13686.bam.filtered.bam.broad.peaks_peak_1766	narrow	chr18	12657268	12657468	200	SPIRE1 (+765)	SPIRE1 (+765)
Vincent_GFP-CBX2-untreated-ChIP-13686.bam.filtered.bam.broad.peaks_peak_1766	broad	chr2	46054222	46055804	1582	NONE	EPAS1 (-469528), PRKCE (+176100)
Vincent_GFP-CBX2-untreated-ChIP-13686.bam.filtered.bam.broad.peaks_peak_1767	narrow	chr18	18511786	18512422	636	NONE	ROCK1 (+179708)
Vincent_GFP-CBX2-untreated-ChIP-13686.bam.filtered.bam.broad.peaks_peak_1767	broad	chr2	46079714	46085470	5756	NONE	EPAS1 (-441949), PRKCE (+203679)
Vincent_GFP-CBX2-untreated-ChIP-13686.bam.filtered.bam.broad.peaks_peak_1768	narrow	chr18	18512910	18513323	413	NONE	ROCK1 (+178695)
Vincent_GFP-CBX2-untreated-ChIP-13686.bam.filtered.bam.broad.peaks_peak_1768	broad	chr2	46175134	46177861	2727	NONE	EPAS1 (-348043), PRKCE (+297585)
Vincent_GFP-CBX2-untreated-ChIP-13686.bam.filtered.bam.broad.peaks_peak_1769	narrow	chr18	18515973	18516198	225	NONE	ROCK1 (+175726)
Vincent_GFP-CBX2-untreated-ChIP-13686.bam.filtered.bam.broad.peaks_peak_1769	broad	chr2	46196243	46201658	5415	NONE	EPAS1 (-325590), PRKCE (+320038)
Vincent_GFP-CBX2-untreated-ChIP-13686.bam.filtered.bam.broad.peaks_peak_177	narrow	chr1	44858125	44858602	477	NONE	ERI3 (-37484), RNF220 (-12502)
Vincent_GFP-CBX2-untreated-ChIP-13686.bam.filtered.bam.broad.peaks_peak_177	broad	chr1	53800657	53804913	4256	NONE	DMRTB1 (-122287), LRP8 (-9099)
Vincent_GFP-CBX2-untreated-ChIP-13686.bam.filtered.bam.broad.peaks_peak_1770	narrow	chr18	18517158	18517359	201	NONE	ROCK1 (+174553)
Vincent_GFP-CBX2-untreated-ChIP-13686.bam.filtered.bam.broad.peaks_peak_1770	broad	chr2	46285137	46288961	3824	NONE	EPAS1 (-237492), PRKCE (+408136)
Vincent_GFP-CBX2-untreated-ChIP-13686.bam.filtered.bam.broad.peaks_peak_1771	narrow	chr18	18517417	18517765	348	NONE	ROCK1 (+174221)
Vincent_GFP-CBX2-untreated-ChIP-13686.bam.filtered.bam.broad.peaks_peak_1771	broad	chr2	48314743	48317056	2313	NONE	FOXN2 (-225949), FBXO11 (-182968)
Vincent_GFP-CBX2-untreated-ChIP-13686.bam.filtered.bam.broad.peaks_peak_1772	narrow	chr18	18518108	18518325	217	NONE	ROCK1 (+173595)
Vincent_GFP-CBX2-untreated-ChIP-13686.bam.filtered.bam.broad.peaks_peak_1772	broad	chr2	48821888	48823084	1196	NONE	GTF2A1L (-22491), STON1 (+14723)
Vincent_GFP-CBX2-untreated-ChIP-13686.bam.filtered.bam.broad.peaks_peak_1773	narrow	chr18	18518582	18519155	573	NONE	ROCK1 (+172943)
Vincent_GFP-CBX2-untreated-ChIP-13686.bam.filtered.bam.broad.peaks_peak_1773	broad	chr2	54223788	54225499	1711	NONE	ACYP2 (-117997), PSME4 (-26667)
Vincent_GFP-CBX2-untreated-ChIP-13686.bam.filtered.bam.broad.peaks_peak_1774	narrow	chr18	18519254	18519461	207	NONE	ROCK1 (+172454)
Vincent_GFP-CBX2-untreated-ChIP-13686.bam.filtered.bam.broad.peaks_peak_1774	broad	chr2	54516742	54520163	3421	NONE	SPTBN1 (-164969), TSPYL6 (-35044)
Vincent_GFP-CBX2-untreated-ChIP-13686.bam.filtered.bam.broad.peaks_peak_1775	narrow	chr18	18519696	18520337	641	NONE	ROCK1 (+171795)
Vincent_GFP-CBX2-untreated-ChIP-13686.bam.filtered.bam.broad.peaks_peak_1775	broad	chr2	54950842	54954728	3886	EML6 (+1106)	EML6 (+1106), RTN4 (+324895)
Vincent_GFP-CBX2-untreated-ChIP-13686.bam.filtered.bam.broad.peaks_peak_1776	narrow	chr18	19455322	19455525	203	NONE	GATA6 (-293980), MIB1 (+134143)
Vincent_GFP-CBX2-untreated-ChIP-13686.bam.filtered.bam.broad.peaks_peak_1776	broad	chr2	55074257	55079201	4944	NONE	EML6 (+125050), RTN4 (+200951)
Vincent_GFP-CBX2-untreated-ChIP-13686.bam.filtered.bam.broad.peaks_peak_1777	narrow	chr18	19747037	19748386	1349	GATA6 (-1692)	GATA6 (-1692)
Vincent_GFP-CBX2-untreated-ChIP-13686.bam.filtered.bam.broad.peaks_peak_1777	broad	chr2	55105389	55107783	2394	NONE	EML6 (+154907), RTN4 (+171094)
Vincent_GFP-CBX2-untreated-ChIP-13686.bam.filtered.bam.broad.peaks_peak_1778	narrow	chr18	20378265	20378483	218	NONE	CTAGE1 (-380496), RBBP8 (-135415)
Vincent_GFP-CBX2-untreated-ChIP-13686.bam.filtered.bam.broad.peaks_peak_1778	broad	chr2	60780990	60784926	3936	BCL11A (-2325)	BCL11A (-2325)
Vincent_GFP-CBX2-untreated-ChIP-13686.bam.filtered.bam.broad.peaks_peak_1779	narrow	chr18	20402783	20402983	200	NONE	CTAGE1 (-405005), RBBP8 (-110906)
Vincent_GFP-CBX2-untreated-ChIP-13686.bam.filtered.bam.broad.peaks_peak_1779	broad	chr2	60804713	60806388	1675	NONE	PAPOLG (-177814), BCL11A (-24918)
Vincent_GFP-CBX2-untreated-ChIP-13686.bam.filtered.bam.broad.peaks_peak_178	narrow	chr1	44874812	44875256	444	RNF220 (+4168)	RNF220 (+4168), TMEM53 (+265193)
Vincent_GFP-CBX2-untreated-ChIP-13686.bam.filtered.bam.broad.peaks_peak_178	broad	chr1	53881291	53883851	2560	NONE	LRP8 (-88885), DMRTB1 (-42501)
Vincent_GFP-CBX2-untreated-ChIP-13686.bam.filtered.bam.broad.peaks_peak_1780	narrow	chr18	20713930	20714143	213	CABLES1 (-1690)	CABLES1 (-1690)
Vincent_GFP-CBX2-untreated-ChIP-13686.bam.filtered.bam.broad.peaks_peak_1780	broad	chr2	60975730	60978975	3245	NONE	BCL11A (-196720), PAPOLG (-6012)
Vincent_GFP-CBX2-untreated-ChIP-13686.bam.filtered.bam.broad.peaks_peak_1781	narrow	chr18	20758708	20758939	231	NONE	CABLES1 (+43097), TMEM241 (+259045)
Vincent_GFP-CBX2-untreated-ChIP-13686.bam.filtered.bam.broad.peaks_peak_1781	broad	chr2	61043005	61043399	394	NONE	REL (-65454), PAPOLG (+59837)
Vincent_GFP-CBX2-untreated-ChIP-13686.bam.filtered.bam.broad.peaks_peak_1782	narrow	chr18	20773942	20774283	341	NONE	CABLES1 (+58386), TMEM241 (+243756)
Vincent_GFP-CBX2-untreated-ChIP-13686.bam.filtered.bam.broad.peaks_peak_1782	broad	chr2	61452128	61453271	1143	NONE	AHSA2 (+48036), USP34 (+245204)
Vincent_GFP-CBX2-untreated-ChIP-13686.bam.filtered.bam.broad.peaks_peak_1783	narrow	chr18	20774804	20775017	213	NONE	CABLES1 (+59184), TMEM241 (+242958)
Vincent_GFP-CBX2-untreated-ChIP-13686.bam.filtered.bam.broad.peaks_peak_1783	broad	chr2	62028423	62029992	1569	NONE	XPO1 (-263790), FAM161A (+51980)
Vincent_GFP-CBX2-untreated-ChIP-13686.bam.filtered.bam.broad.peaks_peak_1784	narrow	chr18	20783758	20783958	200	NONE	CABLES1 (+68131), TMEM241 (+234011)
Vincent_GFP-CBX2-untreated-ChIP-13686.bam.filtered.bam.broad.peaks_peak_1784	broad	chr2	62113635	62117470	3835	CCT4 (+386)	CCT4 (+386)
Vincent_GFP-CBX2-untreated-ChIP-13686.bam.filtered.bam.broad.peaks_peak_1785	narrow	chr18	21593868	21594108	240	NONE	CABYR (-124954), LAMA3 (+324581)
Vincent_GFP-CBX2-untreated-ChIP-13686.bam.filtered.bam.broad.peaks_peak_1785	broad	chr2	62796680	62800964	4284	NONE	EHBP1 (-134179), TMEM17 (-65346)
Vincent_GFP-CBX2-untreated-ChIP-13686.bam.filtered.bam.broad.peaks_peak_1786	narrow	chr18	22006573	22006778	205	IMPACT (+96)	IMPACT (+96)
Vincent_GFP-CBX2-untreated-ChIP-13686.bam.filtered.bam.broad.peaks_peak_1786	broad	chr2	62957735	62958185	450	NONE	OTX1 (-319977), EHBP1 (+24959)
Vincent_GFP-CBX2-untreated-ChIP-13686.bam.filtered.bam.broad.peaks_peak_1787	narrow	chr18	22932968	22933319	351	ZNF521 (-1028)	ZNF521 (-1028)
Vincent_GFP-CBX2-untreated-ChIP-13686.bam.filtered.bam.broad.peaks_peak_1787	broad	chr2	63631637	63633578	1941	NONE	WDPCP (+183325), OTX1 (+354671)
Vincent_GFP-CBX2-untreated-ChIP-13686.bam.filtered.bam.broad.peaks_peak_1788	narrow	chr18	22950504	22950704	200	NONE	ZNF521 (-18488), SS18 (+719985)
Vincent_GFP-CBX2-untreated-ChIP-13686.bam.filtered.bam.broad.peaks_peak_1788	broad	chr2	64005523	64008310	2787	NONE	UGP2 (-61927), MDH1 (+190550)
Vincent_GFP-CBX2-untreated-ChIP-13686.bam.filtered.bam.broad.peaks_peak_1789	narrow	chr18	23678679	23678879	200	NONE	PSMA8 (-35062), SS18 (-8190)
Vincent_GFP-CBX2-untreated-ChIP-13686.bam.filtered.bam.broad.peaks_peak_1789	broad	chr2	64387186	64388338	1152	NONE	LGALSL (-293464), PELI1 (-16174)
Vincent_GFP-CBX2-untreated-ChIP-13686.bam.filtered.bam.broad.peaks_peak_179	narrow	chr1	44884584	44884912	328	NONE	RNF220 (+13882), TMEM53 (+255479)
Vincent_GFP-CBX2-untreated-ChIP-13686.bam.filtered.bam.broad.peaks_peak_179	broad	chr1	53921424	53923592	2168	DMRTB1 (-2564)	DMRTB1 (-2564)
Vincent_GFP-CBX2-untreated-ChIP-13686.bam.filtered.bam.broad.peaks_peak_1790	narrow	chr18	24513460	24513660	200	NONE	AQP4 (-67778), CHST9 (+251721)
Vincent_GFP-CBX2-untreated-ChIP-13686.bam.filtered.bam.broad.peaks_peak_1790	broad	chr2	64469635	64473051	3416	NONE	LGALSL (-209883), PELI1 (-99755)
Vincent_GFP-CBX2-untreated-ChIP-13686.bam.filtered.bam.broad.peaks_peak_1791	narrow	chr18	28550650	28550850	200	NONE	DSC3 (+71957)
Vincent_GFP-CBX2-untreated-ChIP-13686.bam.filtered.bam.broad.peaks_peak_1791	broad	chr2	64901855	64903310	1455	NONE	SLC1A4 (-313952), SERTAD2 (-21536)
Vincent_GFP-CBX2-untreated-ChIP-13686.bam.filtered.bam.broad.peaks_peak_1792	narrow	chr18	28682323	28682523	200	DSC2 (-45)	DSC2 (-45)
Vincent_GFP-CBX2-untreated-ChIP-13686.bam.filtered.bam.broad.peaks_peak_1792	broad	chr2	65029138	65032122	2984	NONE	SLC1A4 (-185905), SERTAD2 (-149583)
Vincent_GFP-CBX2-untreated-ChIP-13686.bam.filtered.bam.broad.peaks_peak_1793	narrow	chr18	29263560	29263984	424	B4GALT6 (+914)	B4GALT6 (+914)
Vincent_GFP-CBX2-untreated-ChIP-13686.bam.filtered.bam.broad.peaks_peak_1793	broad	chr2	65597513	65602293	4780	NONE	SPRED2 (+59408), ACTR2 (+144932)
Vincent_GFP-CBX2-untreated-ChIP-13686.bam.filtered.bam.broad.peaks_peak_1794	narrow	chr18	29365640	29365853	213	NONE	SLC25A52 (-24904), TRAPPC8 (+157316)
Vincent_GFP-CBX2-untreated-ChIP-13686.bam.filtered.bam.broad.peaks_peak_1794	broad	chr2	66804271	66807970	3699	NONE	ETAA1 (-818330), MEIS1 (+143589)
Vincent_GFP-CBX2-untreated-ChIP-13686.bam.filtered.bam.broad.peaks_peak_1795	narrow	chr18	29366040	29366416	376	NONE	SLC25A52 (-25385), TRAPPC8 (+156835)
Vincent_GFP-CBX2-untreated-ChIP-13686.bam.filtered.bam.broad.peaks_peak_1795	broad	chr2	68738965	68743986	5021	NONE	PROKR1 (-129245), APLF (+46783)
Vincent_GFP-CBX2-untreated-ChIP-13686.bam.filtered.bam.broad.peaks_peak_1796	narrow	chr18	32556684	32556884	200	NONE	MAPRE2 (-64540), DTNA (+383481)
Vincent_GFP-CBX2-untreated-ChIP-13686.bam.filtered.bam.broad.peaks_peak_1796	broad	chr2	69240606	69243550	2944	ANTXR1 (+1768)	ANTXR1 (+1768), GFPT1 (+372304)
Vincent_GFP-CBX2-untreated-ChIP-13686.bam.filtered.bam.broad.peaks_peak_1797	narrow	chr18	33196925	33197125	200	NONE	INO80C (-119118), GALNT1 (-37499)
Vincent_GFP-CBX2-untreated-ChIP-13686.bam.filtered.bam.broad.peaks_peak_1797	broad	chr2	70828437	70832496	4059	NONE	TGFA (-49320), ADD2 (+164842)
Vincent_GFP-CBX2-untreated-ChIP-13686.bam.filtered.bam.broad.peaks_peak_1798	narrow	chr18	33441601	33441801	200	NONE	RPRD1A (+205838), GALNT1 (+207177)
Vincent_GFP-CBX2-untreated-ChIP-13686.bam.filtered.bam.broad.peaks_peak_1798	broad	chr2	71134399	71136673	2274	NONE	ATP6V1B1 (-27476), VAX2 (+7816)
Vincent_GFP-CBX2-untreated-ChIP-13686.bam.filtered.bam.broad.peaks_peak_1799	narrow	chr18	33552492	33552768	276	NONE	RPRD1A (+94909), GALNT1 (+318106)
Vincent_GFP-CBX2-untreated-ChIP-13686.bam.filtered.bam.broad.peaks_peak_1799	broad	chr2	71263141	71267723	4582	NONE	TEX261 (-43357), NAGK (-29999)
Vincent_GFP-CBX2-untreated-ChIP-13686.bam.filtered.bam.broad.peaks_peak_18	narrow	chr1	6067380	6067583	203	NONE	KCNAB2 (-38499), NPHP4 (-14951)
Vincent_GFP-CBX2-untreated-ChIP-13686.bam.filtered.bam.broad.peaks_peak_18	broad	chr1	6436045	6438413	2368	NONE	GPR153 (-116194), ACOT7 (+8644)
Vincent_GFP-CBX2-untreated-ChIP-13686.bam.filtered.bam.broad.peaks_peak_180	narrow	chr1	45176460	45176849	389	NONE	TMEM53 (-36428), KIF2C (-28837)
Vincent_GFP-CBX2-untreated-ChIP-13686.bam.filtered.bam.broad.peaks_peak_180	broad	chr1	54035155	54038168	3013	NONE	DMRTB1 (+111590), GLIS1 (+163215)
Vincent_GFP-CBX2-untreated-ChIP-13686.bam.filtered.bam.broad.peaks_peak_1800	narrow	chr18	34326818	34327018	200	NONE	TPGS2 (+82240), FHOD3 (+449241)
Vincent_GFP-CBX2-untreated-ChIP-13686.bam.filtered.bam.broad.peaks_peak_1800	broad	chr2	71311138	71314223	3085	NONE	NAGK (+17250), MCEE (+44686)
Vincent_GFP-CBX2-untreated-ChIP-13686.bam.filtered.bam.broad.peaks_peak_1801	narrow	chr18	34481464	34481664	200	NONE	TPGS2 (-72406), CELF4 (+664436)
Vincent_GFP-CBX2-untreated-ChIP-13686.bam.filtered.bam.broad.peaks_peak_1801	broad	chr2	71476115	71476405	290	NONE	ZNF638 (-82634), PAIP2B (-22047)
Vincent_GFP-CBX2-untreated-ChIP-13686.bam.filtered.bam.broad.peaks_peak_1802	narrow	chr18	34543289	34543489	200	NONE	TPGS2 (-134231), CELF4 (+602611)
Vincent_GFP-CBX2-untreated-ChIP-13686.bam.filtered.bam.broad.peaks_peak_1802	broad	chr2	72375099	72378490	3391	CYP26B1 (-1628)	CYP26B1 (-1628)
Vincent_GFP-CBX2-untreated-ChIP-13686.bam.filtered.bam.broad.peaks_peak_1803	narrow	chr18	43879438	43879694	256	NONE	RNF165 (-34621), C18orf25 (+125573)
Vincent_GFP-CBX2-untreated-ChIP-13686.bam.filtered.bam.broad.peaks_peak_1803	broad	chr2	73144895	73148180	3285	EMX1 (+1934)	EMX1 (+1934), SFXN5 (+152427)
Vincent_GFP-CBX2-untreated-ChIP-13686.bam.filtered.bam.broad.peaks_peak_1804	narrow	chr18	43916933	43917134	201	RNF165 (+2847)	RNF165 (+2847), LOXHD1 (+222241)
Vincent_GFP-CBX2-untreated-ChIP-13686.bam.filtered.bam.broad.peaks_peak_1804	broad	chr2	73152820	73155442	2622	NONE	EMX1 (+9527), SFXN5 (+144834)
Vincent_GFP-CBX2-untreated-ChIP-13686.bam.filtered.bam.broad.peaks_peak_1805	narrow	chr18	44527309	44527517	208	KATNAL2 (+626)	KATNAL2 (+626)
Vincent_GFP-CBX2-untreated-ChIP-13686.bam.filtered.bam.broad.peaks_peak_1805	broad	chr2	73584535	73587765	3230	NONE	EGR4 (-65321), ALMS1 (-26736)
Vincent_GFP-CBX2-untreated-ChIP-13686.bam.filtered.bam.broad.peaks_peak_1806	narrow	chr18	44551969	44552304	335	TCEB3CL (-1603), TCEB3C (+4312)	TCEB3CL (-1603)
Vincent_GFP-CBX2-untreated-ChIP-13686.bam.filtered.bam.broad.peaks_peak_1806	broad	chr2	74646312	74650147	3835	C2orf81 (-3386)	C2orf81 (-3386)
Vincent_GFP-CBX2-untreated-ChIP-13686.bam.filtered.bam.broad.peaks_peak_1807	narrow	chr18	44554007	44554207	200	TCEB3CL (-3573), TCEB3C (+2342)	TCEB3CL (-3573)
Vincent_GFP-CBX2-untreated-ChIP-13686.bam.filtered.bam.broad.peaks_peak_1807	broad	chr2	74729685	74731251	1566	LBX2 (-25)	LBX2 (-25)
Vincent_GFP-CBX2-untreated-ChIP-13686.bam.filtered.bam.broad.peaks_peak_1808	narrow	chr18	45903979	45904179	200	NONE	ZBTB7C (-212142), CTIF (-161450)
Vincent_GFP-CBX2-untreated-ChIP-13686.bam.filtered.bam.broad.peaks_peak_1808	broad	chr2	74745999	74747260	1261	NONE	TLX2 (+5019), DQX1 (+6833)
Vincent_GFP-CBX2-untreated-ChIP-13686.bam.filtered.bam.broad.peaks_peak_1809	narrow	chr18	46054274	46054474	200	NONE	ZBTB7C (-362437), CTIF (-11155)
Vincent_GFP-CBX2-untreated-ChIP-13686.bam.filtered.bam.broad.peaks_peak_1809	broad	chr2	75146149	75147733	1584	NONE	POLE4 (-38678), HK2 (+85833)
Vincent_GFP-CBX2-untreated-ChIP-13686.bam.filtered.bam.broad.peaks_peak_181	narrow	chr1	45273431	45273631	200	TCTEX1D4 (-574)	TCTEX1D4 (-574)
Vincent_GFP-CBX2-untreated-ChIP-13686.bam.filtered.bam.broad.peaks_peak_181	broad	chr1	54197640	54199793	2153	GLIS1 (+1160)	GLIS1 (+1160), DMRTB1 (+273645)
Vincent_GFP-CBX2-untreated-ChIP-13686.bam.filtered.bam.broad.peaks_peak_1810	narrow	chr18	47151411	47151622	211	NONE	LIPG (+63116), ACAA2 (+188813)
Vincent_GFP-CBX2-untreated-ChIP-13686.bam.filtered.bam.broad.peaks_peak_1810	broad	chr2	80548515	80551775	3260	NONE	LRRTM1 (-18271)
Vincent_GFP-CBX2-untreated-ChIP-13686.bam.filtered.bam.broad.peaks_peak_1811	narrow	chr18	47249758	47249958	200	NONE	ACAA2 (+90472), LIPG (+161457)
Vincent_GFP-CBX2-untreated-ChIP-13686.bam.filtered.bam.broad.peaks_peak_1811	broad	chr2	85106253	85110361	4108	TRABD2A (+62)	TRABD2A (+62)
Vincent_GFP-CBX2-untreated-ChIP-13686.bam.filtered.bam.broad.peaks_peak_1812	narrow	chr18	50319036	50319330	294	NONE	DCC (+452641)
Vincent_GFP-CBX2-untreated-ChIP-13686.bam.filtered.bam.broad.peaks_peak_1812	broad	chr2	86906963	86910073	3110	NONE	RNF103 (-57540), CHMP3 (+39727)
Vincent_GFP-CBX2-untreated-ChIP-13686.bam.filtered.bam.broad.peaks_peak_1813	narrow	chr18	53081103	53081303	200	NONE	TCF4 (+221982), RAB27B (+585773)
Vincent_GFP-CBX2-untreated-ChIP-13686.bam.filtered.bam.broad.peaks_peak_1813	broad	chr2	88498499	88501146	2647	NONE	TEX37 (-324346), THNSL2 (+28844)
Vincent_GFP-CBX2-untreated-ChIP-13686.bam.filtered.bam.broad.peaks_peak_1814	narrow	chr18	53525488	53525698	210	NONE	TCF4 (-222408), TXNL1 (+780283)
Vincent_GFP-CBX2-untreated-ChIP-13686.bam.filtered.bam.broad.peaks_peak_1814	broad	chr2	89850582	89851552	970	NONE	RPIA (+859905)
Vincent_GFP-CBX2-untreated-ChIP-13686.bam.filtered.bam.broad.peaks_peak_1815	narrow	chr18	53526268	53526642	374	NONE	TCF4 (-223270), TXNL1 (+779421)
Vincent_GFP-CBX2-untreated-ChIP-13686.bam.filtered.bam.broad.peaks_peak_1815	broad	chr2	89867126	89868884	1758	NONE	RPIA (+876843)
Vincent_GFP-CBX2-untreated-ChIP-13686.bam.filtered.bam.broad.peaks_peak_1816	narrow	chr18	54740546	54740746	200	NONE	TXNL1 (-434770), ST8SIA3 (-277398)
Vincent_GFP-CBX2-untreated-ChIP-13686.bam.filtered.bam.broad.peaks_peak_1816	broad	chr2	89871938	89873494	1556	NONE	RPIA (+881554)
Vincent_GFP-CBX2-untreated-ChIP-13686.bam.filtered.bam.broad.peaks_peak_1817	narrow	chr18	55098864	55100068	1204	ONECUT2 (-3451)	ONECUT2 (-3451)
Vincent_GFP-CBX2-untreated-ChIP-13686.bam.filtered.bam.broad.peaks_peak_1817	broad	chr2	90412827	90413676	849	NONE	NONE
Vincent_GFP-CBX2-untreated-ChIP-13686.bam.filtered.bam.broad.peaks_peak_1818	narrow	chr18	56339985	56340227	242	MALT1 (+1488)	ZNF532 (-189726), MALT1 (+1488)
Vincent_GFP-CBX2-untreated-ChIP-13686.bam.filtered.bam.broad.peaks_peak_1818	broad	chr2	90447545	90451131	3586	NONE	NONE
Vincent_GFP-CBX2-untreated-ChIP-13686.bam.filtered.bam.broad.peaks_peak_1819	narrow	chr18	58330054	58330254	200	NONE	CDH20 (-670661), MC4R (-290153)
Vincent_GFP-CBX2-untreated-ChIP-13686.bam.filtered.bam.broad.peaks_peak_1819	broad	chr2	90459012	90459253	241	NONE	NONE
Vincent_GFP-CBX2-untreated-ChIP-13686.bam.filtered.bam.broad.peaks_peak_182	narrow	chr1	45285512	45285712	200	NONE	TCTEX1D4 (-12655), PTCH2 (+23123)
Vincent_GFP-CBX2-untreated-ChIP-13686.bam.filtered.bam.broad.peaks_peak_182	broad	chr1	56422250	56422633	383	NONE	USP24 (-741656), PPAP2B (+622799)
Vincent_GFP-CBX2-untreated-ChIP-13686.bam.filtered.bam.broad.peaks_peak_1820	narrow	chr18	59993819	59994981	1162	TNFRSF11A (+1852)	ZCCHC2 (-195840), TNFRSF11A (+1852)
Vincent_GFP-CBX2-untreated-ChIP-13686.bam.filtered.bam.broad.peaks_peak_1820	broad	chr2	91634384	91635815	1431	NONE	NONE
Vincent_GFP-CBX2-untreated-ChIP-13686.bam.filtered.bam.broad.peaks_peak_1821	narrow	chr18	60010608	60010860	252	NONE	ZCCHC2 (-179506), TNFRSF11A (+18186)
Vincent_GFP-CBX2-untreated-ChIP-13686.bam.filtered.bam.broad.peaks_peak_1821	broad	chr2	91669783	91671650	1867	NONE	NONE
Vincent_GFP-CBX2-untreated-ChIP-13686.bam.filtered.bam.broad.peaks_peak_1822	narrow	chr18	60703575	60703775	200	NONE	BCL2 (+283686), PHLPP1 (+320992)
Vincent_GFP-CBX2-untreated-ChIP-13686.bam.filtered.bam.broad.peaks_peak_1822	broad	chr2	91908002	91911585	3583	NONE	NONE
Vincent_GFP-CBX2-untreated-ChIP-13686.bam.filtered.bam.broad.peaks_peak_1823	narrow	chr18	60950706	60950947	241	NONE	BCL2 (+36534), PHLPP1 (+568144)
Vincent_GFP-CBX2-untreated-ChIP-13686.bam.filtered.bam.broad.peaks_peak_1823	broad	chr2	91933272	91935522	2250	NONE	NONE
Vincent_GFP-CBX2-untreated-ChIP-13686.bam.filtered.bam.broad.peaks_peak_1824	narrow	chr18	60986521	60986759	238	BCL2 (+721)	BCL2 (+721)
Vincent_GFP-CBX2-untreated-ChIP-13686.bam.filtered.bam.broad.peaks_peak_1824	broad	chr2	91997425	91997801	376	NONE	NONE
Vincent_GFP-CBX2-untreated-ChIP-13686.bam.filtered.bam.broad.peaks_peak_1825	narrow	chr18	70960726	70960926	200	NONE	NETO1 (-425642), FBXO15 (+854274)
Vincent_GFP-CBX2-untreated-ChIP-13686.bam.filtered.bam.broad.peaks_peak_1825	broad	chr2	92269318	92269730	412	NONE	NONE
Vincent_GFP-CBX2-untreated-ChIP-13686.bam.filtered.bam.broad.peaks_peak_1826	narrow	chr18	71969429	71969629	200	NONE	CYB5A (-10278), FAM69C (+154974)
Vincent_GFP-CBX2-untreated-ChIP-13686.bam.filtered.bam.broad.peaks_peak_1826	broad	chr2	92272675	92273665	990	NONE	NONE
Vincent_GFP-CBX2-untreated-ChIP-13686.bam.filtered.bam.broad.peaks_peak_1827	narrow	chr18	72796215	72796415	200	NONE	ZADH2 (+124988), ZNF407 (+453339)
Vincent_GFP-CBX2-untreated-ChIP-13686.bam.filtered.bam.broad.peaks_peak_1827	broad	chr2	92275768	92276841	1073	NONE	NONE
Vincent_GFP-CBX2-untreated-ChIP-13686.bam.filtered.bam.broad.peaks_peak_1828	narrow	chr18	72872251	72872478	227	NONE	ZADH2 (+48938), ZNF407 (+529389)
Vincent_GFP-CBX2-untreated-ChIP-13686.bam.filtered.bam.broad.peaks_peak_1828	broad	chr2	92281162	92281555	393	NONE	NONE
Vincent_GFP-CBX2-untreated-ChIP-13686.bam.filtered.bam.broad.peaks_peak_1829	narrow	chr18	72872625	72872930	305	NONE	ZADH2 (+48525), ZNF407 (+529802)
Vincent_GFP-CBX2-untreated-ChIP-13686.bam.filtered.bam.broad.peaks_peak_1829	broad	chr2	92289785	92291305	1520	NONE	NONE
Vincent_GFP-CBX2-untreated-ChIP-13686.bam.filtered.bam.broad.peaks_peak_183	narrow	chr1	45568825	45569025	200	NONE	UROD (+91106), ZSWIM5 (+103303)
Vincent_GFP-CBX2-untreated-ChIP-13686.bam.filtered.bam.broad.peaks_peak_183	broad	chr1	61967456	61972096	4640	NONE	TM2D1 (+221319), NFIA (+422242)
Vincent_GFP-CBX2-untreated-ChIP-13686.bam.filtered.bam.broad.peaks_peak_1830	narrow	chr18	72873235	72873730	495	NONE	ZADH2 (+47820), ZNF407 (+530507)
Vincent_GFP-CBX2-untreated-ChIP-13686.bam.filtered.bam.broad.peaks_peak_1830	broad	chr2	92295920	92298162	2242	NONE	NONE
Vincent_GFP-CBX2-untreated-ChIP-13686.bam.filtered.bam.broad.peaks_peak_1831	narrow	chr19	266523	266858	335	NONE	PPAP2C (+24479), OR4F17 (+159220)
Vincent_GFP-CBX2-untreated-ChIP-13686.bam.filtered.bam.broad.peaks_peak_1831	broad	chr2	92305509	92307024	1515	NONE	NONE
Vincent_GFP-CBX2-untreated-ChIP-13686.bam.filtered.bam.broad.peaks_peak_1832	narrow	chr19	591244	591627	383	HCN2 (+1543)	HCN2 (+1543), POLRMT (+42161)
Vincent_GFP-CBX2-untreated-ChIP-13686.bam.filtered.bam.broad.peaks_peak_1832	broad	chr2	92308205	92309742	1537	NONE	NONE
Vincent_GFP-CBX2-untreated-ChIP-13686.bam.filtered.bam.broad.peaks_peak_1833	narrow	chr19	605248	605471	223	NONE	HCN2 (+15467), POLRMT (+28237)
Vincent_GFP-CBX2-untreated-ChIP-13686.bam.filtered.bam.broad.peaks_peak_1833	broad	chr2	92317245	92319273	2028	NONE	NONE
Vincent_GFP-CBX2-untreated-ChIP-13686.bam.filtered.bam.broad.peaks_peak_1834	narrow	chr19	792146	792346	200	PTBP1 (-4829)	PTBP1 (-4829)
Vincent_GFP-CBX2-untreated-ChIP-13686.bam.filtered.bam.broad.peaks_peak_1834	broad	chr2	92320295	92321587	1292	NONE	NONE
Vincent_GFP-CBX2-untreated-ChIP-13686.bam.filtered.bam.broad.peaks_peak_1835	narrow	chr19	1067546	1067746	200	HMHA1 (+1724)	HMHA1 (+1724), POLR2E (+27952)
Vincent_GFP-CBX2-untreated-ChIP-13686.bam.filtered.bam.broad.peaks_peak_1835	broad	chr2	92323251	92324418	1167	NONE	NONE
Vincent_GFP-CBX2-untreated-ChIP-13686.bam.filtered.bam.broad.peaks_peak_1836	narrow	chr19	1356055	1356287	232	NONE	NDUFS7 (-27459), EFNA2 (+70018)
Vincent_GFP-CBX2-untreated-ChIP-13686.bam.filtered.bam.broad.peaks_peak_1836	broad	chr2	95781159	95781532	373	NONE	MRPS5 (+6399), MAL (+89917)
Vincent_GFP-CBX2-untreated-ChIP-13686.bam.filtered.bam.broad.peaks_peak_1837	narrow	chr19	1383688	1383941	253	NDUFS7 (+185)	NDUFS7 (+185)
Vincent_GFP-CBX2-untreated-ChIP-13686.bam.filtered.bam.broad.peaks_peak_1837	broad	chr2	96984322	96989843	5521	ITPRIPL1 (-4852)	ITPRIPL1 (-4852)
Vincent_GFP-CBX2-untreated-ChIP-13686.bam.filtered.bam.broad.peaks_peak_1838	narrow	chr19	1567057	1567257	200	MEX3D (+900)	MEX3D (+900)
Vincent_GFP-CBX2-untreated-ChIP-13686.bam.filtered.bam.broad.peaks_peak_1838	broad	chr2	97343883	97347471	3588	NONE	KANSL3 (-41631), LMAN2L (+60124)
Vincent_GFP-CBX2-untreated-ChIP-13686.bam.filtered.bam.broad.peaks_peak_1839	narrow	chr19	1710278	1710512	234	NONE	TCF3 (-57791), ONECUT3 (-41977)
Vincent_GFP-CBX2-untreated-ChIP-13686.bam.filtered.bam.broad.peaks_peak_1839	broad	chr2	97671388	97677725	6337	NONE	SEMA4C (-138849), FAHD2B (+86019)
Vincent_GFP-CBX2-untreated-ChIP-13686.bam.filtered.bam.broad.peaks_peak_184	narrow	chr1	45618823	45619023	200	NONE	ZSWIM5 (+53305), UROD (+141104)
Vincent_GFP-CBX2-untreated-ChIP-13686.bam.filtered.bam.broad.peaks_peak_184	broad	chr1	62270884	62275025	4141	NONE	INADL (+64806), KANK4 (+512130)
Vincent_GFP-CBX2-untreated-ChIP-13686.bam.filtered.bam.broad.peaks_peak_1840	narrow	chr19	1763701	1764101	400	NONE	ONECUT3 (+11529), ATP8B3 (+48374)
Vincent_GFP-CBX2-untreated-ChIP-13686.bam.filtered.bam.broad.peaks_peak_1840	broad	chr2	97697306	97699882	2576	NONE	SEMA4C (-162886), FAHD2B (+61982)
Vincent_GFP-CBX2-untreated-ChIP-13686.bam.filtered.bam.broad.peaks_peak_1841	narrow	chr19	2358552	2358776	224	NONE	TMPRSS9 (-31120), LSM7 (-30049)
Vincent_GFP-CBX2-untreated-ChIP-13686.bam.filtered.bam.broad.peaks_peak_1841	broad	chr2	98247153	98248515	1362	NONE	FAHD2B (-487258), COX5B (-14669)
Vincent_GFP-CBX2-untreated-ChIP-13686.bam.filtered.bam.broad.peaks_peak_1842	narrow	chr19	2562585	2562808	223	NONE	GADD45B (+86572), GNG7 (+140010)
Vincent_GFP-CBX2-untreated-ChIP-13686.bam.filtered.bam.broad.peaks_peak_1842	broad	chr2	99344419	99346956	2537	MGAT4A (+1901)	MGAT4A (+1901), UNC50 (+120646)
Vincent_GFP-CBX2-untreated-ChIP-13686.bam.filtered.bam.broad.peaks_peak_1843	narrow	chr19	2700502	2701112	610	GNG7 (+1900)	GNG7 (+1900), GADD45B (+224682)
Vincent_GFP-CBX2-untreated-ChIP-13686.bam.filtered.bam.broad.peaks_peak_1843	broad	chr2	99755507	99757607	2100	NONE	MGAT4A (-408968), TSGA10 (+14823)
Vincent_GFP-CBX2-untreated-ChIP-13686.bam.filtered.bam.broad.peaks_peak_1844	narrow	chr19	6797982	6798182	200	NONE	EMR1 (-89501), VAV1 (+25345)
Vincent_GFP-CBX2-untreated-ChIP-13686.bam.filtered.bam.broad.peaks_peak_1844	broad	chr2	100156960	100159628	2668	NONE	REV1 (-51797), AFF3 (+563751)
Vincent_GFP-CBX2-untreated-ChIP-13686.bam.filtered.bam.broad.peaks_peak_1845	narrow	chr19	7336309	7336523	214	NONE	ENSG00000263264 (-77432), INSR (-42371)
Vincent_GFP-CBX2-untreated-ChIP-13686.bam.filtered.bam.broad.peaks_peak_1845	broad	chr2	100495490	100498945	3455	NONE	REV1 (-390721), AFF3 (+224827)
Vincent_GFP-CBX2-untreated-ChIP-13686.bam.filtered.bam.broad.peaks_peak_1846	narrow	chr19	7452287	7452487	200	NONE	ARHGEF18 (-52187), ENSG00000263264 (+38539)
Vincent_GFP-CBX2-untreated-ChIP-13686.bam.filtered.bam.broad.peaks_peak_1846	broad	chr2	100634087	100635753	1666	NONE	REV1 (-528423), AFF3 (+87125)
Vincent_GFP-CBX2-untreated-ChIP-13686.bam.filtered.bam.broad.peaks_peak_1847	narrow	chr19	7515233	7515705	472	NONE	ARHGEF18 (+10895), PEX11G (+38436)
Vincent_GFP-CBX2-untreated-ChIP-13686.bam.filtered.bam.broad.peaks_peak_1847	broad	chr2	101636983	101638427	1444	NONE	RPL31 (+18960), TBC1D8 (+130010)
Vincent_GFP-CBX2-untreated-ChIP-13686.bam.filtered.bam.broad.peaks_peak_1848	narrow	chr19	7891930	7892130	200	NONE	EVI5L (-19399), CLEC4M (+63995)
Vincent_GFP-CBX2-untreated-ChIP-13686.bam.filtered.bam.broad.peaks_peak_1848	broad	chr2	103233598	103236484	2886	SLC9A2 (-1125)	SLC9A2 (-1125)
Vincent_GFP-CBX2-untreated-ChIP-13686.bam.filtered.bam.broad.peaks_peak_1849	narrow	chr19	8454338	8454538	200	RAB11B (-645)	RAB11B (-645)
Vincent_GFP-CBX2-untreated-ChIP-13686.bam.filtered.bam.broad.peaks_peak_1849	broad	chr2	109256918	109258373	1455	NONE	LIMS1 (-13847), GCC2 (+192629)
Vincent_GFP-CBX2-untreated-ChIP-13686.bam.filtered.bam.broad.peaks_peak_185	narrow	chr1	45637154	45637410	256	NONE	ZSWIM5 (+34946), UROD (+159463)
Vincent_GFP-CBX2-untreated-ChIP-13686.bam.filtered.bam.broad.peaks_peak_185	broad	chr1	62663706	62663976	270	NONE	KANK4 (+121244), INADL (+455692)
Vincent_GFP-CBX2-untreated-ChIP-13686.bam.filtered.bam.broad.peaks_peak_1850	narrow	chr19	8758974	8759218	244	NONE	ADAMTS10 (-85913), ACTL9 (+50076)
Vincent_GFP-CBX2-untreated-ChIP-13686.bam.filtered.bam.broad.peaks_peak_1850	broad	chr2	112399849	112402012	2163	NONE	ANAPC1 (+241336), BCL2L11 (+522425)
Vincent_GFP-CBX2-untreated-ChIP-13686.bam.filtered.bam.broad.peaks_peak_1851	narrow	chr19	8899432	8899632	200	NONE	ZNF558 (+43472), OR2Z1 (+58216)
Vincent_GFP-CBX2-untreated-ChIP-13686.bam.filtered.bam.broad.peaks_peak_1851	broad	chr2	113423844	113424250	406	NONE	NT5DC4 (-55016), SLC20A1 (+20613)
Vincent_GFP-CBX2-untreated-ChIP-13686.bam.filtered.bam.broad.peaks_peak_1852	narrow	chr19	9313276	9313476	200	NONE	OR7D4 (+12166), OR7D2 (+17097)
Vincent_GFP-CBX2-untreated-ChIP-13686.bam.filtered.bam.broad.peaks_peak_1852	broad	chr2	114260220	114262199	1979	FOXD4L1 (+4549)	RABL2A (-123596), FOXD4L1 (+4549)
Vincent_GFP-CBX2-untreated-ChIP-13686.bam.filtered.bam.broad.peaks_peak_1853	narrow	chr19	9419176	9419409	233	ZNF699 (+956)	ZNF699 (+956)
Vincent_GFP-CBX2-untreated-ChIP-13686.bam.filtered.bam.broad.peaks_peak_1853	broad	chr2	118943164	118943862	698	NONE	INSIG2 (+97463), EN1 (+661741)
Vincent_GFP-CBX2-untreated-ChIP-13686.bam.filtered.bam.broad.peaks_peak_1854	narrow	chr19	10230104	10230376	272	EIF3G (+338)	EIF3G (+338)
Vincent_GFP-CBX2-untreated-ChIP-13686.bam.filtered.bam.broad.peaks_peak_1854	broad	chr2	119531657	119534224	2567	NONE	EN1 (+72313), INSIG2 (+686891)
Vincent_GFP-CBX2-untreated-ChIP-13686.bam.filtered.bam.broad.peaks_peak_1855	narrow	chr19	10676523	10676723	200	CDKN2D (+3031)	CDKN2D (+3031), ATG4D (+22029)
Vincent_GFP-CBX2-untreated-ChIP-13686.bam.filtered.bam.broad.peaks_peak_1855	broad	chr2	120060691	120064732	4041	NONE	DBI (-62117), STEAP3 (+81305)
Vincent_GFP-CBX2-untreated-ChIP-13686.bam.filtered.bam.broad.peaks_peak_1856	narrow	chr19	11579369	11579569	200	NONE	ELAVL3 (+12379), PRKCSH (+33200)
Vincent_GFP-CBX2-untreated-ChIP-13686.bam.filtered.bam.broad.peaks_peak_1856	broad	chr2	121637178	121638784	1606	NONE	GLI2 (+87996), TFCP2L1 (+404802)
Vincent_GFP-CBX2-untreated-ChIP-13686.bam.filtered.bam.broad.peaks_peak_1857	narrow	chr19	11675773	11675973	200	NONE	ELOF1 (-5822), ACP5 (+13921)
Vincent_GFP-CBX2-untreated-ChIP-13686.bam.filtered.bam.broad.peaks_peak_1857	broad	chr2	122067370	122068682	1312	NONE	TFCP2L1 (-25243), CLASP1 (+339026)
Vincent_GFP-CBX2-untreated-ChIP-13686.bam.filtered.bam.broad.peaks_peak_1858	narrow	chr19	12346606	12346806	200	NONE	ZNF44 (+58922), ZNF136 (+72827)
Vincent_GFP-CBX2-untreated-ChIP-13686.bam.filtered.bam.broad.peaks_peak_1858	broad	chr2	122463732	122466435	2703	NONE	CLASP1 (-58032), MKI67IP (+29415)
Vincent_GFP-CBX2-untreated-ChIP-13686.bam.filtered.bam.broad.peaks_peak_1859	narrow	chr19	12958438	12958702	264	NONE	MAST1 (+9222), DNASE2 (+33712)
Vincent_GFP-CBX2-untreated-ChIP-13686.bam.filtered.bam.broad.peaks_peak_1859	broad	chr2	128305606	128307474	1868	NONE	GPR17 (-96899), MYO7B (+13162)
Vincent_GFP-CBX2-untreated-ChIP-13686.bam.filtered.bam.broad.peaks_peak_186	narrow	chr1	45637707	45637973	266	NONE	ZSWIM5 (+34388), UROD (+160021)
Vincent_GFP-CBX2-untreated-ChIP-13686.bam.filtered.bam.broad.peaks_peak_186	broad	chr1	63791293	63794230	2937	FOXD3 (+4032)	ALG6 (-40499), FOXD3 (+4032)
Vincent_GFP-CBX2-untreated-ChIP-13686.bam.filtered.bam.broad.peaks_peak_1860	narrow	chr19	13029895	13030115	220	SYCE2 (+85)	SYCE2 (+85)
Vincent_GFP-CBX2-untreated-ChIP-13686.bam.filtered.bam.broad.peaks_peak_1860	broad	chr2	128327119	128331697	4578	NONE	GPR17 (-74031), MYO7B (+36030)
Vincent_GFP-CBX2-untreated-ChIP-13686.bam.filtered.bam.broad.peaks_peak_1861	narrow	chr19	13283067	13283329	262	NONE	IER2 (+20409), CACNA1A (+333840)
Vincent_GFP-CBX2-untreated-ChIP-13686.bam.filtered.bam.broad.peaks_peak_1861	broad	chr2	128677464	128682352	4888	NONE	POLR2D (-64177), SAP130 (+104961)
Vincent_GFP-CBX2-untreated-ChIP-13686.bam.filtered.bam.broad.peaks_peak_1862	narrow	chr19	13819436	13819636	200	NONE	CACNA1A (-202498), CCDC130 (-23038)
Vincent_GFP-CBX2-untreated-ChIP-13686.bam.filtered.bam.broad.peaks_peak_1862	broad	chr2	130890193	130892381	2188	NONE	MZT2B (-48214), POTEF (-13105)
Vincent_GFP-CBX2-untreated-ChIP-13686.bam.filtered.bam.broad.peaks_peak_1863	narrow	chr19	13976191	13976391	200	NONE	NANOS3 (-11770), ZSWIM4 (+70017)
Vincent_GFP-CBX2-untreated-ChIP-13686.bam.filtered.bam.broad.peaks_peak_1863	broad	chr2	131167619	131168601	982	NONE	CFC1B (-110660), PTPN18 (+54530)
Vincent_GFP-CBX2-untreated-ChIP-13686.bam.filtered.bam.broad.peaks_peak_1864	narrow	chr19	14176861	14177108	247	NONE	PALM3 (-7014), SAMD1 (+24535)
Vincent_GFP-CBX2-untreated-ChIP-13686.bam.filtered.bam.broad.peaks_peak_1864	broad	chr2	132118617	132122795	4178	NONE	TUBA3D (-112960), PLEKHB2 (+258286)
Vincent_GFP-CBX2-untreated-ChIP-13686.bam.filtered.bam.broad.peaks_peak_1865	narrow	chr19	14316414	14316664	250	LPHN1 (+460)	LPHN1 (+460)
Vincent_GFP-CBX2-untreated-ChIP-13686.bam.filtered.bam.broad.peaks_peak_1865	broad	chr2	132183059	132185300	2241	NONE	TUBA3D (-49486), PLEKHB2 (+321760)
Vincent_GFP-CBX2-untreated-ChIP-13686.bam.filtered.bam.broad.peaks_peak_1866	narrow	chr19	14716240	14716475	235	NONE	CLEC17A (+22423), EMR3 (+69325)
Vincent_GFP-CBX2-untreated-ChIP-13686.bam.filtered.bam.broad.peaks_peak_1866	broad	chr2	132295918	132300110	4192	NONE	GPR39 (-876133), MZT2A (-48019)
Vincent_GFP-CBX2-untreated-ChIP-13686.bam.filtered.bam.broad.peaks_peak_1867	narrow	chr19	14929634	14929848	214	NONE	OR7C1 (-18718), OR7A5 (+16219)
Vincent_GFP-CBX2-untreated-ChIP-13686.bam.filtered.bam.broad.peaks_peak_1867	broad	chr2	132433460	132435106	1646	NONE	GPR39 (-739864), MZT2A (-184288)
Vincent_GFP-CBX2-untreated-ChIP-13686.bam.filtered.bam.broad.peaks_peak_1868	narrow	chr19	14943793	14943993	200	OR7A5 (+2067)	OR7C1 (-32870), OR7A5 (+2067)
Vincent_GFP-CBX2-untreated-ChIP-13686.bam.filtered.bam.broad.peaks_peak_1868	broad	chr2	132596917	132599851	2934	NONE	GPR39 (-575763), MZT2A (-348389)
Vincent_GFP-CBX2-untreated-ChIP-13686.bam.filtered.bam.broad.peaks_peak_1869	narrow	chr19	15158764	15159211	447	CASP14 (-1207)	CASP14 (-1207)
Vincent_GFP-CBX2-untreated-ChIP-13686.bam.filtered.bam.broad.peaks_peak_1869	broad	chr2	132795484	132797500	2016	NONE	MZT2A (-546497), GPR39 (-377655)
Vincent_GFP-CBX2-untreated-ChIP-13686.bam.filtered.bam.broad.peaks_peak_187	narrow	chr1	45669076	45669504	428	ZSWIM5 (+2938)	ZSWIM5 (+2938), UROD (+191471)
Vincent_GFP-CBX2-untreated-ChIP-13686.bam.filtered.bam.broad.peaks_peak_187	broad	chr1	65984026	65984392	366	NONE	PDE4B (-273988), LEPR (+97874)
Vincent_GFP-CBX2-untreated-ChIP-13686.bam.filtered.bam.broad.peaks_peak_1870	narrow	chr19	15772199	15772399	200	NONE	CYP4F12 (-11268), CYP4F3 (+20590)
Vincent_GFP-CBX2-untreated-ChIP-13686.bam.filtered.bam.broad.peaks_peak_1870	broad	chr2	132996160	132997692	1532	NONE	MZT2A (-746931), GPR39 (-177221)
Vincent_GFP-CBX2-untreated-ChIP-13686.bam.filtered.bam.broad.peaks_peak_1871	narrow	chr19	16121188	16121414	226	NONE	TPM4 (-57047), OR10H4 (+61483)
Vincent_GFP-CBX2-untreated-ChIP-13686.bam.filtered.bam.broad.peaks_peak_1871	broad	chr2	133003143	133003525	382	NONE	MZT2A (-753339), GPR39 (-170813)
Vincent_GFP-CBX2-untreated-ChIP-13686.bam.filtered.bam.broad.peaks_peak_1872	narrow	chr19	16138742	16139270	528	NONE	TPM4 (-39342), OR10H4 (+79188)
Vincent_GFP-CBX2-untreated-ChIP-13686.bam.filtered.bam.broad.peaks_peak_1872	broad	chr2	133011903	133013038	1135	NONE	MZT2A (-762476), GPR39 (-161676)
Vincent_GFP-CBX2-untreated-ChIP-13686.bam.filtered.bam.broad.peaks_peak_1873	narrow	chr19	16351787	16351987	200	NONE	KLF2 (-83741), AP1M1 (+43142)
Vincent_GFP-CBX2-untreated-ChIP-13686.bam.filtered.bam.broad.peaks_peak_1873	broad	chr2	133016368	133017314	946	NONE	MZT2A (-766846), GPR39 (-157306)
Vincent_GFP-CBX2-untreated-ChIP-13686.bam.filtered.bam.broad.peaks_peak_1874	narrow	chr19	16772971	16773171	200	SMIM7 (-2103), TMEM38A (+1133)	SMIM7 (-2103), TMEM38A (+1133)
Vincent_GFP-CBX2-untreated-ChIP-13686.bam.filtered.bam.broad.peaks_peak_1874	broad	chr2	133018754	133020332	1578	NONE	MZT2A (-769548), GPR39 (-154604)
Vincent_GFP-CBX2-untreated-ChIP-13686.bam.filtered.bam.broad.peaks_peak_1875	narrow	chr19	17120756	17121165	409	NONE	CPAMD8 (+16664), F2RL3 (+121290)
Vincent_GFP-CBX2-untreated-ChIP-13686.bam.filtered.bam.broad.peaks_peak_1875	broad	chr2	133022356	133023280	924	NONE	MZT2A (-772823), GPR39 (-151329)
Vincent_GFP-CBX2-untreated-ChIP-13686.bam.filtered.bam.broad.peaks_peak_1876	narrow	chr19	17695969	17696255	286	NONE	COLGALT1 (+29709), UNC13A (+102896)
Vincent_GFP-CBX2-untreated-ChIP-13686.bam.filtered.bam.broad.peaks_peak_1876	broad	chr2	133025193	133027187	1994	NONE	MZT2A (-776195), GPR39 (-147957)
Vincent_GFP-CBX2-untreated-ChIP-13686.bam.filtered.bam.broad.peaks_peak_1877	narrow	chr19	17770131	17770354	223	NONE	UNC13A (+28765), COLGALT1 (+103840)
Vincent_GFP-CBX2-untreated-ChIP-13686.bam.filtered.bam.broad.peaks_peak_1877	broad	chr2	133028299	133031421	3122	NONE	MZT2A (-779865), GPR39 (-144287)
Vincent_GFP-CBX2-untreated-ChIP-13686.bam.filtered.bam.broad.peaks_peak_1878	narrow	chr19	17985456	17985656	200	SLC5A5 (+2774)	CCDC124 (-60349), SLC5A5 (+2774)
Vincent_GFP-CBX2-untreated-ChIP-13686.bam.filtered.bam.broad.peaks_peak_1878	broad	chr2	135378810	135380783	1973	NONE	TMEM163 (+96773), MGAT5 (+502044)
Vincent_GFP-CBX2-untreated-ChIP-13686.bam.filtered.bam.broad.peaks_peak_1879	narrow	chr19	18208324	18208524	200	MAST3 (-179), IL12RB1 (+1335)	MAST3 (-179)
Vincent_GFP-CBX2-untreated-ChIP-13686.bam.filtered.bam.broad.peaks_peak_1879	broad	chr2	139392608	139394830	2222	NONE	SPOPL (+134348), NXPH2 (+144199)
Vincent_GFP-CBX2-untreated-ChIP-13686.bam.filtered.bam.broad.peaks_peak_188	narrow	chr1	45670054	45671240	1186	ZSWIM5 (+1581)	ZSWIM5 (+1581), UROD (+192828)
Vincent_GFP-CBX2-untreated-ChIP-13686.bam.filtered.bam.broad.peaks_peak_188	broad	chr1	66124389	66124747	358	NONE	PDE4B (-133629), LEPR (+238233)
Vincent_GFP-CBX2-untreated-ChIP-13686.bam.filtered.bam.broad.peaks_peak_1880	narrow	chr19	18475926	18476126	200	NONE	GDF15 (-16954), PGPEP1 (+24629)
Vincent_GFP-CBX2-untreated-ChIP-13686.bam.filtered.bam.broad.peaks_peak_1880	broad	chr2	143395838	143396172	334	NONE	LRP1B (-506735), KYNU (-239062)
Vincent_GFP-CBX2-untreated-ChIP-13686.bam.filtered.bam.broad.peaks_peak_1881	narrow	chr19	19051148	19051348	200	HOMER3 (-804)	HOMER3 (-804)
Vincent_GFP-CBX2-untreated-ChIP-13686.bam.filtered.bam.broad.peaks_peak_1881	broad	chr2	144090373	144093270	2897	NONE	ARHGAP15 (+204939), GTDC1 (+960238)
Vincent_GFP-CBX2-untreated-ChIP-13686.bam.filtered.bam.broad.peaks_peak_1882	narrow	chr19	19144681	19144881	200	SUGP2 (+51)	SUGP2 (+51)
Vincent_GFP-CBX2-untreated-ChIP-13686.bam.filtered.bam.broad.peaks_peak_1882	broad	chr2	149527009	149529051	2042	NONE	KIF5C (-104789), EPC2 (+125477)
Vincent_GFP-CBX2-untreated-ChIP-13686.bam.filtered.bam.broad.peaks_peak_1883	narrow	chr19	19313858	19314058	200	NR2C2AP (+275)	NR2C2AP (+275)
Vincent_GFP-CBX2-untreated-ChIP-13686.bam.filtered.bam.broad.peaks_peak_1883	broad	chr2	149793919	149794919	1000	NONE	LYPD6B (-100562), KIF5C (+161600)
Vincent_GFP-CBX2-untreated-ChIP-13686.bam.filtered.bam.broad.peaks_peak_1884	narrow	chr19	19555691	19555899	208	NONE	NDUFA13 (-70752), GATAD2A (+59153)
Vincent_GFP-CBX2-untreated-ChIP-13686.bam.filtered.bam.broad.peaks_peak_1884	broad	chr2	150975929	150977288	1359	NONE	MMADHC (-532493), RND3 (+367572)
Vincent_GFP-CBX2-untreated-ChIP-13686.bam.filtered.bam.broad.peaks_peak_1885	narrow	chr19	21579807	21580007	200	ZNF493 (-24)	ZNF493 (-24)
Vincent_GFP-CBX2-untreated-ChIP-13686.bam.filtered.bam.broad.peaks_peak_1885	broad	chr2	152561159	152563925	2766	NONE	NEB (+28459), RIF1 (+296087)
Vincent_GFP-CBX2-untreated-ChIP-13686.bam.filtered.bam.broad.peaks_peak_1886	narrow	chr19	23254035	23254354	319	NONE	ZNF728 (-68217), ZNF730 (-45582)
Vincent_GFP-CBX2-untreated-ChIP-13686.bam.filtered.bam.broad.peaks_peak_1886	broad	chr2	152808042	152811257	3215	NONE	ARL5A (-124648), CACNB4 (+145943)
Vincent_GFP-CBX2-untreated-ChIP-13686.bam.filtered.bam.broad.peaks_peak_1887	narrow	chr19	24183507	24183749	242	NONE	ZNF254 (-86367), ZNF726 (+85936)
Vincent_GFP-CBX2-untreated-ChIP-13686.bam.filtered.bam.broad.peaks_peak_1887	broad	chr2	152847010	152849595	2585	NONE	ARL5A (-163301), CACNB4 (+107290)
Vincent_GFP-CBX2-untreated-ChIP-13686.bam.filtered.bam.broad.peaks_peak_1888	narrow	chr19	24183998	24184258	260	NONE	ZNF254 (-85867), ZNF726 (+86436)
Vincent_GFP-CBX2-untreated-ChIP-13686.bam.filtered.bam.broad.peaks_peak_1888	broad	chr2	152871455	152874468	3013	NONE	ARL5A (-187960), CACNB4 (+82631)
Vincent_GFP-CBX2-untreated-ChIP-13686.bam.filtered.bam.broad.peaks_peak_1889	narrow	chr19	24185458	24185658	200	NONE	ZNF254 (-84437), ZNF726 (+87866)
Vincent_GFP-CBX2-untreated-ChIP-13686.bam.filtered.bam.broad.peaks_peak_1889	broad	chr2	152952149	152954137	1988	CACNB4 (+2450)	ARL5A (-268141), CACNB4 (+2450)
Vincent_GFP-CBX2-untreated-ChIP-13686.bam.filtered.bam.broad.peaks_peak_189	narrow	chr1	45852061	45852261	200	NONE	MUTYH (-46101), TESK2 (+104677)
Vincent_GFP-CBX2-untreated-ChIP-13686.bam.filtered.bam.broad.peaks_peak_189	broad	chr1	66163370	66167108	3738	NONE	PDE4B (-92958), LEPR (+278904)
Vincent_GFP-CBX2-untreated-ChIP-13686.bam.filtered.bam.broad.peaks_peak_1890	narrow	chr19	24195190	24195390	200	NONE	ZNF254 (-74705), ZNF726 (+97598)
Vincent_GFP-CBX2-untreated-ChIP-13686.bam.filtered.bam.broad.peaks_peak_1890	broad	chr2	156084297	156088698	4401	NONE	KCNJ3 (+531687)
Vincent_GFP-CBX2-untreated-ChIP-13686.bam.filtered.bam.broad.peaks_peak_1891	narrow	chr19	27731884	27732420	536	NONE	NONE
Vincent_GFP-CBX2-untreated-ChIP-13686.bam.filtered.bam.broad.peaks_peak_1891	broad	chr2	159961995	159964198	2203	NONE	TANC1 (+137914), WDSUB1 (+180006)
Vincent_GFP-CBX2-untreated-ChIP-13686.bam.filtered.bam.broad.peaks_peak_1892	narrow	chr19	27732584	27732897	313	NONE	NONE
Vincent_GFP-CBX2-untreated-ChIP-13686.bam.filtered.bam.broad.peaks_peak_1892	broad	chr2	160165790	160168705	2915	NONE	WDSUB1 (-24145), BAZ2B (+305955)
Vincent_GFP-CBX2-untreated-ChIP-13686.bam.filtered.bam.broad.peaks_peak_1893	narrow	chr19	27733075	27733455	380	NONE	NONE
Vincent_GFP-CBX2-untreated-ChIP-13686.bam.filtered.bam.broad.peaks_peak_1893	broad	chr2	160651659	160655673	4014	CD302 (+1087)	CD302 (+1087), MARCH7 (+84656)
Vincent_GFP-CBX2-untreated-ChIP-13686.bam.filtered.bam.broad.peaks_peak_1894	narrow	chr19	27735128	27735363	235	NONE	NONE
Vincent_GFP-CBX2-untreated-ChIP-13686.bam.filtered.bam.broad.peaks_peak_1894	broad	chr2	160814914	160816788	1874	NONE	LY75-CD302 (-54630), PLA2R1 (+103270)
Vincent_GFP-CBX2-untreated-ChIP-13686.bam.filtered.bam.broad.peaks_peak_1895	narrow	chr19	27738321	27738679	358	NONE	NONE
Vincent_GFP-CBX2-untreated-ChIP-13686.bam.filtered.bam.broad.peaks_peak_1895	broad	chr2	162135077	162137304	2227	NONE	PSMD14 (-28358), TANK (+119383)
Vincent_GFP-CBX2-untreated-ChIP-13686.bam.filtered.bam.broad.peaks_peak_1896	narrow	chr19	29156487	29156687	200	NONE	UQCRFS1 (+547861)
Vincent_GFP-CBX2-untreated-ChIP-13686.bam.filtered.bam.broad.peaks_peak_1896	broad	chr2	162274391	162277333	2942	TBR1 (+3257)	SLC4A10 (-205074), TBR1 (+3257)
Vincent_GFP-CBX2-untreated-ChIP-13686.bam.filtered.bam.broad.peaks_peak_1897	narrow	chr19	30215284	30215657	373	NONE	CCNE1 (-87334), C19orf12 (-9508)
Vincent_GFP-CBX2-untreated-ChIP-13686.bam.filtered.bam.broad.peaks_peak_1897	broad	chr2	165809588	165812018	2430	SLC38A11 (+1193)	COBLL1 (-112881), SLC38A11 (+1193)
Vincent_GFP-CBX2-untreated-ChIP-13686.bam.filtered.bam.broad.peaks_peak_1898	narrow	chr19	30278909	30279109	200	NONE	C19orf12 (-73046), CCNE1 (-23796)
Vincent_GFP-CBX2-untreated-ChIP-13686.bam.filtered.bam.broad.peaks_peak_1898	broad	chr2	170029780	170031960	2180	NONE	DHRS9 (+109571), LRP2 (+188325)
[truncated: 5,600 more rows]
