# Supplementary material for: Protein quality control in the nucleolus safeguards recovery of epigenetic regulators after heat shock
Source: eLife. 2019 Jun 14;8:e45205. doi: 10.7554/eLife.45205 (PMC6570483; doi:10.7554/eLife.45205)
Supplement: Supplementary file 6. — Table contains sequence information of all primers used for quantitative RT-PCR and ChIP-qPCR. [file elife-45205-supp6.xlsx]

## Sheet: Blad1
Supplementary file 6. Primer sequences
qRT-PCR
name	sequence
ALOX15 fwd	AGTGATGGCGACACTGCCCAAC
ALOX15 rev	CTTCAGCACAGCCTTAGGCTCAGG
PAX7 fwd	GCCACAGCTTCTCCAGCTACTCTG
PAX7 rev	GGGTTGCCCAAGATGCTCATCAC
TCF21 fwd	ACGGGTACATTCACCCGGTCAAC
TCF21 rev	GACGCGGTGGTTCCACATAAGC
CDKN1A fwd	ACTAGGCGGTTGAATGAGAG
CDKN1A rev	AGGAAGTAGCTGGCATGAAG
RPL27 fwd	TCCGGACGCAAAGCTGTCATCG
RPL27 rev	TCTTGCCCATGGCAGCTGTCAC
ChIP-qPCR
name	sequence
ALOX15 fwd	TGGCCCAAAGTCCGTGGTACAC
ALOX15 rev	ACGCCTGGTACAGCAGGCAG
PAX7 fwd	GCATCAGCCCGCACAACTTCTG
PAX7 rev	ACTCCAACCCCAAGTCCGCC
TCF21 fwd	CCCCGACACCAAGCTCTCCAAG
TCF21 rev	AGTGGGCGATGTAGCTGGACG
RANBP9 fwd	AGGAAGGAGAGAAGAGGTGGAGGTG
RANBP9 rev	TGCTGCTGTTGCTGCTGCTG
